# Supplementary material for: Analysis of long and short enhancers in melanoma cell states
Source: eLife. 2021 Dec 7;10:e71735. doi: 10.7554/eLife.71735 (PMC8691835; doi:10.7554/eLife.71735)
Supplement: Figure 2—source data 1. — Enhancer activity values for the CHEQ-seq 5′ H3K27ac library in all cell lines. These data were also used in Figures 3 and 6, Figure 2—figure supplement 1, and Figure 3—figure supplement 1. [file elife-71735-fig2-data1.txt]

enhancer	MM001.CPMNorm.FC	MM057.CPMNorm.FC	MM074.CPMNorm.FC	MM087.CPMNorm.FC	MM029.CPMNorm.FC	MM047.CPMNorm.FC	MM099.CPMNorm.FC	phenotype
ABCC3_1	0.439722668873957	0.481596462489931	5.30446920184877	0.616050948955148	1.36332957295676	1.4271513970814	1.386390996301	Invasive
AXL_2	0.0902955968822676	0.137203466387474	1.25404593759782	2.19485305588439	2.36856901566238	3.62311861663077	0.49874866283479	Invasive
BLK_1	0.0476799740224671	0.0637453203005374	0.30043562911242	0.138173438572813	0.218026078903661	0.283557176868985	0.266633350450669	Invasive
BLK_3	0.0530172666709251	0.2324316489422	0.346776080332917	0.986885202048887	0.783453729471593	1.13940750774564	0.547994956646746	Invasive
BLK_5	0.0377396845337494	0.0835318941858296	0.261021696275757	0.229146538968474	0.246827331584961	0.31769997671081	0.384172906176412	Invasive
BLK_6	0.0381792457742015	0.0361301130121602	0.259491923836548	0.149655272505752	0.200033525681358	0.31983425695585	0.156836018606459	Invasive
CDH1_1	0.0371968377386491	0.0473011923968536	0.34220410396147	0.175606734630418	0.193356641895264	0.333272089291692	0.262197850095659	Proliferative
COL1A2_1	0.0520607506901413	0.0757637057750365	0.419233506049661	0.252600761186435	1.62188834439639	1.34277767017678	0.839890927244425	Invasive
COL5A1_1	0.0337648524006271	0.0754705489869464	0.259556253831064	0.663048959347689	0.562372049844833	0.995933148050416	0.627627441061051	Invasive
COL5A1_2	0.0256075833163178	0.0479576489571544	0.38215999842502	0.24429565877742	0.152616256515425	0.441960341380124	0.195425567588455	Invasive
COL5A1_3	0.0705407174028367	0.0919384260188078	0.634143972345206	0.351474148692097	0.809197827836868	1.74878738199886	0.513808553903521	Invasive
COL5A1_4	0.239028746116946	0.140406617411153	1.23431795326728	0.338777165094884	0.528989981924637	0.828800070540264	1.19284868973468	Invasive
COL5A1_5	0.137442775109316	0.702309644835789	0.529140615453673	4.23304698771179	4.03313891000997	4.06809982137886	4.35080818069231	Invasive
COL5A1_6	0.0414699083564479	0.164619708370267	0.374575714621168	0.242576129394159	0.243017492641682	0.497471234709695	0.198142517678094	Invasive
COL5A1_8	0.0467291408907622	NA	NA	NA	0.259421603429365	NA	0.382232299493097	Invasive
EDN1_1	0.0264820813440893	0.0515033698851024	0.237082853961937	0.133875010485491	0.139079526506591	0.12218182576216	0.24981402831407	Invasive
EDN1_3	0.033429903337306	0.0814626409362965	0.250663349857901	0.377463851707724	0.485778612663868	0.372434836648312	0.895938339925778	Invasive
GPM6B_2	0.0242877546664967	0.0459030691668879	0.335281505942619	0.148135652288667	0.115789095838955	0.296202276730329	0.110659960396679	Proliferative
GPR39_1	0.0212274025736184	0.0275043825662027	0.222602559580596	0.111687563357835	0.0757617408673231	0.191284132325211	0.106113454944831	Invasive
GPR39_2	0.0522522028871452	0.0806491460354035	0.354471445420892	0.610697517089406	1.1120750149095	0.646766848613625	2.20119114492086	Invasive
GPR39_3	0.0392306613356123	0.0650759371793211	0.182285747182387	0.103592763867836	0.283937486663718	0.184433270911085	0.160619426569559	Invasive
HEG1_1	0.036800915074845	0.0922259019549672	0.242770427921395	0.178279031544508	1.25789149380996	1.06460027841521	0.478773292043998	Invasive
IRF4_1	0.192274141805618	1.45157348432001	0.446555427455913	0.376902835148844	0.258300103506825	0.397955692184002	0.220869760156766	Proliferative
KIT_1	1.55196267633551	0.294831219396624	0.295631954013928	0.452659988946125	0.179890338872726	0.115186281466175	0.168882943272418	Proliferative
MAP3K14_1	0.0299464393985136	NA	NA	NA	NA	0.132287878378974	NA	NA
MLANA_1	0.606649847470767	0.58032793769895	0.426885081803455	0.700453588327494	0.210818824322197	0.180945007306349	0.188375599943448	Proliferative
RRAGD_1	0.0816580565456368	0.0986304264957977	0.424840690250607	0.335641750911998	0.235520745862825	0.503174940574032	0.204006757133352	Proliferative
SERPINE1_1	0.331967921006854	0.774251000880772	1.05530618921388	3.2979661018438	2.78117079792123	3.74887466390996	2.56913789298699	Invasive
SERPINE1_2	0.810395887562798	0.901931678540235	2.18874408705896	1.12445183355758	6.82756491529287	9.10264661092327	5.67620350307731	Invasive
SGCD_2	26.1110315691648	23.6602941728276	11.8023211142141	13.5865031930299	1.13335782979173	0.236686071620601	3.73285148580789	Proliferative
SMURF2_3	0.0303193247953317	0.0835644462744766	0.2627608666291	0.309031834088768	0.292822564972398	0.380534414281835	0.295004812267623	Invasive
SOX10_2	0.032029355275385	0.0539402103296077	0.462422775799635	0.224608170696595	0.197901470210628	0.5456007063985	0.149900946311595	Proliferative
SOX10_3	0.0483430200161186	0.246264227346238	0.383372029241982	0.354257373972437	0.616042560994668	0.685962523401701	0.261467112390209	Proliferative
SOX10_4	0.0719481056816497	NA	0.786801612665195	NA	0.206826437814248	NA	0.150430528091783	Proliferative
TYR_1	0.367620464456846	0.826600796036113	0.366047695349615	0.678227153039684	0.162012086094582	0.07851715269969	0.138587167678446	Proliferative
TYR_3	0.032343843695267	NA	0.225125611468386	0.103230224456647	0.139174552925575	0.0911911963646259	0.117735588835507	Proliferative
FLNC_1	NA	NA	NA	NA	NA	NA	0.551893983054586	Invasive
SERPINE1_6	NA	NA	NA	NA	NA	NA	2.32452237550311	Invasive
