# Supplementary material for: Analysis of long and short enhancers in melanoma cell states
Source: eLife. 2021 Dec 7;10:e71735. doi: 10.7554/eLife.71735 (PMC8691835; doi:10.7554/eLife.71735)
Supplement: Figure 2—source data 2. — Enhancer activity values for the CHEQ-seq intron H3K27ac library in all cell lines. These data were also used in Figures 2—6, Figure 2—figure supplements 1 and 2, Figure 3—figure supplements 1 and 2, and Figure 4—figure supplement 1. [file elife-71735-fig2-data2.txt]

enhancer	MM001.BasalNorm.FC	MM057.BasalNorm.FC	MM074.BasalNorm.FC	MM087.BasalNorm.FC	MM029.BasalNorm.FC	MM047.BasalNorm.FC	MM099.BasalNorm.FC	phenotype
ABCC3_1	0.89363577695822	1.61874319426326	7.30281542962413	1.95655444933845	6.35139496527624	5.89313044704572	3.78478662740906	Invasive
ALPK2_1	0.0977318494918726	0.11382038287026	0.339714667513413	0.317210014041206	0.273397610573587	0.351452435783618	0.230041662246813	Invasive
ALPK2_2	0.233283912250507	0.246822506751591	0.673220706979643	0.462666323398694	0.415590890951289	0.353974760694174	1.41131283833549	Invasive
AXL_2	0.116481407951223	0.279398939575629	1.30980443027943	1.94732959991208	4.43898364477592	4.26871707944981	2.29281344076778	Invasive
BDNF_1	0.0362607185197902	0.0897830892121226	0.245923797360579	0.151635061381604	0.100333736612534	0.29118999609743	0.119777125196043	Invasive
BLK_1	0.0614525644270667	0.121170987031256	0.404402006117919	0.207074210651092	0.260278000482826	0.372533487350742	0.21510509869761	Invasive
BLK_3	0.143243357092421	0.241211712213543	0.408827851359442	0.768372504698409	0.804978703433713	1.22484383942368	0.498913789468752	Invasive
BLK_5	0.0488770325292	0.0850866319552099	0.28086448726299	0.162329351822324	0.175496531240453	0.310524497724635	0.137188294878589	Invasive
BLK_6	0.0531709918711711	0.0802594070382166	0.310800260152992	0.161844389548552	0.104627152497429	0.192532554102075	0.158030595245942	Invasive
CDH1_1	0.0769425765958303	0.193481222410395	0.542167048576948	0.467511762691821	0.304410820804513	0.653643922159564	0.323919861077	Proliferative
CDH1_2	2.08188704089994	1.01584052446811	10.1944600610131	1.61891801350891	0.82924259461427	0.5601138674581	0.976706971402314	Proliferative
COL1A2_1	0.0645347535805871	0.229707629042926	0.668055018763835	0.338605856315085	1.79703025354112	1.32769980336203	1.68113220982896	Invasive
COL5A1_1	0.412919278569454	2.1339079347974	0.941382397934122	3.10111132143694	2.20823529617594	2.68654375910407	6.44804784489275	Invasive
COL5A1_2	0.140085898880007	0.159179114877826	0.379691590241345	0.325749720485361	0.234083858299706	0.430438029259699	0.239330475849318	Invasive
COL5A1_3	0.124732468431046	0.267304276253378	0.597122854837426	0.344185559218151	0.651464575179186	1.22229986232051	0.649481407507175	Invasive
COL5A1_4	0.590819706696322	0.538813298488601	2.95437577670053	0.598839125330259	1.04083201381422	1.18806631961909	1.16785256095096	Invasive
COL5A1_5	0.142714920643699	0.533387163445553	0.705433806949029	2.45464308833258	2.74431324438311	2.54470011417052	0.967120827127689	Invasive
COL5A1_6	0.0787163406096462	0.143749095980855	0.303743286783311	0.191423037217278	0.196889991852603	0.368522590851753	0.105996166031363	Invasive
COL5A1_8	0.108312979312733	0.133804554476313	0.50525757566006	0.249418189815559	0.227940783025544	0.403722672917825	0.237263547165309	Invasive
EDN1_1	0.0826844004477746	0.278753481692652	0.488715060056294	0.509853024995163	0.573066115690914	0.626428583716674	0.408679144197704	Invasive
EDN1_3	0.043744409895413	0.185928705622022	0.518270713122283	0.569891464475522	1.08372980855063	1.07591569327503	1.25403619617787	Invasive
FGF2_2	0.0295722167925496	0.133465006744759	0.301831013007211	0.853148636418993	1.28460882537025	0.571338826711459	0.647446685227428	Invasive
FLNC_1	0.166653353147955	0.21505155501529	0.572524989949685	3.43297592243145	1.32591295736422	1.74587002938354	0.548174680121087	Invasive
FOSL2_1	0.145324927866627	0.162886824477626	0.720178831691343	0.345117833988443	0.865791117030389	0.792467066465022	1.00179564295319	Invasive
GPM6B_2	0.0253050968810333	0.0928664005342069	0.290399041935224	0.384758899490928	0.164613658504872	0.475879466072492	0.132655071115058	Proliferative
GPR39_1	0.0431237894306436	0.13204443865178	0.435182536064083	0.289956025091913	0.217853378900825	0.394574998642254	0.213956417594487	Invasive
GPR39_2	0.0608410478553611	0.158130685500803	0.618426794415879	1.0801470781912	1.67605474668565	1.50343711726204	5.0947283349939	Invasive
GPR39_3	0.0931335876458978	0.234468241875545	0.375002580437621	0.285247497502796	0.390983568876467	0.358737706424243	0.213720752465293	Invasive
HEG1_1	0.0857318690125842	0.24803637316262	0.551562968630102	0.423249582281367	3.45743992331389	2.30962211989792	1.48675630919477	Invasive
IRF4_1	0.626282232531547	1.44557971299875	0.657235517477415	0.669350856692073	0.256890792656303	0.379256968417303	0.158101569505615	Proliferative
KIT_1	19.7418804107211	2.20859637072444	0.87394770088073	2.32144701332008	0.357979158975575	0.392411782306116	0.206689548937903	Proliferative
MAP3K14_1	0.0555059946572635	0.116482864805599	0.363685708435921	0.197547939940596	0.196558239267891	0.345003176711594	0.158573268014594	Invasive
MITF_1	0.231903340449512	0.646341339577721	0.607429385932262	0.949166793625114	0.329315271182226	0.229610341872373	0.189559799485829	Proliferative
MLANA_1	3.47376883577232	2.67856255050964	0.690102194664141	1.68098709344558	0.225438935887745	0.283907890446611	0.143799239890198	Proliferative
RRAGD_1	0.197357525478937	0.511883029788583	0.339838674223769	0.484202942499278	0.343278583243628	0.704294074429438	0.287576953597955	Proliferative
SERPINE1_1	0.353266910707069	0.73536625449929	0.998388453474583	0.857030377914424	0.52141498822541	1.10466479985457	0.720841577359375	Invasive
SERPINE1_2	0.666408905138096	0.585685004894369	2.53903339469463	1.04444081565388	5.28568521044267	5.77230436915002	2.4248398329423	Invasive
SERPINE1_6	0.622500673904884	2.08184538110609	4.5668252540319	2.15159328396605	6.37448587961235	4.75070910442646	3.44176739660675	Invasive
SGCD_2	30.0976180306776	15.6632027242543	6.73920997937389	16.3389614651532	1.24301649990138	0.336801145643938	0.7787834747394	Proliferative
SGCD_3	0.894456669109247	2.74792809265764	1.08098372466189	2.89184395500858	0.313185750790485	0.205114566785388	0.382622866481717	Proliferative
SMURF2_3	0.0414983119830711	0.101235523934632	0.313801157306013	0.187533175297481	0.226019527548089	0.365330147198278	0.231285843198921	Invasive
SOX10_1	0.116191789968376	0.608177559982342	1.12001106621984	0.266082428325666	0.439341756819143	0.466556870954388	0.328138832356694	Proliferative
SOX10_2	0.063548894054672	0.388582140103222	0.538766888302227	0.382608893397853	0.289554214258611	0.649037927835007	0.29156510618547	Proliferative
SOX10_3	0.177563807132212	0.908848123290907	0.521269348398671	0.641324248999452	0.417057630954747	0.60575213063971	0.234741934671138	Proliferative
SOX10_4	0.292479082505048	0.432894112966381	0.892065722624581	0.394145907735261	0.258913319659088	0.56111099128618	0.613497968054405	Proliferative
SOX10_5	2.91653135791382	7.71926875458639	1.58011708901465	2.36913401207151	3.62056599796992	3.7402011490276	2.83751233466412	Proliferative
TYR_1	1.83116912707674	12.5724004841138	2.12173829311094	2.78217799864515	0.483626271755605	0.330097782587748	0.162835536990472	Proliferative
TYR_2	1.5086967180669	2.06115641513459	0.671513819619728	0.461579590746553	0.282901607834639	0.275428245671344	0.177809089088205	Proliferative
TYR_3	0.203831599084802	0.548627007525297	0.425568892355165	0.378363731333771	0.251585726721338	0.288909775153055	0.182957767466277	Proliferative
