# Supplementary material for: Analysis of long and short enhancers in melanoma cell states
Source: eLife. 2021 Dec 7;10:e71735. doi: 10.7554/eLife.71735 (PMC8691835; doi:10.7554/eLife.71735)
Supplement: Figure 2—source data 3. — Enhancer activity values for the CHEQ-seq ATAC library in all cell lines. These data were also used in Figures 3—6, Figure 2—figure supplements 1 and 2, Figure 3—figure supplements 1 and 2, and Figure 4—figure supplement 1. [file elife-71735-fig2-data3.txt]

enhancer	MM001.CPMNorm.FC	MM057.CPMNorm.FC	MM074.CPMNorm.FC	MM087.CPMNorm.FC	MM029.CPMNorm.FC	MM047.CPMNorm.FC	MM099.CPMNorm.FC	phenotype
ABCC3_1	0.0849537246485831	0.762256479394016	0.568732943149226	0.753920129762628	11.1015296702768	1.7893557425346	5.03495481744344	Invasive
ALPK2_2	0.0974471687042398	0.398091876186724	0.175764522585357	0.308812880171087	0.409914604849796	0.943212674324149	0.360481140139249	Invasive
AXL_2	0.092946273292493	1.13993645147109	0.157386425387163	1.04893325657012	1.01633913794936	1.31371196639835	0.331564375850682	Invasive
BLK_3	0.083706725433298	0.517051437120992	0.355448127465084	0.384232432619235	0.670946373941456	1.13679481626719	0.3302087054086	Invasive
BLK_5	0.0747952549726418	0.261242625951682	0.288903918094695	0.206776680362105	0.395944276369402	0.554162772263136	1.22581781042255	Invasive
CDH1_1	0.0912225345310078	0.509682382292067	0.272509234649961	0.452727527663528	0.749479114974424	0.98067045330844	1.13560692145652	Proliferative
CDH1_2	0.249018485662677	0.450209972734957	1.22021042868779	0.337622143442213	0.264527916677775	0.809556782518136	0.215453852759064	Proliferative
COL1A2_1	0.0779372734087135	0.432663603541412	0.223059379824055	0.302576221352223	1.55967295371067	0.802948836687401	1.33011432986638	Invasive
COL5A1_1	0.0928376317017737	0.515237040133834	0.406150254619766	0.5192145645353	1.6403232408039	0.947177275236715	1.06869247996481	Invasive
COL5A1_2	0.0962564981766454	0.580186252425583	0.327043254106205	0.500576012486863	0.475858634737626	0.821396006232359	0.758326055202595	Invasive
COL5A1_3	0.0662019239676819	0.304544730360279	0.331547295960302	0.252856732288437	1.09394898198221	1.03294675179641	0.604727712261186	Invasive
COL5A1_4	0.152952754941788	1.83581332430102	1.37750629415682	2.07385382966687	3.99062902762727	1.59234177327291	8.52913120951951	Invasive
COL5A1_5	0.0813181345467346	0.36270159892849	0.179378420183709	0.364474697254189	1.86288991493945	0.642327354573505	1.0673169675161	Invasive
COL5A1_8	0.343436834627038	0.244972093279941	0.706904958094866	0.216646730622397	0.438688275485406	1.48028940400097	0.545153491382069	Invasive
EDN1_1	0.0656885039192304	0.199538702002675	0.105190095682272	0.139386808443666	0.165026299775921	0.5600610095042	0.147660974448345	Invasive
EDN1_3	0.0694916624242237	0.687413653285809	0.175505493285709	0.577105279720412	0.363228171034168	0.87885459584518	0.329780182955004	Invasive
FGF2_1A	0.124447689541379	0.631238670840726	0.134574322038608	0.765414267747701	1.81336376075973	0.932961643216473	2.60550834053078	Invasive
FGF2_1B	0.352900477093839	0.460523712851434	0.803511428476378	0.336029727238051	0.423617610395631	1.7212157305296	0.588404504948152	Invasive
FGF2_2	0.0703721242917871	0.434388885664087	0.337843656358951	0.38640590421005	0.781339345895095	0.805717354380822	0.669257541560996	Invasive
FLNC_1A	0.0789520777654949	0.305895181273163	0.165719290128817	0.325179868848397	1.74693604521107	0.937523850421325	2.00379911698425	Invasive
FLNC_1B	0.105099122022076	0.351720674369083	0.172192751065451	0.211406762866477	0.337355340698817	0.645028845754737	0.149009287008517	Invasive
FOSL2_1A	0.0613002989293983	0.36743511367865	0.17482912992805	0.302843371458048	0.442326373104986	0.682355111560382	0.835107600925286	Invasive
FOSL2_1B	0.0668345936579244	0.516279018067367	0.125502074839945	0.384630509402069	0.32806305034043	0.93724196287338	0.820388973837828	Invasive
GPR39_1	0.0889149904744607	0.476320598463938	0.577356169004002	0.413972605375431	1.8084315337802	2.03166459713722	1.56063304355445	Invasive
GPR39_2	0.270005964015256	1.25046653939504	0.793418327464935	1.69941773626675	3.01552005795996	3.40047820579076	3.63459284197503	Invasive
HEG1_1	0.0707010469367792	0.317388229758713	0.108679617365556	0.212589612540407	0.347278565489851	0.715542935756174	0.150999556496247	Invasive
IRF4_1	0.368009891578745	0.274396841826165	1.42496276098596	0.251890669492118	0.199685568767139	0.333968609565621	0.172966736072716	Proliferative
KIT_1A	20.4177414596294	11.7098880092833	4.36344419065807	12.018133906719	0.358841115813573	0.82889234529925	0.233394535353738	Proliferative
KIT_1B	0.325434665139047	0.264134084604276	0.445687979075621	0.177669300368099	0.302607462499158	1.24923965837368	1.30339873997551	Proliferative
MITF_1	0.0756477793171414	0.31099173528998	0.230851901567701	0.303749126565528	0.17510246543675	0.417812385488091	0.135273830575704	Proliferative
MLANA_1	2.67914613472723	1.50853894226138	2.36871152249848	1.4958904124867	0.319619286182664	0.619714414987588	0.334176692343949	Proliferative
SERPINE1_1A	0.0726421960512863	0.236420997502578	0.222885507270986	0.165425206089372	0.440011317910975	0.668505815369464	0.260939376681927	Invasive
SERPINE1_1B	0.105151057056152	1.07307148120951	0.406580198384729	0.853301307256919	1.33800625871101	1.3433038731856	1.22238636610843	Invasive
SGCD_2A	0.077245636872804	0.209672441172453	0.100691065378177	0.155815589168316	0.187518870693764	0.451914590118757	0.126547207814659	Proliferative
SGCD_2B	5.79081528139328	6.36178085591638	3.48509576450949	6.97009045054475	0.251920626253446	0.383834100217481	0.253552417165405	Proliferative
SGCD_3	0.238305635077889	0.979884384653148	0.881715809054202	1.10970601642354	0.177917335785274	0.336879962717277	0.153822651081353	Proliferative
SOX10_1A	0.0815261761010722	0.231173678780761	0.155700058919428	0.160211377812427	0.2613550531415	0.546322198060155	0.155635586005833	Proliferative
SOX10_1B	0.109573631933507	0.322375602882357	0.363602701808116	0.216758162475898	0.291641123877063	0.721047408302258	0.190605472024856	Proliferative
SOX10_3A	0.743823883234338	0.608628723288016	2.77255877400938	0.6266912267994	1.03020543901482	2.39818079264649	1.40300099592242	Proliferative
SOX10_3B	0.0677567147350122	0.235594488354036	0.165438794765776	0.187055638485507	0.319346408771318	0.678433566483909	0.180301029354216	Proliferative
SOX10_5A	0.0751606802280331	0.455053067313682	0.134494739352601	0.31788008371696	0.324495327396214	0.794582313530144	0.180315742391563	Proliferative
SOX10_5B	0.288207940871998	0.429125643386015	3.06603597433867	0.404596209706567	0.495716277999037	0.815567420720852	0.623934264779349	Proliferative
TYR_1	3.58780641190703	2.42098715063355	8.65233540696074	2.706196687725	0.284191304888941	0.474848548124408	0.341415517866455	Proliferative
TYR_2	0.370553066835426	0.30851101195522	0.530196939371247	0.220680647669046	0.204600221627865	0.46298890282907	0.179099244353541	Proliferative
