# Supplementary material for: Analysis of long and short enhancers in melanoma cell states
Source: eLife. 2021 Dec 7;10:e71735. doi: 10.7554/eLife.71735 (PMC8691835; doi:10.7554/eLife.71735)
Supplement: Figure 2—source data 4. — Enhancer activity values for the CHEQ-seq enhancer tiling library B in all cell lines. These data were also used in Figures 3—6Figure 2—figure supplement 2Figure 3—figure supplement 2, Figure 4—figure supplement 1, Figure 5—figure supplement 1, and Figure 6—figure supplement 1. [file elife-71735-fig2-data4.txt]

synthetic.region	class	phenotype	CPM.InputNorm.MM001_rep1	CPM.InputNorm.MM029_rep1	CPM.InputNorm.MM029_rep2	CPM.InputNorm.MM057_rep1	CPM.InputNorm.MM057_rep2	CPM.InputNorm.MM087_rep1	CPM.InputNorm.MM087_rep3	CPM.InputNorm.MM087_rep4	CPM.InputNorm.MM099_rep1	CPM.InputNorm.MM099_rep2
chr2:28497329-28497519@@FOSL2_1==wt	wt	Invasive	1.03756708407871	1.22062223328046	NA	0.764268828098615	NA	NA	NA	NA	NA	NA
chr2:28497349-28497539@@FOSL2_1==wt	wt	Invasive	1.11279069767442	1.06789413118527	0.857919254658385	1.11373092926491	NA	NA	0.813716942749201	0.688980831051316	NA	NA
chr2:28497369-28497559@@FOSL2_1==wt	wt	Invasive	1.10311880295655	1.1483457513377	0.797513175230567	0.936507936507937	NA	0.479003267973856	0.903225806451613	0.532433920704846	1.0199460916442	NA
chr2:28497389-28497579@@FOSL2_1==wt	wt	Invasive	0.915933375235701	0.973341004986575	NA	0.873504273504273	NA	NA	NA	NA	NA	NA
chr2:28497409-28497599@@FOSL2_1==wt	wt	Invasive	0.779522802778617	1.04634158036057	NA	0.983827493261455	NA	NA	NA	NA	NA	NA
chr2:28497429-28497619@@FOSL2_1==wt	wt	Invasive	0.789292103245592	1.57484387323671	1.17885930630191	1.02078609221466	NA	0.534080298786181	0.827129859387924	NA	0.990476190476191	NA
chr2:28497449-28497639@@FOSL2_1==wt	wt	Invasive	1.02498273083122	1.12365442600982	0.409156576774904	0.826381198474222	NA	NA	1.39152435167615	0.336245511420427	1.0036866359447	NA
chr2:28497469-28497659@@FOSL2_1==wt	wt	Invasive	1.43313953488372	0.667433831990794	NA	0.958949096880131	NA	NA	0.248044965786901	0.850720865038046	0.441821946169772	NA
chr2:28497489-28497679@@FOSL2_1==wt	wt	Invasive	1.09326805385557	1.52373383226675	NA	1.07741576162629	NA	NA	0.354206198608476	NA	0.81015873015873	NA
chr2:28497509-28497699@@FOSL2_1==wt	wt	Invasive	1.44599921166732	1.07283808549631	NA	1.06375227686703	NA	NA	NA	NA	NA	NA
chr2:28497529-28497719@@FOSL2_1==wt	wt	Invasive	0.925531914893617	0.69524357499041	NA	0.998905309250137	NA	NA	0.520550698422269	0.494586026596402	NA	NA
chr2:28497549-28497739@@FOSL2_1==wt	wt	Invasive	NA	NA	NA	NA	NA	NA	NA	NA	NA	NA
chr2:28497569-28497759@@FOSL2_1==wt	wt	Invasive	1.42665474060823	NA	NA	0.914786967418546	NA	NA	NA	NA	NA	NA
chr2:28497589-28497779@@FOSL2_1==wt	wt	Invasive	0.919661733615222	0.965115588043026	NA	1.46614836410755	NA	NA	NA	NA	NA	NA
chr2:28497609-28497799@@FOSL2_1==wt	wt	Invasive	1.5656146179402	NA	NA	0.613445378151261	NA	NA	NA	NA	NA	NA
chr2:28497629-28497819@@FOSL2_1==wt	wt	Invasive	2.38744186046512	0.403756268735172	NA	1.40926640926641	NA	NA	NA	NA	NA	NA
chr2:28497649-28497839@@FOSL2_1==wt	wt	Invasive	0.876744186046512	1.03823040531901	NA	1.01017501017501	NA	NA	NA	NA	NA	NA
chr2:28497669-28497859@@FOSL2_1==wt	wt	Invasive	0.845271317829457	1.45687169778636	NA	0.993197278911565	NA	NA	1.47800586510264	NA	NA	NA
chr2:28497689-28497879@@FOSL2_1==wt	wt	Invasive	0.708480150340615	1.18924573700178	NA	1.12593590895478	NA	NA	1.13884992987377	0.628538594139054	NA	NA
chr2:28497709-28497899@@FOSL2_1==wt	wt	Invasive	0.745123780945236	0.905803057701792	NA	0.859703020993344	NA	NA	3.31182795698925	NA	1.01930501930502	NA
chr2:28497729-28497919@@FOSL2_1==wt	wt	Invasive	0.739847275251649	0.822418467134724	NA	0.907671957671958	NA	NA	2.85229202037351	NA	NA	NA
chr2:28497749-28497939@@FOSL2_1==wt	wt	Invasive	1.25411549516593	2.36334026473933	NA	0.869047619047619	1.43360400429809	NA	2.09572000843348	1.58180012092943	2.34711246200608	1.05654590760974
chr2:28497769-28497959@@FOSL2_1==wt	wt	Invasive	1.13624873609707	1.64633678557729	0.984083850931677	0.808416389811739	NA	NA	NA	0.973026092849881	0.58021978021978	NA
chr2:28497789-28497979@@FOSL2_1==wt	wt	Invasive	1.24418604651163	1.88595981883637	1.17645592341444	2.24680603948897	NA	NA	1.61629881154499	3.04345003477858	1.00408163265306	NA
chr2:28497809-28497999@@FOSL2_1==wt	wt	Invasive	1.62583056478405	2.06243067002561	NA	2.3515406162465	NA	NA	1.40825528962886	2.95623134858605	1.67142857142857	NA
chr2:28497829-28498019@@FOSL2_1==wt	wt	Invasive	1.4525939177102	3.98497258512151	2.61828644501279	1.96092796092796	NA	NA	2.39491691104594	2.46415698838606	NA	NA
chr2:28497849-28498039@@FOSL2_1==wt	wt	Invasive	0.843023255813954	1.01126338180423	NA	2.83888888888889	NA	NA	1.797464291446	3.83371687816425	1.78095238095238	NA
chr2:28497869-28498059@@FOSL2_1==wt	wt	Invasive	1.59194159004867	2.58826453156993	NA	3.39718614718615	NA	3.09658678286129	4.72140762463343	4.02870110799626	3.25061224489796	NA
chr2:28497889-28498079@@FOSL2_1==wt	wt	Invasive	1.2262156448203	1.37625890937637	NA	2.51058201058201	NA	NA	1.72491039426523	2.04368575624082	3.91932773109244	NA
chr2:28497909-28498099@@FOSL2_1==wt	wt	Invasive	1.19458189015339	1.1457614115842	0.469332298136646	1.60595934280145	1.38211853541308	NA	1.45642101582306	0.692596970022564	0.802702702702703	0.696372047723399
chr2:28497929-28498119@@FOSL2_1==wt	wt	Invasive	1.17086563307494	0.77867280398926	NA	1.32426303854875	NA	NA	NA	NA	NA	NA
chr2:28497949-28498139@@FOSL2_1==wt	wt	Invasive	0.794520547945205	1.38641743149307	0.239097295864263	1.50205761316872	2.07450932386665	0.873015873015873	1.19933829611249	0.936147552887641	0.914285714285714	NA
chr2:28497969-28498159@@FOSL2_1==wt	wt	Invasive	1.10692618806876	1.0220080552359	NA	1.37430786267996	NA	NA	NA	NA	NA	NA
chr2:28497989-28498179@@FOSL2_1==wt	wt	Invasive	0.637963544940289	0.77867280398926	NA	1.03675856307435	NA	NA	NA	NA	NA	NA
chr2:28498009-28498199@@FOSL2_1==wt	wt	Invasive	0.924350205198358	1.75668584579977	NA	0.908549783549783	NA	0.801120448179272	1.29032258064516	0.282735473043843	NA	NA
chr2:28498029-28498219@@FOSL2_1==wt	wt	Invasive	0.708827717133365	0.837282584934688	NA	0.891330891330891	NA	NA	0.863082437275986	0.774449339207049	NA	NA
chr2:28498049-28498239@@FOSL2_1==wt	wt	Invasive	0.702915165411071	1.41576873452593	NA	1.24393090569561	NA	NA	NA	1.22928466540801	3.24761904761905	NA
chr2:28498069-28498259@@FOSL2_1==wt	wt	Invasive	0.89922480620155	0.934407364787112	NA	0.876113046844754	NA	NA	NA	1.18465994810211	1.6994708994709	NA
chr2:28498089-28498279@@FOSL2_1==wt	wt	Invasive	1.02783989266547	0.880238821900902	0.460775047258979	0.821645021645022	NA	NA	0.515730784547989	0.430249632892805	NA	NA
chr2:28498109-28498299@@FOSL2_1==wt	wt	Invasive	1.02914527333132	1.49060222477944	NA	0.993197278911565	NA	0.761558944565481	0.633213859020311	0.614642332704007	0.858105939004815	1.10537503795931
chr2:28498129-28498319@@FOSL2_1==wt	wt	Invasive	0.993722988269191	0.811311783797193	NA	0.915639915639916	NA	NA	0.984825645663752	0.808225945901437	1.43255813953488	NA
chr2:28498149-28498339@@FOSL2_1==wt	wt	Invasive	0.666576527852893	1.15108153633195	NA	0.706542779713511	NA	NA	NA	NA	2.48061224489796	NA
chr2:28498169-28498359@@FOSL2_1==wt	wt	Invasive	0.952812330989724	1.44521672420407	NA	1.25429553264605	NA	NA	0.921658986175115	1.7122179268183	0.766857142857143	0.74018018018018
chr2:28498189-28498379@@FOSL2_1==wt	wt	Invasive	0.920840787119857	0.394820013290329	NA	0.958949096880131	NA	NA	NA	NA	NA	NA
chr2:28498209-28498399@@FOSL2_1==wt	wt	Invasive	0.828233374133007	1.07975962153177	NA	0.961964660077868	NA	NA	NA	NA	1.39010989010989	NA
chr2:28498229-28498419@@FOSL2_1==wt	wt	Invasive	1.14997018485391	0.683046319288824	NA	0.943152454780362	NA	NA	2.42532855436081	NA	NA	NA
chr2:28498249-28498439@@FOSL2_1==wt	wt	Invasive	0.970336971998102	0.77867280398926	NA	0.764761904761905	NA	NA	NA	NA	NA	NA
chr2:28498269-28498459@@FOSL2_1==wt	wt	Invasive	1.04053156146179	0.703317371345138	NA	0.811111111111111	NA	NA	NA	NA	NA	NA
chr2:28498289-28498479@@FOSL2_1==wt	wt	Invasive	0.838205980066445	1.19091134727769	NA	1.11734693877551	NA	NA	NA	NA	1.42255639097744	NA
chr2:28498309-28498499@@FOSL2_1==wt	wt	Invasive	0.89922480620155	1.16800920598389	NA	0.521428571428571	NA	NA	NA	NA	NA	NA
chr2:28498329-28498519@@FOSL2_1==wt	wt	Invasive	NA	NA	NA	NA	NA	NA	NA	NA	NA	NA
chr2:28498349-28498539@@FOSL2_1==wt	wt	Invasive	0.865920183749641	0.791870648124671	1.41004974207811	0.762583095916429	NA	NA	1.66013465983318	0.904730536456833	NA	NA
chr2:28498369-28498559@@FOSL2_1==wt	wt	Invasive	1.12891809908999	2.47759528542037	NA	0.724206349206349	NA	NA	NA	NA	NA	NA
chr2:28498389-28498579@@FOSL2_1==wt	wt	Invasive	0.710291934685799	1.71308016877637	NA	1.19281045751634	NA	NA	1.48109608047173	0.770285633082279	2.0952380952381	NA
chr2:28498409-28498599@@FOSL2_1==wt	wt	Invasive	0.409468438538206	NA	NA	1.85396825396825	NA	NA	NA	NA	NA	NA
chr2:28498429-28498619@@FOSL2_1==wt	wt	Invasive	0.353266888150609	NA	NA	0.901234567901235	NA	NA	NA	NA	NA	NA
chr2:28498449-28498639@@FOSL2_1==wt	wt	Invasive	1.21395348837209	2.00230149597238	1.76630434782609	1.20570570570571	NA	NA	NA	0.666192979963052	1.88571428571429	NA
chr2:28498469-28498659@@FOSL2_1==wt	wt	Invasive	0.776785714285714	1.67331815325352	NA	0.931122448979592	NA	NA	NA	0.645374449339207	NA	NA
chr2:28498489-28498679@@FOSL2_1==wt	wt	Invasive	NA	NA	NA	NA	NA	NA	NA	NA	NA	NA
chr2:28498509-28498699@@FOSL2_1==wt	wt	Invasive	NA	NA	NA	NA	NA	NA	NA	NA	NA	NA
chr2:28498529-28498719@@FOSL2_1==wt	wt	Invasive	NA	NA	NA	NA	NA	NA	NA	NA	NA	NA
chr2:28498549-28498739@@FOSL2_1==wt	wt	Invasive	0.653343023255814	1.38430720709202	NA	1.36940836940837	NA	NA	NA	NA	NA	NA
chr2:28498569-28498759@@FOSL2_1==wt	wt	Invasive	0.433554817275748	0.77867280398926	NA	1.46772486772487	NA	NA	NA	NA	NA	NA
chr2:28498589-28498779@@FOSL2_1==wt	wt	Invasive	1.47529069767442	1.02456947893324	NA	0.88608776844071	NA	NA	NA	NA	NA	NA
chr2:28498609-28498799@@FOSL2_1==wt	wt	Invasive	0.664784053156146	0.449234309993804	NA	0.840079365079365	NA	NA	NA	NA	NA	NA
chr2:28498629-28498819@@FOSL2_1==wt	wt	Invasive	1.31908344733242	0.901621141461248	NA	0.762322472848789	NA	NA	NA	NA	NA	NA
chr2:28498649-28498839@@FOSL2_1==wt	wt	Invasive	0.814922480620155	1.35243171219187	NA	1.03675856307435	NA	NA	NA	NA	2.68714285714286	NA
chr2:28498669-28498859@@FOSL2_1==wt	wt	Invasive	0.868962432915921	1.6819332566168	NA	0.78494623655914	NA	NA	NA	NA	NA	NA
chr2:28498689-28498879@@FOSL2_1==wt	wt	Invasive	1.61378737541528	NA	NA	NA	NA	NA	NA	NA	NA	NA
chr2:28498709-28498899@@FOSL2_1==wt	wt	Invasive	NA	NA	NA	NA	NA	NA	NA	NA	NA	NA
chr2:28498729-28498919@@FOSL2_1==wt	wt	Invasive	NA	NA	NA	NA	NA	NA	NA	NA	NA	NA
chr2:28498749-28498939@@FOSL2_1==wt	wt	Invasive	NA	NA	NA	NA	NA	NA	NA	NA	NA	NA
chr2:28498769-28498959@@FOSL2_1==wt	wt	Invasive	NA	NA	NA	NA	NA	NA	NA	NA	NA	NA
chr2:28498789-28498979@@FOSL2_1==wt	wt	Invasive	NA	NA	NA	NA	NA	NA	NA	NA	NA	NA
chr2:28498809-28498999@@FOSL2_1==wt	wt	Invasive	1.62984496124031	NA	NA	1.30357142857143	NA	NA	NA	NA	NA	NA
chr2:28498829-28499019@@FOSL2_1==wt	wt	Invasive	NA	NA	NA	NA	NA	NA	NA	NA	NA	NA
chr2:28498849-28499039@@FOSL2_1==wt	wt	Invasive	1.7984496124031	NA	NA	0.926984126984127	NA	NA	NA	NA	NA	NA
chr2:28498869-28499059@@FOSL2_1==wt	wt	Invasive	NA	NA	NA	NA	NA	NA	NA	NA	NA	NA
chr2:28498889-28499079@@FOSL2_1==wt	wt	Invasive	1.12403100775194	0.904265191729463	1.36746143057503	1.045683313976	NA	NA	NA	NA	0.904529616724739	NA
chr2:28498909-28499099@@FOSL2_1==wt	wt	Invasive	0.92018131651557	1.87302377175795	NA	0.754930254930255	NA	NA	NA	NA	NA	NA
chr2:28498929-28499119@@FOSL2_1==wt	wt	Invasive	1.1015503875969	0.506137322593019	NA	0.503795721187026	NA	NA	NA	2.31259177679883	0.899206349206349	NA
chr2:28498949-28499139@@FOSL2_1==wt	wt	Invasive	1.04750123701138	0.928942994232801	NA	0.917328042328042	NA	NA	NA	NA	3.54285714285714	NA
chr2:28498969-28499159@@FOSL2_1==wt	wt	Invasive	0.828146374829001	1.22832893023658	1.01500306184936	0.998905309250137	NA	NA	NA	NA	NA	NA
chr2:28498989-28499179@@FOSL2_1==wt	wt	Invasive	0.838910947249007	0.65453655987503	NA	1.01388888888889	NA	NA	1.35730653974969	NA	NA	NA
chr2:28499009-28499199@@FOSL2_1==wt	wt	Invasive	1.1031561461794	1.6889522790753	1.58221065523576	1.63820470717022	NA	NA	3.88228636106395	1.99726408532344	5.29795918367347	NA
chr2:28499029-28499219@@FOSL2_1==wt	wt	Invasive	1.65341335333833	1.09527603198489	NA	1.52083333333333	NA	NA	NA	NA	NA	NA
chr2:28499049-28499239@@FOSL2_1==wt	wt	Invasive	1.11425682507583	2.79686558167571	4.08773291925466	1.41002103652706	NA	1.3425420569144	0.667331781398958	5.81502338889141	7.07142857142857	1.90581490581491
chr2:28499069-28499259@@FOSL2_1==wt	wt	Invasive	0.642303433001107	1.03823040531901	NA	0.772486772486772	NA	NA	NA	NA	NA	NA
chr2:28499089-28499279@@FOSL2_1==wt	wt	Invasive	2.02325581395349	1.03823040531901	NA	0.662131519274376	NA	NA	NA	NA	NA	NA
chr2:28499109-28499299@@FOSL2_1==wt	wt	Invasive	NA	NA	NA	0.993197278911565	NA	NA	NA	NA	NA	NA
chr2:28499129-28499319@@FOSL2_1==wt	wt	Invasive	NA	2.28410689170183	NA	1.15873015873016	NA	NA	NA	NA	NA	NA
chr2:28499149-28499339@@FOSL2_1==wt	wt	Invasive	2.22558139534884	0.934407364787112	NA	1.36940836940837	NA	NA	NA	NA	NA	NA
chr2:28499169-28499359@@FOSL2_1==wt	wt	Invasive	0.963455149501661	0.637095930536667	NA	0.670843776106934	NA	NA	NA	NA	NA	NA
chr2:28499189-28499379@@FOSL2_1==wt	wt	Invasive	0.794442254631454	0.692153603546009	NA	0.908807967631497	NA	NA	0.551971326164875	0.795961820851689	NA	NA
chr2:28499209-28499399@@FOSL2_1==wt	wt	Invasive	0.837339952965769	1.04821338998554	NA	1.17269076305221	NA	NA	NA	NA	NA	NA
chr2:28499229-28499419@@FOSL2_1==wt	wt	Invasive	0.587561663143058	0.307082232559145	NA	1.09774436090226	NA	NA	NA	NA	NA	NA
chr2:28499249-28499439@@FOSL2_1==wt	wt	Invasive	0.747912939773405	1.54222574770688	NA	0.860770975056689	NA	NA	NA	2.03255861056256	1.13142857142857	NA
chr2:28499269-28499459@@FOSL2_1==wt	wt	Invasive	1.19816922315685	0.645728666722801	NA	0.772486772486773	NA	NA	NA	NA	NA	NA
chr2:28499289-28499479@@FOSL2_1==wt	wt	Invasive	1.14008859357697	1.00115074798619	NA	1.0042328042328	NA	NA	NA	NA	NA	NA
chr2:28499309-28499499@@FOSL2_1==wt	wt	Invasive	0.754505813953488	0.542927826634713	NA	0.758692365835223	NA	NA	NA	NA	0.933035714285714	NA
chr2:28499329-28499519@@FOSL2_1==wt	wt	Invasive	1.02184637068358	0.759680784379766	NA	0.817927170868347	NA	NA	NA	NA	NA	NA
chr2:28499349-28499539@@FOSL2_1==wt	wt	Invasive	1.33197674418605	0.688825941990499	NA	0.842712842712843	NA	NA	NA	NA	NA	NA
chr2:28499369-28499559@@FOSL2_1==wt	wt	Invasive	0.940098661028894	1.44339349032155	NA	1.3656462585034	NA	NA	0.969564425004556	2.47211229746883	NA	NA
chr2:28499389-28499579@@FOSL2_1==wt	wt	Invasive	0.760681449432126	1.22144753566943	NA	0.98046398046398	NA	NA	NA	NA	NA	NA
chr2:28499409-28499599@@FOSL2_1==wt	wt	Invasive	1.01162790697674	0.77867280398926	NA	1.58563074352548	NA	NA	NA	NA	NA	NA
chr2:28499429-28499619@@FOSL2_1==wt	wt	Invasive	0.950317124735729	NA	NA	NA	NA	NA	NA	NA	NA	NA
chr2:28499449-28499639@@FOSL2_1==wt	wt	Invasive	0.7828073089701	0.741593146656438	NA	1.28747795414462	NA	NA	NA	NA	NA	NA
chr2:28499469-28499659@@FOSL2_1==wt	wt	Invasive	0.687906976744186	NA	NA	0.901234567901235	NA	NA	NA	NA	NA	NA
chr2:28499489-28499679@@FOSL2_1==wt	wt	Invasive	0.767151162790698	0.667433831990794	NA	1.059410430839	NA	NA	NA	NA	NA	NA
chr2:28499509-28499699@@FOSL2_1==wt	wt	Invasive	0.761843238587425	1.6075825630746	NA	1.15873015873016	NA	NA	NA	NA	NA	NA
chr2:28499529-28499719@@FOSL2_1==wt	wt	Invasive	1.29263565891473	1.12128883774453	NA	1.15873015873016	NA	NA	NA	NA	NA	NA
chr2:28499549-28499739@@FOSL2_1==wt	wt	Invasive	1.22840531561462	0.566307493810371	NA	1.4484126984127	NA	NA	NA	NA	NA	NA
chr2:28499569-28499759@@FOSL2_1==wt	wt	Invasive	0.27906976744186	0.799718014907888	NA	0.579365079365079	NA	NA	NA	NA	NA	NA
chr2:28499589-28499779@@FOSL2_1==wt	wt	Invasive	1.01162790697674	0.437149644344848	NA	1.36150793650794	NA	NA	NA	NA	NA	NA
chr2:28499609-28499799@@FOSL2_1==wt	wt	Invasive	1.70379436964504	3.00345224395857	NA	0.869047619047619	NA	NA	NA	NA	NA	NA
chr2:28499629-28499819@@FOSL2_1==wt	wt	Invasive	1.72154222766218	NA	NA	0.82766439909297	NA	NA	NA	NA	NA	NA
chr2:28499649-28499839@@FOSL2_1==wt	wt	Invasive	1.08705630354957	1.32944137266459	NA	0.724206349206349	NA	NA	0.424242424242424	NA	NA	NA
chr2:28499669-28499859@@FOSL2_1==wt	wt	Invasive	0.843023255813954	0.947949500508664	NA	1.4384236453202	NA	NA	NA	NA	NA	NA
chr2:28499689-28499879@@FOSL2_1==wt	wt	Invasive	1.17705133830627	1.17219561890856	NA	1.05200501253133	NA	NA	1.09294446899396	NA	NA	NA
chr2:28499709-28499899@@FOSL2_1==wt	wt	Invasive	0.817477096546864	0.841808436745146	NA	0.910430839002267	NA	NA	NA	NA	NA	NA
chr2:28499729-28499919@@FOSL2_1==wt	wt	Invasive	0.984651162790698	1.29226550449281	0.744102682701203	1.01526832955404	NA	NA	1.28043505129156	2.37379107802927	0.803174603174603	NA
chr2:28499749-28499939@@FOSL2_1==wt	wt	Invasive	1.63921188630491	2.10995211403541	NA	1.07127882599581	NA	NA	NA	0.829767149150409	NA	NA
chr2:28499769-28499959@@FOSL2_1==wt	wt	Invasive	0.933810375670841	2.50529510848718	NA	2.13919413919414	NA	NA	NA	NA	NA	NA
chr2:28499789-28499979@@FOSL2_1==wt	wt	Invasive	1.22380454664228	1.41458892724715	0.741847826086957	1.02816901408451	NA	NA	1.09630668536699	NA	1.66964285714286	NA
chr2:28499809-28499999@@FOSL2_1==wt	wt	Invasive	1.09337561663143	1.71571973760345	NA	1.33253968253968	NA	NA	NA	NA	NA	NA
chr2:28499829-28500019@@FOSL2_1==wt	wt	Invasive	1.38690922730683	0.815752461322082	0.546713250517598	1.22790807865435	NA	NA	NA	1.07562408223201	2.01945288753799	NA
chr2:28499849-28500039@@FOSL2_1==wt	wt	Invasive	1.00396405919662	1.45913462369159	NA	0.938019652305367	NA	NA	1.04454685099846	0.579519913692349	NA	NA
chr2:28499869-28500059@@FOSL2_1==wt	wt	Invasive	0.967258261933905	1.59832838713585	NA	0.685779073534175	NA	NA	NA	1.34811551639745	NA	NA
chr2:28499889-28500079@@FOSL2_1==wt	wt	Invasive	1.42049418604651	0.858723279165726	NA	0.806073153899241	NA	NA	NA	0.416370612476908	NA	NA
chr2:28499909-28500099@@FOSL2_1==wt	wt	Invasive	1.126093449968	1.58849252013809	0.770108695652174	1.02139917695473	NA	NA	NA	0.464990286480423	0.957589285714286	NA
chr2:28499929-28500119@@FOSL2_1==wt	wt	Invasive	1.14936128398297	0.667433831990794	NA	0.935897435897436	NA	NA	1.69097068787745	0.97248204694949	NA	NA
chr2:28499949-28500139@@FOSL2_1==wt	wt	Invasive	0.83499446290144	1.12052915696015	NA	1.28199932455252	NA	NA	NA	NA	NA	NA
chr2:28499969-28500159@@FOSL2_1==wt	wt	Invasive	1.45063624396665	1.10811129798472	NA	0.658044287673917	NA	NA	NA	NA	NA	NA
chr2:133173235-133173425@@GPR39_1==wt	wt	Invasive	1.27445280437756	1.60704812738209	NA	1.20387548958978	NA	NA	NA	0.578611575269634	2.61904761904762	NA
chr2:133173255-133173445@@GPR39_1==wt	wt	Invasive	0.808399086378737	1.09345542687853	0.661424606845513	0.864889496468444	NA	0.384713144517066	0.541707396546106	0.738269256441063	0.858241758241758	1.09009009009009
chr2:133173275-133173465@@GPR39_1==wt	wt	Invasive	1.18254221089519	1.95720461543246	0.973854289071681	0.946568298680975	NA	NA	0.726122707147375	0.516299559471366	NA	NA
chr2:133173295-133173485@@GPR39_1==wt	wt	Invasive	0.90625	2.02034024818835	NA	1.21666666666667	NA	NA	NA	NA	NA	NA
chr2:133173315-133173505@@GPR39_1==wt	wt	Invasive	0.756847545219638	1.40161104718067	NA	0.976968565203859	NA	NA	NA	NA	NA	NA
chr2:133173335-133173525@@GPR39_1==wt	wt	Invasive	1.01162790697674	2.6108441074934	NA	0.937208216619981	NA	NA	1.77634408602151	3.27850220264317	NA	NA
chr2:133173355-133173545@@GPR39_1==wt	wt	Invasive	0.741860465116279	1.34321058688147	2.86141304347826	1.11734693877551	NA	NA	0.89560364774738	NA	NA	NA
chr2:133173375-133173565@@GPR39_1==wt	wt	Invasive	1.73873546511628	1.04597839341841	NA	1.15873015873016	NA	NA	NA	NA	NA	NA
chr2:133173395-133173585@@GPR39_1==wt	wt	Invasive	0.786821705426357	1.34969952691472	NA	1.95535714285714	NA	NA	NA	NA	NA	NA
chr2:133173415-133173605@@GPR39_1==wt	wt	Invasive	0.860227812055055	2.51082251082251	NA	0.759168035030104	NA	NA	NA	0.430249632892805	NA	NA
chr2:133173435-133173625@@GPR39_1==wt	wt	Invasive	1.10529715762274	0.377538329206914	NA	0.960090702947846	NA	NA	NA	NA	NA	NA
chr2:133173455-133173645@@GPR39_1==wt	wt	Invasive	1.42547568710359	1.17483966917678	NA	0.601648351648352	NA	NA	NA	NA	NA	NA
chr2:133173475-133173665@@GPR39_1==wt	wt	Invasive	0.594130675526024	1.18358266206367	NA	1.23597883597884	NA	NA	NA	NA	NA	NA
chr2:133173495-133173685@@GPR39_1==wt	wt	Invasive	1.44080338266385	NA	NA	0.365914786967419	NA	NA	NA	NA	NA	NA
chr2:133173515-133173705@@GPR39_1==wt	wt	Invasive	0.881476948184414	1.92814218130674	NA	0.98046398046398	NA	NA	1.73697270471464	NA	NA	NA
chr2:133173535-133173725@@GPR39_1==wt	wt	Invasive	1.47529069767442	1.34969952691472	NA	1.15873015873016	NA	NA	1.80645161290323	NA	NA	NA
chr2:133173555-133173745@@GPR39_1==wt	wt	Invasive	0.674418604651163	0.648894003324383	NA	1.39047619047619	NA	NA	NA	NA	NA	NA
chr2:133173575-133173765@@GPR39_1==wt	wt	Invasive	1.26266149870801	1.75668584579977	1.15304347826087	1.00343642611684	1.43655988884304	NA	0.764267990074442	0.387224669603524	NA	1.61153153153153
chr2:133173595-133173785@@GPR39_1==wt	wt	Invasive	1.39700996677741	1.45687169778636	NA	0.944150499706055	NA	NA	NA	NA	NA	NA
chr2:133173615-133173805@@GPR39_1==wt	wt	Invasive	1.22958026091889	1.59570387418489	0.783090597558364	1.07379705809025	NA	1.20168067226891	0.774193548387097	0.608495909376967	0.45553772070626	0.721125620002025
chr2:133173635-133173825@@GPR39_1==wt	wt	Invasive	2.17740863787375	0.756425009589566	NA	1.11238095238095	NA	NA	1.72043010752688	NA	NA	NA
chr2:133173655-133173845@@GPR39_1==wt	wt	Invasive	1.07138651751545	0.759984656693518	1.20391304347826	0.93131582851209	NA	1.39109287125703	1.07360173376677	0.650377352047263	0.952995391705069	NA
chr2:133173675-133173865@@GPR39_1==wt	wt	Invasive	1.12403100775194	2.31242226639235	NA	1.20164609053498	NA	NA	NA	NA	NA	NA
chr2:133173695-133173885@@GPR39_1==wt	wt	Invasive	0.901325798739404	1.40161104718067	0.82133152173913	0.910430839002267	NA	NA	0.965279487810884	1.84251942025087	1.23531746031746	NA
chr2:133173715-133173905@@GPR39_1==wt	wt	Invasive	1.36696674168542	1.55734560797852	2.2030126668949	0.619321291735085	NA	NA	NA	0.681515418502203	NA	NA
chr2:133173735-133173925@@GPR39_1==wt	wt	Invasive	1.6431289640592	1.36062826802334	NA	1.23496240601504	NA	NA	1.48901355773726	0.95403179467535	0.709852216748769	NA
chr2:133173755-133173945@@GPR39_1==wt	wt	Invasive	0.852941176470588	0.786382435711926	NA	0.841013824884793	NA	NA	0.542922615899877	1.39654798873402	NA	NA
chr2:133173775-133173965@@GPR39_1==wt	wt	Invasive	0.812760882528324	0.995416780357404	NA	0.981373501781665	NA	NA	0.61759029500965	0.959787642607026	NA	NA
chr2:133173795-133173985@@GPR39_1==wt	wt	Invasive	1.26141257536606	1.76834081938206	0.451262272089762	1.14953388762913	NA	NA	0.483870967741936	0.583910216068807	1.47830687830688	NA
chr2:133173815-133174005@@GPR39_1==wt	wt	Invasive	1.25851328903654	1.19957702236183	NA	1.18059299191375	NA	NA	0.5936695441466	NA	1.27959183673469	NA
chr2:133173835-133174025@@GPR39_1==wt	wt	Invasive	1.32475083056478	3.23763955342903	1.10161613272311	1.73809523809524	NA	6.83290868136332	2.84490614178968	2.06738594788322	1.99663865546218	1.53767885532591
chr2:133173855-133174045@@GPR39_1==wt	wt	Invasive	1.21395348837209	1.53242807825086	1.87369565217391	1.3656462585034	NA	NA	0.616957518068042	0.624214631328086	5.63828571428572	NA
chr2:133173875-133174065@@GPR39_1==wt	wt	Invasive	0.895137420718816	1.58167913310318	NA	0.815402704291593	NA	NA	NA	NA	NA	NA
chr2:133173895-133174085@@GPR39_1==wt	wt	Invasive	1.24635202918377	1.5922115544258	1.63712686567164	0.717665130568356	NA	1.16144662309368	0.843010752688172	0.743471365638767	0.714285714285714	NA
chr2:133173915-133174105@@GPR39_1==wt	wt	Invasive	1.56772745818033	4.2536454665682	5.53617780661908	1.70401493930906	NA	NA	2.98338220918866	1.12647176611934	5.46258503401361	2.61003861003861
chr2:133173935-133174125@@GPR39_1==wt	wt	Invasive	0.866610434992168	3.83134583201795	1.86634282416314	1.46254355400697	0.916313606764419	NA	1.12745759661673	1.18813706154498	2.2684331797235	NA
chr2:133173955-133174145@@GPR39_1==wt	wt	Invasive	1.00763726434567	1.99160544097253	1.76290760869565	1.4484126984127	NA	0.691961930971219	1.24391624221845	0.461952237421748	0.755623100303951	0.84224650182097
chr2:133173975-133174165@@GPR39_1==wt	wt	Invasive	0.745572861105184	6.70195627157653	6.2198275862069	1.88830099941211	NA	3.28581056723249	3.79051597431732	1.23503311887935	13.0991913746631	0.654088050314465
chr2:133173995-133174185@@GPR39_1==wt	wt	Invasive	1.11425682507583	6.35442477999994	11.5106315455411	1.42001244942421	1.47328854420946	2.32299003743892	1.5784528656436	5.52641033317651	9.91603498542274	2.5526751241037
chr2:133174015-133174205@@GPR39_1==wt	wt	Invasive	1.11953488372093	4.05285122076338	NA	1.65909090909091	NA	NA	1.54838709677419	0.737570799244808	NA	NA
chr2:133174035-133174225@@GPR39_1==wt	wt	Invasive	0.886293476023873	1.9287126375734	2.07065217391304	0.995933359569723	NA	NA	0.908004778972521	0.379029438500804	2.03282674772037	NA
chr2:133174055-133174245@@GPR39_1==wt	wt	Invasive	0.962451550387597	2.41017772663342	4.51669254658385	0.579365079365079	NA	NA	NA	NA	NA	NA
chr2:133174075-133174265@@GPR39_1==wt	wt	Invasive	0.873347833361218	1.9639858500618	0.629981884057971	1.76568405139834	NA	NA	0.829309123688108	1.37576828721412	3.21994609164421	NA
chr2:133174095-133174285@@GPR39_1==wt	wt	Invasive	1.04095045500506	0.889911775987725	NA	1.40353230494076	NA	NA	NA	NA	NA	NA
chr2:133174115-133174305@@GPR39_1==wt	wt	Invasive	0.565053425518542	4.11374311541496	NA	0.948051948051948	NA	NA	0.481099656357388	NA	2.8215873015873	NA
chr2:133174135-133174325@@GPR39_1==wt	wt	Invasive	1.46926910299003	1.05677023398542	NA	1.01388888888889	NA	NA	NA	NA	NA	NA
chr2:133174155-133174345@@GPR39_1==wt	wt	Invasive	1.17387011847301	1.62555052511626	2.06541574103459	1.10745891276865	NA	NA	1.194743130227	0.481469827284805	NA	NA
chr2:133174175-133174365@@GPR39_1==wt	wt	Invasive	1.21830457614404	4.83675607093329	1.30944293478261	1.98203842940685	2.38475365792373	NA	1.63965874097632	3.95102479783252	6.01302521008403	2.78325384207737
chr2:133174195-133174385@@GPR39_1==wt	wt	Invasive	0.978240847340548	5.0405689907091	1.26203119814139	1.30856595511768	NA	NA	1.37992831541219	1.75685266764562	1.99428571428571	2.0953316953317
chr2:133174215-133174405@@GPR39_1==wt	wt	Invasive	1.34259259259259	4.42286152665899	1.48369565217391	1.36104812295288	NA	NA	2.11514904042466	1.63385936541571	6.71785714285714	NA
chr2:133174235-133174425@@GPR39_1==wt	wt	Invasive	0.969476744186046	2.53749319341955	0.807806324110672	1.45775729646697	1.69420981760313	NA	0.717948717948718	1.29074889867841	2.10034843205575	0.554163920017579
chr2:133174255-133174445@@GPR39_1==wt	wt	Invasive	1.08220659816117	2.1969696969697	NA	1.15873015873016	NA	NA	1.53489352730339	0.835190463850739	NA	NA
chr2:133174275-133174465@@GPR39_1==wt	wt	Invasive	0.587396849212303	1.55734560797852	NA	0.700066137566138	NA	NA	0.844479412536061	NA	NA	NA
chr2:133174295-133174485@@GPR39_1==wt	wt	Invasive	1.05658914728682	0.77867280398926	NA	0.703514739229025	NA	NA	NA	NA	NA	NA
chr2:133174315-133174505@@GPR39_1==wt	wt	Invasive	1.71013289036545	NA	NA	0.609857978279031	NA	NA	NA	NA	NA	NA
chr2:133174335-133174525@@GPR39_1==wt	wt	Invasive	1.14957716701903	0.353942183631482	NA	0.662131519274376	NA	NA	NA	NA	NA	NA
chr2:133174355-133174545@@GPR39_1==wt	wt	Invasive	0.809302325581395	0.539081171992564	NA	1.52083333333333	NA	NA	NA	NA	NA	NA
chr2:133174375-133174565@@GPR39_1==wt	wt	Invasive	1.10797342192691	1.34104760687039	NA	0.839080459770115	NA	NA	1.23655913978495	NA	NA	NA
chr2:133174395-133174585@@GPR39_1==wt	wt	Invasive	1.05485986881336	1.30616083249811	NA	1.02705627705628	NA	NA	NA	0.88580806772048	NA	NA
chr2:133174415-133174605@@GPR39_1==wt	wt	Invasive	0.644156231365534	0.855443362129046	NA	1.15873015873016	NA	NA	1.97849462365591	NA	NA	NA
chr2:133174435-133174625@@GPR39_1==wt	wt	Invasive	1.0216440248676	0.813748155520307	NA	1.17220376522702	NA	NA	0.433548387096774	1.36303083700441	NA	NA
chr2:133174455-133174645@@GPR39_1==wt	wt	Invasive	0.928804569563443	1.01826443598595	NA	1.25692762980899	NA	NA	4.28453267162944	NA	NA	NA
chr2:133174475-133174665@@GPR39_1==wt	wt	Invasive	1.88837209302326	1.25347329422661	NA	0.596921596921597	NA	NA	NA	NA	NA	NA
chr2:133174495-133174685@@GPR39_1==wt	wt	Invasive	0.851744186046512	0.814611548788764	NA	0.772486772486772	NA	NA	0.404127877606986	0.441799958608048	NA	NA
chr2:133174515-133174705@@GPR39_1==wt	wt	Invasive	0.823187414500684	0.882904596649239	NA	0.851596863645056	NA	NA	NA	4.11075464470408	NA	NA
chr2:133174535-133174725@@GPR39_1==wt	wt	Invasive	0.963765941485371	0.919089211266011	NA	1.03430275913497	NA	0.561705141826846	0.370782350760104	0.642195264859704	0.347850208044383	NA
chr2:133174555-133174745@@GPR39_1==wt	wt	Invasive	1.1792799894889	0.657795798315837	0.505022759378434	1.02503052503053	NA	0.519665176011925	0.243785642766967	1.04514080864649	0.836	NA
chr2:133174575-133174765@@GPR39_1==wt	wt	Invasive	1.33010335917313	0.91608565175207	NA	0.579365079365079	NA	NA	NA	NA	NA	NA
chr2:133174595-133174785@@GPR39_1==wt	wt	Invasive	1.14651162790698	1.26760689021507	NA	0.772486772486772	NA	NA	NA	NA	NA	NA
chr2:133174615-133174805@@GPR39_1==wt	wt	Invasive	0.682643221781055	1.26534330648255	NA	0.957211870255348	NA	NA	NA	NA	NA	NA
chr2:133174635-133174825@@GPR39_1==wt	wt	Invasive	1.10088919288646	1.41576873452593	NA	0.921717171717172	NA	NA	NA	0.968061674008811	NA	NA
chr2:133174655-133174845@@GPR39_1==wt	wt	Invasive	0.690476190476191	0.96662830840046	NA	0.905916305916306	NA	NA	1.71665723448406	NA	NA	NA
chr2:133174675-133174865@@GPR39_1==wt	wt	Invasive	1.20237256283768	0.739246332901196	NA	0.911138244471578	NA	0.52758297155034	0.593360018836826	0.46165471558571	1.59170506912442	NA
chr2:133174695-133174885@@GPR39_1==wt	wt	Invasive	0.978994748687172	1.05677023398542	NA	1.17552334943639	NA	NA	0.764635603345281	1.35221313194881	NA	NA
chr2:133174715-133174905@@GPR39_1==wt	wt	Invasive	1.19147286821705	NA	NA	0.443043884220355	NA	NA	NA	NA	NA	NA
chr2:133174735-133174925@@GPR39_1==wt	wt	Invasive	1.41982864137087	1.60121449834411	NA	1.01827801827802	NA	NA	1.05933890880127	1.2110730407353	NA	NA
chr2:133174755-133174945@@GPR39_1==wt	wt	Invasive	0.980193141505715	1.62656096833312	0.82427536231884	0.936640211640212	NA	NA	0.474134281601897	0.335391446113289	NA	NA
chr2:133174775-133174965@@GPR39_1==wt	wt	Invasive	1.08463198273795	1.19358604991054	0.348103776578864	0.824858757062147	NA	2.36147269365262	1.53067678684377	1.27990226927776	NA	NA
chr2:133174795-133174985@@GPR39_1==wt	wt	Invasive	1.01811270125224	0.810673056207996	0.91460690887433	1.25353535353535	NA	1.24103782927312	1.90349240202613	NA	NA	NA
chr2:133174815-133175005@@GPR39_1==wt	wt	Invasive	1.28839403247038	1.27718819701942	NA	0.910430839002267	NA	0.808860742364579	1.40252454417952	1.22661230743974	0.830919765166341	NA
chr2:133174835-133175025@@GPR39_1==wt	wt	Invasive	1.19045102184637	0.97438201140902	NA	1.19494047619048	NA	0.512672016767326	0.533551109296311	0.669882339820443	NA	1.62228895562229
chr2:133174855-133175045@@GPR39_1==wt	wt	Invasive	1.03915519696251	1.38871582877065	NA	0.912628178114904	NA	NA	0.379131819992035	0.525860662424539	NA	NA
chr2:133174875-133175065@@GPR39_1==wt	wt	Invasive	1.13639534883721	0.917905689470783	NA	1.05009920634921	NA	NA	NA	1.4259702118733	NA	NA
chr2:133174895-133175085@@GPR39_1==wt	wt	Invasive	0.99517867271696	0.682540359052314	NA	0.839395075615548	NA	10.1409925845975	0.538620893755549	0.781554379016288	NA	NA
chr2:133174915-133175105@@GPR39_1==wt	wt	Invasive	0.976915184678523	1.27093722030431	NA	1.04285714285714	NA	NA	1.194743130227	0.737570799244808	NA	NA
chr2:133174935-133175125@@GPR39_1==wt	wt	Invasive	1.54809725158562	1.67949036154546	NA	1.04912054912055	NA	NA	2.09368434062539	1.36492986986683	0.876958525345622	NA
chr2:133174955-133175145@@GPR39_1==wt	wt	Invasive	1.04032657100445	1.99248629256075	NA	1.18447971781305	NA	NA	0.800326663944467	0.865945463670328	NA	NA
chr2:133174975-133175165@@GPR39_1==wt	wt	Invasive	0.766384778012685	1.0327660347647	NA	1.17772573510278	NA	NA	NA	0.779561216033498	1.60634920634921	NA
chr2:133174995-133175185@@GPR39_1==wt	wt	Invasive	0.838403950302644	0.767705581397862	NA	0.856758056758057	NA	NA	0.871088558656518	0.732391229025392	1.00178571428571	NA
chr2:133175015-133175205@@GPR39_1==wt	wt	Invasive	1.03456731529821	0.815059383614926	0.411037180008127	0.986153326578859	NA	NA	0.506992032982339	0.407956905799913	NA	0.76962676962677
chr2:133175035-133175225@@GPR39_1==wt	wt	Invasive	1.04020496649586	0.941252839987017	NA	0.784371184371184	NA	NA	NA	NA	NA	NA
chr2:133175055-133175245@@GPR39_1==wt	wt	Invasive	1.04228329809725	0.618945049324796	NA	0.805219262846381	NA	NA	1.11689212625737	NA	NA	NA
chr2:133175075-133175265@@GPR39_1==wt	wt	Invasive	1.18160332766118	0.967581590755885	0.357441471571906	0.867021867021867	NA	NA	0.513811087502414	0.602864755071355	1.21	NA
chr2:133175095-133175285@@GPR39_1==wt	wt	Invasive	1.03732004429679	1.01935348885867	1.94614624505929	0.94994994994995	NA	NA	0.584323712507074	0.305703686529098	0.361597542242704	NA
chr2:133175115-133175305@@GPR39_1==wt	wt	Invasive	1.07585825027685	1.1091885984883	0.743372693149828	1.32070319167093	NA	NA	0.906781813563627	0.767334975198585	0.520728291316527	0.376611906023671
chr2:133175135-133175325@@GPR39_1==wt	wt	Invasive	0.926474042753112	1.50628509624152	0.842614041339986	0.973826409996623	NA	NA	1.21266427718041	1.42221406428455	NA	NA
chr2:133175155-133175345@@GPR39_1==wt	wt	Invasive	0.770764119601329	0.616092767991502	NA	0.953724053724054	NA	NA	0.482856563197403	0.276009198459535	NA	NA
chr2:133175175-133175365@@GPR39_1==wt	wt	Invasive	0.73343023255814	0.205687155770748	NA	0.845559845559846	NA	NA	NA	NA	NA	NA
chr2:133175195-133175385@@GPR39_1==wt	wt	Invasive	0.91212352268395	1.15895487105378	NA	0.920634920634921	NA	NA	3.32437275985663	NA	NA	NA
chr2:133175215-133175405@@GPR39_1==wt	wt	Invasive	1.14900947459087	0.651542550276728	NA	1.24651274651275	NA	NA	NA	2.73434964062138	2.43229813664596	NA
chr2:133175235-133175425@@GPR39_1==wt	wt	Invasive	0.78050692448393	0.79123204276328	NA	0.710542078466607	NA	NA	0.779098283342766	0.452894350413479	1.68424908424908	NA
chr2:133175255-133175445@@GPR39_1==wt	wt	Invasive	1.09352159468439	0.639624088991178	NA	1.18734077993337	NA	NA	0.702508960573477	0.602349486049927	NA	NA
chr2:133175275-133175465@@GPR39_1==wt	wt	Invasive	0.871124031007752	1.15108153633195	NA	0.606953892668178	NA	NA	NA	NA	NA	NA
chr2:133175295-133175485@@GPR39_1==wt	wt	Invasive	1.32440175261207	1.42620071467506	NA	1.17286101432443	NA	NA	0.256598240469208	NA	1.59170506912442	NA
chr2:133175315-133175505@@GPR39_1==wt	wt	Invasive	2.54031007751938	3.32705652613593	NA	2.76807760141093	NA	NA	NA	NA	NA	NA
chr2:133175335-133175525@@GPR39_1==wt	wt	Invasive	0.769528920691711	3.73762945914845	NA	2.1975916803503	4.39677333569719	NA	4.01433691756272	1.72099853157122	NA	NA
chr2:133175355-133175545@@GPR39_1==wt	wt	Invasive	0.952848303819074	1.67714142397687	1.27173913043478	1.27208419599724	NA	NA	1.48355929562101	3.57294260358807	NA	NA
chr2:133175375-133175565@@GPR39_1==wt	wt	Invasive	0.905469422911283	1.44994246260069	NA	0.764268828098615	NA	NA	NA	1.03683108254496	NA	NA
chr2:133175395-133175585@@GPR39_1==wt	wt	Invasive	1.27858527131783	NA	NA	1.47474747474747	NA	NA	NA	1.20469897209985	NA	NA
chr2:133175415-133175605@@GPR39_1==wt	wt	Invasive	1.3893023255814	0.696707245674601	NA	0.411162314388121	NA	NA	NA	NA	NA	NA
chr2:133175435-133175625@@GPR39_1==wt	wt	Invasive	0.703117268678872	0.802268949564692	NA	0.984920634920635	NA	NA	NA	NA	NA	NA
chr2:133195738-133195928@@GPR39_2==wt	wt	Invasive	1.1309481216458	0.787421936618353	NA	1.25909261342332	NA	NA	0.615336315830782	5.09704492105856	0.531868131868132	NA
chr2:133195758-133195948@@GPR39_2==wt	wt	Invasive	1.05761099365751	1.39048714998082	NA	1.10835058661146	NA	NA	NA	NA	NA	NA
chr2:133195778-133195968@@GPR39_2==wt	wt	Invasive	0.837808678973867	1.18464751376144	NA	0.924225245653817	NA	NA	0.257329289587354	0.959787642607026	NA	NA
chr2:133195798-133195988@@GPR39_2==wt	wt	Invasive	1.77478580171359	1.63521288837745	NA	1.34412698412698	NA	NA	NA	NA	NA	NA
chr2:133195818-133196008@@GPR39_2==wt	wt	Invasive	1.1453488372093	0.733682819758769	NA	1.1321943535684	NA	NA	0.564516129032258	0.564702643171806	NA	NA
chr2:133195838-133196028@@GPR39_2==wt	wt	Invasive	1.00526546731022	0.660314537782892	0.381521739130435	0.931528166822284	NA	NA	0.845485343938724	0.388992818779796	0.61078167115903	NA
chr2:133195858-133196048@@GPR39_2==wt	wt	Invasive	0.37010777084515	0.458042825876035	NA	0.755693581780538	NA	NA	NA	NA	NA	NA
chr2:133195878-133196068@@GPR39_2==wt	wt	Invasive	1.30668604651163	0.979620624373585	NA	0.690781440781441	NA	NA	NA	1.01901228843033	NA	NA
chr2:133195898-133196088@@GPR39_2==wt	wt	Invasive	1.15724101479915	1.19286046568567	NA	1.2609710550887	NA	NA	NA	NA	NA	NA
chr2:133195918-133196108@@GPR39_2==wt	wt	Invasive	1.58970099667774	0.638911018657854	NA	0.901234567901234	NA	NA	NA	NA	NA	NA
chr2:133195938-133196128@@GPR39_2==wt	wt	Invasive	0.955426356589147	NA	NA	1.06603174603175	NA	NA	NA	NA	NA	NA
chr2:133195958-133196148@@GPR39_2==wt	wt	Invasive	0.873285629099583	0.796781473849475	NA	0.917328042328042	NA	NA	NA	2.01482754915655	NA	NA
chr2:133195978-133196168@@GPR39_2==wt	wt	Invasive	NA	NA	NA	NA	NA	NA	NA	NA	NA	NA
chr2:133195998-133196188@@GPR39_2==wt	wt	Invasive	NA	NA	NA	NA	NA	NA	NA	NA	NA	NA
chr2:133196018-133196208@@GPR39_2==wt	wt	Invasive	NA	NA	NA	NA	NA	NA	NA	NA	NA	NA
chr2:133196038-133196228@@GPR39_2==wt	wt	Invasive	NA	NA	NA	NA	NA	NA	NA	NA	NA	NA
chr2:133196058-133196248@@GPR39_2==wt	wt	Invasive	NA	NA	NA	NA	NA	NA	NA	NA	NA	NA
chr2:133196078-133196268@@GPR39_2==wt	wt	Invasive	NA	NA	NA	NA	NA	NA	NA	NA	NA	NA
chr2:133196098-133196288@@GPR39_2==wt	wt	Invasive	NA	NA	NA	NA	NA	NA	NA	NA	NA	NA
chr2:133196118-133196308@@GPR39_2==wt	wt	Invasive	NA	NA	NA	NA	NA	NA	NA	NA	NA	NA
chr2:133196138-133196328@@GPR39_2==wt	wt	Invasive	NA	NA	NA	NA	NA	NA	NA	NA	NA	NA
chr2:133196158-133196348@@GPR39_2==wt	wt	Invasive	NA	NA	NA	NA	NA	NA	NA	NA	NA	NA
chr2:133196178-133196368@@GPR39_2==wt	wt	Invasive	1.74469160768453	NA	NA	0.520246193715581	NA	NA	NA	NA	NA	NA
chr2:133196198-133196388@@GPR39_2==wt	wt	Invasive	1.2750726744186	2.11165506166579	NA	1.92018140589569	NA	NA	1.78268251273345	0.985045212149316	2.18345864661654	NA
chr2:133196218-133196408@@GPR39_2==wt	wt	Invasive	NA	NA	NA	NA	NA	NA	NA	NA	NA	NA
chr2:133196238-133196428@@GPR39_2==wt	wt	Invasive	0.978994748687172	1.12474960576226	NA	1.0299823633157	NA	NA	NA	2.16845814977974	NA	NA
chr2:133196258-133196448@@GPR39_2==wt	wt	Invasive	1.29263565891473	7.7867280398926	51.3890664961637	3.83829365079365	NA	NA	3.4911919469229	9.80419908145093	23.7567765567766	2.04204204204204
chr2:133196278-133196468@@GPR39_2==wt	wt	Invasive	0.892307692307692	3.52998337808464	10.4989130434783	1.76755447941889	NA	NA	3.04935208161015	NA	5.38285714285714	NA
chr2:133196298-133196488@@GPR39_2==wt	wt	Invasive	1.45588778146918	15.6932518957835	27.5	2.001443001443	NA	3.97222222222222	9.5497311827957	15.0990730543319	40.6280871670702	10.9573980760421
chr2:133196318-133196508@@GPR39_2==wt	wt	Invasive	1.90734011627907	7.67661269387391	18.8619894598155	1.6522633744856	15.2636661634091	NA	6.18473895582329	10.1082745077225	38.0433035714286	2.29842342342342
chr2:133196338-133196528@@GPR39_2==wt	wt	Invasive	1.50856793145655	6.3510500575374	12.700832201087	1.63917924893535	NA	NA	6.35603345280765	3.39419154837657	NA	NA
chr2:133196358-133196548@@GPR39_2==wt	wt	Invasive	1.08303693570451	2.48970383380776	1.87553632723112	1.11084874721238	1.21183794004547	3.85880824064519	2.81267685342388	1.06430172347167	4.33236889692586	0.830197285893489
chr2:133196378-133196568@@GPR39_2==wt	wt	Invasive	1.0812107788852	1.25452840642714	1.69761473429952	1.11238095238095	NA	NA	1.38494623655914	1.58331864904552	4.65608465608466	2.34234234234234
chr2:133196398-133196588@@GPR39_2==wt	wt	Invasive	0.465669988925803	NA	NA	1.58008658008658	NA	NA	NA	NA	NA	NA
chr2:133196418-133196608@@GPR39_2==wt	wt	Invasive	1.41627906976744	1.14751781640522	NA	0.882842025699169	NA	NA	NA	NA	NA	NA
chr2:133196438-133196628@@GPR39_2==wt	wt	Invasive	1.06538591169532	1.2413624411423	NA	0.659832451499118	NA	NA	NA	2.27244524415214	1.4247619047619	NA
chr2:133196458-133196648@@GPR39_2==wt	wt	Invasive	1.30916552667579	0.789957917090553	NA	1.72323972323972	NA	NA	NA	NA	NA	NA
chr2:133196478-133196668@@GPR39_2==wt	wt	Invasive	2.44476744186047	NA	NA	0.926984126984127	NA	NA	NA	NA	NA	NA
chr2:133196498-133196688@@GPR39_2==wt	wt	Invasive	1.19320214669052	NA	NA	1.05339105339105	NA	NA	NA	NA	NA	NA
chr2:133196518-133196708@@GPR39_2==wt	wt	Invasive	0.958732330141359	1.1380602519843	NA	0.752158173210805	NA	NA	NA	NA	0.680952380952381	NA
chr2:133196538-133196728@@GPR39_2==wt	wt	Invasive	1.26453488372093	2.22004586669278	NA	0.450617283950617	NA	NA	NA	NA	NA	NA
chr2:133196558-133196748@@GPR39_2==wt	wt	Invasive	1.8827519379845	NA	NA	NA	NA	NA	NA	NA	NA	NA
chr2:133196578-133196768@@GPR39_2==wt	wt	Invasive	1.48167723749119	0.692153603546009	NA	1.0831608005521	NA	NA	2.87390029325513	NA	NA	NA
chr2:133196598-133196788@@GPR39_2==wt	wt	Invasive	0.850353892821031	0.304698053734928	NA	1.15873015873016	NA	NA	NA	NA	NA	NA
chr2:133196618-133196808@@GPR39_2==wt	wt	Invasive	0.881932021466905	0.805523590333717	NA	1.78266178266178	NA	NA	NA	NA	NA	NA
chr2:133196638-133196828@@GPR39_2==wt	wt	Invasive	1.74735729386892	NA	NA	0.632034632034632	NA	NA	NA	NA	NA	NA
chr2:133196658-133196848@@GPR39_2==wt	wt	Invasive	1.53617571059432	1.26070834931594	NA	0.744897959183673	NA	NA	NA	NA	NA	NA
chr2:133196678-133196868@@GPR39_2==wt	wt	Invasive	1.64167686658507	1.39167054329995	NA	0.743336328241989	NA	NA	1.91593352883675	NA	NA	NA
chr2:133196698-133196888@@GPR39_2==wt	wt	Invasive	1.45499569336779	0.842798799611905	NA	0.822866344605475	NA	2.77643214148404	2.05882352941176	3.11298263798912	0.915918367346939	NA
chr2:133196718-133196908@@GPR39_2==wt	wt	Invasive	1.37131782945736	1.01227464518604	NA	0.534798534798535	NA	NA	NA	NA	NA	NA
chr2:133196738-133196928@@GPR39_2==wt	wt	Invasive	0.851897184822521	0.964071090653369	NA	0.834285714285714	NA	NA	NA	NA	NA	NA
chr2:133196758-133196948@@GPR39_2==wt	wt	Invasive	1.93623405851463	1.58206537953373	NA	0.698916603678508	NA	NA	2.21378874130297	2.29677377558953	0.874107142857143	NA
chr2:133196778-133196968@@GPR39_2==wt	wt	Invasive	1.2061717352415	0.910900261270455	NA	1.09314165917939	NA	NA	2.96443341604632	0.695018637749915	NA	NA
chr2:133196798-133196988@@GPR39_2==wt	wt	Invasive	0.927325581395349	0.348112547665787	NA	0.791327913279133	NA	NA	1.92175703500343	NA	NA	NA
chr2:133196818-133197008@@GPR39_2==wt	wt	Invasive	0.805173232083531	0.584004602991945	NA	0.64373897707231	NA	NA	2.52023680077323	NA	NA	NA
chr2:133196838-133197028@@GPR39_2==wt	wt	Invasive	0.574504737295435	1.8032422829225	NA	1.35185185185185	NA	NA	NA	NA	NA	NA
chr2:133196858-133197048@@GPR39_2==wt	wt	Invasive	0.759480410643201	0.752542844123848	1.69991975488766	0.956412194507432	NA	2.1073737534761	0.636419267418481	NA	0.905142857142857	NA
chr2:133196878-133197068@@GPR39_2==wt	wt	Invasive	0.668703192747339	0.839916732392909	NA	1.0473137973138	NA	NA	1.29032258064516	NA	NA	NA
chr2:133196898-133197088@@GPR39_2==wt	wt	Invasive	0.91906064751482	0.694238403556689	NA	0.751028806584362	NA	NA	0.919952210274791	NA	NA	NA
chr2:133196918-133197108@@GPR39_2==wt	wt	Invasive	0.726605758582503	0.992593903986309	1.35093167701863	1.06330532212885	NA	NA	NA	NA	NA	NA
chr2:133196938-133197128@@GPR39_2==wt	wt	Invasive	0.828571428571429	0.821932404210885	NA	1.09665532879819	NA	NA	0.636074511585643	NA	NA	NA
chr2:133196958-133197148@@GPR39_2==wt	wt	Invasive	1.14276485788114	0.532776129045283	NA	0.987066431510876	NA	0.737074233487433	NA	NA	NA	NA
chr2:133196978-133197168@@GPR39_2==wt	wt	Invasive	0.679235880398671	1.17219561890856	NA	0.930033416875522	NA	NA	NA	NA	0.415094339622642	NA
chr2:133196998-133197188@@GPR39_2==wt	wt	Invasive	0.700357781753131	0.665639655023077	NA	1.40702947845805	NA	NA	0.336495888678052	NA	NA	NA
chr2:133197018-133197208@@GPR39_2==wt	wt	Invasive	1.00092284976006	1.63368607895786	NA	1.06216931216931	NA	NA	0.936678614097969	0.731424375917768	NA	NA
chr2:133197038-133197228@@GPR39_2==wt	wt	Invasive	1.33044397463002	1.22731210165195	1.20015116613878	1.06768707482993	NA	1.28230873669919	1.26538881097086	0.636021196450233	0.624691358024691	1.01212323434546
chr2:133197058-133197248@@GPR39_2==wt	wt	Invasive	0.857558139534884	0.997149346115743	NA	0.891330891330891	NA	NA	0.520377007832205	0.725050307282319	NA	NA
chr2:133197078-133197268@@GPR39_2==wt	wt	Invasive	1.02731206057328	0.369539635791513	NA	0.772486772486772	NA	NA	NA	0.509925490835917	NA	NA
chr2:133197098-133197288@@GPR39_2==wt	wt	Invasive	1.17755629383536	0.549651391051242	NA	0.952380952380953	NA	NA	NA	1.32762743864065	NA	NA
chr2:133197118-133197308@@GPR39_2==wt	wt	Invasive	1.20833333333333	NA	NA	0.772486772486773	NA	NA	NA	NA	NA	NA
chr2:133197138-133197328@@GPR39_2==wt	wt	Invasive	NA	NA	NA	1.05339105339105	NA	NA	NA	NA	NA	NA
chr2:133197158-133197348@@GPR39_2==wt	wt	Invasive	1.04712362301102	4.13295565194299	NA	0.78494623655914	NA	NA	NA	NA	NA	NA
chr2:133197178-133197368@@GPR39_2==wt	wt	Invasive	0.824289405684755	NA	NA	1.15873015873016	NA	NA	NA	NA	NA	NA
chr2:133197198-133197388@@GPR39_2==wt	wt	Invasive	1.9750830564784	NA	NA	NA	NA	NA	NA	NA	NA	NA
chr2:133197218-133197408@@GPR39_2==wt	wt	Invasive	0.961046511627907	0.89665353186642	NA	1.40013227513228	NA	NA	NA	NA	NA	NA
chr2:133197238-133197428@@GPR39_2==wt	wt	Invasive	1.21088794926004	1.15688530878404	NA	0.977678571428572	NA	NA	NA	NA	NA	NA
chr2:133197258-133197448@@GPR39_2==wt	wt	Invasive	0.739266547406082	1.06295017687423	NA	0.714550264550264	NA	NA	0.542922615899877	0.994511446522713	NA	NA
chr2:133197278-133197468@@GPR39_2==wt	wt	Invasive	1.10863332271424	0.808621757988847	NA	1.22770219198791	NA	NA	1.50537634408602	1.32261924185566	NA	NA
chr2:133197298-133197488@@GPR39_2==wt	wt	Invasive	0.674418604651163	0.955643895805	NA	1.23809523809524	NA	NA	1.21783254802465	0.681631440875118	NA	NA
chr2:133197318-133197508@@GPR39_2==wt	wt	Invasive	0.940636474908201	1.69475845574133	NA	1.24033087413369	NA	NA	NA	3.50346129641284	1.34444444444444	NA
chr2:133197338-133197528@@GPR39_2==wt	wt	Invasive	0.852088022005501	1.28440874884826	NA	1.26011904761905	NA	NA	NA	1.49652046223584	0.864285714285714	NA
chr2:133197358-133197548@@GPR39_2==wt	wt	Invasive	1.24154334038055	0.799718014907888	NA	1.06216931216931	NA	NA	NA	NA	NA	NA
chr2:133197378-133197568@@GPR39_2==wt	wt	Invasive	1.29263565891473	0.86310720442183	NA	0.665653495440729	NA	NA	NA	0.374733551229217	NA	NA
chr2:133197398-133197588@@GPR39_2==wt	wt	Invasive	1.06617647058824	1.07816234398513	NA	1.11416361416361	NA	NA	NA	1.04489196559681	NA	NA
chr2:133197418-133197608@@GPR39_2==wt	wt	Invasive	0.938998211091234	1.60314989056612	NA	1.19438339438339	NA	NA	NA	2.35809894950864	1.14835164835165	NA
chr2:133197438-133197628@@GPR39_2==wt	wt	Invasive	0.773360256231723	1.89106252397392	0.739518633540373	1.49230399230399	NA	0.872331154684096	0.481720430107527	1.08422907488987	1.00714285714286	NA
chr2:133197458-133197648@@GPR39_2==wt	wt	Invasive	1.19428294573643	1.20340342434704	NA	1.35512510088781	NA	NA	NA	1.60847170450695	4.1530612244898	NA
chr2:133197478-133197668@@GPR39_2==wt	wt	Invasive	0.911997885835095	0.973341004986575	2.81504755434783	1.41220238095238	NA	NA	1.45346681497961	NA	NA	NA
chr2:133197498-133197688@@GPR39_2==wt	wt	Invasive	1.10998062015504	1.04766886354919	NA	1.36024844720497	NA	NA	13.3333333333333	NA	NA	NA
chr2:133197518-133197708@@GPR39_2==wt	wt	Invasive	1.50058139534884	0.424730620357778	NA	0.954248366013072	NA	NA	NA	NA	NA	NA
chr2:133197538-133197728@@GPR39_2==wt	wt	Invasive	0.853180162510507	1.16437054802132	NA	0.754521963824289	NA	NA	NA	NA	NA	NA
chr2:133197558-133197748@@GPR39_2==wt	wt	Invasive	1.10529715762274	0.77867280398926	NA	0.797814207650273	NA	NA	NA	0.86049926578561	NA	NA
chr2:133197578-133197768@@GPR39_2==wt	wt	Invasive	0.494573643410853	0.320629978113225	NA	0.869047619047619	NA	NA	NA	NA	NA	NA
chr2:133197598-133197788@@GPR39_2==wt	wt	Invasive	0.713178294573643	0.538341691646896	NA	0.899540517961571	NA	NA	1.20430107526882	NA	NA	NA
chr2:133197618-133197808@@GPR39_2==wt	wt	Invasive	2.69767441860465	NA	NA	0.747567844342038	NA	NA	NA	NA	NA	NA
chr2:133197638-133197828@@GPR39_2==wt	wt	Invasive	0.814922480620155	1.22755477334777	NA	1.29307568438003	NA	NA	NA	0.832741224953816	NA	NA
chr2:133197658-133197848@@GPR39_2==wt	wt	Invasive	0.90285071267817	0.973341004986575	NA	1.02576112412178	NA	NA	0.899315738025415	0.636992962984152	NA	NA
chr2:133197678-133197868@@GPR39_2==wt	wt	Invasive	2.19667774086379	0.832006557687154	NA	0.672063492063492	NA	NA	NA	NA	NA	NA
chr2:133197698-133197888@@GPR39_2==wt	wt	Invasive	0.907871198568873	1.00769421692728	NA	0.904913076341648	NA	NA	0.346236559139785	0.955154185022026	NA	NA
chr2:133197718-133197908@@GPR39_2==wt	wt	Invasive	1.26038886770873	0.647435814552868	NA	0.993197278911565	NA	NA	1.06960950764007	2.1738928819847	0.41530612244898	NA
chr2:133197738-133197928@@GPR39_2==wt	wt	Invasive	1.64991694352159	1.20138089758343	NA	1.58359788359788	NA	NA	NA	NA	NA	NA
chr2:133197758-133197948@@GPR39_2==wt	wt	Invasive	0.935927859515899	0.881129751882583	NA	0.884848484848485	NA	NA	NA	NA	NA	NA
chr2:133197778-133197968@@GPR39_2==wt	wt	Invasive	0.505813953488372	1.96717339955181	NA	1.06959706959707	NA	NA	NA	NA	NA	NA
chr2:133197798-133197988@@GPR39_2==wt	wt	Invasive	2.31831395348837	NA	NA	1.35185185185185	NA	NA	NA	NA	NA	NA
chr2:133197818-133198008@@GPR39_2==wt	wt	Invasive	0.920840787119857	1.40784042961258	NA	0.905674147053457	NA	NA	2.5089605734767	0.89276798825257	NA	NA
chr2:133197838-133198028@@GPR39_2==wt	wt	Invasive	1.26141257536606	0.331350129357132	NA	0.782142857142857	NA	NA	NA	NA	NA	NA
chr2:133197858-133198048@@GPR39_2==wt	wt	Invasive	1.03756708407871	0.681338703490602	NA	0.559386973180077	NA	NA	NA	NA	NA	NA
chr2:133197878-133198068@@GPR39_2==wt	wt	Invasive	0.953264758497317	0.631356327558859	NA	0.695238095238095	NA	1.93159041394335	1.6258064516129	1.23911894273128	NA	NA
chr2:133197898-133198088@@GPR39_2==wt	wt	Invasive	0.527805864509606	0.77867280398926	NA	0.869047619047619	NA	NA	NA	NA	NA	NA
chr2:133197918-133198108@@GPR39_2==wt	wt	Invasive	0.786821705426357	1.22790711398306	NA	1.1973544973545	NA	NA	NA	NA	NA	NA
chr2:133197938-133198128@@GPR39_2==wt	wt	Invasive	1.96002906976744	1.66858457997698	NA	1.58563074352548	NA	NA	NA	NA	NA	NA
chr2:133197958-133198148@@GPR39_2==wt	wt	Invasive	0.755813953488372	NA	NA	0.772486772486773	NA	NA	NA	NA	NA	NA
chr2:133197978-133198168@@GPR39_2==wt	wt	Invasive	1.05129958960328	1.55734560797852	NA	1.64661654135338	NA	NA	NA	NA	NA	NA
chr2:133197998-133198188@@GPR39_2==wt	wt	Invasive	1.55116279069767	0.89665353186642	NA	0.744897959183673	NA	NA	NA	NA	NA	NA
chr2:133380127-133380317@@GPR39_3==wt	wt	Invasive	1.91085271317829	NA	NA	NA	NA	NA	NA	NA	NA	NA
chr2:133380147-133380337@@GPR39_3==wt	wt	Invasive	0.992358803986711	1.04821338998554	NA	1.26406926406926	NA	NA	NA	NA	1.24142857142857	NA
chr2:133380167-133380357@@GPR39_3==wt	wt	Invasive	0.622540250447227	2.30916762562332	NA	0.887537993920973	NA	NA	NA	NA	1.29485714285714	NA
chr2:133380187-133380377@@GPR39_3==wt	wt	Invasive	1.03717406624383	1.36971360701725	NA	1.13298059964727	NA	NA	NA	2.44978872606311	NA	NA
chr2:133380207-133380397@@GPR39_3==wt	wt	Invasive	0.41749723145072	NA	NA	NA	NA	NA	NA	NA	NA	NA
chr2:133380227-133380417@@GPR39_3==wt	wt	Invasive	0.73062015503876	NA	NA	1.15873015873016	NA	NA	NA	NA	NA	NA
chr2:133380247-133380437@@GPR39_3==wt	wt	Invasive	1.2459597950335	0.418391357367363	NA	1.28199932455252	NA	NA	1.29693961952026	0.893595391392748	0.896296296296296	NA
chr2:133380267-133380457@@GPR39_3==wt	wt	Invasive	1.15758417216244	0.734927140843796	NA	1.46772486772487	NA	NA	NA	NA	1.88571428571429	NA
chr2:133380287-133380477@@GPR39_3==wt	wt	Invasive	0.951103160405486	1.59442526531134	NA	1.34562211981567	NA	NA	NA	NA	NA	NA
chr2:133380307-133380497@@GPR39_3==wt	wt	Invasive	1.06943521594684	1.00473910192163	0.980014025245442	0.977678571428572	1.3092177745134	NA	2.61088709677419	NA	1.29904761904762	NA
chr2:133380327-133380517@@GPR39_3==wt	wt	Invasive	1.26777728085868	0.732184875392886	NA	0.891330891330891	NA	NA	0.630456759489018	NA	4.22236024844721	NA
chr2:133380347-133380537@@GPR39_3==wt	wt	Invasive	0.892892237143793	0.429064606279796	NA	0.752422180993609	NA	NA	NA	0.566670248200279	NA	NA
chr2:133380367-133380557@@GPR39_3==wt	wt	Invasive	0.987917877906977	0.766693222389425	NA	0.915639915639916	NA	NA	0.590506742707776	2.07518193102441	1.1	0.582420258095934
chr2:133380387-133380577@@GPR39_3==wt	wt	Invasive	0.977597610411777	1.06402494955054	0.605590062111801	0.928981937602627	NA	NA	0.964984835952578	1.13630031251177	0.919576719576719	NA
chr2:133380407-133380597@@GPR39_3==wt	wt	Invasive	0.991792065663475	1.62505628658628	NA	1.15873015873016	NA	NA	NA	NA	NA	NA
chr2:133380427-133380617@@GPR39_3==wt	wt	Invasive	0.774048625792812	0.930608960865213	NA	1.00161420500404	NA	NA	1.16129032258065	NA	NA	NA
chr2:133380447-133380637@@GPR39_3==wt	wt	Invasive	0.71656976744186	1.32757330516202	NA	0.824858757062147	NA	NA	NA	0.411543127114857	NA	NA
chr2:133380467-133380657@@GPR39_3==wt	wt	Invasive	1.16077817531306	1.16308089709788	1.05978260869565	0.807599807599808	NA	NA	NA	2.70250550660793	3.24761904761905	NA
chr2:133380487-133380677@@GPR39_3==wt	wt	Invasive	0.944186046511628	0.912926735711546	3.69096701649175	0.790879314688838	NA	NA	NA	1.36757919026641	NA	NA
chr2:133380507-133380697@@GPR39_3==wt	wt	Invasive	NA	NA	NA	3.91071428571429	NA	NA	NA	NA	NA	NA
chr2:133380527-133380717@@GPR39_3==wt	wt	Invasive	1.50211416490486	0.560644418872267	NA	0.731829573934837	NA	NA	NA	NA	NA	NA
chr2:133380547-133380737@@GPR39_3==wt	wt	Invasive	1.36810631229236	1.20694284618335	NA	1.19183673469388	NA	NA	NA	NA	NA	NA
chr2:133380567-133380757@@GPR39_3==wt	wt	Invasive	1.14357937310415	NA	NA	1.0007215007215	NA	NA	NA	NA	NA	NA
chr2:133380587-133380777@@GPR39_3==wt	wt	Invasive	1.73792486583184	1.01826443598595	NA	0.901234567901235	NA	NA	NA	NA	NA	NA
chr2:133380607-133380797@@GPR39_3==wt	wt	Invasive	0.829712362301102	1.09345542687853	NA	0.926984126984127	NA	1.27015250544662	NA	NA	0.96530612244898	NA
chr2:133380627-133380817@@GPR39_3==wt	wt	Invasive	0.889006342494715	0.46299464020983	NA	0.645578231292517	NA	NA	1.88702105103741	1.09077371719303	NA	NA
chr2:133380647-133380837@@GPR39_3==wt	wt	Invasive	0.877906976744186	0.626983296718625	NA	1.12464985994398	NA	NA	NA	1.83683497119621	NA	NA
chr2:133380667-133380857@@GPR39_3==wt	wt	Invasive	1.75581395348837	0.603868705134528	NA	1.54497354497354	NA	NA	NA	NA	NA	NA
chr2:133380687-133380877@@GPR39_3==wt	wt	Invasive	1.60174418604651	0.947949500508664	NA	0.882842025699169	NA	NA	NA	NA	NA	NA
chr2:133380707-133380897@@GPR39_3==wt	wt	Invasive	0.814922480620155	1.21126880620552	NA	0.993197278911565	NA	NA	NA	NA	NA	NA
chr2:133380727-133380917@@GPR39_3==wt	wt	Invasive	0.706364749082007	1.2614499424626	NA	0.921399885255307	NA	NA	0.849186655638269	NA	NA	NA
chr2:133380747-133380937@@GPR39_3==wt	wt	Invasive	0.717929482370593	0.879146714181422	NA	0.56005291005291	NA	NA	1.57380254154448	1.74055533306635	NA	NA
chr2:133380767-133380957@@GPR39_3==wt	wt	Invasive	1.04504504504505	0.886075949367089	NA	0.819387755102041	NA	NA	0.947091077405113	0.435948303527147	0.484745762711864	NA
chr2:133380787-133380977@@GPR39_3==wt	wt	Invasive	1.27390180878553	0.958366527986781	NA	1.04659498207885	NA	NA	NA	1.47514159848962	NA	NA
chr2:133380807-133380997@@GPR39_3==wt	wt	Invasive	1.01162790697674	NA	NA	1.47474747474747	NA	NA	NA	NA	NA	NA
chr2:133380827-133381017@@GPR39_3==wt	wt	Invasive	0.72014189988175	2.0060723085825	1.49088061901253	0.714550264550264	NA	NA	NA	NA	NA	NA
chr2:133380847-133381037@@GPR39_3==wt	wt	Invasive	1.2593735168486	1.9934023782125	NA	0.752158173210805	NA	NA	NA	NA	NA	NA
chr2:133380867-133381057@@GPR39_3==wt	wt	Invasive	1.31818181818182	0.736199741953482	NA	1.19004719004719	NA	NA	NA	NA	NA	NA
chr2:133380887-133381077@@GPR39_3==wt	wt	Invasive	0.929880197322058	0.479183263993391	NA	1.09774436090226	NA	NA	0.878136200716846	NA	NA	NA
chr2:133380907-133381097@@GPR39_3==wt	wt	Invasive	0.915282392026578	0.77867280398926	NA	1.01388888888889	NA	NA	NA	NA	NA	NA
chr2:133380927-133381117@@GPR39_3==wt	wt	Invasive	1.06350626118068	0.660692076112099	NA	1.11581422692534	NA	NA	NA	NA	NA	1.42669942669943
chr2:133380947-133381137@@GPR39_3==wt	wt	Invasive	1.01162790697674	2.03652887197191	NA	0.532389532389532	NA	NA	NA	NA	NA	NA
chr2:133380967-133381157@@GPR39_3==wt	wt	Invasive	1.56875631951466	1.31209433113151	NA	1.68697478991597	NA	NA	1.47670250896057	1.37679882525698	NA	NA
chr2:133380987-133381177@@GPR39_3==wt	wt	Invasive	6.70136581764489	8.90538474421519	8.58274647887324	10.1710758377425	8.91966726707821	15.9096586782861	14.0752688172043	18.8234214390602	8.49337979094077	NA
chr2:133381007-133381197@@GPR39_3==wt	wt	Invasive	1.54503171247357	1.80561809620698	3.16398865784499	2.55795148247978	5.56766607307423	NA	1.16708952519029	2.1464138989259	3.78265306122449	NA
chr2:133381027-133381217@@GPR39_3==wt	wt	Invasive	2.07415533128565	3.18096124182846	2.05191951896392	3.23107448107448	NA	3.67519663232525	3.13832695462001	2.12207869782722	1.20952380952381	NA
chr2:133381047-133381237@@GPR39_3==wt	wt	Invasive	3.58420855213803	3.43366561759119	3.37087480356207	3.0046142488003	NA	3.61987758066189	2.31780167264038	3.03223550800643	1.38285714285714	NA
chr2:133381067-133381257@@GPR39_3==wt	wt	Invasive	4.74501661129568	2.53068661296509	6.42493206521739	3.47619047619048	NA	NA	3.66935483870968	2.25881057268723	NA	NA
chr2:133381087-133381277@@GPR39_3==wt	wt	Invasive	2.9911714039621	2.62611220168927	4.07289002557545	4.50249433106576	6.03703898011647	3.95041394335512	2.01720430107527	3.89806167400881	3.45714285714286	NA
chr2:133381107-133381297@@GPR39_3==wt	wt	Invasive	1.77885641135054	2.66767534700024	1.4032306763285	1.65678084099137	0.92673843993016	0.836725801431684	3.21146953405018	3.41741136983428	0.905882352941177	NA
chr2:133381127-133381317@@GPR39_3==wt	wt	Invasive	1.18101676581936	1.24704742293017	1.04783017325923	1.17970265029089	NA	0.668279864957009	0.499876877616351	0.955745367723711	0.967833491012299	0.67322952091164
chr2:133381147-133381337@@GPR39_3==wt	wt	Invasive	1.88837209302326	0.724346794408614	NA	0.811111111111111	NA	NA	NA	NA	NA	NA
chr2:133381167-133381357@@GPR39_3==wt	wt	Invasive	1.19452108789909	0.922311476569803	NA	0.983164983164983	NA	NA	0.918279569892473	NA	0.860869565217391	NA
chr2:133381187-133381377@@GPR39_3==wt	wt	Invasive	0.807733910221742	2.06586662282865	NA	0.788922661263087	NA	NA	NA	1.26639514587316	NA	NA
chr2:133381207-133381397@@GPR39_3==wt	wt	Invasive	NA	NA	NA	NA	NA	NA	NA	NA	NA	NA
chr2:133381227-133381417@@GPR39_3==wt	wt	Invasive	0.786821705426357	NA	NA	NA	NA	NA	NA	NA	NA	NA
chr2:133381247-133381437@@GPR39_3==wt	wt	Invasive	0.994767441860465	0.77867280398926	NA	0.514991181657848	NA	NA	NA	NA	NA	NA
chr2:133381267-133381457@@GPR39_3==wt	wt	Invasive	0.92115711854793	0.977868172451628	NA	0.806972789115646	NA	NA	NA	NA	NA	NA
chr2:133381287-133381477@@GPR39_3==wt	wt	Invasive	NA	NA	NA	2.31746031746032	NA	NA	NA	NA	NA	NA
chr2:133381307-133381497@@GPR39_3==wt	wt	Invasive	1.41627906976744	1.26894827316768	NA	0.684704184704185	NA	NA	NA	NA	NA	NA
chr2:133381327-133381517@@GPR39_3==wt	wt	Invasive	1.23819040697674	0.655724466517271	NA	1.0062656641604	NA	NA	0.846774193548387	0.838986784140969	0.704	NA
chr2:133381347-133381537@@GPR39_3==wt	wt	Invasive	1.84577723378213	0.881870404517957	NA	0.530266343825666	NA	NA	NA	NA	NA	NA
chr2:133381367-133381557@@GPR39_3==wt	wt	Invasive	1.08187984496124	0.539879810765887	NA	1.2032967032967	NA	NA	1.2585933368588	1.77742471293421	NA	NA
chr2:133381387-133381577@@GPR39_3==wt	wt	Invasive	0.720401691331924	1.55734560797852	NA	1.11581422692534	NA	NA	NA	1.04595169375665	NA	NA
chr2:133381407-133381597@@GPR39_3==wt	wt	Invasive	1.10195182724252	0.526426684387105	NA	1.13909066451439	NA	NA	1.2205754141238	NA	2.94642857142857	NA
chr2:133381427-133381617@@GPR39_3==wt	wt	Invasive	0.643195521102498	0.75314254812076	NA	1.15873015873016	NA	NA	0.458158017765311	NA	0.733333333333333	NA
chr2:133381447-133381637@@GPR39_3==wt	wt	Invasive	0.63828903654485	1.83544303797468	NA	0.617989417989418	NA	NA	NA	NA	NA	NA
chr2:133381467-133381657@@GPR39_3==wt	wt	Invasive	0.963455149501661	6.46010029976275	NA	1.35185185185185	NA	NA	NA	NA	NA	NA
chr2:133381487-133381677@@GPR39_3==wt	wt	Invasive	0.81640146878825	2.13414027760019	NA	0.786281179138322	NA	NA	NA	NA	NA	NA
chr2:133381507-133381697@@GPR39_3==wt	wt	Invasive	1.10998062015504	2.60452627541235	NA	0.787936507936508	NA	NA	1.44856968959221	NA	NA	NA
chr2:133381527-133381717@@GPR39_3==wt	wt	Invasive	0.775581395348837	0.449234309993804	NA	0.934459805427547	NA	NA	NA	NA	NA	NA
chr2:133381547-133381737@@GPR39_3==wt	wt	Invasive	0.843023255813953	NA	NA	0.615575396825397	NA	NA	NA	NA	NA	NA
chr2:133381567-133381757@@GPR39_3==wt	wt	Invasive	1.01162790697674	0.631966333672443	NA	0.691779199241886	NA	NA	NA	NA	NA	NA
chr2:133381587-133381777@@GPR39_3==wt	wt	Invasive	0.786821705426357	0.741593146656438	NA	1.01388888888889	NA	NA	1.36852394916911	NA	NA	NA
chr2:133381607-133381797@@GPR39_3==wt	wt	Invasive	0.734177215189873	1.08800857543705	1.59693269803454	1.17602463871121	NA	NA	0.743395725474579	NA	NA	NA
chr2:133381627-133381817@@GPR39_3==wt	wt	Invasive	0.989515821578345	1.36496762111058	0.723145780051151	0.928688141923436	NA	1.63103934384211	0.498102466793169	1.31922130085514	NA	NA
chr2:133381647-133381837@@GPR39_3==wt	wt	Invasive	0.910852713178295	0.70657347028655	0.578955314009662	0.865557467967107	NA	NA	1.07885304659498	1.39831130690162	NA	NA
chr2:133381667-133381857@@GPR39_3==wt	wt	Invasive	1.32900136798906	1.17666112602821	NA	0.794942783314876	NA	NA	1.15255376344086	NA	NA	NA
chr2:133381687-133381877@@GPR39_3==wt	wt	Invasive	1.84577723378213	0.493159442526531	NA	1.06216931216931	NA	NA	NA	NA	NA	NA
chr2:133381707-133381897@@GPR39_3==wt	wt	Invasive	0.853900975243811	0.976246500523848	NA	1.15873015873016	NA	NA	NA	NA	NA	NA
chr2:133381727-133381917@@GPR39_3==wt	wt	Invasive	0.868569415081043	0.788529421761276	NA	1.51382488479263	NA	NA	NA	NA	NA	NA
chr2:133381747-133381937@@GPR39_3==wt	wt	Invasive	0.653343023255814	1.6871244086434	NA	1.22689075630252	NA	NA	NA	NA	NA	NA
chr2:133381767-133381957@@GPR39_3==wt	wt	Invasive	0.705545617173524	0.667433831990794	NA	0.842712842712843	NA	NA	1.16077212074103	NA	NA	NA
chr2:133381787-133381977@@GPR39_3==wt	wt	Invasive	1.07906976744186	1.01017012409417	NA	1.38543823326432	NA	NA	1.39784946236559	NA	NA	NA
chr2:133381807-133381997@@GPR39_3==wt	wt	Invasive	1.28752642706131	0.841324638792993	NA	1.29620661824052	NA	NA	NA	NA	1.41970443349754	NA
chr2:133381827-133382017@@GPR39_3==wt	wt	Invasive	2.28820598006644	0.732868521401656	NA	0.731829573934837	NA	NA	NA	NA	NA	NA
chr2:133381847-133382037@@GPR39_3==wt	wt	Invasive	0.809302325581395	0.908451604654136	NA	1.50634920634921	NA	NA	NA	NA	NA	NA
chr2:133381867-133382057@@GPR39_3==wt	wt	Invasive	0.969476744186047	NA	NA	0.545284780578898	NA	NA	NA	NA	NA	NA
chr2:133381887-133382077@@GPR39_3==wt	wt	Invasive	0.717929482370593	0.519115202659507	NA	1.04837490551776	NA	NA	NA	NA	NA	NA
chr2:133381907-133382097@@GPR39_3==wt	wt	Invasive	0.55905752753978	0.77867280398926	NA	0.640350877192982	NA	NA	NA	NA	NA	NA
chr2:133381927-133382117@@GPR39_3==wt	wt	Invasive	0.879676440849343	1.51408600775689	NA	0.50984126984127	NA	NA	NA	NA	NA	NA
chr2:133381947-133382137@@GPR39_3==wt	wt	Invasive	0.62046511627907	NA	NA	1.40702947845805	NA	NA	NA	NA	NA	NA
chr2:133381967-133382157@@GPR39_3==wt	wt	Invasive	1.8827519379845	0.432596002216255	NA	0.965608465608465	NA	NA	NA	NA	NA	NA
chr2:133381987-133382177@@GPR39_3==wt	wt	Invasive	1.35971492873218	0.622938243191408	NA	1.06216931216931	NA	NA	NA	NA	NA	NA
chr2:133382007-133382197@@GPR39_3==wt	wt	Invasive	0.744186046511628	0.655724466517271	NA	0.82766439909297	NA	NA	3.96871945259042	NA	NA	NA
chr3:69985229-69985419@@MITF_1==wt	wt	Proliferative	0.848581650907232	0.625991862030581	NA	1.0960960960961	NA	NA	1.81968569065343	NA	0.650498338870432	NA
chr3:69985249-69985439@@MITF_1==wt	wt	Proliferative	1.20130813953488	1.47538004966386	NA	1.06959706959707	NA	NA	NA	NA	NA	NA
chr3:69985269-69985459@@MITF_1==wt	wt	Proliferative	1.28398926654741	0.77867280398926	NA	0.56281179138322	NA	NA	NA	NA	NA	NA
chr3:69985289-69985479@@MITF_1==wt	wt	Proliferative	0.800872093023256	3.11469121595704	NA	1.28070175438596	NA	NA	NA	NA	NA	NA
chr3:69985309-69985499@@MITF_1==wt	wt	Proliferative	1.93895348837209	NA	NA	0.579365079365079	NA	NA	NA	NA	NA	NA
chr3:69985329-69985519@@MITF_1==wt	wt	Proliferative	0.537427325581395	1.66352826306796	NA	0.84973544973545	NA	NA	NA	NA	NA	NA
chr3:69985349-69985539@@MITF_1==wt	wt	Proliferative	0.990103908955962	1.02985757946967	NA	1.15873015873016	NA	NA	1.24914207275223	NA	NA	NA
chr3:69985369-69985559@@MITF_1==wt	wt	Proliferative	0.613107822410148	0.604343071752858	NA	0.686654908877131	NA	NA	NA	NA	NA	NA
chr3:69985389-69985579@@MITF_1==wt	wt	Proliferative	1.08656330749354	NA	NA	1.79076479076479	NA	NA	NA	NA	NA	NA
chr3:69985409-69985599@@MITF_1==wt	wt	Proliferative	2.05875152998776	1.15358933924335	NA	0.744897959183673	NA	NA	2.39745121465552	2.19905367922989	NA	NA
chr3:69985429-69985619@@MITF_1==wt	wt	Proliferative	NA	NA	NA	NA	NA	NA	NA	NA	NA	NA
chr3:69985449-69985639@@MITF_1==wt	wt	Proliferative	0.585679314565483	NA	NA	0.954248366013072	NA	NA	NA	NA	NA	NA
chr3:69985469-69985659@@MITF_1==wt	wt	Proliferative	NA	NA	NA	NA	NA	NA	NA	NA	NA	NA
chr3:69985489-69985679@@MITF_1==wt	wt	Proliferative	1.11187932118165	0.540303578278262	NA	1.11734693877551	NA	NA	NA	NA	NA	NA
chr3:69985509-69985699@@MITF_1==wt	wt	Proliferative	NA	NA	NA	NA	NA	NA	NA	NA	NA	NA
chr3:69985529-69985719@@MITF_1==wt	wt	Proliferative	2.52906976744186	NA	NA	1.48979591836735	NA	NA	NA	NA	NA	NA
chr3:69985549-69985739@@MITF_1==wt	wt	Proliferative	0.640697674418605	NA	NA	1.09435626102293	NA	NA	1.45161290322581	NA	NA	NA
chr3:69985569-69985759@@MITF_1==wt	wt	Proliferative	1.41014799154334	NA	NA	1.32426303854875	NA	NA	NA	NA	NA	NA
chr3:69985589-69985779@@MITF_1==wt	wt	Proliferative	1.15468639887245	0.911959139807241	NA	0.977678571428572	NA	NA	1.14883984153933	2.41166241595177	1.89880952380952	NA
chr3:69985609-69985799@@MITF_1==wt	wt	Proliferative	0.827117156647653	1.43599400216201	NA	1.15873015873016	NA	NA	1.78940961655508	NA	NA	NA
chr3:69985629-69985819@@MITF_1==wt	wt	Proliferative	0.701759899434318	0.721696745160777	NA	0.84973544973545	NA	NA	NA	NA	NA	NA
chr3:69985649-69985839@@MITF_1==wt	wt	Proliferative	0.751976744186047	0.721186892285354	NA	1.20701058201058	NA	NA	0.416873449131514	NA	NA	NA
chr3:69985669-69985859@@MITF_1==wt	wt	Proliferative	0.810178193899124	1.29259685462217	NA	1.25692762980899	NA	NA	NA	1.48142771325591	8.23877551020408	NA
chr3:69985689-69985879@@MITF_1==wt	wt	Proliferative	0.588322612568036	2.41798397028244	NA	0.965608465608466	NA	NA	0.550041356492969	NA	NA	NA
chr3:69985709-69985899@@MITF_1==wt	wt	Proliferative	0.858350951374207	1.15358933924335	NA	1.15873015873016	NA	NA	NA	NA	NA	NA
chr3:69985729-69985919@@MITF_1==wt	wt	Proliferative	1.15614617940199	NA	NA	1.39047619047619	NA	NA	NA	NA	NA	NA
chr3:69985749-69985939@@MITF_1==wt	wt	Proliferative	0.521981522777955	0.467203682393556	NA	1.01388888888889	NA	NA	NA	NA	0.492537313432836	NA
chr3:69985769-69985959@@MITF_1==wt	wt	Proliferative	0.977906976744186	2.59557601329753	NA	0.324444444444444	NA	NA	NA	NA	NA	NA
chr3:69985789-69985979@@MITF_1==wt	wt	Proliferative	0.832906976744186	0.824477086576863	NA	0.901234567901235	NA	NA	1.37365591397849	NA	NA	NA
chr3:69985809-69985999@@MITF_1==wt	wt	Proliferative	1.20370915513689	0.77867280398926	NA	0.984126984126984	NA	NA	1.21711278883551	NA	NA	NA
chr3:69985829-69986019@@MITF_1==wt	wt	Proliferative	0.650332225913621	0.52710159039273	NA	0.597470238095238	NA	NA	NA	1.17340808970765	NA	NA
chr3:69985849-69986039@@MITF_1==wt	wt	Proliferative	1.13339793281654	1.03823040531901	NA	1.33699633699634	11.1860033710933	NA	NA	NA	NA	NA
chr3:69985869-69986059@@MITF_1==wt	wt	Proliferative	1.26453488372093	0.461435735697339	NA	1.01388888888889	NA	NA	NA	NA	NA	NA
chr3:69985889-69986079@@MITF_1==wt	wt	Proliferative	0.867109634551495	NA	NA	1.20011337868481	NA	NA	NA	NA	NA	NA
chr3:69985909-69986099@@MITF_1==wt	wt	Proliferative	NA	NA	NA	0.737373737373737	NA	NA	NA	NA	NA	NA
chr3:69985929-69986119@@MITF_1==wt	wt	Proliferative	NA	NA	NA	NA	NA	NA	NA	NA	NA	NA
chr3:69985949-69986139@@MITF_1==wt	wt	Proliferative	NA	NA	NA	NA	NA	NA	NA	NA	NA	NA
chr3:69985969-69986159@@MITF_1==wt	wt	Proliferative	NA	NA	NA	NA	NA	NA	NA	NA	NA	NA
chr3:69985989-69986179@@MITF_1==wt	wt	Proliferative	NA	NA	NA	NA	NA	NA	NA	NA	NA	NA
chr3:69986009-69986199@@MITF_1==wt	wt	Proliferative	NA	NA	NA	NA	NA	NA	NA	NA	NA	NA
chr3:69986029-69986219@@MITF_1==wt	wt	Proliferative	NA	NA	NA	NA	NA	NA	NA	NA	NA	NA
chr3:69986049-69986239@@MITF_1==wt	wt	Proliferative	NA	NA	NA	NA	NA	NA	NA	NA	NA	NA
chr3:69986069-69986259@@MITF_1==wt	wt	Proliferative	NA	NA	NA	NA	NA	NA	NA	NA	NA	NA
chr3:69986089-69986279@@MITF_1==wt	wt	Proliferative	NA	NA	NA	NA	NA	NA	NA	NA	NA	NA
chr3:69986109-69986299@@MITF_1==wt	wt	Proliferative	NA	NA	NA	NA	NA	NA	NA	NA	NA	NA
chr3:69986129-69986319@@MITF_1==wt	wt	Proliferative	NA	NA	NA	2.18871252204586	NA	NA	NA	NA	NA	NA
chr3:69986149-69986339@@MITF_1==wt	wt	Proliferative	0.762552854122622	1.00115074798619	NA	0.857761286332715	NA	NA	NA	NA	0.98421052631579	NA
chr3:69986169-69986359@@MITF_1==wt	wt	Proliferative	0.766384778012685	NA	NA	1.30357142857143	NA	NA	NA	NA	NA	NA
chr3:69986189-69986379@@MITF_1==wt	wt	Proliferative	1.22144702842377	NA	NA	1.0354609929078	NA	NA	NA	NA	NA	NA
chr3:69986209-69986399@@MITF_1==wt	wt	Proliferative	1.11279069767442	2.03652887197191	NA	0.648888888888889	NA	NA	NA	NA	NA	NA
chr3:69986229-69986419@@MITF_1==wt	wt	Proliferative	2.0827633378933	1.35639778759419	NA	0.827664399092971	NA	NA	NA	NA	NA	NA
chr3:69986249-69986439@@MITF_1==wt	wt	Proliferative	2.58527131782946	NA	NA	NA	NA	NA	NA	NA	NA	NA
chr3:69986269-69986459@@MITF_1==wt	wt	Proliferative	1.11811505507956	0.535337552742616	NA	NA	NA	NA	NA	NA	NA	NA
chr3:69986289-69986479@@MITF_1==wt	wt	Proliferative	NA	NA	NA	NA	NA	NA	NA	NA	NA	NA
chr3:69986309-69986499@@MITF_1==wt	wt	Proliferative	0.940098661028894	2.00230149597238	NA	2.82440476190476	NA	NA	NA	NA	NA	NA
chr3:69986329-69986519@@MITF_1==wt	wt	Proliferative	0.457641196013289	NA	NA	0.463492063492063	NA	NA	NA	NA	NA	NA
chr3:69986349-69986539@@MITF_1==wt	wt	Proliferative	1.15020707231602	1.07816234398513	NA	1.07072533654812	NA	1.74868226860637	1.74817898022893	NA	1.25207373271889	0.445800639349026
chr3:69986369-69986559@@MITF_1==wt	wt	Proliferative	0.920840787119857	1.60184119677791	NA	1.02503052503053	NA	NA	NA	NA	NA	NA
chr3:69986389-69986579@@MITF_1==wt	wt	Proliferative	0.883167220376523	0.40189564076865	NA	0.869047619047619	NA	NA	1.90152801358234	NA	NA	NA
chr3:69986409-69986599@@MITF_1==wt	wt	Proliferative	NA	NA	NA	NA	NA	NA	NA	NA	NA	NA
chr3:69986429-69986619@@MITF_1==wt	wt	Proliferative	NA	2.18028385116993	NA	1.05339105339105	NA	NA	NA	NA	NA	NA
chr3:69986449-69986639@@MITF_1==wt	wt	Proliferative	NA	NA	NA	NA	NA	NA	NA	NA	NA	NA
chr3:69986469-69986659@@MITF_1==wt	wt	Proliferative	NA	NA	NA	NA	NA	NA	NA	NA	NA	NA
chr3:69986489-69986679@@MITF_1==wt	wt	Proliferative	NA	NA	NA	NA	NA	NA	NA	NA	NA	NA
chr3:69986509-69986699@@MITF_1==wt	wt	Proliferative	NA	NA	NA	NA	NA	NA	NA	NA	NA	NA
chr3:69986529-69986719@@MITF_1==wt	wt	Proliferative	NA	NA	NA	1.15873015873016	NA	NA	NA	NA	NA	NA
chr3:69986549-69986739@@MITF_1==wt	wt	Proliferative	1.05980066445183	NA	NA	0.749766573295985	NA	NA	NA	NA	NA	NA
chr3:69986569-69986759@@MITF_1==wt	wt	Proliferative	NA	NA	NA	NA	NA	NA	NA	NA	NA	NA
chr3:69986589-69986779@@MITF_1==wt	wt	Proliferative	NA	NA	NA	NA	NA	NA	NA	NA	NA	NA
chr3:69986609-69986799@@MITF_1==wt	wt	Proliferative	1.18023255813953	NA	NA	0.926984126984127	NA	NA	NA	NA	NA	NA
chr3:69986629-69986819@@MITF_1==wt	wt	Proliferative	NA	NA	NA	NA	NA	NA	NA	NA	NA	NA
chr3:69986649-69986839@@MITF_1==wt	wt	Proliferative	1.49024756189047	0.720562893243793	NA	1.07972582972583	NA	NA	NA	1.09217214503558	NA	NA
chr3:69986669-69986859@@MITF_1==wt	wt	Proliferative	NA	NA	NA	NA	NA	NA	NA	NA	NA	NA
chr3:69986689-69986879@@MITF_1==wt	wt	Proliferative	NA	NA	NA	1.32426303854875	NA	NA	NA	NA	NA	NA
chr3:69986709-69986899@@MITF_1==wt	wt	Proliferative	1.15614617940199	0.607744627503812	NA	0.93342151675485	NA	NA	NA	NA	NA	NA
chr3:69986729-69986919@@MITF_1==wt	wt	Proliferative	0.751057082452431	0.908451604654136	NA	0.556190476190476	NA	NA	NA	NA	NA	NA
chr3:69986749-69986939@@MITF_1==wt	wt	Proliferative	NA	1.41576873452593	NA	0.796626984126984	NA	NA	NA	NA	NA	NA
chr3:69986769-69986959@@MITF_1==wt	wt	Proliferative	0.674418604651163	1.53002375520697	NA	0.955952380952381	NA	NA	NA	NA	NA	NA
chr3:69986789-69986979@@MITF_1==wt	wt	Proliferative	0.637963544940289	1.05349849951488	NA	0.839080459770115	NA	NA	NA	NA	NA	NA
chr3:69986809-69986999@@MITF_1==wt	wt	Proliferative	0.780905752753978	0.407876230661041	NA	1.10942249240122	NA	NA	NA	0.826886013215859	NA	NA
chr3:69986829-69987019@@MITF_1==wt	wt	Proliferative	1.50355677154583	1.06485169776309	NA	0.950752950752951	NA	NA	0.715670720958928	0.476095905250235	0.915527950310559	NA
chr3:69986849-69987039@@MITF_1==wt	wt	Proliferative	1.38850889192886	NA	NA	0.914786967418546	NA	NA	NA	NA	NA	NA
chr3:69986869-69987059@@MITF_1==wt	wt	Proliferative	0.978843669250646	0.490275469178423	NA	1.03675856307435	NA	NA	NA	NA	NA	NA
chr3:69986889-69987079@@MITF_1==wt	wt	Proliferative	1.26453488372093	0.920249677441852	NA	0.78494623655914	NA	NA	NA	3.20731544520091	NA	NA
chr3:69986909-69987099@@MITF_1==wt	wt	Proliferative	1.2627412172192	0.600226953075054	NA	0.762322472848789	NA	NA	NA	NA	NA	1.36281736281736
chr3:69986929-69987119@@MITF_1==wt	wt	Proliferative	0.838466373350094	1.01321280519084	1.14916186485071	0.977678571428572	NA	NA	0.584175894719949	0.866920902097442	NA	NA
chr3:69986949-69987139@@MITF_1==wt	wt	Proliferative	1.00140944326991	0.969015044964412	NA	1.07788851974898	NA	0.877093654163718	0.767070748578864	1.18387160133562	NA	0.524910452621296
chr3:69986969-69987159@@MITF_1==wt	wt	Proliferative	1.01162790697674	0.77867280398926	NA	0.313822751322751	NA	NA	NA	NA	NA	NA
chr3:69986989-69987179@@MITF_1==wt	wt	Proliferative	0.892307692307692	0.78905510804245	NA	1.23230032753842	NA	NA	NA	NA	NA	NA
chr3:69987009-69987199@@MITF_1==wt	wt	Proliferative	1.86762075134168	0.849461240715556	NA	1.01388888888889	NA	NA	NA	NA	NA	NA
chr3:69987029-69987219@@MITF_1==wt	wt	Proliferative	1.12122093023256	0.431553602210915	1.55775275013096	0.848356009070295	NA	NA	1.02999434069044	NA	NA	NA
chr3:69987049-69987239@@MITF_1==wt	wt	Proliferative	1.33350951374207	0.914804413078291	0.170454545454545	1.03626274357982	NA	NA	1.08721624850657	0.537812041116006	NA	NA
chr3:69987069-69987259@@MITF_1==wt	wt	Proliferative	0.840915697674419	0.840820398673849	NA	0.960719308820575	NA	NA	0.390282755874154	0.785376314010675	NA	NA
chr3:69987089-69987279@@MITF_1==wt	wt	Proliferative	0.985688729874776	0.482035545326685	NA	1.13644688644689	NA	NA	NA	NA	NA	NA
chr3:69987109-69987299@@MITF_1==wt	wt	Proliferative	0.821203830369357	0.940019421032079	NA	1.63492063492064	NA	NA	1.55788947236809	1.47085339616843	NA	NA
chr3:69987129-69987319@@MITF_1==wt	wt	Proliferative	0.878312601406166	1.44012604608766	NA	1.09344958640733	NA	NA	2.28878648233487	2.52881416883934	NA	NA
chr3:69987149-69987339@@MITF_1==wt	wt	Proliferative	1.14833438089252	1.05950561854276	NA	1.14387464387464	NA	NA	0.497058226820856	0.98632698861275	0.280952380952381	NA
chr3:69987169-69987359@@MITF_1==mut___cisbp__M5907	mut	Proliferative	1.2750726744186	0.605634403102758	2.78683574879227	2.03776683087028	NA	NA	NA	NA	NA	NA
chr3:69987189-69987379@@MITF_1==mut___cisbp__M5907	mut	Proliferative	1.1871615164065	0.880922768149466	NA	0.848837209302325	NA	NA	NA	NA	NA	NA
chr3:69987209-69987399@@MITF_1==mut___cisbp__M5907	mut	Proliferative	0.977906976744186	0.807512537470343	NA	0.898015873015873	NA	NA	NA	NA	NA	NA
chr3:69987229-69987419@@MITF_1==mut___cisbp__M5907	mut	Proliferative	1.08453802639849	0.852132502478813	NA	1.58359788359788	NA	NA	NA	1.09433058800996	NA	NA
chr3:69987249-69987439@@MITF_1==mut___cisbp__M5907	mut	Proliferative	0.902530779753762	1.17483966917678	NA	1.27460317460317	NA	NA	NA	NA	NA	NA
chr3:69987269-69987459@@MITF_1==mut___cisbp__M5907	mut	Proliferative	1.40748230535895	0.964071090653369	NA	1.04285714285714	NA	NA	NA	NA	NA	NA
chr3:69987289-69987479@@MITF_1==mut___cisbp__M5907	mut	Proliferative	0.829203202439954	0.481653280818099	NA	0.784371184371184	NA	NA	NA	NA	NA	NA
chr3:69987309-69987499@@MITF_1==mut___cisbp__M5907	mut	Proliferative	0.90285071267817	1.15003983358414	NA	0.962335216572505	NA	NA	NA	NA	NA	NA
chr3:69987329-69987519@@MITF_1==mut___cisbp__M5907	mut	Proliferative	2.09424724602203	0.707884367262963	NA	1.4591416813639	NA	NA	NA	NA	1.30783410138249	NA
chr3:69987349-69987539@@MITF_1==mut___cisbp__M5907	mut	Proliferative	1.29263565891473	0.506137322593019	NA	0.82766439909297	NA	NA	NA	NA	NA	NA
chr3:69987369-69987559@@MITF_1==wt	wt	Proliferative	0.816046511627907	0.584004602991945	NA	0.948051948051948	NA	NA	NA	0.774449339207049	NA	NA
chr3:69987389-69987579@@MITF_1==wt	wt	Proliferative	0.704466958323739	1.08887579094433	NA	1.02178932178932	NA	NA	0.929406264609631	NA	0.838095238095238	1.71771771771772
chr3:69987409-69987599@@MITF_1==wt	wt	Proliferative	1.39098837209302	1.30480307695498	NA	0.888359788359788	NA	NA	NA	NA	NA	NA
chr3:69987429-69987619@@MITF_1==wt	wt	Proliferative	0.714883720930233	0.920694887735728	NA	1.07521807521808	NA	NA	0.845123561592152	1.07562408223201	0.918207282913165	NA
chr3:69987449-69987639@@MITF_1==wt	wt	Proliferative	1.19428294573643	NA	NA	1.24149659863946	NA	NA	NA	NA	NA	NA
chr3:69987469-69987659@@MITF_1==wt	wt	Proliferative	0.831782945736434	NA	NA	1.85396825396825	NA	NA	NA	NA	NA	NA
chr3:69987489-69987679@@MITF_1==wt	wt	Proliferative	1.07113543091655	1.1165874170412	NA	1.05573192239859	NA	NA	NA	NA	NA	NA
chr3:69987509-69987699@@MITF_1==wt	wt	Proliferative	1.36658506731946	0.889911775987725	1.68429736024845	0.898607061872368	NA	NA	NA	0.842938056279781	NA	NA
chr3:69987529-69987719@@MITF_1==wt	wt	Proliferative	1.28460686600221	0.641259956226449	NA	0.93342151675485	NA	NA	NA	NA	NA	NA
chr3:69987549-69987739@@MITF_1==wt	wt	Proliferative	0.876744186046512	0.28640838767421	NA	0.85131195335277	NA	NA	NA	NA	NA	NA
chr3:69987569-69987759@@MITF_1==wt	wt	Proliferative	0.632267441860465	0.83058432425521	NA	1.23597883597884	NA	NA	NA	NA	NA	NA
chr3:69987589-69987779@@MITF_1==wt	wt	Proliferative	1.27697293175753	1.1865490346503	NA	0.959573412698413	NA	NA	0.714088778604908	NA	NA	NA
chr3:69987609-69987799@@MITF_1==wt	wt	Proliferative	0.78906976744186	0.989838310155839	NA	0.926984126984127	NA	1.22855263698771	0.582268208561574	1.10809575263902	0.653858784893268	NA
chr3:124703732-124703922@@HEG1_1==mut___cisbp__M5907	mut	Invasive	NA	NA	NA	NA	NA	NA	NA	NA	NA	NA
chr3:124703752-124703942@@HEG1_1==mut___cisbp__M5907	mut	Invasive	0.994767441860465	2.36485814544886	NA	1.15873015873016	NA	NA	NA	NA	NA	NA
chr3:124703772-124703962@@HEG1_1==mut___cisbp__M5907	mut	Invasive	0.941860465116279	1.06032041394282	NA	0.617989417989418	NA	NA	NA	NA	NA	NA
chr3:124703792-124703982@@HEG1_1==mut___cisbp__M5907	mut	Invasive	0.983527131782946	0.59327451732515	NA	NA	NA	NA	NA	17.9898127753304	NA	NA
chr3:124703812-124704002@@HEG1_1==mut___cisbp__M5907	mut	Invasive	NA	NA	NA	NA	NA	NA	NA	NA	NA	NA
chr3:124703832-124704022@@HEG1_1==wt	wt	Invasive	0.957239309827457	1.55734560797852	NA	1.20910973084886	NA	NA	NA	NA	NA	NA
chr3:124703852-124704042@@HEG1_1==wt	wt	Invasive	NA	NA	NA	NA	NA	NA	NA	NA	NA	NA
chr3:124703872-124704062@@HEG1_1==wt	wt	Invasive	NA	NA	NA	0.993197278911565	NA	NA	NA	NA	NA	NA
chr3:124703892-124704082@@HEG1_1==wt	wt	Invasive	1.37131782945736	0.872113540467971	NA	1.10079365079365	NA	NA	NA	NA	NA	NA
chr3:124703912-124704102@@HEG1_1==wt	wt	Invasive	0.70507399577167	0.77867280398926	NA	1.65532879818594	NA	NA	NA	NA	NA	NA
chr3:124703932-124704122@@HEG1_1==wt	wt	Invasive	1.54406364749082	0.415292162127605	NA	0.635432667690732	NA	NA	1.4686598478888	NA	NA	NA
chr3:124703952-124704142@@HEG1_1==wt	wt	Invasive	1.09097127222982	NA	NA	1.33699633699634	NA	NA	NA	NA	NA	NA
chr3:124703972-124704162@@HEG1_1==wt	wt	Invasive	0.982305358948433	0.596982483058432	NA	1.06477906477906	NA	NA	NA	NA	NA	NA
chr3:124703992-124704182@@HEG1_1==wt	wt	Invasive	0.694254445964432	0.667433831990794	NA	1.21390778533636	NA	NA	NA	NA	NA	NA
chr3:124704012-124704202@@HEG1_1==wt	wt	Invasive	1.13736696886086	0.253068661296509	NA	1.60642135642136	NA	NA	NA	NA	NA	NA
chr3:124704032-124704222@@HEG1_1==wt	wt	Invasive	1.04461577350859	0.54326009580646	0.558645096056623	0.917328042328042	NA	1.03848946986202	1.11689212625737	1.40178106200559	2.49632653061225	NA
chr3:124704052-124704242@@HEG1_1==wt	wt	Invasive	0.999138673557278	0.502369550960813	NA	1.01388888888889	NA	NA	NA	NA	NA	NA
chr3:124704072-124704262@@HEG1_1==wt	wt	Invasive	NA	NA	NA	NA	NA	NA	NA	NA	NA	NA
chr3:124704092-124704282@@HEG1_1==wt	wt	Invasive	0.944186046511628	NA	NA	1.28747795414462	NA	NA	NA	NA	NA	NA
chr3:124704112-124704302@@HEG1_1==wt	wt	Invasive	1.26453488372093	NA	NA	NA	NA	NA	NA	NA	NA	NA
chr3:124704132-124704322@@HEG1_1==wt	wt	Invasive	NA	NA	NA	NA	NA	NA	NA	NA	NA	NA
chr3:124704152-124704342@@HEG1_1==wt	wt	Invasive	NA	NA	NA	2.31746031746032	NA	NA	NA	NA	NA	NA
chr3:124704172-124704362@@HEG1_1==wt	wt	Invasive	NA	NA	NA	NA	NA	NA	NA	NA	NA	NA
chr3:124704192-124704382@@HEG1_1==wt	wt	Invasive	0.468346253229974	NA	NA	2.08571428571429	NA	NA	NA	1.994793752503	NA	NA
chr3:124704212-124704402@@HEG1_1==wt	wt	Invasive	1.10797342192691	0.751822017644802	NA	1.30357142857143	NA	NA	NA	NA	NA	NA
chr3:124704232-124704422@@HEG1_1==mut___cisbp__M5907	mut	Invasive	NA	NA	NA	NA	NA	NA	NA	NA	NA	NA
chr3:124704252-124704442@@HEG1_1==mut___cisbp__M5907	mut	Invasive	0.59734219269103	0.199659693330579	NA	1.32426303854875	NA	NA	1.89047261815454	NA	2.475	NA
chr3:124704272-124704462@@HEG1_1==mut___cisbp__M5907	mut	Invasive	0.769528920691711	1.6748811255618	NA	1.55600907029478	NA	NA	1.83382209188661	0.70404485382459	NA	NA
chr3:124704292-124704482@@HEG1_1==mut___cisbp__M5907	mut	Invasive	0.628134974920201	0.998298466652897	NA	0.921041921041921	NA	NA	NA	NA	NA	NA
chr3:124704312-124704502@@HEG1_1==mut___cisbp__M5907	mut	Invasive	0.744186046511628	0.991038114168149	1.12985088034495	0.891330891330891	2.12177099433802	NA	1.2737799834574	0.777758951767763	2.43369963369963	NA
chr3:124704332-124704522@@HEG1_1==mut___cisbp__M5907	mut	Invasive	0.952982810920121	1.18358266206367	NA	0.926984126984127	NA	NA	NA	NA	NA	NA
chr3:124704352-124704542@@HEG1_1==mut___cisbp__M5907	mut	Invasive	1.06999105545617	1.04412944171287	NA	1.21971595655806	NA	NA	0.705049680141554	2.02598561311549	NA	NA
chr3:124704372-124704562@@HEG1_1==mut___cisbp__M5907	mut	Invasive	0.700866393068855	1.26198695818949	NA	1.18567737172388	NA	NA	NA	0.90352422907489	NA	NA
chr3:124704392-124704582@@HEG1_1==mut___cisbp__M5907	mut	Invasive	1.47529069767442	0.77867280398926	NA	0.496598639455782	NA	NA	NA	NA	NA	NA
chr3:124704412-124704602@@HEG1_1==wt	wt	Invasive	1.38255813953488	NA	NA	0.811111111111111	NA	NA	NA	NA	NA	NA
chr3:124704432-124704622@@HEG1_1==wt	wt	Invasive	0.753452034883721	1.00628485438612	NA	1.2080378250591	NA	NA	NA	NA	1.64126984126984	NA
chr3:124704452-124704642@@HEG1_1==wt	wt	Invasive	1.63787375415282	1.05226054593143	NA	1.01388888888889	NA	NA	NA	NA	NA	NA
chr3:124704472-124704662@@HEG1_1==wt	wt	Invasive	0.977418267610381	1.14620636747219	0.805434782608696	1.26528005838351	NA	3.17666511048864	0.900537634408602	0.979586217747011	0.574553571428571	NA
chr3:124704492-124704682@@HEG1_1==wt	wt	Invasive	0.792897548711502	1.49744769997935	NA	1.25948930296756	NA	NA	NA	NA	NA	NA
chr3:124704512-124704702@@HEG1_1==wt	wt	Invasive	0.975987899413878	0.982189559577362	0.439568922924901	0.98743961352657	1.55225215155918	NA	0.770468207603082	0.914703943945333	0.505803571428571	NA
chr3:124704532-124704722@@HEG1_1==wt	wt	Invasive	1.31468943185163	0.853656111040077	NA	0.895925380461463	NA	NA	NA	0.838023538694194	0.620512820512821	1.30930930930931
chr3:124704552-124704742@@HEG1_1==wt	wt	Invasive	0.990552325581395	1.19649723539813	NA	1.02329416615131	NA	NA	1.72914850334205	1.09888081914514	0.930769230769231	1.33333333333333
chr3:124704572-124704762@@HEG1_1==wt	wt	Invasive	1.01162790697674	0.845416187188339	NA	1.15873015873016	NA	NA	NA	NA	NA	NA
chr3:124704592-124704782@@HEG1_1==wt	wt	Invasive	0.714426487977927	1.11513636126857	NA	0.846056941295037	NA	NA	NA	0.822852422907489	NA	NA
chr3:124704612-124704802@@HEG1_1==wt	wt	Invasive	1.08520084566596	0.564255655064681	NA	1.84033613445378	NA	NA	NA	1.84051231848589	NA	NA
chr3:124704632-124704822@@HEG1_1==wt	wt	Invasive	1.57813953488372	0.77867280398926	NA	0.759168035030104	NA	NA	NA	NA	NA	NA
chr3:124704652-124704842@@HEG1_1==wt	wt	Invasive	1.21836932447398	0.858536681321491	1.04166666666667	1.11435325903411	1.87577843586157	0.574053901395949	0.829350856232577	2.28868901941589	0.644688644688645	NA
chr3:124704672-124704862@@HEG1_1==wt	wt	Invasive	0.993880048959608	0.484921985717862	NA	0.70200440273433	NA	NA	1.5283591890339	1.57648720449272	0.561224489795918	NA
chr3:124704692-124704882@@HEG1_1==wt	wt	Invasive	0.594130675526024	1.96558183531269	1.07007176023639	0.904913076341648	NA	NA	2.87543796061375	NA	NA	NA
chr3:124704712-124704902@@HEG1_1==wt	wt	Invasive	1.06690812047274	0.815059383614926	NA	0.782519068233354	NA	NA	1.29307968017645	NA	NA	NA
chr3:124704732-124704922@@HEG1_1==wt	wt	Invasive	1.24826601387189	1.38328933414563	0.461317135549872	1.02576112412178	NA	NA	0.747703482161931	1.09414476179362	1.28487394957983	0.757816640169582
chr3:124704752-124704942@@HEG1_1==wt	wt	Invasive	1.00038759689922	0.690369702505942	NA	1.07788851974898	NA	NA	7.26220016542597	2.09923996708138	NA	NA
chr3:124704772-124704962@@HEG1_1==wt	wt	Invasive	1.41440568475452	1.34814992929484	NA	1.045683313976	NA	NA	NA	NA	NA	NA
chr3:124704792-124704982@@HEG1_1==wt	wt	Invasive	1.1390180878553	2.7983553893364	NA	0.847851335656214	NA	NA	NA	NA	NA	NA
chr3:124704812-124705002@@HEG1_1==wt	wt	Invasive	1.09593023255814	1.28481012658228	NA	0.742775742775743	NA	NA	NA	NA	NA	NA
chr3:124704832-124705022@@HEG1_1==wt	wt	Invasive	0.837209302325581	1.05030285189249	NA	1.10355253212396	NA	NA	NA	NA	NA	NA
chr3:124704852-124705042@@HEG1_1==wt	wt	Invasive	0.852941176470588	2.07646081063803	NA	0.458102620893318	NA	NA	NA	0.91786588350465	NA	NA
chr3:124704872-124705062@@HEG1_1==wt	wt	Invasive	1.43875968992248	0.551060753592399	NA	1.2609710550887	NA	NA	1.93548387096774	NA	NA	NA
chr3:124704892-124705082@@HEG1_1==wt	wt	Invasive	0.688182249644044	0.793647280989053	NA	0.90938316254772	NA	NA	NA	2.02575868820362	NA	0.896200548374461
chr3:124704912-124705102@@HEG1_1==wt	wt	Invasive	0.858350951374207	0.872113540467971	NA	1.15873015873016	NA	NA	NA	NA	NA	NA
chr3:124704932-124705122@@HEG1_1==wt	wt	Invasive	0.864778694673668	0.683712705941789	NA	0.772486772486772	NA	NA	NA	0.657785496441884	NA	NA
chr3:124704952-124705142@@HEG1_1==wt	wt	Invasive	0.683064997018485	1.3283241950405	NA	0.579365079365079	NA	NA	1.47401433691756	NA	NA	NA
chr3:124704972-124705162@@HEG1_1==wt	wt	Invasive	0.737155219037318	1.55734560797852	NA	0.778004535147392	NA	NA	3.01075268817204	1.22621145374449	0.47891156462585	NA
chr3:124704992-124705182@@HEG1_1==wt	wt	Invasive	0.659757330637007	1.55734560797852	NA	0.538564721663313	NA	NA	NA	NA	NA	NA
chr3:124705012-124705202@@HEG1_1==wt	wt	Invasive	0.861757105943152	1.40161104718067	NA	1.08850408850409	NA	NA	NA	NA	NA	NA
chr3:124705032-124705222@@HEG1_1==wt	wt	Invasive	1.25769956002514	1.24587648638282	NA	0.79520697167756	NA	NA	0.9373097991479	0.876735100989112	NA	NA
chr3:124705052-124705242@@HEG1_1==wt	wt	Invasive	0.860771113831089	0.77867280398926	NA	1.02630385487528	NA	NA	NA	NA	NA	NA
chr3:124705072-124705262@@HEG1_1==wt	wt	Invasive	0.828361981799798	1.27702339854239	NA	1.22136422136422	NA	NA	NA	NA	3.04857142857143	NA
chr3:124705092-124705282@@HEG1_1==wt	wt	Invasive	0.745410036719706	1.92072624984017	NA	1.43137254901961	NA	NA	NA	NA	NA	NA
chr3:124705112-124705302@@HEG1_1==wt	wt	Invasive	0.99865831842576	0.91608565175207	NA	1.76328502415459	NA	NA	NA	NA	NA	NA
chr3:124705132-124705322@@HEG1_1==wt	wt	Invasive	0.891196013289037	1.58912817140665	NA	1.04285714285714	NA	NA	NA	NA	NA	NA
chr3:124705152-124705342@@HEG1_1==wt	wt	Invasive	0.974160206718346	1.39048714998082	NA	1.24033087413369	2.56552166469253	NA	0.619033262988644	1.36312734159496	2.41153846153846	NA
chr3:124705172-124705362@@HEG1_1==wt	wt	Invasive	1.08870431893688	3.63380641861654	NA	1.15873015873016	NA	NA	NA	NA	NA	NA
chr3:124705192-124705382@@HEG1_1==wt	wt	Invasive	0.651937984496124	3.8933640199463	NA	0.965608465608466	NA	NA	NA	NA	NA	NA
chr3:124705212-124705402@@HEG1_1==wt	wt	Invasive	1.7422480620155	1.62505628658628	NA	0.948051948051948	NA	NA	NA	NA	NA	NA
chr3:124705232-124705422@@HEG1_1==wt	wt	Invasive	1.06158484065461	NA	NA	1.71290545203589	NA	NA	1.02999434069044	NA	NA	NA
chr3:124705252-124705442@@HEG1_1==wt	wt	Invasive	1.71976744186047	NA	NA	1.15873015873016	NA	NA	NA	NA	NA	NA
chr3:124705272-124705462@@HEG1_1==wt	wt	Invasive	1.01162790697674	0.38933640199463	NA	0.847851335656214	NA	NA	NA	NA	NA	NA
chr3:124705292-124705482@@HEG1_1==wt	wt	Invasive	0.51314459049545	1.377651883981	NA	0.926984126984127	NA	NA	NA	NA	NA	NA
chr3:124705312-124705502@@HEG1_1==wt	wt	Invasive	1.24345930232558	0.528385116992712	NA	1.12361712361712	NA	NA	NA	NA	NA	NA
chr3:124705332-124705522@@HEG1_1==wt	wt	Invasive	0.914552501761804	0.835098369495728	NA	1.0801721818671	NA	NA	NA	NA	NA	NA
chr3:124705352-124705542@@HEG1_1==wt	wt	Invasive	0.927325581395349	1.58788179637025	NA	1.24351529229578	NA	NA	0.522273425499232	NA	NA	NA
chr3:124705372-124705562@@HEG1_1==wt	wt	Invasive	0.636950904392765	2.66388064522641	1.98012013729977	0.999688764394647	NA	NA	NA	1.62746600268148	NA	NA
chr3:124705392-124705582@@HEG1_1==wt	wt	Invasive	2.39112050739958	0.934407364787112	NA	0.954248366013072	NA	NA	NA	NA	NA	NA
chr3:124705412-124705602@@HEG1_1==wt	wt	Invasive	1.09593023255814	1.23513617184503	NA	1.1973544973545	NA	NA	4.21505376344086	NA	NA	NA
chr3:124705432-124705622@@HEG1_1==wt	wt	Invasive	0.971162790697674	2.09642677997108	NA	0.820767195767196	NA	NA	NA	NA	NA	NA
chr3:124705452-124705642@@HEG1_1==wt	wt	Invasive	1.49496124031008	0.419285355994217	NA	0.836860670194003	NA	NA	2.86388670338316	NA	NA	NA
chr3:124705472-124705662@@HEG1_1==wt	wt	Invasive	0.710873664362036	0.648894003324383	NA	1.06216931216931	NA	NA	NA	NA	NA	NA
chr3:124705492-124705682@@HEG1_1==wt	wt	Invasive	1.31296387926769	0.809010705443387	NA	1.48667265648398	NA	NA	0.606060606060606	NA	NA	NA
chr3:124705512-124705702@@HEG1_1==wt	wt	Invasive	1.07689422355589	0.96662830840046	NA	1.39047619047619	NA	NA	NA	NA	NA	NA
chr3:124705532-124705722@@HEG1_1==wt	wt	Invasive	1.65393133997785	1.94668200997315	NA	0.627645502645503	NA	NA	NA	NA	NA	NA
chr3:124705552-124705742@@HEG1_1==wt	wt	Invasive	0.855992844364937	2.74092827004219	NA	0.747567844342038	NA	NA	NA	NA	NA	NA
chr3:124705572-124705762@@HEG1_1==wt	wt	Invasive	NA	NA	NA	1.15873015873016	NA	NA	NA	NA	NA	NA
chr3:124705592-124705782@@HEG1_1==wt	wt	Invasive	0.855360181508792	0.498350594553126	1.82282608695652	0.875485008818342	NA	NA	NA	NA	NA	NA
chr3:124705612-124705802@@HEG1_1==wt	wt	Invasive	0.799891833423472	0.793940898185127	NA	0.941468253968254	NA	NA	NA	NA	NA	NA
chr3:124705632-124705822@@HEG1_1==wt	wt	Invasive	1.22294573643411	0.989838310155839	NA	1.01158982111363	NA	NA	NA	0.626577135280784	NA	NA
chr3:124705652-124705842@@HEG1_1==wt	wt	Invasive	0.855066445182724	2.67668776371308	NA	1.15873015873016	NA	NA	NA	NA	NA	NA
chr3:124705672-124705862@@HEG1_1==wt	wt	Invasive	0.483822042467139	0.632671653241273	NA	1.0299823633157	NA	NA	NA	NA	NA	NA
chr4:55708276-55708466@@KIT_1==wt	wt	Proliferative	1.02567829457364	0.428270042194093	NA	2.05996472663139	NA	NA	NA	NA	NA	NA
chr4:55708296-55708486@@KIT_1==wt	wt	Proliferative	1.01162790697674	1.47082640753527	NA	0.760416666666667	NA	NA	NA	1.57758198727362	NA	NA
chr4:55708316-55708506@@KIT_1==wt	wt	Proliferative	0.724641266699654	1.01227464518604	NA	0.695238095238095	NA	NA	NA	NA	NA	NA
chr4:55708336-55708526@@KIT_1==wt	wt	Proliferative	1.15116279069767	0.50704275608603	NA	0.920168067226891	NA	NA	NA	NA	NA	NA
chr4:55708356-55708546@@KIT_1==wt	wt	Proliferative	0.818936877076412	NA	NA	0.554175293305728	NA	NA	NA	NA	NA	NA
chr4:55708376-55708566@@KIT_1==wt	wt	Proliferative	0.674418604651163	NA	NA	3.14512471655329	NA	NA	NA	NA	NA	NA
chr4:55708396-55708586@@KIT_1==wt	wt	Proliferative	1.16860465116279	0.770476248157794	NA	1.39520570132815	NA	NA	0.670874240299205	0.589254932005363	1.70375939849624	NA
chr4:55708416-55708606@@KIT_1==wt	wt	Proliferative	0.96203830369357	0.975480215986545	NA	1.51657329598506	NA	NA	NA	NA	NA	NA
chr4:55708436-55708626@@KIT_1==wt	wt	Proliferative	0.774863928748145	0.412238543288432	NA	0.781469176818014	NA	NA	NA	NA	NA	NA
chr4:55708456-55708646@@KIT_1==wt	wt	Proliferative	1.54338103756708	NA	NA	1.10220673635308	NA	NA	NA	1.95568014951275	NA	NA
chr4:55708476-55708666@@KIT_1==wt	wt	Proliferative	0.878312601406166	0.819655583146589	NA	1.26651901070506	NA	NA	NA	NA	NA	NA
chr4:55708496-55708686@@KIT_1==wt	wt	Proliferative	2.31229235880399	0.688129454688183	NA	0.737373737373737	NA	NA	NA	NA	NA	NA
chr4:55708516-55708706@@KIT_1==wt	wt	Proliferative	1.28561046511628	0.44872670060398	NA	0.93342151675485	NA	NA	NA	NA	NA	NA
chr4:55708536-55708726@@KIT_1==wt	wt	Proliferative	0.854606781466359	0.804920201876538	NA	0.846056941295037	NA	NA	0.463985859478568	0.388992818779796	0.6935960591133	NA
chr4:55708556-55708746@@KIT_1==wt	wt	Proliferative	0.724544311753614	0.612439284036496	NA	1.4540927482104	NA	NA	0.978494623655914	1.85545154185022	NA	NA
chr4:55708576-55708766@@KIT_1==wt	wt	Proliferative	0.71840242669363	0.467203682393556	NA	1.84033613445378	NA	NA	NA	NA	NA	NA
chr4:55708596-55708786@@KIT_1==wt	wt	Proliferative	0.63624396665204	0.519115202659506	NA	1.15873015873016	NA	NA	NA	NA	NA	NA
chr4:55708616-55708806@@KIT_1==wt	wt	Proliferative	0.874246339362619	1.19795815998348	NA	1.32969034608379	NA	NA	0.627240143369176	NA	NA	NA
chr4:55708636-55708826@@KIT_1==wt	wt	Proliferative	1.26009791921665	0.741593146656438	NA	0.602539682539682	NA	NA	NA	NA	NA	NA
chr4:55708656-55708846@@KIT_1==wt	wt	Proliferative	0.926356589147287	0.587677587916422	NA	1.27460317460317	NA	NA	0.666938886620389	NA	NA	NA
chr4:55708676-55708866@@KIT_1==wt	wt	Proliferative	1.20431893687708	NA	NA	1.54497354497355	NA	NA	NA	NA	NA	NA
chr4:55708696-55708886@@KIT_1==wt	wt	Proliferative	0.94164107064502	0.626736647113307	NA	0.931122448979592	NA	NA	NA	NA	NA	NA
chr4:55708716-55708906@@KIT_1==wt	wt	Proliferative	NA	NA	NA	1.50634920634921	NA	NA	NA	NA	NA	NA
chr4:55708736-55708926@@KIT_1==wt	wt	Proliferative	0.874458021284982	1.22191732318315	NA	1.63410663410663	NA	NA	0.863082437275986	NA	NA	NA
chr4:55708756-55708946@@KIT_1==wt	wt	Proliferative	0.725991792065663	1.78386860550267	1.73418972332016	1.66465459423206	NA	NA	6.25	1.23312617998741	1.408	0.64960960960961
chr4:55708776-55708966@@KIT_1==wt	wt	Proliferative	0.722591362126246	1.35768591464794	NA	0.820767195767196	NA	NA	NA	NA	NA	NA
chr4:55708796-55708986@@KIT_1==wt	wt	Proliferative	1.32367233599445	0.906091990096593	NA	1.27460317460317	4.26756203766854	NA	2.00716845878136	1.98805002784951	2.50787172011662	0.783967641110498
chr4:55708816-55709006@@KIT_1==wt	wt	Proliferative	1.55007501875469	1.8404993548837	1.21232707509881	1.62504839334108	NA	NA	0.790960451977401	1.65172104830882	3.25037593984962	NA
chr4:55708836-55709026@@KIT_1==wt	wt	Proliferative	3.1386404293381	1.12659043981425	NA	1.51526251526252	NA	NA	31.2836021505376	3.18653634361234	NA	NA
chr4:55708856-55709046@@KIT_1==wt	wt	Proliferative	1.44250645994832	0.849461240715556	NA	1.70760233918129	NA	NA	1.20430107526882	NA	NA	NA
chr4:55708876-55709066@@KIT_1==wt	wt	Proliferative	1.25249169435216	NA	NA	0.450617283950617	NA	NA	NA	NA	NA	NA
chr4:55708896-55709086@@KIT_1==wt	wt	Proliferative	1.36416490486258	0.999051899457918	NA	1.2991822991823	NA	NA	NA	NA	NA	NA
chr4:55708916-55709106@@KIT_1==wt	wt	Proliferative	1.96705426356589	NA	NA	NA	NA	NA	NA	NA	NA	NA
chr4:55708936-55709126@@KIT_1==wt	wt	Proliferative	5.40783807062877	1.26699303699947	NA	1.75878684807256	4.27732018257174	NA	2.4633431085044	3.82531037244694	NA	NA
chr4:55708956-55709146@@KIT_1==wt	wt	Proliferative	6.59244186046512	NA	NA	1.62222222222222	NA	NA	1.59661127403063	NA	NA	NA
chr4:55708976-55709166@@KIT_1==wt	wt	Proliferative	5.218715393134	0.845416187188339	NA	2.2015873015873	NA	NA	2.27840743969776	1.74425526848434	NA	NA
chr4:55708996-55709186@@KIT_1==wt	wt	Proliferative	0.755813953488372	0.77867280398926	NA	5.92239858906526	NA	NA	NA	NA	NA	NA
chr4:55709016-55709206@@KIT_1==wt	wt	Proliferative	1.07906976744186	0.601080760974165	NA	1.80246913580247	NA	NA	NA	1.56537632392914	NA	NA
chr4:55709036-55709226@@KIT_1==wt	wt	Proliferative	0.876744186046512	NA	NA	NA	NA	NA	NA	NA	NA	NA
chr4:55709056-55709246@@KIT_1==wt	wt	Proliferative	1.87873754152824	NA	NA	NA	NA	NA	NA	NA	NA	NA
chr4:55709076-55709266@@KIT_1==wt	wt	Proliferative	1.73421926910299	NA	NA	NA	NA	NA	NA	NA	NA	NA
chr4:55709096-55709286@@KIT_1==wt	wt	Proliferative	1.03089700996678	0.667433831990794	NA	1.06959706959707	NA	NA	NA	NA	NA	NA
chr4:55709116-55709306@@KIT_1==wt	wt	Proliferative	1.22093023255814	1.52273792780122	NA	1.01388888888889	NA	NA	NA	NA	NA	NA
chr4:55709136-55709326@@KIT_1==wt	wt	Proliferative	0.674418604651163	NA	NA	0.876876876876877	NA	NA	NA	0.600865866626158	NA	NA
chr4:55709156-55709346@@KIT_1==wt	wt	Proliferative	0.725	0.493792509846848	NA	0.744897959183674	NA	NA	NA	NA	NA	NA
chr4:55709176-55709366@@KIT_1==wt	wt	Proliferative	NA	NA	NA	NA	NA	NA	NA	NA	NA	NA
chr4:55709196-55709386@@KIT_1==wt	wt	Proliferative	1.07243614182234	0.896007062124628	NA	0.941468253968254	NA	NA	NA	NA	NA	NA
chr4:55709216-55709406@@KIT_1==wt	wt	Proliferative	0.919661733615222	1.27737336384755	NA	1.00676554774915	NA	NA	NA	0.695992053208949	NA	NA
chr4:55709236-55709426@@KIT_1==wt	wt	Proliferative	1.28862126245847	1.51936156875953	NA	0.90938316254772	NA	NA	NA	NA	NA	NA
chr4:55709256-55709446@@KIT_1==wt	wt	Proliferative	0.88156146179402	1.45140372988474	0.67047471162378	0.84973544973545	0.89052107561105	NA	0.978494623655914	2.09285714285714	NA	NA
chr4:55709276-55709466@@KIT_1==wt	wt	Proliferative	0.957155635062612	1.07963223129799	NA	0.978927203065134	NA	NA	1.03703703703704	1.20469897209985	0.739495798319328	NA
chr4:55709296-55709486@@KIT_1==wt	wt	Proliferative	1.14976183804987	0.972807667449596	0.371649791542585	1.03609083536091	0.481971633905284	0.743261749144102	1.39784946236559	1.11096601636249	1.44137931034483	NA
chr4:55709316-55709506@@KIT_1==wt	wt	Proliferative	1.15303825956489	0.584004602991945	NA	1.09251700680272	NA	NA	NA	1.51662995594714	NA	NA
chr4:55709336-55709526@@KIT_1==wt	wt	Proliferative	1.30188401530762	0.72897028458569	2.28492136910268	1.05444444444444	NA	NA	3.06051719541456	0.309353041832017	NA	NA
chr4:55709356-55709546@@KIT_1==wt	wt	Proliferative	1.06164459775231	0.856540084388186	0.404988354037267	0.904121289771514	NA	NA	0.777194298574644	1.14066181743674	0.248809523809524	NA
chr4:55709376-55709566@@KIT_1==wt	wt	Proliferative	1.36757105943152	0.836352270951427	NA	1.15873015873016	NA	NA	NA	1.17340808970765	NA	NA
chr4:55709396-55709586@@KIT_1==wt	wt	Proliferative	0.586450960566229	1.14205344585091	NA	0.579365079365079	NA	NA	NA	NA	NA	NA
chr4:55709416-55709606@@KIT_1==wt	wt	Proliferative	0.913275193798449	1.07403145377829	NA	1.64896214896215	NA	NA	NA	NA	NA	NA
chr4:55709436-55709626@@KIT_1==wt	wt	Proliferative	1.36349848331648	1.78524984329245	NA	1.12135176651306	NA	NA	NA	NA	NA	NA
chr4:55709456-55709646@@KIT_1==wt	wt	Proliferative	1.82802937576499	1.30817031070196	NA	1.58563074352548	NA	NA	NA	NA	NA	NA
chr4:55709476-55709666@@KIT_1==wt	wt	Proliferative	1.24093023255814	1.43275795934024	NA	0.918992884510126	NA	NA	NA	NA	NA	NA
chr4:55709496-55709686@@KIT_1==wt	wt	Proliferative	0.616279069767442	1.02784810126582	NA	1.27460317460317	NA	NA	NA	NA	NA	NA
chr4:55709516-55709706@@KIT_1==wt	wt	Proliferative	1.8546511627907	NA	NA	0.713064713064713	NA	NA	NA	NA	NA	NA
chr4:55709536-55709726@@KIT_1==wt	wt	Proliferative	0.768837209302325	0.486670502493287	NA	1.36024844720497	NA	NA	2.69383135257499	NA	NA	NA
chr4:55709556-55709746@@KIT_1==wt	wt	Proliferative	0.582452431289641	NA	NA	1.22310405643739	NA	NA	NA	NA	NA	NA
chr4:55709576-55709766@@KIT_1==wt	wt	Proliferative	2.06216457960644	1.16037515888596	NA	0.860770975056689	NA	NA	NA	NA	NA	NA
chr4:55709596-55709786@@KIT_1==wt	wt	Proliferative	0.880173433188806	0.383346611194712	NA	1.29620661824052	NA	NA	NA	NA	0.485093167701863	NA
chr4:55709616-55709806@@KIT_1==wt	wt	Proliferative	0.252906976744186	1.96360967962509	NA	0.708112874779541	NA	NA	NA	NA	NA	NA
chr4:55709636-55709826@@KIT_1==wt	wt	Proliferative	1.36991279069767	0.855443362129046	NA	0.874129768866611	NA	NA	1.27814972611077	NA	NA	NA
chr4:55709656-55709846@@KIT_1==wt	wt	Proliferative	NA	NA	NA	NA	NA	NA	NA	NA	NA	NA
chr4:55709676-55709866@@KIT_1==wt	wt	Proliferative	1.38630490956072	1.31401035673188	NA	0.842712842712843	NA	NA	NA	NA	NA	NA
chr4:55709696-55709886@@KIT_1==wt	wt	Proliferative	0.867109634551495	1.55734560797852	NA	1.43137254901961	NA	NA	NA	NA	NA	NA
chr4:55709716-55709906@@KIT_1==wt	wt	Proliferative	1.39098837209302	1.24587648638282	NA	0.421356421356421	NA	NA	NA	NA	NA	NA
chr4:55709736-55709926@@KIT_1==wt	wt	Proliferative	1.13205980066445	0.653080416249056	NA	0.945279866332498	NA	NA	NA	NA	NA	NA
chr4:55709756-55709946@@KIT_1==wt	wt	Proliferative	0.613107822410148	0.821932404210885	NA	1.21971595655806	NA	NA	NA	NA	NA	NA
chr4:55709776-55709966@@KIT_1==wt	wt	Proliferative	0.922888616891065	0.667433831990794	NA	1.29115646258503	NA	NA	NA	NA	NA	NA
chr4:55709796-55709986@@KIT_1==wt	wt	Proliferative	0.814922480620155	0.571026722925457	NA	1.01388888888889	NA	NA	NA	NA	NA	NA
chr4:55709816-55710006@@KIT_1==wt	wt	Proliferative	1.21395348837209	NA	NA	1.34562211981567	NA	NA	NA	NA	NA	NA
chr4:55709836-55710026@@KIT_1==wt	wt	Proliferative	1.06126044498138	1.2481667005122	0.635090313299233	1.00693144797948	NA	0.429907431191788	0.769122411607269	0.997653078891176	0.371703296703297	NA
chr4:123684507-123684697@@FGF2_1==wt	wt	Invasive	1.03146374829001	1.11238971998466	NA	1.18287037037037	NA	NA	NA	NA	NA	NA
chr4:123684527-123684717@@FGF2_1==wt	wt	Invasive	1.13808139534884	NA	NA	1.59325396825397	NA	NA	4.33548387096774	2.73638766519824	NA	NA
chr4:123684547-123684737@@FGF2_1==wt	wt	Invasive	1.66196013289037	0.473974750254332	NA	3.66931216931217	NA	NA	4.51612903225806	NA	NA	NA
chr4:123684567-123684757@@FGF2_1==wt	wt	Invasive	2.19186046511628	1.14205344585091	NA	1.50634920634921	NA	NA	NA	NA	NA	NA
chr4:123684587-123684777@@FGF2_1==wt	wt	Invasive	0.824289405684755	1.73038400886502	NA	0.744897959183673	NA	NA	NA	NA	NA	NA
chr4:123684607-123684797@@FGF2_1==wt	wt	Invasive	NA	1.43754979198017	NA	NA	NA	NA	NA	NA	NA	NA
chr4:123684627-123684817@@FGF2_1==wt	wt	Invasive	1.3937984496124	1.61296509397775	NA	0.55177626606198	NA	NA	NA	NA	NA	NA
chr4:123684647-123684837@@FGF2_1==wt	wt	Invasive	1.05129958960328	NA	NA	1.15873015873016	NA	NA	NA	NA	NA	NA
chr4:123684667-123684857@@FGF2_1==wt	wt	Invasive	0.555403556771546	NA	NA	1.15873015873016	NA	NA	NA	NA	NA	NA
chr4:123684687-123684877@@FGF2_1==wt	wt	Invasive	1.83056478405316	NA	NA	NA	NA	NA	NA	NA	NA	NA
chr4:123684707-123684897@@FGF2_1==wt	wt	Invasive	1.18478944060339	0.44124792226058	NA	0.914786967418546	NA	NA	NA	NA	NA	NA
chr4:123684727-123684917@@FGF2_1==wt	wt	Invasive	1.03660637381568	0.480944967169837	NA	0.827664399092971	NA	NA	NA	NA	NA	NA
chr4:123684747-123684937@@FGF2_1==wt	wt	Invasive	0.99737962659679	0.770807422130782	NA	0.923363095238095	NA	NA	NA	NA	NA	NA
chr4:123684767-123684957@@FGF2_1==wt	wt	Invasive	1.12403100775194	2.36716532412735	NA	1.25948930296756	NA	NA	NA	NA	NA	NA
chr4:123684787-123684977@@FGF2_1==wt	wt	Invasive	0.937763012181617	1.08149000554064	0.691802536231884	0.776030289791758	NA	NA	1.44634197765128	1.20216809190637	1.17494505494506	NA
chr4:123684807-123684997@@FGF2_1==wt	wt	Invasive	1.1283542039356	3.85238124078897	NA	0.987769971376529	NA	NA	0.831327234793773	1.5026628969689	NA	NA
chr4:123684827-123685017@@FGF2_1==wt	wt	Invasive	1.1392206159648	0.52192123078199	0.126028202115159	0.945523809523809	NA	NA	0.972862263184844	NA	0.442703533026114	NA
chr4:123684847-123685037@@FGF2_1==wt	wt	Invasive	1.11080711354309	0.958956655159187	NA	0.994219086811679	NA	0.470781893004115	1.12066905615293	0.552153695545766	0.351503759398496	NA
chr4:123684867-123685057@@FGF2_1==wt	wt	Invasive	0.824865831842576	0.677903382296532	NA	0.783846872082166	NA	NA	NA	1.35422835271178	NA	NA
chr4:123684887-123685077@@FGF2_1==wt	wt	Invasive	2.412343470483	1.8404993548837	NA	0.941468253968254	NA	NA	NA	NA	NA	NA
chr4:123684907-123685097@@FGF2_1==wt	wt	Invasive	1.8125	NA	NA	NA	NA	NA	NA	NA	NA	NA
chr4:123684927-123685117@@FGF2_1==wt	wt	Invasive	NA	NA	NA	NA	NA	NA	NA	NA	NA	NA
chr4:123684947-123685137@@FGF2_1==wt	wt	Invasive	NA	NA	NA	1.35185185185185	NA	NA	NA	NA	NA	NA
chr4:123684967-123685157@@FGF2_1==wt	wt	Invasive	NA	NA	NA	NA	NA	NA	NA	NA	NA	NA
chr4:123684987-123685177@@FGF2_1==wt	wt	Invasive	0.472093023255814	NA	NA	0.926984126984127	NA	NA	NA	NA	NA	NA
chr4:123685007-123685197@@FGF2_1==wt	wt	Invasive	2.29302325581395	NA	NA	NA	NA	NA	NA	NA	NA	NA
chr4:123685027-123685217@@FGF2_1==wt	wt	Invasive	NA	NA	NA	NA	NA	NA	NA	NA	NA	NA
chr4:123685047-123685237@@FGF2_1==wt	wt	Invasive	NA	NA	NA	NA	NA	NA	NA	NA	NA	NA
chr4:123685067-123685257@@FGF2_1==wt	wt	Invasive	NA	NA	NA	NA	NA	NA	NA	NA	NA	NA
chr4:123685087-123685277@@FGF2_1==wt	wt	Invasive	0.983527131782946	NA	NA	NA	NA	NA	NA	NA	NA	NA
chr4:123685107-123685297@@FGF2_1==wt	wt	Invasive	0.741860465116279	1.88179260964071	NA	1.00759144237405	NA	NA	NA	NA	NA	NA
chr4:123685127-123685317@@FGF2_1==wt	wt	Invasive	1.16818936877076	1.28048416656012	NA	1.27979151859749	NA	NA	0.669056152927121	NA	NA	NA
chr4:123685147-123685337@@FGF2_1==wt	wt	Invasive	1.11244305921841	0.916665452797483	NA	0.998114097123998	NA	1.22624836601307	0.794838709677419	0.505973568281938	0.494832826747721	NA
chr4:123685167-123685357@@FGF2_1==wt	wt	Invasive	0.800446323702138	0.632305735570226	NA	1.12135176651306	NA	NA	0.778642936596218	NA	NA	NA
chr4:123685187-123685377@@FGF2_1==wt	wt	Invasive	1.41014799154334	NA	NA	2.99338624338624	NA	NA	NA	NA	NA	NA
chr4:123685207-123685397@@FGF2_1==wt	wt	Invasive	0.305094130675526	1.38430720709202	NA	0.98046398046398	NA	NA	NA	NA	NA	NA
chr4:123685227-123685417@@FGF2_1==wt	wt	Invasive	0.780905752753978	1.37114124180717	NA	1.10835058661146	NA	NA	0.783620562674915	NA	1.1	NA
chr4:123685247-123685437@@FGF2_1==wt	wt	Invasive	1.22982216142271	1.17980727877161	NA	0.82766439909297	NA	NA	NA	NA	NA	NA
chr4:123685267-123685457@@FGF2_1==wt	wt	Invasive	1.07293868921776	1.77982355197545	NA	0.82766439909297	NA	NA	NA	NA	NA	NA
chr4:123685287-123685477@@FGF2_1==wt	wt	Invasive	1.05513878469617	0.743806857541979	NA	1.25020885547201	NA	NA	NA	NA	NA	NA
chr4:123685307-123685497@@FGF2_1==wt	wt	Invasive	1.03270348837209	1.96010740314538	NA	1.21390778533636	NA	NA	NA	1.99224286535147	1.95966386554622	NA
chr4:123685327-123685517@@FGF2_1==wt	wt	Invasive	0.946779964221825	1.05677023398542	NA	0.724206349206349	NA	NA	NA	2.07441787287602	NA	NA
chr4:123685347-123685537@@FGF2_1==wt	wt	Invasive	0.707051762940735	0.77867280398926	NA	0.888359788359788	NA	NA	NA	NA	NA	NA
chr4:123685367-123685557@@FGF2_1==wt	wt	Invasive	0.419455473624504	0.292002301495972	NA	1.42910052910053	NA	NA	1.57880933648046	NA	NA	NA
chr4:123685387-123685577@@FGF2_1==wt	wt	Invasive	0.887392900856793	0.530160206971411	NA	0.688974688974689	NA	NA	NA	6.6055973050013	NA	NA
chr4:123685407-123685597@@FGF2_1==wt	wt	Invasive	1.2788503729706	1.26534330648255	NA	0.705314009661836	NA	NA	NA	2.0254828871569	NA	NA
chr4:123685427-123685617@@FGF2_1==wt	wt	Invasive	0.954055587067499	0.792830491334519	0.976284584980237	0.996669996669997	NA	NA	1.41852770885029	0.645374449339207	1.0719387755102	0.97039897039897
chr4:123685447-123685637@@FGF2_1==wt	wt	Invasive	0.818936877076412	NA	NA	1.26406926406926	NA	NA	NA	NA	NA	NA
chr4:123685467-123685657@@FGF2_1==wt	wt	Invasive	1.21949665498566	1.11238971998466	NA	1.17417989417989	NA	NA	0.805201300325081	1.6209404774101	NA	NA
chr4:123685487-123685677@@FGF2_1==wt	wt	Invasive	0.973089700996678	0.422331012333158	NA	0.993197278911565	NA	NA	NA	NA	NA	NA
chr4:123685507-123685697@@FGF2_1==wt	wt	Invasive	1.49720930232558	0.685232067510549	NA	0.973333333333333	NA	NA	NA	NA	NA	NA
chr4:123685527-123685717@@FGF2_1==wt	wt	Invasive	0.551797040169133	NA	NA	1.73809523809524	NA	NA	NA	NA	NA	NA
chr4:123685547-123685737@@FGF2_1==wt	wt	Invasive	0.927325581395349	NA	NA	1.62222222222222	NA	NA	NA	NA	NA	NA
chr4:123685567-123685757@@FGF2_1==wt	wt	Invasive	1.83932346723044	1.50172612197929	NA	1.0042328042328	NA	NA	NA	NA	NA	NA
chr4:123685587-123685777@@FGF2_1==wt	wt	Invasive	NA	NA	NA	NA	NA	NA	NA	NA	NA	NA
chr4:123685607-123685797@@FGF2_1==wt	wt	Invasive	NA	0.605634403102758	NA	0.445665445665446	NA	NA	NA	NA	NA	NA
chr4:123685627-123685817@@FGF2_1==wt	wt	Invasive	NA	NA	NA	NA	NA	NA	NA	NA	NA	NA
chr4:123685647-123685837@@FGF2_1==wt	wt	Invasive	0.433554817275748	NA	NA	1.15873015873016	NA	NA	NA	NA	NA	NA
chr4:123685667-123685857@@FGF2_1==wt	wt	Invasive	NA	NA	NA	2.31746031746032	NA	NA	NA	NA	NA	NA
chr4:123685687-123685877@@FGF2_1==wt	wt	Invasive	1.608228980322	NA	NA	1.08148148148148	NA	NA	NA	NA	NA	NA
chr4:123685707-123685897@@FGF2_1==wt	wt	Invasive	0.655684754521964	0.472765630993479	NA	1.15873015873016	NA	NA	NA	NA	NA	NA
chr4:123685727-123685917@@FGF2_1==wt	wt	Invasive	1.12403100775194	0.364485142292845	NA	0.748935346496322	NA	NA	0.881720430107527	NA	NA	NA
chr4:123685747-123685937@@FGF2_1==wt	wt	Invasive	0.997864261983863	1.01017012409417	NA	0.811111111111111	NA	NA	NA	NA	NA	NA
chr4:123685767-123685957@@FGF2_1==wt	wt	Invasive	1.25516795865633	NA	NA	1.84033613445378	NA	NA	NA	NA	NA	NA
chr4:123685787-123685977@@FGF2_1==wt	wt	Invasive	1.19556025369979	1.26070834931594	NA	1.06216931216931	NA	NA	NA	NA	NA	NA
chr4:123685807-123685997@@FGF2_1==wt	wt	Invasive	0.860959920831272	0.455808470627859	NA	0.823308270676692	NA	NA	NA	0.71213732340878	NA	NA
chr4:123685827-123686017@@FGF2_1==wt	wt	Invasive	1.40208078335373	NA	NA	0.705314009661836	NA	NA	NA	NA	NA	NA
chr4:123685847-123686037@@FGF2_1==wt	wt	Invasive	0.974160206718346	1.47082640753527	NA	0.891330891330891	NA	NA	4.415770609319	NA	NA	NA
chr4:123685867-123686057@@FGF2_1==wt	wt	Invasive	1.88837209302326	1.6871244086434	NA	0.901234567901234	NA	NA	NA	NA	NA	NA
chr4:123685887-123686077@@FGF2_1==wt	wt	Invasive	0.702519379844961	NA	NA	0.811111111111111	NA	NA	NA	NA	NA	NA
chr4:123685907-123686097@@FGF2_1==wt	wt	Invasive	1.31818181818182	1.05497605701771	NA	0.965608465608466	NA	NA	NA	NA	NA	NA
chr4:123685927-123686117@@FGF2_1==wt	wt	Invasive	NA	NA	NA	NA	NA	NA	NA	NA	NA	NA
chr4:123685947-123686137@@FGF2_1==wt	wt	Invasive	0.295058139534884	NA	NA	0.482804232804233	NA	NA	NA	NA	NA	NA
chr4:123685967-123686157@@FGF2_1==wt	wt	Invasive	0.488953488372093	NA	NA	0.926984126984127	NA	NA	NA	NA	NA	NA
chr4:123685987-123686177@@FGF2_1==wt	wt	Invasive	NA	NA	NA	NA	NA	NA	NA	NA	NA	NA
chr4:123686007-123686197@@FGF2_1==wt	wt	Invasive	0.551797040169133	1.32986815962211	NA	0.792043399638336	NA	1.80627157229933	0.439772864564456	0.594614661188932	NA	NA
chr4:123686027-123686217@@FGF2_1==wt	wt	Invasive	1.34883720930233	0.456463367855773	NA	1.23597883597884	NA	NA	NA	NA	NA	NA
chr4:123686047-123686237@@FGF2_1==wt	wt	Invasive	2.02325581395349	0.879146714181422	NA	0.579365079365079	NA	NA	1.36598964555954	NA	NA	NA
chr4:123686067-123686257@@FGF2_1==wt	wt	Invasive	1.1296511627907	4.86670502493287	15.310073757764	4.036866359447	NA	NA	11.2761209170217	NA	1.44571428571429	2.74834834834835
chr4:123686087-123686277@@FGF2_1==wt	wt	Invasive	1.1303635768097	20.9685462217108	20.1358695652174	13.0464432686655	23.831558330273	14.4799531753	12.8069330765527	27.1057268722467	11.1868725868726	NA
chr4:123686107-123686297@@FGF2_1==wt	wt	Invasive	0.660560688117235	9.13170833769223	9.40557065217391	2.78501810080757	NA	NA	2.33442418575658	0.841792760007661	1.61389961389961	1.9245191137083
chr4:123686127-123686317@@FGF2_1==wt	wt	Invasive	1.04441214470284	4.18208539670636	3.0602711284807	2.1576354679803	NA	NA	0.4415770609319	0.757239353891336	2.65714285714286	NA
chr4:123686147-123686337@@FGF2_1==wt	wt	Invasive	0.476375046142488	4.61641733793633	2.70623059006211	1.63585434173669	NA	NA	0.907653383934219	1.51852811609225	NA	NA
chr4:123686167-123686357@@FGF2_1==wt	wt	Invasive	0.814922480620155	3.58189489835059	1.84402173913043	1.50108225108225	NA	NA	NA	NA	NA	NA
chr4:123686187-123686377@@FGF2_1==wt	wt	Invasive	0.992894056847545	1.16141028391618	NA	1.39047619047619	NA	NA	NA	1.97645925110132	NA	NA
chr4:123686207-123686397@@FGF2_1==wt	wt	Invasive	0.908998988877654	6.39048714998082	6.72413793103448	1.61394557823129	NA	NA	NA	NA	2.75604395604396	NA
chr4:123686227-123686417@@FGF2_1==wt	wt	Invasive	1.14833438089252	0.905433493010767	1.97168857431749	1.36940836940837	NA	NA	NA	NA	NA	NA
chr4:123686247-123686437@@FGF2_1==wt	wt	Invasive	3.91162790697674	0.424730620357778	NA	0.523297491039426	NA	NA	NA	NA	NA	NA
chr4:123686267-123686457@@FGF2_1==wt	wt	Invasive	1.01162790697674	NA	NA	NA	NA	NA	NA	NA	NA	NA
chr4:123686287-123686477@@FGF2_1==wt	wt	Invasive	0.290156841535965	1.38430720709202	NA	1.05797101449275	NA	NA	NA	NA	NA	NA
chr4:123686307-123686497@@FGF2_1==wt	wt	Invasive	0.415026833631485	NA	NA	0.606953892668178	NA	NA	NA	NA	NA	NA
chr4:123686327-123686517@@FGF2_1==wt	wt	Invasive	0.754283965728274	0.38933640199463	NA	0.627645502645503	NA	NA	NA	NA	NA	NA
chr4:123686347-123686537@@FGF2_1==wt	wt	Invasive	1.36658506731946	0.827339854238588	NA	1.73809523809524	NA	NA	NA	NA	NA	NA
chr4:123686367-123686557@@FGF2_1==wt	wt	Invasive	1.73929008567931	0.588330563014107	NA	0.965608465608465	NA	NA	NA	NA	NA	NA
chr4:123686387-123686577@@FGF2_1==wt	wt	Invasive	0.804114490161002	2.02034024818835	NA	0.362103174603175	NA	NA	NA	NA	NA	NA
chr4:123686407-123686597@@FGF2_1==wt	wt	Invasive	NA	NA	NA	NA	NA	NA	NA	NA	NA	NA
chr4:123686427-123686617@@FGF2_1==wt	wt	Invasive	1.44518272425249	NA	NA	0.869047619047619	NA	NA	NA	NA	NA	NA
chr4:123686447-123686637@@FGF2_1==wt	wt	Invasive	1.01162790697674	0.40626407164657	NA	1.4783798576902	NA	NA	NA	NA	NA	NA
chr4:123686467-123686657@@FGF2_1==wt	wt	Invasive	0.821947674418605	1.31401035673188	NA	0.954248366013072	NA	NA	NA	NA	NA	NA
chr4:123686487-123686677@@FGF2_1==wt	wt	Invasive	0.741860465116279	NA	NA	1.54497354497354	NA	NA	NA	NA	NA	NA
chr4:123686507-123686697@@FGF2_1==wt	wt	Invasive	0.82103134479272	NA	NA	1.21139971139971	NA	NA	NA	NA	NA	NA
chr4:123686527-123686717@@FGF2_1==wt	wt	Invasive	NA	NA	NA	NA	NA	NA	NA	NA	NA	NA
chr4:123686547-123686737@@FGF2_1==wt	wt	Invasive	1.13808139534884	NA	NA	NA	NA	NA	NA	NA	NA	NA
chr4:123686567-123686757@@FGF2_1==wt	wt	Invasive	0.915282392026578	NA	NA	0.617989417989418	NA	NA	NA	7.26046255506608	NA	NA
chr4:123686587-123686777@@FGF2_1==wt	wt	Invasive	1.38630490956072	NA	NA	0.772486772486772	NA	NA	NA	NA	NA	NA
chr4:123686607-123686797@@FGF2_1==wt	wt	Invasive	NA	NA	NA	1.54497354497354	NA	NA	NA	NA	NA	NA
chr4:123686627-123686817@@FGF2_1==wt	wt	Invasive	0.905140758873929	1.45352256744662	NA	0.724206349206349	NA	NA	NA	NA	NA	NA
chr4:123686647-123686837@@FGF2_1==wt	wt	Invasive	0.930990899898888	0.838570711988433	NA	0.934459805427547	NA	NA	NA	NA	1.41428571428571	NA
chr4:123686667-123686857@@FGF2_1==wt	wt	Invasive	1.24044850498339	0.637095930536667	NA	1.01968253968254	NA	NA	NA	NA	NA	NA
chr4:123686687-123686877@@FGF2_1==wt	wt	Invasive	0.924916943521595	0.619185603172182	NA	0.533383723859914	NA	NA	NA	NA	NA	NA
chr4:123686707-123686897@@FGF2_1==wt	wt	Invasive	0.857311785573512	0.457047080602392	NA	1.21571688784804	NA	NA	0.731182795698925	1.38294524858402	NA	NA
chr4:123686727-123686917@@FGF2_1==wt	wt	Invasive	0.837001661129568	0.512004035499787	NA	0.931528166822284	NA	1.96818480478611	NA	NA	NA	NA
chr4:123686747-123686937@@FGF2_1==wt	wt	Invasive	1.29263565891473	NA	NA	0.514991181657848	NA	NA	NA	NA	NA	NA
chr4:123686767-123686957@@FGF2_1==wt	wt	Invasive	NA	NA	NA	NA	NA	NA	NA	NA	NA	NA
chr4:123686787-123686977@@FGF2_1==wt	wt	Invasive	0.814922480620155	0.648894003324383	NA	1.70760233918129	NA	NA	2.74894810659187	NA	NA	NA
chr4:123686807-123686997@@FGF2_1==wt	wt	Invasive	1.6553911205074	NA	NA	3.70793650793651	NA	NA	NA	NA	NA	NA
chr4:123686827-123687017@@FGF2_1==wt	wt	Invasive	NA	1.69892248143111	NA	NA	NA	NA	NA	NA	NA	NA
chr4:123686847-123687037@@FGF2_1==wt	wt	Invasive	1.1046511627907	0.721696745160777	NA	0.747567844342038	NA	NA	NA	NA	NA	NA
chr4:123686867-123687057@@FGF2_1==wt	wt	Invasive	1.41206395348837	3.0498018156246	NA	0.901234567901235	NA	NA	0.735183795948987	NA	NA	NA
chr4:123703115-123703305@@FGF2_2==wt	wt	Invasive	1.34883720930233	0.894645349264256	NA	1.03988603988604	NA	NA	NA	0.876735100989112	NA	NA
chr4:123703135-123703325@@FGF2_2==wt	wt	Invasive	0.894636924537257	1.05677023398542	NA	1.20417055711173	NA	NA	NA	0.848711604610464	1.98241758241758	NA
chr4:123703155-123703345@@FGF2_2==wt	wt	Invasive	1.20322410147992	0.275985297616447	NA	0.86026936026936	NA	NA	NA	2.52370307055033	NA	NA
chr4:123703175-123703365@@FGF2_2==wt	wt	Invasive	1.40834473324213	0.96662830840046	NA	0.590296495956873	NA	NA	NA	1.79692493737583	1.31133004926108	NA
chr4:123703195-123703385@@FGF2_2==wt	wt	Invasive	1.06782945736434	3.36587599143744	NA	1.15873015873016	NA	NA	NA	NA	NA	NA
chr4:123703215-123703405@@FGF2_2==wt	wt	Invasive	0.558139534883721	0.83058432425521	NA	1.24149659863946	NA	NA	NA	NA	NA	NA
chr4:123703235-123703425@@FGF2_2==wt	wt	Invasive	0.915282392026578	NA	NA	1.37599206349206	NA	NA	NA	NA	NA	NA
chr4:123703255-123703445@@FGF2_2==wt	wt	Invasive	NA	NA	NA	NA	NA	NA	NA	NA	NA	NA
chr4:123703275-123703465@@FGF2_2==wt	wt	Invasive	0.865015166835187	NA	NA	0.632034632034632	NA	NA	NA	NA	NA	NA
chr4:123703295-123703485@@FGF2_2==wt	wt	Invasive	0.921705426356589	0.547175483884345	NA	1.20164609053498	NA	NA	NA	2.24478069335376	NA	NA
chr4:123703315-123703505@@FGF2_2==wt	wt	Invasive	0.813953488372093	0.716378979670119	NA	1.15873015873016	NA	NA	1.14695340501792	1.04489196559681	NA	NA
chr4:123703335-123703525@@FGF2_2==wt	wt	Invasive	0.549797775530839	0.77867280398926	NA	1.19137044489157	NA	NA	0.727173318753417	0.426603449563205	NA	0.936936936936937
chr4:123703355-123703545@@FGF2_2==wt	wt	Invasive	1.84921230307577	NA	NA	0.609857978279031	NA	NA	NA	NA	NA	NA
chr4:123703375-123703565@@FGF2_2==wt	wt	Invasive	0.824289405684755	0.605634403102758	NA	1.25529100529101	NA	NA	NA	NA	NA	NA
chr4:123703395-123703585@@FGF2_2==mut___cisbp__M5907	mut	Invasive	0.99517867271696	1.63521288837745	NA	0.830135039090263	NA	NA	NA	0.665542400881057	NA	NA
chr4:123703415-123703605@@FGF2_2==mut___cisbp__M5907	mut	Invasive	0.995570321151717	1.2825199124529	NA	0.59805427547363	NA	NA	NA	NA	NA	NA
chr4:123703435-123703625@@FGF2_2==mut___cisbp__M5907	mut	Invasive	0.748327492832112	1.15426792120761	NA	0.968253968253968	NA	NA	NA	0.505075656004597	0.998730158730159	1.03063063063063
chr4:123703455-123703645@@FGF2_2==mut___cisbp__M5907	mut	Invasive	1.01162790697674	1.4193529591703	0.858558062740781	1.39047619047619	NA	NA	NA	NA	NA	NA
chr4:123703475-123703665@@FGF2_2==mut___cisbp__M5907	mut	Invasive	1.01162790697674	0.500575373993095	NA	1.20701058201058	NA	NA	NA	NA	NA	NA
chr4:123703495-123703685@@FGF2_2==mut___cisbp__M5907	mut	Invasive	1.41014799154334	3.01735711545838	NA	1.4783798576902	NA	NA	NA	NA	NA	NA
chr4:123703515-123703705@@FGF2_2==mut___cisbp__M5907	mut	Invasive	1.91676866585067	0.991038114168149	NA	0.869047619047619	NA	NA	NA	NA	NA	NA
chr4:123703535-123703725@@FGF2_2==mut___cisbp__M5907	mut	Invasive	0.674418604651163	0.77867280398926	NA	0.955952380952381	NA	NA	NA	NA	NA	NA
chr4:123703555-123703745@@FGF2_2==mut___cisbp__M5907	mut	Invasive	0.93936877076412	NA	NA	0.579365079365079	NA	NA	NA	NA	NA	NA
chr4:123703575-123703765@@FGF2_2==mut___cisbp__M5907	mut	Invasive	0.674418604651163	0.37311405191152	NA	0.85480093676815	NA	NA	NA	NA	NA	NA
chr4:123703595-123703785@@FGF2_2==wt	wt	Invasive	NA	NA	NA	NA	NA	NA	NA	NA	NA	NA
chr4:123703615-123703805@@FGF2_2==wt	wt	Invasive	0.984286612193589	1.00628485438612	NA	1.71663727219283	NA	NA	NA	NA	NA	NA
chr4:123703635-123703825@@FGF2_2==wt	wt	Invasive	NA	NA	NA	1.05339105339105	NA	NA	NA	NA	NA	NA
chr4:123703655-123703845@@FGF2_2==wt	wt	Invasive	1.90063424947146	2.54838372214667	NA	1.80246913580247	NA	NA	NA	NA	NA	NA
chr4:123703675-123703865@@FGF2_2==wt	wt	Invasive	NA	NA	NA	NA	NA	NA	NA	NA	NA	NA
chr4:123703695-123703885@@FGF2_2==wt	wt	Invasive	0.843023255813953	NA	NA	0.482804232804233	NA	NA	NA	NA	NA	NA
chr4:123703715-123703905@@FGF2_2==wt	wt	Invasive	1.43313953488372	0.637095930536667	NA	0.506944444444444	NA	NA	NA	NA	NA	NA
chr4:123703735-123703925@@FGF2_2==wt	wt	Invasive	0.959749552772808	0.545070962792482	NA	1.08630952380952	NA	NA	NA	NA	NA	NA
chr4:123703755-123703945@@FGF2_2==wt	wt	Invasive	1.6265389876881	1.46573704280331	NA	0.632034632034632	NA	NA	NA	NA	NA	NA
chr4:123703775-123703965@@FGF2_2==wt	wt	Invasive	1.58488372093023	2.01315407860638	NA	1.49513568868408	NA	NA	NA	NA	NA	NA
chr4:123703795-123703985@@FGF2_2==wt	wt	Invasive	0.80265312807075	0.98261091931978	NA	1.42108415693321	NA	NA	NA	NA	NA	1.04429429429429
chr4:123703815-123704005@@FGF2_2==wt	wt	Invasive	1.09726836471023	0.754590139948355	NA	0.494391534391534	NA	NA	0.732880588568195	NA	0.414285714285714	NA
chr4:123703835-123704025@@FGF2_2==wt	wt	Invasive	0.770764119601329	NA	NA	0.869047619047619	NA	NA	NA	NA	NA	NA
chr4:123703855-123704045@@FGF2_2==wt	wt	Invasive	0.786821705426357	0.743806857541979	NA	1.15873015873016	NA	NA	NA	7.60862508694644	NA	NA
chr4:123703875-123704065@@FGF2_2==wt	wt	Invasive	1.38753335874952	1.14300595080992	NA	1.05496327884388	NA	NA	NA	NA	NA	NA
chr4:123703895-123704085@@FGF2_2==wt	wt	Invasive	0.942202462380301	2.0664778259715	NA	0.989748677248677	NA	NA	NA	NA	NA	NA
chr4:123703915-123704105@@FGF2_2==wt	wt	Invasive	0.846329229366165	0.862853647663774	NA	1.10942249240122	NA	1.25840488700927	NA	NA	NA	NA
chr4:123703935-123704125@@FGF2_2==wt	wt	Invasive	1.04032657100445	2.25158401153521	NA	1	NA	NA	2.12664277180406	8.03132648066569	NA	NA
chr4:123703955-123704145@@FGF2_2==wt	wt	Invasive	0.791930937279774	0.489951427229197	0.976428920371275	0.894458368142579	NA	NA	NA	NA	NA	NA
chr4:123703975-123704165@@FGF2_2==wt	wt	Invasive	0.804114490161002	NA	NA	1.88293650793651	NA	NA	NA	NA	NA	NA
chr4:123703995-123704185@@FGF2_2==wt	wt	Invasive	0.930232558139535	0.473974750254332	NA	1.08850408850409	NA	NA	NA	NA	NA	NA
chr4:123704015-123704205@@FGF2_2==wt	wt	Invasive	1.7093023255814	1.25264755424359	1.86613894139887	0.93342151675485	NA	NA	NA	NA	NA	NA
chr4:123704035-123704225@@FGF2_2==wt	wt	Invasive	0.586450960566229	0.77867280398926	NA	2.23469387755102	NA	NA	NA	NA	NA	NA
chr4:123704055-123704245@@FGF2_2==wt	wt	Invasive	1.18756319514661	1.13594620817257	1.14705882352941	1.12698412698413	NA	NA	1.87656503166888	NA	0.793571428571428	NA
chr4:123704075-123704265@@FGF2_2==wt	wt	Invasive	0.845880961765865	1.46238550993105	NA	1.11581422692534	NA	NA	NA	1.5488986784141	2.46190476190476	NA
chr4:123704095-123704285@@FGF2_2==wt	wt	Invasive	1.6224221149627	1.02508824828966	NA	0.606312292358804	NA	NA	0.508064516129032	0.855121145374449	NA	NA
chr4:123704115-123704305@@FGF2_2==wt	wt	Invasive	0.967644084934277	1.05677023398542	NA	1.13046844754162	NA	NA	NA	0.688399412628488	NA	NA
chr4:123704135-123704325@@FGF2_2==wt	wt	Invasive	1.11279069767442	1.61963943229766	NA	0.934459805427547	NA	NA	NA	NA	NA	NA
chr4:123704155-123704345@@FGF2_2==wt	wt	Invasive	1.21234772978959	0.824477086576863	NA	1.13178294573643	NA	NA	NA	NA	NA	NA
chr4:123704175-123704365@@FGF2_2==wt	wt	Invasive	1.59194159004867	0.589265905721602	NA	0.772486772486772	NA	NA	NA	NA	NA	NA
chr4:123704195-123704385@@FGF2_2==wt	wt	Invasive	1.03089700996678	2.47343125973059	NA	0.529705215419501	NA	NA	NA	NA	NA	NA
chr4:123704215-123704405@@FGF2_2==wt	wt	Invasive	0.708139534883721	0.688129454688183	NA	0.977678571428572	NA	NA	NA	NA	NA	NA
chr4:123704235-123704425@@FGF2_2==wt	wt	Invasive	0.674418604651163	NA	NA	1.62222222222222	NA	NA	NA	NA	NA	NA
chr4:123704255-123704445@@FGF2_2==wt	wt	Invasive	1.34883720930233	0.519115202659507	NA	0.987066431510876	NA	NA	4.62903225806452	14.7468061674009	1.99047619047619	NA
chr4:123704275-123704465@@FGF2_2==wt	wt	Invasive	1.4281805745554	0.83058432425521	NA	0.741587301587302	NA	NA	NA	NA	NA	NA
chr4:123704295-123704485@@FGF2_2==wt	wt	Invasive	0.786821705426357	NA	NA	1.4484126984127	NA	NA	NA	NA	NA	NA
chr4:123704315-123704505@@FGF2_2==wt	wt	Invasive	0.881932021466905	1.24587648638282	NA	1.03675856307435	NA	NA	NA	NA	NA	NA
chr4:123704335-123704525@@FGF2_2==wt	wt	Invasive	0.987103594080338	1.31606671096776	NA	1.32771164021164	NA	NA	4.37138130686518	NA	NA	NA
chr4:123704355-123704545@@FGF2_2==wt	wt	Invasive	0.733063700707786	2.07646081063803	NA	1.33253968253968	NA	NA	NA	2.61735193343123	NA	NA
chr4:123704375-123704565@@FGF2_2==wt	wt	Invasive	0.971956224350205	0.819655583146589	NA	1.32426303854875	NA	NA	NA	NA	NA	NA
chr4:123704395-123704585@@FGF2_2==mut___cisbp__M5907	mut	Invasive	2.56797853309481	0.40189564076865	NA	1.62222222222222	NA	NA	NA	NA	NA	NA
chr4:123704415-123704605@@FGF2_2==mut___cisbp__M5907	mut	Invasive	0.304785330948122	1.39512210714742	NA	0.651785714285714	NA	NA	NA	NA	NA	NA
chr4:123704435-123704625@@FGF2_2==mut___cisbp__M5907	mut	Invasive	1.16490486257928	1.28542812087116	NA	0.862884160756501	NA	NA	3.52201257861635	2.31360651649904	NA	NA
chr4:123704455-123704645@@FGF2_2==mut___cisbp__M5907	mut	Invasive	1.54554263565891	2.82268891446107	NA	2.51058201058201	NA	NA	NA	NA	NA	NA
chr4:123704475-123704665@@FGF2_2==mut___cisbp__M5907	mut	Invasive	1.03972868217054	1.16252559468819	NA	1.55226115603474	NA	NA	1.44747725392887	1.45622952671411	4.08571428571429	NA
chr4:123704495-123704685@@FGF2_2==mut___cisbp__M5907	mut	Invasive	2.14970930232558	NA	NA	1.73809523809524	NA	NA	NA	NA	NA	NA
chr4:123704515-123704705@@FGF2_2==mut___cisbp__M5907	mut	Invasive	0.664200140944327	8.88263791217378	74.5380434782609	4.63492063492064	NA	NA	5.16129032258065	8.8969477658905	4.72925170068027	NA
chr4:123704535-123704725@@FGF2_2==mut___cisbp__M5907	mut	Invasive	2.23401162790698	1.42756680731364	NA	2.78095238095238	NA	NA	NA	NA	NA	NA
chr4:123704555-123704745@@FGF2_2==mut___cisbp__M5907	mut	Invasive	NA	NA	NA	1.73809523809524	NA	NA	NA	NA	NA	NA
chr4:123704575-123704765@@FGF2_2==mut___cisbp__M5907	mut	Invasive	1.11080711354309	1.1658341422856	4.16808355598737	0.867129191632503	NA	NA	0.930596285434995	0.821385662795355	1.49539170506912	1.1862830572508
chr4:123704595-123704785@@FGF2_2==wt	wt	Invasive	1.01908004625466	1.71379128549234	0.904928528886242	1.0042328042328	NA	NA	1.26164874551971	1.00801342563457	0.642236024844721	0.687426556991774
chr4:123704615-123704805@@FGF2_2==wt	wt	Invasive	0.891364449503984	0.824972268010243	NA	0.913171449595291	NA	NA	0.960878517501716	0.652240134970475	NA	0.936936936936937
chr4:123704635-123704825@@FGF2_2==wt	wt	Invasive	1.10241502683363	1.26022045908788	NA	1.27152689984548	NA	2.05891825329165	0.693782141187471	1.48155525761348	NA	NA
chr4:123704655-123704845@@FGF2_2==wt	wt	Invasive	1.10459682677679	0.938674065082943	0.769431209053008	0.986691619879393	NA	0.740412576002042	0.900706348135151	0.572466038744401	0.477001013171226	NA
chr4:123704675-123704865@@FGF2_2==wt	wt	Invasive	1.31908344733242	1.10631108763501	NA	0.981114586954003	NA	1.06426220123086	0.505454830861	NA	0.924	NA
chr4:123704695-123704885@@FGF2_2==wt	wt	Invasive	0.945508435932512	1.18586867396529	2.54736737136019	0.973333333333333	NA	0.81707567723106	0.681679853925745	1.52210955032832	0.713186813186813	1.55855855855856
chr4:123704715-123704905@@FGF2_2==wt	wt	Invasive	0.696899224806201	0.318167382275181	NA	0.806073153899241	NA	NA	1.23972169512966	NA	NA	NA
chr4:123704735-123704925@@FGF2_2==wt	wt	Invasive	1.17441860465116	1.23951997369719	NA	0.831908831908832	NA	NA	NA	NA	NA	NA
chr4:123704755-123704945@@FGF2_2==wt	wt	Invasive	1.03972868217054	0.584004602991945	NA	1.12361712361712	NA	NA	NA	NA	NA	NA
chr4:123704775-123704965@@FGF2_2==wt	wt	Invasive	1.34883720930233	0.889911775987725	NA	3.66931216931217	NA	NA	NA	NA	NA	NA
chr4:123704795-123704985@@FGF2_2==wt	wt	Invasive	2.57865937072503	1.90342240975152	NA	0.662131519274376	NA	NA	NA	NA	NA	NA
chr4:123704815-123705005@@FGF2_2==wt	wt	Invasive	NA	NA	NA	NA	NA	NA	NA	NA	NA	NA
chr4:123704835-123705025@@FGF2_2==wt	wt	Invasive	1.16149870801034	NA	NA	1.4484126984127	NA	NA	NA	NA	NA	NA
chr4:123704855-123705045@@FGF2_2==wt	wt	Invasive	1.0262891809909	0.947949500508664	NA	1.36024844720497	NA	NA	NA	NA	NA	NA
chr4:123704875-123705065@@FGF2_2==wt	wt	Invasive	1.13725490196078	0.536419042748157	NA	0.732530560116767	NA	NA	NA	NA	NA	NA
chr4:123704895-123705085@@FGF2_2==wt	wt	Invasive	2.16777408637874	0.667433831990794	NA	0.579365079365079	NA	NA	NA	NA	NA	NA
chr4:123704915-123705105@@FGF2_2==wt	wt	Invasive	0.921944581890153	1.11032973902172	NA	1.31673881673882	NA	NA	NA	1.42859586844019	NA	0.324324324324324
chr4:123704935-123705125@@FGF2_2==wt	wt	Invasive	0.946199236376258	1.01227464518604	NA	0.98046398046398	NA	NA	NA	0.269497022800988	NA	NA
chr4:123704955-123705145@@FGF2_2==wt	wt	Invasive	1.06782945736434	0.495519057084074	NA	0.877825877825878	NA	NA	NA	NA	NA	NA
chr4:123704975-123705165@@FGF2_2==wt	wt	Invasive	0.82600810753147	1.33179900268508	0.511619190404798	1.21784904437966	NA	NA	0.469066541997818	NA	NA	NA
chr4:123704995-123705185@@FGF2_2==wt	wt	Invasive	1.19186046511628	0.677903382296532	NA	1.40978835978836	NA	NA	NA	NA	NA	NA
chr4:123705015-123705205@@FGF2_2==wt	wt	Invasive	0.814324591786244	1.09930278210248	0.623401534526854	1.14476955440811	NA	NA	NA	2.90418502202643	1.08952380952381	NA
chr4:123705035-123705225@@FGF2_2==wt	wt	Invasive	0.976501937984496	1.2401085396866	NA	1.0955266955267	NA	NA	1.24357176250584	NA	NA	NA
chr4:123705055-123705245@@FGF2_2==wt	wt	Invasive	1.31754974826181	1.08652019161292	NA	1.01662174303684	NA	NA	NA	NA	0.977777777777778	NA
chr4:123705075-123705265@@FGF2_2==wt	wt	Invasive	2.36046511627907	0.667433831990794	NA	0.64373897707231	NA	NA	NA	NA	NA	NA
chr4:123705095-123705285@@FGF2_2==wt	wt	Invasive	1.13862881304742	0.921948599923283	NA	1.35482295482295	NA	NA	NA	NA	1.92268907563025	NA
chr4:123705115-123705305@@FGF2_2==wt	wt	Invasive	1.88837209302326	NA	NA	1.41622574955908	NA	NA	NA	NA	NA	NA
chr4:123705135-123705325@@FGF2_2==wt	wt	Invasive	2.12441860465116	2.40680684869408	NA	1.15873015873016	NA	NA	NA	NA	NA	NA
chr4:123705155-123705345@@FGF2_2==wt	wt	Invasive	1.18826135105205	NA	NA	0.836860670194003	NA	NA	NA	NA	NA	NA
chr4:123705175-123705365@@FGF2_2==wt	wt	Invasive	1.18434486670448	0.663786652581008	NA	1.01888341543514	NA	NA	NA	0.754591663842765	NA	NA
chr4:123705195-123705385@@FGF2_2==wt	wt	Invasive	0.825407844498438	1.59234213849489	NA	0.796626984126984	NA	NA	NA	2.17515092184696	NA	NA
chr4:123705215-123705405@@FGF2_2==wt	wt	Invasive	0.992894056847545	NA	NA	0.906832298136646	NA	NA	NA	NA	NA	NA
chr4:123705235-123705425@@FGF2_2==wt	wt	Invasive	0.917958656330749	NA	NA	1.02240896358543	NA	NA	NA	NA	NA	NA
chr4:123705255-123705445@@FGF2_2==wt	wt	Invasive	1.1015503875969	NA	NA	0.755693581780538	NA	NA	NA	NA	NA	NA
chr4:123705275-123705465@@FGF2_2==wt	wt	Invasive	1.51744186046512	NA	NA	1.15873015873016	NA	NA	NA	NA	NA	NA
chr4:123705295-123705485@@FGF2_2==wt	wt	Invasive	1.87873754152824	NA	NA	0.79004329004329	NA	NA	NA	NA	NA	NA
chr4:123705315-123705505@@FGF2_2==wt	wt	Invasive	1.68604651162791	2.30487149980821	NA	1.62222222222222	NA	NA	NA	NA	NA	NA
chr4:123705335-123705525@@FGF2_2==wt	wt	Invasive	0.711886304909561	1.22511187827644	NA	0.94010182689428	NA	NA	NA	NA	NA	NA
chr4:123705355-123705545@@FGF2_2==wt	wt	Invasive	1.06201550387597	1.80110405096646	0.691162570888469	1.14459930313589	NA	NA	1.61629881154499	NA	0.628571428571429	NA
chr4:123705375-123705565@@FGF2_2==wt	wt	Invasive	0.679235880398671	0.293147408560663	NA	1.02078609221466	NA	NA	NA	1.38635992821015	NA	NA
chr4:123705395-123705585@@FGF2_2==wt	wt	Invasive	1.02937576499388	0.73769002483193	NA	1.39047619047619	NA	NA	NA	NA	NA	NA
chr4:123705415-123705605@@FGF2_2==wt	wt	Invasive	0.634746922024624	NA	NA	1.02240896358543	NA	NA	NA	NA	NA	NA
chr4:123705435-123705625@@FGF2_2==wt	wt	Invasive	1.49870801033592	NA	NA	NA	NA	NA	NA	NA	NA	NA
chr4:123705455-123705645@@FGF2_2==wt	wt	Invasive	0.292248062015504	NA	NA	1.15873015873016	NA	NA	NA	NA	NA	NA
chr5:155902523-155902713@@SGCD_2==wt	wt	Proliferative	0.943042964130863	0.21934445182796	NA	1.13803854875283	NA	NA	NA	1.68358552001532	NA	NA
chr5:155902543-155902733@@SGCD_2==wt	wt	Proliferative	1.15614617940199	0.951711204875762	NA	1.73809523809524	NA	NA	NA	NA	NA	NA
chr5:155902563-155902753@@SGCD_2==wt	wt	Proliferative	0.753761969904241	2.07646081063803	NA	2.2015873015873	NA	NA	NA	NA	NA	NA
chr5:155902583-155902773@@SGCD_2==wt	wt	Proliferative	1.32509007533574	1.26534330648255	NA	1.39047619047619	NA	NA	1.1415770609319	0.505543318649046	0.967032967032967	NA
chr5:155902603-155902793@@SGCD_2==wt	wt	Proliferative	0.758720930232558	NA	NA	2.31746031746032	NA	NA	NA	NA	NA	NA
chr5:155902623-155902813@@SGCD_2==wt	wt	Proliferative	0.674418604651163	1.14205344585091	NA	0.973333333333333	NA	NA	NA	NA	NA	NA
chr5:155902643-155902833@@SGCD_2==wt	wt	Proliferative	1.30668604651163	NA	NA	0.648888888888889	NA	NA	NA	NA	NA	NA
chr5:155902663-155902853@@SGCD_2==wt	wt	Proliferative	1.20998632010944	1.34969952691472	NA	0.820767195767196	NA	NA	NA	1.79270680372002	NA	NA
chr5:155902683-155902873@@SGCD_2==wt	wt	Proliferative	2.27616279069767	NA	NA	1.15873015873016	NA	NA	NA	NA	NA	NA
chr5:155902703-155902893@@SGCD_2==wt	wt	Proliferative	0.613107822410148	NA	NA	0.965608465608465	NA	NA	NA	NA	NA	NA
chr5:155902723-155902913@@SGCD_2==wt	wt	Proliferative	1.03270348837209	NA	NA	0.744897959183673	NA	NA	NA	NA	NA	NA
chr5:155902743-155902933@@SGCD_2==mut___cisbp__M5907	mut	Proliferative	1.30916552667579	NA	NA	2.13919413919414	NA	NA	NA	5.64702643171806	NA	NA
chr5:155902763-155902953@@SGCD_2==mut___cisbp__M5907	mut	Proliferative	1.8546511627907	0.827339854238588	NA	0.502116402116402	NA	NA	NA	NA	NA	NA
chr5:155902783-155902973@@SGCD_2==mut___cisbp__M5907	mut	Proliferative	1.2262156448203	0.77867280398926	NA	0.526695526695527	NA	NA	NA	NA	NA	NA
chr5:155902803-155902993@@SGCD_2==mut___cisbp__M5907	mut	Proliferative	1.28139534883721	0.947949500508664	NA	0.506944444444444	NA	NA	NA	NA	NA	NA
chr5:155902823-155903013@@SGCD_2==mut___cisbp__M5907	mut	Proliferative	0.911997885835095	0.821591777437487	0.483995207120849	1.1869918699187	NA	NA	NA	0.949991189427313	0.618095238095238	NA
chr5:155902843-155903033@@SGCD_2==mut___cisbp__M5907	mut	Proliferative	0.992358803986711	1.47947832757959	0.39741847826087	0.970827970827971	NA	0.682570806100218	1.0058651026393	1.36702042450941	0.625079365079365	NA
chr5:155902863-155903053@@SGCD_2==mut___cisbp__M5907	mut	Proliferative	1.26897184822521	0.860638362303919	NA	0.765940274414851	NA	NA	0.482856563197403	NA	NA	NA
chr5:155902883-155903073@@SGCD_2==mut___cisbp__M5907	mut	Proliferative	1.64065295169946	0.642405063291139	NA	0.926984126984127	NA	NA	NA	2.1583014371344	NA	2.68935602268936
chr5:155902903-155903093@@SGCD_2==mut___cisbp__M5907	mut	Proliferative	1.10174418604651	1.85507344479794	1.54291879795396	1.04492630385488	NA	NA	1.3884539095939	0.739361019631325	3.33142857142857	NA
chr5:155902923-155903113@@SGCD_2==mut___cisbp__M5907	mut	Proliferative	1.06467206689313	2.42945914844649	1.9754347826087	1.94877344877345	NA	NA	0.923108135524447	0.523605685312942	5.35652173913043	NA
chr5:155902943-155903133@@SGCD_2==wt	wt	Proliferative	1.40129198966408	1.25592387740203	NA	0.827664399092971	NA	NA	NA	0.578611575269634	NA	NA
chr5:155902963-155903153@@SGCD_2==wt	wt	Proliferative	1.08826638477801	1.11809428265124	NA	1.23957179771133	NA	NA	NA	NA	NA	NA
chr5:155902983-155903173@@SGCD_2==wt	wt	Proliferative	0.599918875067604	0.713783403656821	0.697690217391304	0.886783284742468	NA	NA	0.79696394686907	1.18445193055196	1.31102040816327	NA
chr5:155903003-155903193@@SGCD_2==wt	wt	Proliferative	0.989147286821705	0.622938243191408	NA	1.22310405643739	NA	NA	NA	NA	NA	NA
chr5:155903023-155903213@@SGCD_2==wt	wt	Proliferative	0.874789349511291	0.764767932489451	NA	0.859058565955118	NA	NA	NA	NA	NA	NA
chr5:155903043-155903233@@SGCD_2==wt	wt	Proliferative	0.839276485788114	0.880238821900902	NA	0.839080459770115	NA	NA	1.46910221531286	0.388779788758559	NA	NA
chr5:155903063-155903253@@SGCD_2==wt	wt	Proliferative	1.59093619558736	1.02985757946967	NA	1.31855500821018	NA	NA	NA	NA	NA	NA
chr5:155903083-155903273@@SGCD_2==wt	wt	Proliferative	1.76386404293381	0.889911775987725	NA	0.713064713064713	NA	NA	NA	NA	NA	NA
chr5:155903103-155903293@@SGCD_2==wt	wt	Proliferative	0.779796511627907	1.1065350372479	NA	0.413832199546485	NA	NA	NA	NA	NA	NA
chr5:155903123-155903313@@SGCD_2==wt	wt	Proliferative	1.11811505507956	NA	NA	1.73809523809524	NA	NA	NA	NA	NA	NA
chr5:155903143-155903333@@SGCD_2==wt	wt	Proliferative	1.60670314637483	NA	NA	1.4484126984127	NA	NA	NA	NA	NA	NA
chr5:155903163-155903353@@SGCD_2==mut___cisbp__M5907	mut	Proliferative	2.02325581395349	NA	NA	0.534798534798535	NA	NA	NA	NA	NA	NA
chr5:155903183-155903373@@SGCD_2==mut___cisbp__M5907	mut	Proliferative	0.951679586563307	1.11762449513753	NA	0.971838197644649	NA	NA	0.898369753728755	NA	NA	NA
chr5:155903203-155903393@@SGCD_2==mut___cisbp__M5907	mut	Proliferative	0.776603241719521	1.12907556578443	NA	1.0299823633157	NA	NA	NA	NA	NA	NA
chr5:155903223-155903413@@SGCD_2==mut___cisbp__M5907	mut	Proliferative	NA	0.486670502493287	NA	0.82766439909297	NA	NA	NA	NA	NA	NA
chr5:155903243-155903433@@SGCD_2==mut___cisbp__M5907	mut	Proliferative	NA	NA	NA	NA	NA	NA	NA	NA	NA	NA
chr5:155903263-155903453@@SGCD_2==mut___cisbp__M5907	mut	Proliferative	NA	NA	NA	NA	NA	NA	NA	NA	NA	NA
chr5:155903283-155903473@@SGCD_2==mut___cisbp__M5907	mut	Proliferative	1.10359408033827	NA	NA	1.02240896358543	NA	NA	NA	NA	NA	NA
chr5:155903303-155903493@@SGCD_2==mut___cisbp__M5907	mut	Proliferative	1.60174418604651	NA	NA	1.41622574955908	NA	NA	NA	NA	NA	NA
chr5:155903323-155903513@@SGCD_2==mut___cisbp__M5907	mut	Proliferative	1.45	1.64386480842177	NA	0.579365079365079	NA	NA	NA	NA	NA	NA
chr5:155903343-155903533@@SGCD_2==wt	wt	Proliferative	NA	0.73769002483193	NA	0.842712842712843	NA	NA	NA	NA	NA	NA
chr5:155903363-155903553@@SGCD_2==wt	wt	Proliferative	1.18023255813953	NA	NA	0.695238095238095	NA	NA	NA	NA	NA	NA
chr5:155903383-155903573@@SGCD_2==wt	wt	Proliferative	0.401439645625692	0.38933640199463	NA	1.28070175438596	NA	NA	NA	NA	NA	NA
chr5:155903403-155903593@@SGCD_2==wt	wt	Proliferative	0.851897184822521	NA	NA	1.03675856307435	NA	NA	NA	NA	NA	NA
chr5:155903423-155903613@@SGCD_2==wt	wt	Proliferative	NA	NA	NA	NA	NA	NA	NA	NA	NA	NA
chr5:155903443-155903633@@SGCD_2==wt	wt	Proliferative	0.927325581395349	NA	NA	2.31746031746032	NA	NA	NA	NA	NA	NA
chr5:155903463-155903653@@SGCD_2==wt	wt	Proliferative	0.786821705426357	NA	NA	1.04285714285714	NA	NA	NA	NA	NA	NA
chr5:155903483-155903673@@SGCD_2==wt	wt	Proliferative	0.979512735326689	0.461435735697339	NA	1.63585434173669	NA	NA	NA	NA	NA	NA
chr5:155903503-155903693@@SGCD_2==wt	wt	Proliferative	NA	NA	NA	1.15873015873016	NA	NA	NA	NA	NA	NA
chr5:155903523-155903713@@SGCD_2==wt	wt	Proliferative	NA	NA	NA	NA	NA	NA	NA	NA	NA	NA
chr5:155903543-155903733@@SGCD_2==wt	wt	Proliferative	1.81450719822813	NA	NA	0.79004329004329	NA	NA	NA	NA	NA	NA
chr5:155903563-155903753@@SGCD_2==wt	wt	Proliferative	0.851897184822521	1.13261498762074	NA	0.695238095238095	NA	NA	NA	NA	NA	NA
chr5:155903583-155903773@@SGCD_2==wt	wt	Proliferative	NA	NA	NA	NA	NA	NA	NA	NA	NA	NA
chr5:155903603-155903793@@SGCD_2==wt	wt	Proliferative	1.8733850129199	NA	NA	2.31746031746032	NA	NA	NA	NA	NA	NA
chr5:155903623-155903813@@SGCD_2==wt	wt	Proliferative	1.34883720930233	0.854028236633382	NA	0.853801169590643	NA	NA	NA	NA	NA	NA
chr5:155903643-155903833@@SGCD_2==wt	wt	Proliferative	0.814922480620155	NA	NA	1.05339105339105	NA	NA	NA	NA	NA	NA
chr5:155903663-155903853@@SGCD_2==wt	wt	Proliferative	0.950317124735729	0.59327451732515	NA	1.01388888888889	NA	NA	NA	NA	NA	NA
chr5:155903683-155903873@@SGCD_2==wt	wt	Proliferative	0.991395348837209	0.768006053249681	NA	1.0212536992198	NA	NA	1.08584523179975	NA	NA	NA
chr5:155903703-155903893@@SGCD_2==wt	wt	Proliferative	1.15460465116279	0.622938243191408	NA	0.798452714419101	NA	NA	1.3111342351717	0.603737388091516	NA	NA
chr5:155903723-155903913@@SGCD_2==wt	wt	Proliferative	0.786821705426357	0.734596984895528	NA	0.93951093951094	NA	NA	NA	NA	NA	NA
chr5:155903743-155903933@@SGCD_2==wt	wt	Proliferative	0.51815087918321	0.726761283723309	NA	0.9824016563147	NA	NA	NA	NA	NA	NA
chr5:155903763-155903953@@SGCD_2==wt	wt	Proliferative	0.955426356589147	NA	NA	0.749766573295985	NA	NA	NA	NA	NA	NA
chr5:155903783-155903973@@SGCD_2==wt	wt	Proliferative	1.5062015503876	0.272535481396241	NA	0.715686274509804	NA	NA	NA	NA	NA	NA
chr5:155903803-155903993@@SGCD_2==wt	wt	Proliferative	NA	NA	NA	1.32426303854875	NA	NA	NA	NA	NA	NA
chr5:155903823-155904013@@SGCD_2==wt	wt	Proliferative	1.47997416020672	0.703317371345138	NA	1.23597883597884	NA	NA	NA	NA	NA	NA
chr5:155903843-155904033@@SGCD_2==wt	wt	Proliferative	1.10998062015504	0.616449303158164	NA	0.856452726017943	NA	NA	NA	NA	NA	NA
chr5:155903863-155904053@@SGCD_2==wt	wt	Proliferative	0.604166666666667	NA	NA	0.858318636096414	NA	NA	NA	NA	NA	NA
chr5:155903883-155904073@@SGCD_2==wt	wt	Proliferative	NA	NA	NA	NA	NA	NA	NA	NA	NA	NA
chr5:155903903-155904093@@SGCD_2==wt	wt	Proliferative	NA	NA	NA	NA	NA	NA	NA	NA	NA	NA
chr5:155903923-155904113@@SGCD_2==wt	wt	Proliferative	NA	NA	NA	NA	NA	NA	NA	NA	NA	NA
chr5:155903943-155904133@@SGCD_2==wt	wt	Proliferative	NA	NA	NA	NA	NA	NA	NA	NA	NA	NA
chr5:155903963-155904153@@SGCD_2==wt	wt	Proliferative	1.27390180878553	NA	NA	0.926984126984127	NA	NA	NA	NA	NA	NA
chr5:155903983-155904173@@SGCD_2==wt	wt	Proliferative	NA	NA	NA	1.4484126984127	NA	NA	NA	NA	NA	NA
chr5:155904003-155904193@@SGCD_2==wt	wt	Proliferative	1.8265503875969	NA	NA	1.0042328042328	NA	NA	NA	NA	NA	NA
chr5:155904023-155904213@@SGCD_2==wt	wt	Proliferative	0.867109634551495	NA	NA	2.02777777777778	NA	NA	NA	NA	NA	NA
chr5:155904043-155904233@@SGCD_2==wt	wt	Proliferative	NA	NA	NA	NA	NA	NA	NA	NA	NA	NA
chr5:155904063-155904253@@SGCD_2==wt	wt	Proliferative	NA	NA	NA	0.64373897707231	NA	NA	NA	NA	NA	NA
chr5:155904083-155904273@@SGCD_2==wt	wt	Proliferative	0.907871198568873	NA	NA	0.724206349206349	NA	NA	NA	NA	NA	NA
chr5:155904103-155904293@@SGCD_2==wt	wt	Proliferative	1.71976744186047	NA	NA	1.03675856307435	NA	NA	NA	NA	NA	NA
chr5:155904123-155904313@@SGCD_2==wt	wt	Proliferative	0.89922480620155	NA	NA	0.724206349206349	NA	NA	NA	NA	NA	NA
chr5:155904143-155904333@@SGCD_2==wt	wt	Proliferative	0.73062015503876	NA	NA	0.975772765246449	NA	NA	NA	NA	NA	NA
chr5:155904163-155904353@@SGCD_2==wt	wt	Proliferative	NA	NA	NA	2.31746031746032	NA	NA	NA	NA	NA	NA
chr5:155904183-155904373@@SGCD_2==wt	wt	Proliferative	1.08493427704752	0.844662024666315	NA	1.07881773399015	NA	0.795438742873036	1.37725920841913	4.28418783391133	0.760902255639098	NA
chr5:155904203-155904393@@SGCD_2==wt	wt	Proliferative	0.976132190942472	NA	NA	1.29777777777778	NA	NA	3.30024813895782	NA	NA	NA
chr5:155904223-155904413@@SGCD_2==wt	wt	Proliferative	2.08648255813953	1.63393637558402	NA	3.32020757020757	NA	5.62055933484505	9.70814132104455	22.2061494201205	NA	NA
chr5:155904243-155904433@@SGCD_2==wt	wt	Proliferative	15.2349433512224	0.488579014267771	NA	10.042328042328	NA	20.7697893972404	17.5891341256367	19.1121415874488	NA	NA
chr5:155904263-155904453@@SGCD_2==wt	wt	Proliferative	20.7142857142857	1.91673305597356	NA	13.9502023031435	10.3398068739064	20.9604628736741	29.1944297549797	6.81346139958114	NA	NA
chr5:155904283-155904473@@SGCD_2==wt	wt	Proliferative	8.84035197988686	1.3283241950405	NA	12.9077150239941	3.85484545943684	57.8765017117958	30.3225806451613	11.0635619886721	NA	2.72715572715573
chr5:155904303-155904493@@SGCD_2==wt	wt	Proliferative	1.78148310662571	1.14084620119357	2.87127148634985	2.88629148629149	NA	NA	1.36027982899339	3.3435061833236	8.2	NA
chr5:155904323-155904513@@SGCD_2==wt	wt	Proliferative	0.700357781753131	NA	NA	NA	NA	NA	NA	NA	NA	NA
chr5:155904343-155904533@@SGCD_2==wt	wt	Proliferative	1.65646674826601	0.675829226103886	NA	2.1986161986162	NA	1.75599128540305	4.71163245356794	1.42485268035929	2	NA
chr5:155904363-155904553@@SGCD_2==wt	wt	Proliferative	0.468346253229974	NA	NA	1.58008658008658	NA	NA	NA	NA	NA	NA
chr5:155904383-155904573@@SGCD_2==wt	wt	Proliferative	1.0296926910299	1.10744576567361	0.855676328502415	1.49760407307577	NA	NA	1.03648863035431	1.66104571387304	3.17058823529412	NA
chr5:155904403-155904593@@SGCD_2==wt	wt	Proliferative	0.952388434946574	1.69475845574133	NA	2.28338001867414	NA	1.36424721935558	1.33106960950764	1.10053327150475	3.4418118466899	NA
chr5:155904423-155904613@@SGCD_2==wt	wt	Proliferative	1.18659499780606	0.897166491552843	0.518371928166352	0.944444444444445	NA	0.601851851851852	2.84824046920821	0.528033640368442	NA	NA
chr5:155904443-155904633@@SGCD_2==wt	wt	Proliferative	0.931100312391531	0.692153603546009	0.214097496706192	1.50634920634921	NA	NA	0.701134187656503	0.636533703457848	1.68571428571429	NA
chr5:155904463-155904653@@SGCD_2==wt	wt	Proliferative	1.50299003322259	0.970519726711251	NA	0.918992884510126	NA	NA	NA	NA	NA	NA
chr5:155904483-155904673@@SGCD_2==wt	wt	Proliferative	1.0986496624156	0.598979079991738	NA	0.985785358919687	NA	NA	NA	NA	NA	NA
chr5:155904503-155904693@@SGCD_2==wt	wt	Proliferative	1.19556025369979	0.642204374424132	NA	0.853801169590643	NA	NA	NA	0.985045212149316	NA	NA
chr5:155904523-155904713@@SGCD_2==wt	wt	Proliferative	NA	NA	NA	NA	NA	NA	NA	NA	NA	NA
chr5:155904543-155904733@@SGCD_2==wt	wt	Proliferative	NA	NA	NA	NA	NA	NA	NA	NA	NA	NA
chr5:156015794-156015984@@SGCD_3==wt	wt	Proliferative	0.73062015503876	1.33834388185654	0.662364130434783	0.760416666666667	NA	NA	NA	1.62384538865994	NA	NA
chr5:156015814-156016004@@SGCD_3==wt	wt	Proliferative	0.843023255813953	0.973341004986575	NA	1.0652841781874	NA	NA	NA	1.66265959829762	NA	NA
chr5:156015834-156016024@@SGCD_3==wt	wt	Proliferative	1.13537443994026	0.910728425718432	0.545385202135774	1.15873015873016	NA	NA	0.999839512116835	0.693536721677954	0.458487394957983	NA
chr5:156015854-156016044@@SGCD_3==wt	wt	Proliferative	1.29263565891473	1.23789009864959	NA	0.895382395382395	NA	NA	NA	NA	NA	NA
chr5:156015874-156016064@@SGCD_3==wt	wt	Proliferative	1.01162790697674	NA	NA	1.01388888888889	NA	NA	NA	NA	NA	NA
chr5:156015894-156016084@@SGCD_3==wt	wt	Proliferative	NA	NA	NA	NA	NA	NA	NA	NA	NA	NA
chr5:156015914-156016104@@SGCD_3==wt	wt	Proliferative	NA	NA	NA	NA	NA	NA	NA	NA	NA	NA
chr5:156015934-156016124@@SGCD_3==wt	wt	Proliferative	NA	NA	NA	NA	NA	NA	NA	NA	NA	NA
chr5:156015954-156016144@@SGCD_3==wt	wt	Proliferative	NA	NA	NA	1.15873015873016	NA	NA	NA	NA	NA	NA
chr5:156015974-156016164@@SGCD_3==wt	wt	Proliferative	NA	NA	NA	NA	NA	NA	NA	NA	NA	NA
chr5:156015994-156016184@@SGCD_3==wt	wt	Proliferative	NA	NA	NA	NA	NA	NA	NA	NA	NA	NA
chr5:156016014-156016204@@SGCD_3==wt	wt	Proliferative	NA	NA	NA	NA	NA	NA	NA	NA	NA	NA
chr5:156016034-156016224@@SGCD_3==wt	wt	Proliferative	0.915282392026578	0.535337552742616	NA	1.9648033126294	NA	NA	NA	NA	NA	NA
chr5:156016054-156016244@@SGCD_3==wt	wt	Proliferative	0.72417079679756	0.749833070508176	NA	0.803635432667691	NA	NA	2.16094346167187	0.416370612476908	NA	NA
chr5:156016074-156016264@@SGCD_3==wt	wt	Proliferative	0.776603241719521	0.736199741953482	NA	1.06477906477906	NA	NA	NA	1.10635619886721	NA	NA
chr5:156016094-156016284@@SGCD_3==wt	wt	Proliferative	0.62046511627907	0.826739026457733	NA	1.01080715974333	NA	NA	NA	NA	NA	NA
chr5:156016114-156016304@@SGCD_3==wt	wt	Proliferative	1.84577723378213	0.533337536978945	NA	0.911534391534392	NA	NA	NA	NA	NA	NA
chr5:156016134-156016324@@SGCD_3==wt	wt	Proliferative	0.6926461345066	0.838570711988434	NA	1.51526251526252	NA	NA	NA	NA	NA	NA
chr5:156016154-156016344@@SGCD_3==wt	wt	Proliferative	NA	NA	NA	NA	NA	NA	NA	NA	NA	NA
chr5:156016174-156016364@@SGCD_3==wt	wt	Proliferative	1.70290697674419	1.51154132539092	NA	1.65532879818594	NA	NA	NA	8.93963126121717	NA	NA
chr5:156016194-156016384@@SGCD_3==wt	wt	Proliferative	1.49636627906977	NA	NA	0.579365079365079	NA	NA	NA	NA	NA	NA
chr5:156016214-156016404@@SGCD_3==wt	wt	Proliferative	0.632267441860465	1.377651883981	NA	0.526695526695527	NA	NA	NA	NA	NA	NA
chr5:156016234-156016424@@SGCD_3==wt	wt	Proliferative	1.38630490956072	NA	NA	0.670843776106934	NA	NA	NA	NA	NA	NA
chr5:156016254-156016444@@SGCD_3==wt	wt	Proliferative	1.07689422355589	0.279523570662811	NA	0.893877551020408	NA	NA	NA	NA	NA	NA
chr5:156016274-156016464@@SGCD_3==wt	wt	Proliferative	0.890741553312857	0.365002876869965	NA	1.73809523809524	NA	NA	2.02898550724638	NA	NA	NA
chr5:156016294-156016484@@SGCD_3==wt	wt	Proliferative	0.921705426356589	0.926522070569499	NA	1.20910973084886	NA	NA	NA	1.12147035458944	NA	NA
chr5:156016314-156016504@@SGCD_3==wt	wt	Proliferative	0.767151162790698	0.858723279165726	0.891405932547745	1.04912054912055	NA	0.999546114742193	NA	0.833608663729809	NA	NA
chr5:156016334-156016524@@SGCD_3==wt	wt	Proliferative	0.752236135957066	NA	NA	1.15873015873016	NA	NA	NA	NA	NA	NA
chr5:156016354-156016544@@SGCD_3==wt	wt	Proliferative	1.5062015503876	0.427506637484299	NA	1.27086533538146	NA	NA	NA	NA	NA	NA
chr5:156016374-156016564@@SGCD_3==wt	wt	Proliferative	NA	NA	NA	NA	NA	NA	NA	NA	NA	NA
chr5:156016394-156016584@@SGCD_3==wt	wt	Proliferative	2.03574504737295	1.03823040531901	NA	1.27460317460317	NA	NA	1.32827324478178	NA	NA	NA
chr5:156016414-156016604@@SGCD_3==wt	wt	Proliferative	0.749354005167959	NA	NA	0.811111111111111	NA	NA	NA	NA	NA	NA
chr5:156016434-156016624@@SGCD_3==wt	wt	Proliferative	NA	NA	NA	NA	NA	NA	NA	NA	NA	NA
chr5:156016454-156016644@@SGCD_3==wt	wt	Proliferative	NA	NA	NA	NA	NA	NA	NA	NA	NA	NA
chr5:156016474-156016664@@SGCD_3==wt	wt	Proliferative	NA	NA	NA	NA	NA	NA	NA	NA	NA	NA
chr5:156016494-156016684@@SGCD_3==wt	wt	Proliferative	0.519864341085271	1.48655717125222	NA	1.02240896358543	NA	NA	NA	NA	NA	NA
chr5:156016514-156016704@@SGCD_3==wt	wt	Proliferative	0.674418604651163	1.0220080552359	NA	0.463492063492064	NA	NA	NA	NA	NA	NA
chr5:156016534-156016724@@SGCD_3==wt	wt	Proliferative	0.567931456548348	0.996701189106252	NA	1.15873015873016	NA	NA	NA	NA	NA	NA
chr5:156016554-156016744@@SGCD_3==wt	wt	Proliferative	0.987541528239202	0.575540768165975	NA	1.24786324786325	NA	NA	NA	NA	NA	NA
chr5:156016574-156016764@@SGCD_3==wt	wt	Proliferative	0.758720930232558	0.862102032988109	NA	1.26406926406926	NA	NA	1.25743200506009	1.60963980305779	NA	NA
chr5:156016594-156016784@@SGCD_3==wt	wt	Proliferative	1.20222446916077	0.470825416365599	NA	0.772486772486772	NA	NA	NA	NA	NA	NA
chr5:156016614-156016804@@SGCD_3==wt	wt	Proliferative	1.30178474851271	1.65032146517127	NA	1.10079365079365	NA	NA	NA	NA	NA	NA
chr5:156016634-156016824@@SGCD_3==wt	wt	Proliferative	0.886478062814673	0.655724466517271	NA	0.98046398046398	NA	NA	1.14200964034112	1.6468175603828	0.318775510204082	NA
chr5:156016654-156016844@@SGCD_3==wt	wt	Proliferative	0.960406240800706	0.537015726889145	NA	0.882842025699169	NA	NA	0.665839536807279	1.73754659437479	1.47799227799228	1.78524470416362
chr5:156016674-156016864@@SGCD_3==wt	wt	Proliferative	0.987541528239202	0.77867280398926	NA	0.684704184704185	NA	NA	NA	NA	NA	NA
chr5:156016694-156016884@@SGCD_3==wt	wt	Proliferative	0.846770025839793	0.772636580702521	NA	0.869047619047619	NA	NA	0.599078341013825	1.23806527016093	0.794444444444445	NA
chr5:156016714-156016904@@SGCD_3==wt	wt	Proliferative	0.968650250797994	0.755076658413828	0.314723320158103	0.652322163433275	NA	NA	1.54332700822264	0.770110687446785	NA	1.05873873873874
chr5:156016734-156016924@@SGCD_3==wt	wt	Proliferative	0.905836753305973	NA	NA	1.18844118844119	NA	NA	NA	NA	NA	NA
chr5:156016754-156016944@@SGCD_3==wt	wt	Proliferative	1.17220376522702	1.6871244086434	NA	0.859703020993344	NA	NA	NA	NA	NA	NA
chr5:156016774-156016964@@SGCD_3==wt	wt	Proliferative	0.525419145484045	1.22599547862139	NA	0.948051948051948	NA	NA	NA	1.3875550660793	NA	NA
chr5:156016794-156016984@@SGCD_3==wt	wt	Proliferative	1.06395348837209	3.30594418535791	NA	1.30986887508627	NA	NA	NA	NA	NA	NA
chr5:156016814-156017004@@SGCD_3==wt	wt	Proliferative	1.01850972947318	1.32490596499665	0.561526606099935	1.0299823633157	NA	NA	1.65591397849462	1.15091776798825	1.02919937205651	0.797940797940798
chr5:156016834-156017024@@SGCD_3==wt	wt	Proliferative	0.680966358094378	1.01227464518604	NA	1.01710758377425	NA	NA	1.23035566583954	1.00529481531684	1.11603498542274	0.812649384077955
chr5:156016854-156017044@@SGCD_3==wt	wt	Proliferative	1.43042010502626	0.681338703490602	NA	0.843857832988268	NA	NA	NA	1.39226847497896	NA	NA
chr5:156016874-156017064@@SGCD_3==wt	wt	Proliferative	1.06943521594684	1.69159953970081	NA	1.9515455304929	NA	NA	1.80645161290323	4.97860289490245	NA	NA
chr5:156016894-156017084@@SGCD_3==mut___cisbp__M5907	mut	Proliferative	1.64108527131783	0.908451604654136	NA	1.46365914786967	NA	NA	NA	NA	NA	NA
chr5:156016914-156017104@@SGCD_3==mut___cisbp__M5907	mut	Proliferative	1.37815975733064	0.502369550960813	NA	4.34523809523809	NA	NA	2.88530465949821	NA	NA	NA
chr5:156016934-156017124@@SGCD_3==mut___cisbp__M5907	mut	Proliferative	0.337209302325581	NA	NA	1.69352869352869	NA	NA	NA	NA	NA	NA
chr5:156016954-156017144@@SGCD_3==mut___cisbp__M5907	mut	Proliferative	1.57955936352509	0.519115202659507	NA	2.02317964222726	NA	NA	0.623438687954817	1.43416544297602	NA	NA
chr5:156016974-156017164@@SGCD_3==mut___cisbp__M5907	mut	Proliferative	1.5337584396099	0.804628564122235	NA	2.83245149911817	NA	NA	0.665839536807279	0.595730260928499	NA	NA
chr5:156016994-156017184@@SGCD_3==mut___cisbp__M5907	mut	Proliferative	1.45348837209302	1.20015624835042	NA	1.29416615130901	NA	NA	0.946236559139785	0.577763792741766	NA	NA
chr5:156017014-156017204@@SGCD_3==mut___cisbp__M5907	mut	Proliferative	0.96203830369357	1.90342240975152	NA	1.10835058661146	NA	NA	3.47564832384567	1.32871210158072	NA	NA
chr5:156017034-156017224@@SGCD_3==mut___cisbp__M5907	mut	Proliferative	0.847346451997615	1.32757330516202	NA	1.0672514619883	NA	NA	NA	NA	NA	NA
chr5:156017054-156017244@@SGCD_3==mut___cisbp__M5907	mut	Proliferative	0.806370070778564	0.366434260700828	NA	1.40267335004177	NA	NA	NA	NA	NA	NA
chr5:156017074-156017264@@SGCD_3==mut___cisbp__M5907	mut	Proliferative	NA	NA	NA	1.32426303854875	NA	NA	NA	NA	NA	NA
chr5:156017094-156017284@@SGCD_3==wt	wt	Proliferative	1.58228980322004	NA	NA	0.954248366013072	NA	NA	NA	NA	NA	NA
chr5:156017114-156017304@@SGCD_3==wt	wt	Proliferative	NA	NA	NA	NA	NA	NA	NA	NA	NA	NA
chr5:156017134-156017324@@SGCD_3==wt	wt	Proliferative	1.7609819121447	NA	NA	0.548872180451128	NA	NA	NA	NA	NA	NA
chr5:156017154-156017344@@SGCD_3==wt	wt	Proliferative	0.833826638477801	1.01882422951866	NA	1.19183673469388	NA	NA	NA	NA	NA	NA
chr5:156017174-156017364@@SGCD_3==wt	wt	Proliferative	0.873678646934461	0.77867280398926	NA	1.3283004258614	NA	NA	NA	1.31557099288377	NA	NA
chr5:156017194-156017384@@SGCD_3==wt	wt	Proliferative	0.537427325581395	0.681338703490602	NA	1.42612942612943	NA	NA	NA	NA	NA	NA
chr5:156017214-156017404@@SGCD_3==wt	wt	Proliferative	1.60174418604651	0.889911775987725	NA	0.737373737373737	NA	NA	NA	NA	NA	NA
chr5:156017234-156017424@@SGCD_3==wt	wt	Proliferative	1.39700996677741	1.34253931722286	NA	0.662131519274376	NA	NA	NA	NA	NA	NA
chr5:156017254-156017444@@SGCD_3==wt	wt	Proliferative	1.11538461538462	NA	NA	1.69352869352869	NA	NA	NA	NA	NA	NA
chr5:156017274-156017464@@SGCD_3==wt	wt	Proliferative	0.931339977851606	1.06182655089445	NA	0.695238095238095	NA	NA	NA	NA	NA	NA
chr5:156017294-156017484@@SGCD_3==wt	wt	Proliferative	1.35586240310078	0.815752461322082	NA	0.999688764394647	NA	NA	0.761339760227413	0.756645906121829	1.51555555555556	NA
chr5:156017314-156017504@@SGCD_3==wt	wt	Proliferative	0.850048449612403	1.03823040531901	2.64016018306636	1.87902187902188	NA	NA	1.4722911497105	0.680834583918284	3.94428571428571	NA
chr5:156017334-156017524@@SGCD_3==wt	wt	Proliferative	1.68604651162791	NA	NA	NA	NA	NA	NA	NA	NA	NA
chr5:156017354-156017544@@SGCD_3==wt	wt	Proliferative	NA	NA	NA	NA	NA	NA	NA	NA	NA	NA
chr5:156017374-156017564@@SGCD_3==wt	wt	Proliferative	0.812367864693446	0.77867280398926	NA	0.40303657694962	NA	NA	NA	NA	NA	NA
chr5:156017394-156017584@@SGCD_3==wt	wt	Proliferative	0.905140758873929	0.77867280398926	NA	1.25529100529101	NA	NA	1.64222873900293	NA	NA	NA
chr5:156017414-156017604@@SGCD_3==wt	wt	Proliferative	1.18826135105205	1.73038400886502	NA	0.632034632034632	NA	NA	NA	NA	NA	NA
chr5:156017434-156017624@@SGCD_3==wt	wt	Proliferative	1.10036719706242	1.08009453456575	NA	0.548872180451128	NA	NA	NA	NA	NA	NA
chr5:156017454-156017644@@SGCD_3==wt	wt	Proliferative	1.03691860465116	0.710962125381498	NA	1.22136422136422	NA	NA	NA	NA	NA	NA
chr5:156017474-156017664@@SGCD_3==wt	wt	Proliferative	1.02937576499388	0.584004602991945	NA	1.13354037267081	NA	NA	NA	1.59283906645421	NA	NA
chr5:156017494-156017684@@SGCD_3==wt	wt	Proliferative	0.62624584717608	1.06182655089445	NA	2.56935817805383	NA	NA	NA	NA	NA	NA
chr5:156017514-156017704@@SGCD_3==wt	wt	Proliferative	0.814922480620155	NA	NA	NA	NA	NA	NA	NA	NA	NA
chr5:156017534-156017724@@SGCD_3==wt	wt	Proliferative	1.15213178294574	0.756425009589566	NA	1.56769374416433	NA	NA	NA	NA	NA	NA
chr5:156017554-156017744@@SGCD_3==wt	wt	Proliferative	1.96002906976744	0.77867280398926	NA	1.65119047619048	NA	NA	NA	0.774449339207049	NA	NA
chr5:156017574-156017764@@SGCD_3==wt	wt	Proliferative	0.624461670973299	0.54326009580646	NA	1.61394557823129	NA	NA	NA	4.07876651982379	NA	NA
chr5:156017594-156017784@@SGCD_3==wt	wt	Proliferative	1.44518272425249	1.46573704280331	NA	1.22310405643739	NA	NA	NA	NA	NA	NA
chr5:156017614-156017804@@SGCD_3==wt	wt	Proliferative	1.0259772389906	1.40663474269028	NA	1.22557997557998	NA	NA	1.36200716845878	NA	NA	NA
chr5:156017634-156017824@@SGCD_3==wt	wt	Proliferative	1.13473606496862	1.3396521358955	1.24211079943899	1.10441468253968	NA	NA	1.30465949820789	1.93612334801762	1.05510204081633	NA
chr5:156017654-156017844@@SGCD_3==wt	wt	Proliferative	1.18023255813953	2.33601841196778	NA	0.816378066378066	NA	NA	NA	NA	NA	NA
chr5:156017674-156017864@@SGCD_3==wt	wt	Proliferative	NA	1.29778800664877	NA	1.15873015873016	NA	NA	NA	NA	NA	NA
chr5:156017694-156017884@@SGCD_3==wt	wt	Proliferative	1.05980066445183	NA	NA	0.737373737373737	NA	NA	NA	NA	NA	NA
chr5:156017714-156017904@@SGCD_3==wt	wt	Proliferative	NA	NA	NA	NA	NA	NA	NA	NA	NA	NA
chr5:156017734-156017924@@SGCD_3==wt	wt	Proliferative	NA	NA	NA	1.54497354497354	NA	NA	NA	NA	NA	NA
chr5:156017754-156017944@@SGCD_3==wt	wt	Proliferative	NA	NA	NA	NA	NA	NA	NA	NA	NA	NA
chr5:156017774-156017964@@SGCD_3==wt	wt	Proliferative	0.821947674418605	NA	NA	0.938019652305367	NA	NA	NA	NA	NA	NA
chr5:156017794-156017984@@SGCD_3==wt	wt	Proliferative	1.04228329809725	NA	NA	1.88830099941211	NA	NA	NA	NA	NA	NA
chr5:156017814-156018004@@SGCD_3==wt	wt	Proliferative	0.983527131782946	1.23513617184503	NA	1.21740004018485	NA	NA	0.933714441268545	1.73189092734066	NA	NA
chr5:156017834-156018024@@SGCD_3==wt	wt	Proliferative	0.854263565891473	0.824477086576863	NA	0.880634920634921	NA	NA	NA	NA	NA	NA
chr5:156017854-156018044@@SGCD_3==wt	wt	Proliferative	0.590116279069767	NA	NA	2.15192743764172	NA	NA	NA	NA	NA	NA
chr5:156017874-156018064@@SGCD_3==wt	wt	Proliferative	0.812915282392026	1.01017012409417	NA	0.56754130223518	NA	NA	NA	NA	NA	NA
chr5:156017894-156018084@@SGCD_3==wt	wt	Proliferative	0.711886304909561	0.59327451732515	NA	0.852007469654528	NA	NA	2.57498585172609	NA	NA	NA
chr5:156017914-156018104@@SGCD_3==wt	wt	Proliferative	0.490486257928118	NA	NA	NA	NA	NA	NA	NA	NA	NA
chr5:156017934-156018124@@SGCD_3==wt	wt	Proliferative	NA	NA	NA	NA	NA	NA	NA	NA	NA	NA
chr5:156017954-156018144@@SGCD_3==wt	wt	Proliferative	NA	NA	NA	NA	NA	NA	NA	NA	NA	NA
chr5:156017974-156018164@@SGCD_3==wt	wt	Proliferative	NA	NA	NA	NA	NA	NA	NA	NA	NA	NA
chr5:156017994-156018184@@SGCD_3==wt	wt	Proliferative	NA	NA	NA	NA	NA	NA	NA	NA	NA	NA
chr6:395255-395445@@IRF4_1==wt	wt	Proliferative	0.987541528239202	0.832998813569906	NA	1.531179138322	NA	NA	3.96871945259042	NA	NA	NA
chr6:395275-395465@@IRF4_1==wt	wt	Proliferative	1.01162790697674	NA	NA	1.09774436090226	NA	NA	NA	NA	NA	NA
chr6:395295-395485@@IRF4_1==wt	wt	Proliferative	0.929198966408269	0.614164465118289	NA	1.18844118844119	NA	NA	NA	NA	NA	NA
chr6:395315-395505@@IRF4_1==wt	wt	Proliferative	0.889006342494715	NA	NA	0.901234567901234	NA	NA	NA	NA	NA	NA
chr6:395335-395525@@IRF4_1==wt	wt	Proliferative	2.62273901808785	NA	NA	1.59325396825397	NA	NA	NA	NA	NA	NA
chr6:395355-395545@@IRF4_1==wt	wt	Proliferative	1.25891472868217	0.821932404210885	NA	1.0327812284334	NA	NA	0.717948717948718	2.10491358861403	NA	NA
chr6:395375-395565@@IRF4_1==wt	wt	Proliferative	1.43680485338726	0.674074964647419	NA	0.930248155600268	NA	NA	NA	0.696325063760723	NA	NA
chr6:395395-395585@@IRF4_1==wt	wt	Proliferative	1.3343853820598	1.84422506207983	1.89645308924485	0.965608465608465	NA	NA	1.29718599862732	0.439403880401162	NA	NA
chr6:395415-395605@@IRF4_1==wt	wt	Proliferative	0.800872093023256	1.03024401758579	NA	0.541986687147977	NA	NA	NA	NA	1.76	NA
chr6:395435-395625@@IRF4_1==wt	wt	Proliferative	1.00340328984685	1.48466947960619	NA	0.982161753590325	NA	NA	0.452596809333052	2.70804180703118	NA	NA
chr6:395455-395645@@IRF4_1==wt	wt	Proliferative	0.802879291251384	1.16800920598389	NA	0.905916305916306	NA	NA	1.97132616487455	NA	NA	NA
chr6:395475-395665@@IRF4_1==wt	wt	Proliferative	NA	NA	NA	NA	NA	NA	NA	NA	NA	NA
chr6:395495-395685@@IRF4_1==wt	wt	Proliferative	0.720401691331924	1.00769421692728	NA	1.09251700680272	NA	NA	NA	NA	NA	NA
chr6:395515-395705@@IRF4_1==wt	wt	Proliferative	NA	NA	NA	NA	NA	NA	NA	NA	NA	NA
chr6:395535-395725@@IRF4_1==wt	wt	Proliferative	0.674418604651163	NA	NA	NA	NA	NA	NA	NA	NA	NA
chr6:395555-395745@@IRF4_1==wt	wt	Proliferative	1.64389534883721	2.64748753356348	NA	1.07596371882086	NA	NA	NA	NA	NA	NA
chr6:395575-395765@@IRF4_1==wt	wt	Proliferative	NA	NA	NA	NA	NA	NA	NA	NA	NA	NA
chr6:395595-395785@@IRF4_1==wt	wt	Proliferative	NA	NA	NA	1.15873015873016	NA	NA	NA	NA	NA	NA
chr6:395615-395805@@IRF4_1==wt	wt	Proliferative	1.01162790697674	1.16800920598389	NA	1.54497354497355	NA	NA	NA	NA	NA	NA
chr6:395635-395825@@IRF4_1==wt	wt	Proliferative	1.67582804792107	0.807512537470343	NA	0.869047619047619	NA	NA	NA	NA	NA	NA
chr6:395655-395845@@IRF4_1==wt	wt	Proliferative	1.18023255813953	1.69577632868772	NA	0.926984126984127	NA	NA	NA	NA	NA	NA
chr6:395675-395865@@IRF4_1==wt	wt	Proliferative	1.7235142118863	0.934407364787112	NA	0.559386973180077	NA	NA	NA	NA	NA	NA
chr6:395695-395885@@IRF4_1==wt	wt	Proliferative	0.712956810631229	1.43754979198017	NA	1.41062801932367	NA	NA	NA	NA	NA	NA
chr6:395715-395905@@IRF4_1==wt	wt	Proliferative	0.724375538329027	2.4113738446119	NA	0.59805427547363	NA	NA	NA	NA	NA	NA
chr6:395735-395925@@IRF4_1==wt	wt	Proliferative	0.748183139534884	1.8032422829225	NA	0.905257936507936	NA	NA	0.882461994809047	NA	NA	NA
chr6:395755-395945@@IRF4_1==wt	wt	Proliferative	0.891604256996452	0.755770662695458	NA	1.24149659863946	NA	NA	NA	NA	NA	NA
chr6:395775-395965@@IRF4_1==wt	wt	Proliferative	0.877906976744186	0.97568640499859	NA	1.09435626102293	NA	NA	NA	0.829767149150409	0.628571428571429	NA
chr6:395795-395985@@IRF4_1==wt	wt	Proliferative	1.00460271317829	2.78873515847316	NA	1.24300144300144	NA	NA	1.40226837531301	NA	NA	NA
chr6:395815-396005@@IRF4_1==wt	wt	Proliferative	0.867109634551495	0.643251446773736	NA	1.0062656641604	NA	NA	NA	0.912968733211561	NA	NA
chr6:395835-396025@@IRF4_1==wt	wt	Proliferative	0.952982810920121	2.32505118937638	0.582134109001837	1.90580618212197	NA	NA	0.509171410499684	0.645374449339207	NA	NA
chr6:395855-396045@@IRF4_1==wt	wt	Proliferative	1.28871462051559	1.56513233601841	1.45720108695652	1.03968253968254	NA	NA	0.800326663944467	0.865945463670328	0.708970099667774	NA
chr6:395875-396065@@IRF4_1==wt	wt	Proliferative	1.16149870801034	1.16219821490934	NA	0.627645502645503	NA	NA	NA	1.64507212576661	NA	NA
chr6:395895-396085@@IRF4_1==wt	wt	Proliferative	0.90824987268715	0.867514667531658	NA	0.956830206830207	NA	NA	0.583982202447164	0.511848701200061	0.715270935960591	NA
chr6:395915-396105@@IRF4_1==wt	wt	Proliferative	1.22449127906977	0.836987507371715	0.574243439954032	1.00298685782557	NA	0.871516653139106	0.974067046173308	0.835190463850739	NA	NA
chr6:395935-396125@@IRF4_1==wt	wt	Proliferative	0.936905391120507	1.21548925500762	0.95208112407211	1.30262475360515	0.214296515521376	0.216498652191573	0.829232731911791	0.519581124468006	1.22087912087912	0.545045045045045
chr6:395955-396145@@IRF4_1==wt	wt	Proliferative	1.78239202657807	1.62505628658628	NA	1.01710758377425	NA	NA	NA	1.31630828281066	0.152073732718894	NA
chr6:395975-396165@@IRF4_1==wt	wt	Proliferative	1.05719673161534	1.15358933924335	0.706521739130435	1.03308471983171	NA	NA	0.962740685171293	0.330191578731687	1.47218045112782	NA
chr6:395995-396185@@IRF4_1==wt	wt	Proliferative	1.4921511627907	3.43102704257768	NA	1.42772108843537	NA	NA	NA	0.865945463670328	1.09371428571429	NA
chr6:396015-396205@@IRF4_1==wt	wt	Proliferative	1.03297026788343	0.98683286050124	1.12273999139044	0.824251350024546	NA	NA	0.486111111111111	0.605038546255507	NA	NA
chr6:396035-396225@@IRF4_1==wt	wt	Proliferative	1.11279069767442	1.26894827316768	NA	1.17615467239527	NA	NA	0.498019241652518	0.756980557119671	1.13626373626374	2.4954954954955
chr6:396055-396245@@IRF4_1==wt	wt	Proliferative	1.10359408033827	0.582185274010661	1.45596302316132	1.10150891632373	NA	NA	0.628618693134822	0.397153507285666	0.475261324041812	NA
chr6:396075-396265@@IRF4_1==wt	wt	Proliferative	1.28561046511628	1.23289860631633	NA	2.99906629318394	NA	NA	NA	NA	NA	NA
chr6:396095-396285@@IRF4_1==wt	wt	Proliferative	0.857073643410853	1.60601265822785	NA	0.538944259874492	NA	NA	NA	NA	NA	NA
chr6:396115-396305@@IRF4_1==wt	wt	Proliferative	1.39700996677741	1.2903720751822	NA	1.3964183964184	NA	4.59989747533	NA	1.55649131899456	NA	NA
chr6:396135-396325@@IRF4_1==wt	wt	Proliferative	0.924203273040482	NA	NA	1.42207792207792	NA	NA	NA	1.89578744493392	NA	NA
chr6:396155-396345@@IRF4_1==wt	wt	Proliferative	1.05880226533317	0.65271102687335	NA	1.02576112412178	1.29895305924637	0.34947428246661	0.798503973819542	0.824956904807508	NA	NA
chr6:396175-396365@@IRF4_1==wt	wt	Proliferative	0.965644820295983	1.16800920598389	NA	1.13600995953937	NA	NA	0.543608124253286	1.09355115026921	NA	NA
chr6:396195-396385@@IRF4_1==wt	wt	Proliferative	1.28521281263712	0.799718014907888	NA	1.59904761904762	NA	NA	3.54838709677419	NA	2.15164835164835	NA
chr6:396215-396405@@IRF4_1==wt	wt	Proliferative	2.40338266384778	0.995976842311844	NA	2.44620811287478	NA	2.04610492845787	3.64138331880267	3.0524467198476	NA	NA
chr6:396235-396425@@IRF4_1==wt	wt	Proliferative	1.73100775193798	0.276303253028447	NA	1.63585434173669	NA	NA	1.54838709677419	2.17583385777218	NA	NA
chr6:396255-396445@@IRF4_1==wt	wt	Proliferative	1.18023255813953	0.490670534020629	NA	0.907671957671958	NA	NA	1.02999434069044	2.10595872942268	1.37142857142857	NA
chr6:396275-396465@@IRF4_1==wt	wt	Proliferative	0.691564840362633	0.998298466652897	NA	1.04837490551776	NA	NA	NA	NA	NA	NA
chr6:396295-396485@@IRF4_1==wt	wt	Proliferative	1.10797342192691	0.816149035197299	NA	1.29558805149356	NA	0.612592103008494	0.62583061495711	0.369821313666287	0.452054794520548	NA
chr6:396315-396505@@IRF4_1==wt	wt	Proliferative	1.18826135105205	0.840690991917608	NA	0.63588850174216	NA	NA	NA	1.43028932015716	NA	NA
chr6:396335-396525@@IRF4_1==wt	wt	Proliferative	0.709914320685435	2.42253761241103	NA	0.772486772486773	NA	NA	NA	NA	NA	NA
chr6:396355-396545@@IRF4_1==wt	wt	Proliferative	1.18023255813953	3.11469121595704	NA	1.49953314659197	NA	NA	NA	NA	NA	NA
chr6:396375-396565@@IRF4_1==wt	wt	Proliferative	1.03571428571429	0.798638773322317	NA	1.10079365079365	NA	NA	NA	NA	NA	NA
chr6:396395-396585@@IRF4_1==wt	wt	Proliferative	1.08581395348837	1.3704641350211	NA	0.910430839002268	NA	NA	0.788530465949821	NA	NA	NA
chr6:396415-396605@@IRF4_1==wt	wt	Proliferative	0.742363762582437	0.897583429228999	NA	0.943537414965986	NA	NA	0.32258064516129	1.04489196559681	0.684033613445378	NA
chr6:396435-396625@@IRF4_1==wt	wt	Proliferative	1.21688574317492	1.02237955943628	NA	0.706542779713511	NA	NA	0.41816009557945	0.768302915880009	NA	NA
chr6:396455-396645@@IRF4_1==wt	wt	Proliferative	0.667536782154722	0.585790549790085	NA	0.901234567901235	NA	1.5893404060497	0.981767180925666	1.30945540445636	NA	NA
chr6:396475-396665@@IRF4_1==wt	wt	Proliferative	1.09255813953488	1.43936488010136	1.2203557312253	1.13727219282775	NA	NA	0.836320191158901	NA	NA	NA
chr6:396495-396685@@IRF4_1==wt	wt	Proliferative	1.34883720930233	0.788785437807302	NA	1.04448915716521	NA	NA	0.32258064516129	0.495555380742605	0.253846153846154	NA
chr6:396515-396705@@IRF4_1==wt	wt	Proliferative	1.05250176180409	0.736808674742525	NA	1.03394383394383	NA	NA	NA	NA	NA	NA
chr6:396535-396725@@IRF4_1==wt	wt	Proliferative	1.1739879414298	1.03823040531901	NA	1.09774436090226	NA	NA	NA	NA	NA	NA
chr6:396555-396745@@IRF4_1==wt	wt	Proliferative	0.950317124735729	NA	NA	0.88608776844071	NA	NA	NA	NA	NA	NA
chr6:396575-396765@@IRF4_1==wt	wt	Proliferative	0.927325581395349	1.30817031070196	NA	1.26908541194255	NA	NA	NA	NA	NA	NA
chr6:396595-396785@@IRF4_1==wt	wt	Proliferative	0.998139534883721	1.24587648638282	NA	0.751608751608752	NA	NA	NA	NA	NA	NA
chr6:396615-396805@@IRF4_1==wt	wt	Proliferative	0.737645348837209	2.51770873289861	1.3070652173913	1.30357142857143	NA	NA	NA	NA	NA	NA
chr6:396635-396825@@IRF4_1==wt	wt	Proliferative	0.654582763337893	4.56821378340366	NA	0.815402704291593	NA	NA	NA	NA	2.30476190476191	NA
chr6:396655-396845@@IRF4_1==wt	wt	Proliferative	0.74799154334038	1.82180052254091	NA	0.820767195767196	NA	NA	NA	NA	NA	NA
chr6:396675-396865@@IRF4_1==wt	wt	Proliferative	0.700866393068855	0.300540380487083	NA	1.34168755221387	NA	NA	NA	NA	NA	NA
chr6:396695-396885@@IRF4_1==wt	wt	Proliferative	1.31886304909561	0.589265905721602	NA	1.13407632556569	NA	NA	NA	NA	NA	NA
chr6:396715-396905@@IRF4_1==wt	wt	Proliferative	0.957239309827457	2.48201956271577	NA	0.960898180410375	NA	NA	NA	NA	NA	NA
chr6:396735-396925@@IRF4_1==wt	wt	Proliferative	1.00275397796818	NA	NA	1.30986887508627	NA	NA	NA	NA	NA	NA
chr6:396755-396945@@IRF4_1==wt	wt	Proliferative	1.13205980066445	0.601999142579932	NA	0.944150499706055	NA	NA	NA	NA	NA	NA
chr6:396775-396965@@IRF4_1==wt	wt	Proliferative	0.584496124031008	0.934407364787112	NA	1.43316624895572	NA	NA	NA	1.99144115796098	0.799183673469388	NA
chr6:396795-396985@@IRF4_1==wt	wt	Proliferative	1.68604651162791	0.911616941255719	NA	0.839080459770115	NA	NA	NA	NA	NA	NA
chr6:396815-397005@@IRF4_1==wt	wt	Proliferative	0.71937984496124	NA	NA	0.806073153899241	NA	NA	NA	NA	NA	NA
chr6:396835-397025@@IRF4_1==wt	wt	Proliferative	0.821947674418605	2.01878134367586	NA	0.78494623655914	NA	NA	NA	NA	NA	NA
chr6:396855-397045@@IRF4_1==wt	wt	Proliferative	1.35971492873218	0.530913275447223	NA	1.02240896358543	NA	NA	NA	NA	NA	NA
chr6:396875-397065@@IRF4_1==wt	wt	Proliferative	1.86589147286822	0.498350594553126	NA	0.876876876876877	NA	NA	NA	NA	NA	NA
chr6:396895-397085@@IRF4_1==wt	wt	Proliferative	1.14900947459087	NA	NA	0.755693581780538	NA	NA	NA	NA	NA	NA
chr6:396915-397105@@IRF4_1==wt	wt	Proliferative	0.743109388458226	0.921694339415859	NA	0.949778818631278	NA	NA	NA	NA	NA	NA
chr6:396935-397125@@IRF4_1==wt	wt	Proliferative	2.21464487743558	3.75794266273078	NA	1.25734549138804	NA	NA	NA	NA	NA	NA
chr6:396955-397145@@IRF4_1==wt	wt	Proliferative	0.843023255813954	0.559434830050536	NA	0.990798251667817	NA	NA	0.778642936596218	0.623120157982683	NA	NA
chr6:396975-397165@@IRF4_1==wt	wt	Proliferative	1.08261933904529	0.584004602991945	NA	0.882842025699169	NA	NA	NA	NA	NA	NA
chr6:396995-397185@@IRF4_1==wt	wt	Proliferative	0.591413237924866	0.564255655064681	1.21337429111531	1.28467908902692	NA	NA	0.613301473516527	1.45806820035895	1.30204081632653	NA
chr6:397015-397205@@IRF4_1==wt	wt	Proliferative	1.01162790697674	1.39196377350292	NA	1.48755898755899	NA	NA	0.682670667666917	0.960557319946727	1.89553571428571	NA
chr6:12289614-12289804@@EDN1_1==mut___cisbp__M5907	mut	Invasive	1.31334149326805	3.46863339958852	NA	1.84343434343434	NA	NA	NA	NA	NA	NA
chr6:12289634-12289824@@EDN1_1==mut___cisbp__M5907	mut	Invasive	0.492143306096794	0.589265905721602	NA	0.755693581780538	NA	NA	NA	NA	NA	NA
chr6:12289654-12289844@@EDN1_1==wt	wt	Invasive	0.881095273818455	1.11238971998466	NA	0.472075249853028	NA	NA	NA	NA	NA	NA
chr6:12289674-12289864@@EDN1_1==wt	wt	Invasive	1.25926598837209	1.12950340798442	NA	0.96849087893864	NA	NA	1.97967300044189	1.32611188220385	1.34357142857143	NA
chr6:12289694-12289884@@EDN1_1==wt	wt	Invasive	1.33108935128519	NA	NA	1.28747795414462	NA	NA	NA	NA	NA	NA
chr6:12289714-12289904@@EDN1_1==wt	wt	Invasive	1.78980322003578	NA	NA	0.688974688974689	NA	NA	NA	NA	NA	NA
chr6:12289734-12289924@@EDN1_1==wt	wt	Invasive	0.848462115528882	1.32662774012985	NA	0.632034632034632	NA	NA	NA	NA	NA	NA
chr6:12289754-12289944@@EDN1_1==wt	wt	Invasive	1.34883720930233	2.59557601329753	NA	0.842712842712843	NA	NA	NA	NA	NA	NA
chr6:12289774-12289964@@EDN1_1==wt	wt	Invasive	0.950317124735729	4.95519057084074	NA	0.637301587301587	NA	NA	NA	NA	NA	NA
chr6:12289794-12289984@@EDN1_1==wt	wt	Invasive	1.01162790697674	1.11238971998466	NA	1.35185185185185	NA	NA	NA	1.48932565232125	NA	NA
chr6:12289814-12290004@@EDN1_1==wt	wt	Invasive	0.958102620893319	0.884855459078704	NA	1.17286101432443	NA	NA	0.490122530632658	NA	NA	NA
chr6:12289834-12290024@@EDN1_1==wt	wt	Invasive	1.77401415571284	0.503847108463639	NA	0.796626984126984	NA	NA	NA	NA	NA	NA
chr6:12289854-12290044@@EDN1_1==wt	wt	Invasive	1.05513878469617	1.15108153633195	NA	1.19281045751634	NA	NA	NA	NA	NA	NA
chr6:12289874-12290064@@EDN1_1==wt	wt	Invasive	1.11538461538462	NA	NA	0.463492063492064	NA	NA	NA	NA	NA	NA
chr6:12289894-12290084@@EDN1_1==wt	wt	Invasive	1.27101967799642	NA	NA	1.05797101449275	NA	NA	NA	NA	NA	NA
chr6:12289914-12290104@@EDN1_1==wt	wt	Invasive	1.1283542039356	0.540303578278262	NA	1.6043956043956	NA	NA	NA	NA	NA	NA
chr6:12289934-12290124@@EDN1_1==wt	wt	Invasive	0.674418604651163	3.00345224395857	NA	0.708112874779541	NA	NA	NA	NA	NA	NA
chr6:12289954-12290144@@EDN1_1==wt	wt	Invasive	0.585679314565483	2.41657077100115	NA	0.987066431510876	NA	NA	NA	NA	NA	NA
chr6:12289974-12290164@@EDN1_1==wt	wt	Invasive	1.40503875968992	NA	NA	1.00759144237405	NA	NA	NA	NA	NA	NA
chr6:12289994-12290184@@EDN1_1==wt	wt	Invasive	1.13953488372093	0.580187579442978	NA	1.531179138322	NA	NA	1.04721832632071	NA	NA	NA
chr6:12290014-12290204@@EDN1_1==wt	wt	Invasive	1.24345930232558	1.3934144913492	NA	1.31322751322751	NA	NA	0.980775496904529	NA	NA	NA
chr6:12290034-12290224@@EDN1_1==wt	wt	Invasive	0.905140758873929	NA	NA	0.670843776106934	NA	NA	NA	NA	NA	NA
chr6:12290054-12290244@@EDN1_1==wt	wt	Invasive	1.60174418604651	1.55734560797852	2.38451086956522	1.63820470717022	NA	NA	NA	NA	NA	NA
chr6:12290074-12290264@@EDN1_1==wt	wt	Invasive	1.69853574504737	2.3071786784867	NA	2.87684729064039	NA	NA	2.53537068477646	1.38132776876111	1.34384236453202	NA
chr6:12290094-12290284@@EDN1_1==wt	wt	Invasive	1.10529715762274	1.97143750374159	1.13941945212365	0.943804403481823	NA	0.73275816993464	4.08258064516129	1.91030837004405	0.641142857142857	NA
chr6:12290114-12290304@@EDN1_1==wt	wt	Invasive	1.19816922315685	1.8895793376806	NA	1.17870826491516	NA	NA	2.26759221450932	0.506496403278871	0.709387755102041	NA
chr6:12290134-12290324@@EDN1_1==wt	wt	Invasive	1.06350626118068	0.865192004432511	NA	0.695238095238095	NA	NA	NA	NA	NA	NA
chr6:12290154-12290344@@EDN1_1==wt	wt	Invasive	1.18023255813953	1.58515535097814	NA	0.869047619047619	NA	NA	NA	NA	NA	NA
chr6:12290174-12290364@@EDN1_1==wt	wt	Invasive	1.02005813953488	0.667433831990794	NA	0.893187830687831	NA	NA	0.44420941300899	NA	NA	NA
chr6:12290194-12290384@@EDN1_1==wt	wt	Invasive	1.10797342192691	1.91887226697353	NA	0.782142857142857	NA	NA	NA	NA	NA	NA
chr6:12290214-12290404@@EDN1_1==wt	wt	Invasive	0.963455149501661	5.72599799297153	NA	1.08148148148148	NA	NA	1.50537634408602	1.04778440010365	1.34912891986063	NA
chr6:12290234-12290424@@EDN1_1==wt	wt	Invasive	1.17771607080875	1.41891488726932	1.15398550724638	1.06316478481427	NA	NA	1.70609318996416	NA	1.78403361344538	1.65341812400636
chr6:12290254-12290444@@EDN1_1==wt	wt	Invasive	1.01162790697674	1.20828538550058	NA	0.807599807599808	NA	NA	NA	NA	NA	NA
chr6:12290274-12290464@@EDN1_1==wt	wt	Invasive	1.45394140742978	1.00553023507274	NA	1.05339105339105	NA	NA	0.617996604414262	0.774449339207049	NA	NA
chr6:12290294-12290484@@EDN1_1==wt	wt	Invasive	0.85243772872152	0.946621840143806	0.67188832054561	1.20862762968026	NA	0.491285403050109	0.712158808933002	0.531192815994578	0.469535283993115	NA
chr6:12290314-12290504@@EDN1_1==wt	wt	Invasive	0.740838618745595	2.6337462487872	NA	1.34868592245641	NA	NA	2.3105776444111	1.68097530990677	2.7827380952381	NA
chr6:12290334-12290524@@EDN1_1==wt	wt	Invasive	1.01744186046512	1.21126880620552	NA	1.21571688784804	NA	NA	0.810587262200165	NA	NA	NA
chr6:12290354-12290544@@EDN1_1==wt	wt	Invasive	1.02892069171139	1.97573696534588	NA	1.26172839506173	NA	NA	NA	NA	2.79365079365079	NA
chr6:12290374-12290564@@EDN1_1==wt	wt	Invasive	0.655684754521964	0.667433831990794	NA	1.15873015873016	NA	NA	NA	NA	NA	NA
chr6:12290394-12290584@@EDN1_1==wt	wt	Invasive	NA	NA	NA	0.744897959183673	NA	NA	NA	NA	NA	NA
chr6:12290414-12290604@@EDN1_1==wt	wt	Invasive	0.90625	NA	NA	0.744897959183673	NA	NA	NA	NA	NA	NA
chr6:12290434-12290624@@EDN1_1==wt	wt	Invasive	1.37815975733064	1.44994246260069	NA	1.11044973544974	NA	NA	NA	NA	NA	NA
chr6:12290454-12290644@@EDN1_1==wt	wt	Invasive	1.31672203765227	0.363380641861655	NA	0.599343185550082	NA	NA	NA	NA	NA	NA
chr6:12290474-12290664@@EDN1_1==wt	wt	Invasive	1.07585825027685	0.983586699775907	NA	1.84538506760729	NA	NA	NA	NA	NA	NA
chr6:12290494-12290684@@EDN1_1==wt	wt	Invasive	1.2093023255814	0.72897028458569	NA	1.0299823633157	NA	NA	2.04898446833931	NA	NA	NA
chr6:12290514-12290704@@EDN1_1==wt	wt	Invasive	0.924377947633761	0.790411589979048	0.953271793751366	1.28929130337581	NA	1.00626048631458	1.37560252131998	0.40799534153628	1.08345864661654	NA
chr6:12290534-12290724@@EDN1_1==wt	wt	Invasive	0.950317124735729	0.884255557072549	NA	0.991202906865557	NA	NA	0.673457838143746	1.20583120797589	NA	NA
chr6:12290554-12290744@@EDN1_1==wt	wt	Invasive	1.09191583610188	1.29441712870942	NA	0.796626984126984	NA	NA	1.13448652018077	0.542488667560493	4.44599303135888	NA
chr6:12290574-12290764@@EDN1_1==wt	wt	Invasive	1.12771635531834	2.17867002152435	0.571074566343771	0.774457402008422	NA	0.81404174573055	0.503815469996531	1.33759059258207	0.488888888888889	NA
chr6:12290594-12290784@@EDN1_1==wt	wt	Invasive	0.921838447777625	1.26741424479103	1.45438251618871	1.0299823633157	NA	NA	0.496185498888689	0.713877882509291	0.588449848024316	NA
chr6:12290614-12290804@@EDN1_1==wt	wt	Invasive	2.2567084078712	1.21879221493971	NA	0.957211870255348	NA	NA	NA	NA	NA	NA
chr6:12290634-12290824@@EDN1_1==wt	wt	Invasive	0.897217607973422	0.678198893797097	NA	0.864137745493678	NA	NA	0.776968435657301	0.666192979963052	NA	NA
chr6:12290654-12290844@@EDN1_1==wt	wt	Invasive	0.969476744186047	0.667433831990794	NA	0.765199161425577	NA	NA	NA	NA	NA	NA
chr6:12290674-12290864@@EDN1_1==wt	wt	Invasive	0.529900332225914	0.667433831990794	NA	0.796626984126984	NA	NA	NA	NA	NA	NA
chr6:12290694-12290884@@EDN1_1==wt	wt	Invasive	0.851453488372093	1.49744769997935	0.9375	1.31746031746032	NA	NA	1.61970872464952	NA	NA	NA
chr6:12290714-12290904@@EDN1_1==wt	wt	Invasive	1.08261933904529	0.700393527397747	0.409334023464458	1.1973544973545	NA	NA	0.37055417700579	0.304484355585677	0.867428571428571	0.406006006006006
chr6:12290734-12290924@@EDN1_1==wt	wt	Invasive	NA	NA	NA	NA	NA	NA	NA	NA	NA	NA
chr6:12290754-12290944@@EDN1_1==wt	wt	Invasive	0.712956810631229	2.23618856530249	NA	1.0299823633157	NA	NA	NA	NA	NA	NA
chr6:12290774-12290964@@EDN1_1==wt	wt	Invasive	1.22238372093023	1.15108153633195	NA	0.759168035030104	NA	NA	NA	NA	NA	NA
chr6:12290794-12290984@@EDN1_1==wt	wt	Invasive	1.18647717484927	2.11354046797085	NA	0.318650793650794	NA	NA	NA	NA	NA	NA
chr6:12290814-12291004@@EDN1_1==wt	wt	Invasive	0.866014799154334	0.872113540467971	NA	0.970099667774086	NA	NA	0.972222222222222	NA	NA	NA
chr6:12290834-12291024@@EDN1_1==wt	wt	Invasive	1.31605297157623	0.886075949367089	0.465938905547226	0.788414334806087	NA	NA	0.779893768622879	2.61260018045751	NA	NA
chr6:12290854-12291044@@EDN1_1==wt	wt	Invasive	1.12198731501057	2.04592462224629	NA	0.779509379509379	NA	NA	NA	NA	NA	NA
chr6:12290874-12291064@@EDN1_1==wt	wt	Invasive	0.991792065663475	0.704513489323616	NA	0.518379281537176	NA	NA	NA	NA	NA	NA
chr6:12290894-12291084@@EDN1_1==wt	wt	Invasive	0.956733369388859	0.438003452243959	NA	1.0299823633157	NA	NA	NA	NA	NA	NA
chr6:12290914-12291104@@EDN1_1==wt	wt	Invasive	1.34883720930233	NA	NA	1.01388888888889	NA	NA	NA	NA	NA	NA
chr6:12290934-12291124@@EDN1_1==wt	wt	Invasive	1.46124031007752	0.658876987990912	NA	0.421356421356421	NA	NA	NA	NA	NA	NA
chr6:12290954-12291144@@EDN1_1==wt	wt	Invasive	0.985688729874776	NA	NA	1.32426303854875	NA	NA	NA	NA	NA	NA
chr6:12290974-12291164@@EDN1_1==wt	wt	Invasive	NA	NA	NA	2.12433862433862	NA	NA	NA	NA	NA	NA
chr6:12290994-12291184@@EDN1_1==wt	wt	Invasive	NA	NA	NA	1.15873015873016	NA	NA	NA	NA	NA	NA
chr6:12291014-12291204@@EDN1_1==wt	wt	Invasive	0.903720930232558	1.61104718066743	NA	0.965608465608465	NA	NA	NA	NA	NA	NA
chr6:12291034-12291224@@EDN1_1==wt	wt	Invasive	1.02768549280177	NA	NA	1.34412698412698	NA	NA	NA	NA	NA	NA
chr6:12291054-12291244@@EDN1_1==wt	wt	Invasive	NA	NA	NA	NA	NA	NA	NA	NA	NA	NA
chr6:12291074-12291264@@EDN1_1==wt	wt	Invasive	NA	NA	NA	NA	NA	NA	NA	NA	NA	NA
chr6:12291094-12291284@@EDN1_1==wt	wt	Invasive	1.01162790697674	2.47343125973059	NA	1.15873015873016	NA	NA	NA	NA	NA	NA
chr6:12573005-12573195@@EDN1_3==wt	wt	Invasive	1.16490486257928	0.667433831990794	NA	0.554175293305728	NA	NA	NA	NA	NA	NA
chr6:12573025-12573215@@EDN1_3==wt	wt	Invasive	1.71976744186047	NA	NA	0.98046398046398	NA	NA	NA	NA	NA	NA
chr6:12573045-12573235@@EDN1_3==wt	wt	Invasive	1.25249169435216	0.549651391051242	NA	1.41622574955908	NA	NA	NA	NA	NA	NA
chr6:12573065-12573255@@EDN1_3==wt	wt	Invasive	NA	NA	NA	NA	NA	NA	NA	NA	NA	NA
chr6:12573085-12573275@@EDN1_3==wt	wt	Invasive	0.91046511627907	NA	NA	0.880634920634921	NA	NA	NA	NA	NA	NA
chr6:12573105-12573295@@EDN1_3==wt	wt	Invasive	0.752236135957066	0.817606444188723	NA	0.842712842712843	NA	NA	NA	NA	NA	NA
chr6:12573125-12573315@@EDN1_3==wt	wt	Invasive	2.24806201550388	NA	NA	0.891330891330891	NA	NA	NA	NA	NA	NA
chr6:12573145-12573335@@EDN1_3==wt	wt	Invasive	NA	NA	NA	NA	NA	NA	NA	NA	NA	NA
chr6:12573165-12573355@@EDN1_3==wt	wt	Invasive	1.08315715292459	1.83420704939692	NA	0.82766439909297	NA	NA	NA	NA	NA	NA
chr6:12573185-12573375@@EDN1_3==wt	wt	Invasive	0.688468992248062	0.553722882836807	NA	1.70401493930906	NA	NA	NA	NA	NA	NA
chr6:12573205-12573395@@EDN1_3==wt	wt	Invasive	0.983527131782946	NA	NA	1.8961038961039	NA	NA	NA	NA	NA	NA
chr6:12573225-12573415@@EDN1_3==wt	wt	Invasive	0.674418604651163	0.586825881267268	NA	0.814732142857143	NA	NA	0.691659401336821	0.750029765448268	NA	NA
chr6:12573245-12573435@@EDN1_3==wt	wt	Invasive	0.776217639315489	0.655724466517271	NA	0.679255610290093	NA	NA	NA	NA	NA	NA
chr6:12573265-12573455@@EDN1_3==wt	wt	Invasive	1.04352608422376	1.28650289354747	NA	0.77703081232493	NA	NA	1.96856906534326	1.15174517112843	NA	NA
chr6:12573285-12573475@@EDN1_3==wt	wt	Invasive	1.11538461538462	NA	NA	1.54497354497354	NA	NA	NA	NA	NA	NA
chr6:12573305-12573495@@EDN1_3==wt	wt	Invasive	1.57364341085271	NA	NA	1.15873015873016	NA	NA	NA	NA	NA	NA
chr6:12573325-12573515@@EDN1_3==wt	wt	Invasive	0.999584717607973	0.467203682393556	NA	0.920168067226891	NA	NA	NA	NA	NA	NA
chr6:12573345-12573535@@EDN1_3==wt	wt	Invasive	1.03036175710594	0.947949500508664	NA	1.47474747474747	NA	NA	1.30613535736875	2.23982897123607	1.3469387755102	NA
chr6:12573365-12573555@@EDN1_3==wt	wt	Invasive	1.06487148102815	NA	NA	1.36940836940837	NA	NA	NA	NA	NA	NA
chr6:12573385-12573575@@EDN1_3==wt	wt	Invasive	1.59408033826638	0.991038114168149	NA	0.811111111111111	NA	NA	NA	NA	NA	NA
chr6:12573405-12573595@@EDN1_3==wt	wt	Invasive	1.90282392026578	NA	NA	1.15873015873016	NA	NA	NA	NA	NA	NA
chr6:12573425-12573615@@EDN1_3==wt	wt	Invasive	1.21990424076607	2.60555899796406	NA	2.04798818752307	NA	NA	2.58064516129032	2.74284140969163	NA	NA
chr6:12573445-12573635@@EDN1_3==wt	wt	Invasive	1.56829088224437	3.48893705973482	5.61931243680485	4.89701436130008	25.5554972631726	25.7708746419916	21.7518424549958	30.9779735682819	21.227380952381	6.12912912912913
chr6:12573465-12573655@@EDN1_3==wt	wt	Invasive	1.08105335157319	2.5650398249058	3.01310741687979	3.03314659197012	NA	NA	12.258064516129	15.8577721837634	1.58768472906404	NA
chr6:12573485-12573675@@EDN1_3==wt	wt	Invasive	0.757241942064463	3.11469121595704	2.23112128146453	1.21221001221001	NA	NA	3.2191894127378	2.0254828871569	0.963133640552995	NA
chr6:12573505-12573695@@EDN1_3==wt	wt	Invasive	1.86669435215947	1.19517221077421	NA	0.46975546975547	NA	NA	1.15798180314309	1.88647915960691	NA	NA
chr6:12573525-12573715@@EDN1_3==wt	wt	Invasive	1.59379113646336	1.43001546392996	0.89981542247744	1.58395223532838	NA	NA	3.31435800126502	1.38836856328434	1.08668280871671	NA
chr6:12573545-12573735@@EDN1_3==wt	wt	Invasive	1.01162790697674	1.01017012409417	NA	1.2680443246481	NA	NA	NA	2.11415767886982	2.89142857142857	NA
chr6:12573565-12573755@@EDN1_3==wt	wt	Invasive	0.602159468438538	NA	NA	1.01388888888889	NA	NA	NA	NA	NA	NA
chr6:12573585-12573775@@EDN1_3==wt	wt	Invasive	1.49335548172757	0.48331415420023	NA	0.662131519274376	NA	NA	NA	NA	NA	NA
chr6:12573605-12573795@@EDN1_3==wt	wt	Invasive	0.518783542039356	0.863311152248962	NA	1.08233036804465	NA	NA	0.673835125448029	0.319614013006083	NA	NA
chr6:12573625-12573815@@EDN1_3==wt	wt	Invasive	0.843023255813953	0.713783403656821	NA	0.449303530936184	NA	NA	NA	NA	NA	NA
chr6:12573645-12573835@@EDN1_3==wt	wt	Invasive	1.30285412262156	0.632671653241274	NA	1.71940604198669	NA	NA	0.752688172043011	0.352022426912295	NA	NA
chr6:12573665-12573855@@EDN1_3==wt	wt	Invasive	0.81640146878825	1.51841196777906	NA	1.07035243475921	NA	NA	2.23165440482928	1.09826879975269	0.616	NA
chr6:12573685-12573875@@EDN1_3==wt	wt	Invasive	0.970413436692506	0.667433831990794	NA	1.21609303787522	NA	NA	1.04309541952417	1.3517291616081	2.11020408163265	NA
chr6:12573705-12573895@@EDN1_3==wt	wt	Invasive	0.893148962916405	1.02682127998584	1.09472049689441	0.64520202020202	NA	NA	0.863082437275986	0.791659324522761	NA	NA
chr6:12573725-12573915@@EDN1_3==wt	wt	Invasive	1.05846253229974	1.10153713735066	NA	0.703514739229025	NA	NA	NA	NA	NA	NA
chr6:12573745-12573935@@EDN1_3==wt	wt	Invasive	0.938998211091234	1.02972032002951	NA	1.14725758290115	1.06405646073238	NA	1.20854157201272	0.509027734690079	1.45250965250965	NA
chr6:12573765-12573955@@EDN1_3==wt	wt	Invasive	0.922480620155039	1.60868667197781	NA	0.924050632911392	NA	NA	NA	0.90755781938326	1	NA
chr6:12573785-12573975@@EDN1_3==wt	wt	Invasive	1.24965800273598	1.09014192558496	NA	0.880048221820374	NA	NA	0.436340969300296	1.51522696801379	NA	NA
chr6:12573805-12573995@@EDN1_3==wt	wt	Invasive	1.10359408033827	0.998732509464485	NA	0.923852423852424	NA	NA	0.343618513323983	0.617314690672285	NA	NA
chr6:12573825-12574015@@EDN1_3==wt	wt	Invasive	1.6594247246022	0.607744627503812	NA	0.735347985347985	NA	NA	NA	NA	0.715873015873016	NA
chr6:12573845-12574035@@EDN1_3==wt	wt	Invasive	0.800105708245243	1.26179096704829	1.12166772453189	0.860770975056689	NA	NA	1.03779732811991	0.801828861300227	NA	NA
chr6:12573865-12574055@@EDN1_3==wt	wt	Invasive	0.821407274895647	3.20368239355581	NA	0.876876876876877	NA	NA	NA	NA	NA	NA
chr6:12573885-12574075@@EDN1_3==wt	wt	Invasive	1.61860465116279	3.33716915995397	NA	0.772486772486772	NA	NA	NA	NA	NA	NA
chr6:12573905-12574095@@EDN1_3==wt	wt	Invasive	1.13808139534884	NA	NA	0.737373737373737	NA	NA	NA	NA	NA	NA
chr6:12573925-12574115@@EDN1_3==wt	wt	Invasive	0.805555555555556	0.934407364787112	NA	3.24444444444444	NA	NA	NA	NA	NA	NA
chr6:12573945-12574135@@EDN1_3==wt	wt	Invasive	1.04228329809725	0.503847108463639	NA	0.737373737373737	NA	NA	NA	NA	NA	NA
chr6:12573965-12574155@@EDN1_3==wt	wt	Invasive	NA	NA	NA	1.58008658008658	NA	NA	NA	NA	NA	NA
chr6:12573985-12574175@@EDN1_3==wt	wt	Invasive	0.711886304909561	0.519115202659507	NA	0.496598639455782	NA	NA	NA	NA	NA	NA
chr6:12574005-12574195@@EDN1_3==wt	wt	Invasive	NA	NA	NA	NA	NA	NA	NA	NA	NA	NA
chr6:90121330-90121520@@RRAGD_1==wt	wt	Proliferative	0.578073089700997	1.33486766398159	NA	0.811111111111111	NA	NA	NA	NA	NA	NA
chr6:90121350-90121540@@RRAGD_1==wt	wt	Proliferative	0.692166462668299	1.83544303797468	NA	0.901234567901235	NA	NA	NA	NA	NA	NA
chr6:90121370-90121560@@RRAGD_1==wt	wt	Proliferative	0.613107822410148	1.99534906022248	NA	1.07289829512052	NA	NA	NA	NA	NA	NA
chr6:90121390-90121580@@RRAGD_1==wt	wt	Proliferative	1.12057245080501	1.64806476960834	0.679084001688476	1.24885361552028	NA	NA	1.36124456646076	1.15343518605305	1.14621848739496	NA
chr6:90121410-90121600@@RRAGD_1==wt	wt	Proliferative	1.00378583017847	1.00873522334972	NA	1.26545530492899	NA	NA	NA	0.817474302496329	NA	NA
chr6:90121430-90121620@@RRAGD_1==wt	wt	Proliferative	0.939034237726098	1.20434727017005	0.569927536231884	1.06080930024592	0.737587478599101	0.485066600479854	0.685994283380972	0.702559527128757	NA	0.828389364974731
chr6:90121450-90121640@@RRAGD_1==wt	wt	Proliferative	1.05129958960328	1.31305610084463	NA	1.11877394636015	NA	1.48880791254555	1.10571890760301	1.1308331059218	0.399142857142857	NA
chr6:90121470-90121660@@RRAGD_1==wt	wt	Proliferative	1.09181792399319	1.18592845461126	0.527674185919592	0.741367637102234	NA	0.859869281045751	0.910752688172043	0.948700440528634	0.572357723577236	0.297077565370248
chr6:90121490-90121680@@RRAGD_1==wt	wt	Proliferative	1.02264781881745	1.02360744186382	0.796080832823025	1.14396926498837	NA	0.619688798409467	2.82977848287208	0.782913266411497	NA	NA
chr6:90121510-90121700@@RRAGD_1==wt	wt	Proliferative	0.962107659782078	1.47815854316605	0.520910095799558	1.29005291005291	NA	0.636007540609796	1.45077720207254	0.802538175344092	0.33469387755102	0.760500760500761
chr6:90121530-90121720@@RRAGD_1==wt	wt	Proliferative	0.813664236954761	1.65570427795611	0.557780320366133	1.03360906177808	0.491724985732734	0.426473008956669	0.970131421744325	0.298306412139011	1.08479262672811	0.423132810229584
chr6:90121550-90121740@@RRAGD_1==wt	wt	Proliferative	0.814922480620155	1.69475845574133	NA	1.11044973544974	NA	NA	NA	NA	NA	NA
chr6:90121570-90121760@@RRAGD_1==wt	wt	Proliferative	0.956507155635063	1.01281917162239	1.19318181818182	1.07661542307212	NA	NA	0.918279569892473	5.91162995594714	1.85428571428571	NA
chr6:90121590-90121780@@RRAGD_1==wt	wt	Proliferative	1.46124031007752	1.26894827316768	0.883152173913043	1.05474155474155	NA	0.434525857126476	0.564516129032258	0.424588453512636	0.907936507936508	NA
chr6:90121610-90121800@@RRAGD_1==wt	wt	Proliferative	0.843023255813953	1.67270454190285	NA	1.15873015873016	NA	NA	NA	NA	NA	NA
chr6:90121630-90121820@@RRAGD_1==wt	wt	Proliferative	0.905383880216629	1.02400807099957	NA	0.956412194507432	NA	NA	NA	0.675391865587542	1.41428571428571	NA
chr6:90121650-90121840@@RRAGD_1==wt	wt	Proliferative	1.42241014799154	1.19091134727769	0.515723087654034	1.22872057100245	NA	NA	0.625610948191593	0.854911608215573	1.62608695652174	0.794359576968273
chr6:90121670-90121860@@RRAGD_1==wt	wt	Proliferative	0.578073089700997	0.824477086576863	NA	1.54497354497354	NA	NA	NA	NA	NA	NA
chr6:90121690-90121880@@RRAGD_1==wt	wt	Proliferative	1.21914132379249	5.39081171992564	NA	2.76312576312576	NA	NA	NA	NA	NA	NA
chr6:90121710-90121900@@RRAGD_1==wt	wt	Proliferative	1.25581395348837	2.31702639235829	NA	1.93121693121693	NA	NA	0.648869113830182	NA	1.10628571428571	NA
chr6:90121730-90121920@@RRAGD_1==wt	wt	Proliferative	1.06920022688599	1.32035823285135	NA	1.44058344058344	NA	NA	NA	NA	NA	NA
chr6:90121750-90121940@@RRAGD_1==wt	wt	Proliferative	1.3172238372093	1.08337085772419	NA	1.15873015873016	NA	NA	NA	2.20785995826571	NA	NA
chr6:90121770-90121960@@RRAGD_1==wt	wt	Proliferative	1.13128282070518	2.57935366321442	NA	2.25952380952381	NA	NA	NA	NA	NA	NA
chr6:90121790-90121980@@RRAGD_1==wt	wt	Proliferative	NA	NA	NA	1.62222222222222	NA	NA	NA	NA	NA	NA
chr6:90121810-90122000@@RRAGD_1==wt	wt	Proliferative	0.911518895348837	3.01612503823688	NA	1.53308913308913	NA	NA	2.08096141682479	1.44260171028764	5.78285714285714	NA
chr6:90121830-90122020@@RRAGD_1==wt	wt	Proliferative	12.0973837209302	10.3024401758579	NA	7.43518518518518	NA	12.4618736383442	8.27956989247312	23.9864170337739	NA	NA
chr6:90121850-90122040@@RRAGD_1==wt	wt	Proliferative	2.28820598006644	4.42774731680167	NA	3.89214489214489	NA	2.44444444444444	7.02508960573477	8.04235852253473	1.90068027210884	NA
chr6:90121870-90122060@@RRAGD_1==wt	wt	Proliferative	4.01760797342193	5.02243958573072	3.28532608695652	5.82986111111111	8.08299669482189	NA	6.25764284208307	5.84633324695517	5.60685714285714	NA
chr6:90121890-90122080@@RRAGD_1==wt	wt	Proliferative	5.01892915089238	1.82897565588175	2.31673407482305	3.78111946532999	NA	12.6464939885419	9.58980485862206	7.81620166421928	4.08571428571429	2.05842205842206
chr6:90121910-90122100@@RRAGD_1==wt	wt	Proliferative	4.2250341997264	2.36596736596737	2.5679347826087	2.23845598845599	NA	NA	0.60743255989436	1.87951155421594	3.86122448979592	NA
chr6:90121930-90122120@@RRAGD_1==wt	wt	Proliferative	2.36983204134367	2.97564250095896	2.57375776397516	3.63712522045855	4.90798547353817	2.81746708345174	2.945301542777	2.69373683202452	8.53533834586466	NA
chr6:90121950-90122140@@RRAGD_1==wt	wt	Proliferative	1.06930844553244	1.87844779519059	NA	1.32913165266106	4.40647210040829	2.38852578068264	5.4026284348865	0.846157611355849	2.09120879120879	2.52252252252252
chr6:90121970-90122160@@RRAGD_1==wt	wt	Proliferative	1.05912217490992	0.7956004736412	1.55511578449905	1.96679197994987	NA	3.58492255349628	1.42288996906761	1.46756381630559	2.26502463054187	2.29388008698354
chr6:90121990-90122180@@RRAGD_1==wt	wt	Proliferative	0.988372093023256	1.81086698602153	0.575075834175935	0.957628230355503	NA	NA	0.733052828424497	0.269373683202452	1.09665653495441	NA
chr6:90122010-90122200@@RRAGD_1==wt	wt	Proliferative	1.00635901162791	1.93839825673922	NA	0.734804490902052	NA	NA	1.0784785748676	1.00177526464593	0.471428571428571	NA
chr6:90122030-90122220@@RRAGD_1==wt	wt	Proliferative	0.751810903545558	1.72251862700654	NA	1.51964610981004	NA	NA	0.687237026647966	NA	0.797354497354497	NA
chr6:90122050-90122240@@RRAGD_1==wt	wt	Proliferative	1.33060967944689	0.811949419544356	0.480072463768116	1.27138447971781	NA	NA	0.648469809760132	1.37017960013555	3.97733990147783	1.58310034172103
chr6:90122070-90122260@@RRAGD_1==wt	wt	Proliferative	0.817477096546864	3.26379877416775	1.65731961147086	2.61973775017253	2.33629788117326	NA	4.89700738437621	1.81948941139005	4.96813186813187	4.7027027027027
chr6:90122090-90122280@@RRAGD_1==wt	wt	Proliferative	1.4937780497756	4.70743104229871	1.43311511857707	2.24615384615385	NA	NA	2.6752688172043	2.97978602894903	2.11505791505792	2.10810810810811
chr6:90122110-90122300@@RRAGD_1==wt	wt	Proliferative	1.40373174689021	1.64895417315373	2.5559462915601	1.12863327149041	NA	NA	1.97849462365591	NA	8.14285714285714	3.40704340704341
chr6:90122130-90122320@@RRAGD_1==wt	wt	Proliferative	0.790418604651163	2.08882069641563	0.462603519668737	1.38838838838839	NA	NA	1.54301075268817	5.99122613803231	1.27959183673469	3.01158301158301
chr6:90122150-90122340@@RRAGD_1==wt	wt	Proliferative	1.38293702639143	2.28507720049185	2.60488622511174	1.01388888888889	NA	0.730523627075351	0.529477196885428	0.667628740695732	1.31644204851752	0.698283188849227
chr6:90122170-90122360@@RRAGD_1==wt	wt	Proliferative	1.41206395348837	0.961889934339674	NA	1.04285714285714	NA	NA	NA	0.918417485598103	NA	NA
chr6:90122190-90122380@@RRAGD_1==wt	wt	Proliferative	1.30285412262156	3.86824554239826	NA	0.998905309250137	NA	NA	NA	NA	NA	NA
chr6:90122210-90122400@@RRAGD_1==wt	wt	Proliferative	0.604651162790698	1.01408551217206	NA	0.741587301587302	NA	NA	NA	2.25053654128544	NA	NA
chr6:90122230-90122420@@RRAGD_1==wt	wt	Proliferative	0.878518971848225	1.51936156875953	0.788374867444327	0.833720480061943	NA	NA	0.860215053763441	1.10635619886721	1.08503401360544	NA
chr6:90122250-90122440@@RRAGD_1==wt	wt	Proliferative	1.19045102184637	0.604142692750288	NA	1.31855500821018	NA	NA	0.613301473516527	NA	NA	NA
chr6:90122270-90122460@@RRAGD_1==wt	wt	Proliferative	1.28357089272318	2.16674171544837	NA	1.29505135387488	NA	NA	1.22887864823349	NA	NA	NA
chr6:90122290-90122480@@RRAGD_1==wt	wt	Proliferative	1.02184637068358	1.58226313770618	NA	1.18262150220913	NA	1.01541192608731	1.62803663878933	0.420688529939631	2.35714285714286	NA
chr6:90122310-90122500@@RRAGD_1==wt	wt	Proliferative	0.847580138277813	1.78341190591088	NA	0.958180708180708	NA	NA	NA	NA	0.851612903225807	NA
chr6:90122330-90122520@@RRAGD_1==wt	wt	Proliferative	1.16	0.811117504155479	NA	0.853801169590643	NA	NA	NA	NA	NA	NA
chr6:90122350-90122540@@RRAGD_1==wt	wt	Proliferative	1.46926910299003	1.6871244086434	NA	0.892792089513401	NA	NA	NA	NA	NA	NA
chr6:90122370-90122560@@RRAGD_1==wt	wt	Proliferative	0.970504821327283	2.80322209436134	NA	0.589184826472962	NA	NA	2.02037351443124	NA	NA	NA
chr6:90122390-90122580@@RRAGD_1==wt	wt	Proliferative	1.00156195765359	1.01061789453925	1.04850832562442	1.12654320987654	NA	NA	0.629521016617791	NA	1.27460317460317	NA
chr6:90122410-90122600@@RRAGD_1==wt	wt	Proliferative	0.636950904392765	8.45416187188339	NA	NA	NA	NA	NA	NA	NA	NA
chr6:90122430-90122620@@RRAGD_1==wt	wt	Proliferative	0.786821705426357	0.827339854238588	NA	0.749078082411416	NA	NA	0.855687606112054	1.39944354277765	1.10799031476998	NA
chr6:90122450-90122640@@RRAGD_1==wt	wt	Proliferative	0.62624584717608	0.566307493810371	NA	1.57256235827664	NA	NA	NA	NA	NA	NA
chr6:90122470-90122660@@RRAGD_1==wt	wt	Proliferative	1.26612549363756	1.79693723997521	0.54008152173913	1.02503052503053	NA	NA	1.42883178421724	2.23146419771522	1.4416149068323	0.926752839796318
chr6:90122490-90122680@@RRAGD_1==wt	wt	Proliferative	1.10052854122622	1.45140372988474	NA	1.0524246395806	NA	NA	2.02447163515017	2.19204769861765	1.72454212454212	NA
chr6:90122510-90122700@@RRAGD_1==wt	wt	Proliferative	1.1392206159648	1.22457945242755	NA	1.10665239878723	NA	NA	0.456174649723037	0.756196324478263	NA	NA
chr6:90122530-90122720@@RRAGD_1==wt	wt	Proliferative	1.21770025839793	0.353942183631482	NA	1.46100759144237	NA	NA	NA	NA	NA	NA
chr6:90122550-90122740@@RRAGD_1==wt	wt	Proliferative	1.22238372093023	0.654346894108622	NA	0.708112874779541	NA	0.54520697167756	NA	0.752936857562408	NA	NA
chr6:90122570-90122760@@RRAGD_1==wt	wt	Proliferative	1.22051862523153	1.00503117724195	NA	1.22370568164961	NA	NA	0.855796140816026	0.592329974051053	NA	0.9100134617376
chr6:90122590-90122780@@RRAGD_1==wt	wt	Proliferative	0.337209302325581	NA	NA	0.914786967418546	NA	NA	NA	NA	NA	NA
chr6:90122610-90122800@@RRAGD_1==wt	wt	Proliferative	0.762611806797853	1.0220080552359	NA	1.13803854875283	NA	NA	0.564516129032258	NA	NA	NA
chr6:90122630-90122820@@RRAGD_1==wt	wt	Proliferative	1.47529069767442	1.55734560797852	NA	1.39574314574315	NA	NA	NA	NA	NA	NA
chr6:90122650-90122840@@RRAGD_1==wt	wt	Proliferative	1.28752642706131	NA	NA	1.82086167800453	NA	NA	NA	NA	NA	NA
chr6:90122670-90122860@@RRAGD_1==wt	wt	Proliferative	0.729101194217473	1.58130477117819	NA	1.03346203346203	NA	NA	NA	NA	NA	NA
chr6:90122690-90122880@@RRAGD_1==wt	wt	Proliferative	0.793208245243129	0.557365796539681	NA	1.17577030812325	NA	NA	NA	0.425187872505831	NA	NA
chr6:90122710-90122900@@RRAGD_1==wt	wt	Proliferative	1.22728501892915	1.40161104718067	NA	0.832178932178932	NA	NA	1.08281456328995	1.23413710487673	0.589285714285714	NA
chr6:90122730-90122920@@RRAGD_1==wt	wt	Proliferative	0.82796926910299	0.772728736783235	NA	0.866528640441684	NA	NA	1.39869613072559	2.84574560338548	NA	NA
chr6:90122750-90122940@@RRAGD_1==wt	wt	Proliferative	0.945736434108527	0.908451604654136	NA	0.801249577845323	NA	NA	0.733388475323959	3.97153507285666	NA	0.753623188405797
chr6:90122770-90122960@@RRAGD_1==wt	wt	Proliferative	0.789563244469654	1.11238971998466	NA	1.15873015873016	NA	NA	NA	NA	NA	NA
chr6:90122790-90122980@@RRAGD_1==wt	wt	Proliferative	0.674418604651163	0.404909858074415	NA	1.06603174603175	NA	NA	NA	NA	NA	NA
chr6:90122810-90123000@@RRAGD_1==wt	wt	Proliferative	0.880034032898468	1.32055621729173	NA	0.965608465608465	NA	NA	NA	1.11864904552129	0.990476190476191	NA
chr6:90122830-90123020@@RRAGD_1==wt	wt	Proliferative	0.665697674418605	0.988651987087487	NA	1.41015274034142	NA	NA	1.70073052614299	0.541917476544372	1.27590618336887	NA
chr6:90122850-90123040@@RRAGD_1==wt	wt	Proliferative	0.795813953488372	0.363380641861655	NA	0.834285714285714	NA	NA	NA	NA	NA	NA
chr6:90122870-90123060@@RRAGD_1==wt	wt	Proliferative	1.64637482900137	0.703317371345138	NA	0.514991181657848	NA	NA	NA	NA	NA	NA
chr6:90122890-90123080@@RRAGD_1==wt	wt	Proliferative	1.64475557664926	0.91801425312418	NA	0.926984126984127	NA	NA	2.6715129486597	0.745362040081901	1.35771428571429	NA
chr6:90122910-90123100@@RRAGD_1==wt	wt	Proliferative	2.04919499105546	2.26522997524148	NA	0.684704184704185	NA	NA	NA	NA	NA	NA
chr6:90122930-90123120@@RRAGD_1==wt	wt	Proliferative	1.83932346723044	NA	NA	NA	NA	NA	NA	NA	NA	NA
chr6:90122950-90123140@@RRAGD_1==wt	wt	Proliferative	NA	NA	NA	1.54497354497354	NA	NA	NA	NA	NA	NA
chr6:90122970-90123160@@RRAGD_1==wt	wt	Proliferative	1.8921188630491	1.32662774012985	NA	0.623931623931624	NA	NA	NA	NA	NA	NA
chr6:90122990-90123180@@RRAGD_1==wt	wt	Proliferative	1.70648343904158	1.04951551842031	NA	0.983164983164983	NA	NA	NA	NA	NA	NA
chr6:90123010-90123200@@RRAGD_1==wt	wt	Proliferative	1.7609819121447	0.432596002216255	NA	0.781469176818014	NA	NA	NA	NA	NA	NA
chr6:90123030-90123220@@RRAGD_1==wt	wt	Proliferative	1.32808586762075	0.970812846532064	NA	0.686654908877131	NA	NA	0.354206198608476	1.09334024358642	1.05634920634921	NA
chr6:90123050-90123240@@RRAGD_1==wt	wt	Proliferative	0.798864894795127	1.51368171242772	NA	1.24786324786325	NA	NA	1.00358422939068	0.794307014571332	2.20849420849421	1.89919649379109
chr6:90123070-90123260@@RRAGD_1==wt	wt	Proliferative	1.36416490486258	1.39986122065485	1.19076697606253	0.763398692810457	NA	0.971797485558953	NA	0.497352786646728	1.96428571428571	1.21021021021021
chr6:90123090-90123280@@RRAGD_1==wt	wt	Proliferative	0.895061728395062	1.09542106323913	1.21246315401621	1.00329074719319	NA	NA	0.787696924231058	0.735426698084213	0.642643923240938	NA
chr6:90123110-90123300@@RRAGD_1==wt	wt	Proliferative	1.06994229760448	1.48137752954054	0.946049840933192	1.13586048454469	NA	0.276182064417358	1.55419936065097	0.830265507798548	2.16247334754797	0.580341535565416
chr6:90123130-90123320@@RRAGD_1==wt	wt	Proliferative	0.645096056622851	1.52421059504281	NA	0.776595744680851	NA	0.943215206571925	NA	NA	0.532919254658385	NA
chr7:93930351-93930541@@COL1A2_1==wt	wt	Invasive	1.46363186541316	3.69869581894898	2.23547894021739	1.73809523809524	NA	NA	2.48805256869773	1.48794664708762	3.91490683229814	NA
chr7:93930371-93930561@@COL1A2_1==wt	wt	Invasive	1.24044850498339	2.58974325821147	4.26294577430386	1.23597883597884	NA	NA	1.01296352125415	1.6767672609	4.80672268907563	NA
chr7:93930391-93930581@@COL1A2_1==wt	wt	Invasive	1.37693798449612	7.882075730177	6.099157054126	1.47255291005291	NA	NA	1.61485826001955	NA	NA	NA
chr7:93930411-93930601@@COL1A2_1==wt	wt	Invasive	0.97517284726587	3.58745684695052	4.80687111801242	1.15873015873016	NA	NA	9.39068100358423	NA	14.2895238095238	NA
chr7:93930431-93930621@@COL1A2_1==wt	wt	Invasive	1.01162790697674	2.75431371989589	3.31948436938556	1.12010582010582	NA	NA	1.72043010752688	0.553178099433606	6.40793650793651	NA
chr7:93930451-93930641@@COL1A2_1==wt	wt	Invasive	0.930697674418605	1.09435096776869	NA	1.51526251526252	NA	NA	1.81530676786844	1.1768592899715	2.47238095238095	NA
chr7:93930471-93930661@@COL1A2_1==wt	wt	Invasive	0.925163983303518	1.52421059504281	1.12742830712303	1.34307359307359	NA	NA	NA	2.98306412139011	3.64795918367347	NA
chr7:93930491-93930681@@COL1A2_1==wt	wt	Invasive	0.786821705426357	1.55734560797852	NA	1.07596371882086	NA	NA	NA	NA	NA	NA
chr7:93930511-93930701@@COL1A2_1==wt	wt	Invasive	1.14430041936714	1.44054468738013	NA	0.812840559109216	NA	NA	0.472274931477968	0.480867236762546	NA	NA
chr7:93930531-93930721@@COL1A2_1==wt	wt	Invasive	1.03660637381568	2.40523377232238	NA	1.40013227513228	NA	NA	NA	4.40493671771205	NA	1.87387387387387
chr7:93930551-93930741@@COL1A2_1==wt	wt	Invasive	1.55409504550051	1.86881472957422	NA	0.702260702260702	NA	NA	NA	NA	NA	NA
chr7:93930571-93930761@@COL1A2_1==wt	wt	Invasive	0.477713178294574	0.698120444955888	NA	1.24786324786325	NA	NA	NA	NA	NA	NA
chr7:93930591-93930781@@COL1A2_1==wt	wt	Invasive	0.529900332225914	0.943845823017284	NA	0.901234567901235	NA	NA	NA	NA	NA	NA
chr7:93930611-93930801@@COL1A2_1==wt	wt	Invasive	1.01162790697674	NA	NA	1.52464494569758	NA	NA	NA	NA	NA	NA
chr7:93930631-93930821@@COL1A2_1==wt	wt	Invasive	0.79485049833887	0.576794669621674	NA	1.2828798185941	NA	NA	NA	NA	NA	NA
chr7:93930651-93930841@@COL1A2_1==wt	wt	Invasive	2.42790697674419	2.66973532796318	NA	2.2015873015873	NA	NA	NA	NA	NA	NA
chr7:93930671-93930861@@COL1A2_1==wt	wt	Invasive	0.817303902246748	3.94392718903651	NA	0.778818631277647	NA	NA	0.744594750838247	0.749467102458434	NA	NA
chr7:93930691-93930881@@COL1A2_1==wt	wt	Invasive	0.881095273818455	0.828375323392829	NA	0.965608465608465	NA	NA	NA	NA	NA	NA
chr7:93930711-93930901@@COL1A2_1==wt	wt	Invasive	0.975923392612859	1.25785606798265	NA	0.88608776844071	NA	NA	1.63440860215054	0.792888609188169	NA	NA
chr7:93930731-93930921@@COL1A2_1==wt	wt	Invasive	1.06350626118068	1.75201380897583	NA	NA	NA	NA	NA	NA	NA	NA
chr7:93930751-93930941@@COL1A2_1==wt	wt	Invasive	0.838466373350094	0.519115202659506	NA	1.00759144237405	NA	NA	NA	NA	NA	NA
chr7:93930771-93930961@@COL1A2_1==wt	wt	Invasive	0.915282392026578	1.16006356512686	NA	0.936507936507937	NA	NA	0.92375366568915	NA	1.87487684729064	NA
chr7:93930791-93930981@@COL1A2_1==wt	wt	Invasive	0.76156258165665	0.67884295732397	NA	0.713064713064713	NA	NA	NA	3.31708587939937	NA	NA
chr7:93930811-93931001@@COL1A2_1==wt	wt	Invasive	1.27200471003827	1.01592467395474	NA	0.900567480878362	NA	1.41912765106042	1.53609831029186	0.468884293805628	1.92555331991952	1.22725542443852
chr7:93930831-93931021@@COL1A2_1==wt	wt	Invasive	0.865671641791045	1.98641021425832	NA	0.981701940035273	NA	NA	2.21290322580645	0.993876651982379	NA	NA
chr7:93930851-93931041@@COL1A2_1==wt	wt	Invasive	1.62473572938689	1.08337085772419	NA	0.579365079365079	NA	NA	NA	NA	NA	NA
chr7:93930871-93931061@@COL1A2_1==wt	wt	Invasive	NA	NA	NA	NA	NA	NA	NA	NA	NA	NA
chr7:93930891-93931081@@COL1A2_1==wt	wt	Invasive	NA	NA	NA	NA	NA	NA	NA	NA	NA	NA
chr7:93930911-93931101@@COL1A2_1==wt	wt	Invasive	NA	NA	NA	NA	NA	NA	NA	NA	NA	NA
chr7:93930931-93931121@@COL1A2_1==wt	wt	Invasive	NA	NA	NA	NA	NA	NA	NA	NA	NA	NA
chr7:93930951-93931141@@COL1A2_1==wt	wt	Invasive	NA	NA	NA	NA	NA	NA	NA	NA	NA	NA
chr7:93930971-93931161@@COL1A2_1==wt	wt	Invasive	NA	NA	NA	NA	NA	NA	NA	NA	NA	NA
chr7:93930991-93931181@@COL1A2_1==wt	wt	Invasive	NA	NA	NA	NA	NA	NA	NA	NA	NA	NA
chr7:93931011-93931201@@COL1A2_1==wt	wt	Invasive	NA	NA	NA	NA	NA	NA	NA	NA	NA	NA
chr7:93931031-93931221@@COL1A2_1==wt	wt	Invasive	0.824289405684755	1.68029394545051	NA	1.35185185185185	NA	NA	NA	NA	1.42637362637363	NA
chr7:93931051-93931241@@COL1A2_1==wt	wt	Invasive	0.807402554864068	1.73038400886502	NA	1.03199404761905	NA	NA	NA	3.32771200440529	2.34285714285714	NA
chr7:93931071-93931261@@COL1A2_1==wt	wt	Invasive	1.33010335917313	1.46573704280331	NA	0.596921596921597	NA	NA	NA	2.1942731277533	NA	NA
chr7:93931091-93931281@@COL1A2_1==wt	wt	Invasive	1.34883720930233	1.31775397598182	NA	0.426900584795322	NA	NA	NA	NA	NA	NA
chr7:93931111-93931301@@COL1A2_1==wt	wt	Invasive	0.791144901610018	1.73038400886502	NA	1.93121693121693	NA	NA	NA	NA	NA	NA
chr7:93931131-93931321@@COL1A2_1==wt	wt	Invasive	0.748604651162791	1.13261498762074	NA	1.07788851974898	NA	NA	NA	NA	NA	NA
chr7:93931151-93931341@@COL1A2_1==wt	wt	Invasive	1.44325581395349	0.946621840143806	NA	0.579365079365079	NA	NA	NA	NA	NA	NA
chr7:93931171-93931361@@COL1A2_1==wt	wt	Invasive	1.12790697674419	1.03823040531901	NA	0.971838197644649	NA	NA	NA	NA	NA	NA
chr7:93931191-93931381@@COL1A2_1==wt	wt	Invasive	0.809302325581395	4.34169078587951	NA	1.05009920634921	NA	NA	6.11182795698925	0.90352422907489	1.78433179723502	NA
chr7:93931211-93931401@@COL1A2_1==wt	wt	Invasive	NA	NA	NA	1.0299823633157	NA	NA	NA	NA	NA	NA
chr7:93931231-93931421@@COL1A2_1==wt	wt	Invasive	0.611191860465116	0.622938243191408	NA	0.895382395382395	NA	NA	NA	NA	NA	NA
chr7:93931251-93931441@@COL1A2_1==wt	wt	Invasive	0.929604022627278	1.29226550449281	NA	1.0672514619883	NA	NA	NA	NA	NA	NA
chr7:93931271-93931461@@COL1A2_1==wt	wt	Invasive	1.08261933904529	0.535337552742616	NA	1.15873015873016	NA	NA	NA	NA	NA	NA
chr7:93931291-93931481@@COL1A2_1==wt	wt	Invasive	0.602889358703312	0.794564085703326	NA	1.09251700680272	NA	NA	NA	NA	NA	NA
chr7:93931311-93931501@@COL1A2_1==wt	wt	Invasive	1.03461945031712	0.805523590333717	NA	1.13458994708995	NA	NA	NA	NA	NA	NA
chr7:93931331-93931521@@COL1A2_1==wt	wt	Invasive	0.625070901871809	0.704513489323616	NA	0.832837301587302	NA	NA	NA	NA	NA	NA
chr7:93931351-93931541@@COL1A2_1==wt	wt	Invasive	1.20833333333333	NA	NA	0.445665445665446	NA	NA	NA	NA	NA	NA
chr7:93931371-93931561@@COL1A2_1==wt	wt	Invasive	1.37815975733064	NA	NA	0.845559845559846	NA	NA	NA	NA	NA	NA
chr7:93931391-93931581@@COL1A2_1==wt	wt	Invasive	1.63608957795004	1.22362869198312	NA	0.78088336783989	NA	NA	NA	1.22621145374449	NA	NA
chr7:93931411-93931601@@COL1A2_1==wt	wt	Invasive	NA	NA	NA	0.534798534798535	NA	NA	NA	NA	NA	NA
chr7:93931431-93931621@@COL1A2_1==wt	wt	Invasive	0.872777017783858	0.495519057084074	NA	0.817927170868347	NA	NA	NA	NA	NA	NA
chr7:100659934-100660124@@SERPINE1_1==wt	wt	Invasive	1.41206395348837	1.15688530878404	NA	2.39737274220033	9.01338533817924	NA	12.3702664796634	2.97433441869374	NA	NA
chr7:100659954-100660144@@SERPINE1_1==wt	wt	Invasive	1.01162790697674	2.57767548906789	NA	1.68402116402116	2.38011996572408	2.03443840722367	2.0313512112968	0.901969109919856	NA	NA
chr7:100659974-100660164@@SERPINE1_1==wt	wt	Invasive	1.01162790697674	1.0608006315216	NA	1.859357696567	NA	NA	1.89808321645629	2.13254165868608	2.03458646616541	NA
chr7:100659994-100660184@@SERPINE1_1==wt	wt	Invasive	1.28671970624235	1.50221832981999	0.57209503655252	1.54931335830212	NA	1.21118210080537	1.31931859369337	1.45027966143642	NA	0.587714987714988
chr7:100660014-100660204@@SERPINE1_1==wt	wt	Invasive	0.871721919841663	1.50942728157918	NA	1.52640415140415	NA	NA	0.822525218933599	0.598801035469367	1.04761904761905	2.25558892225559
chr7:100660034-100660224@@SERPINE1_1==wt	wt	Invasive	0.689240991566573	1.11722619702807	NA	1.15873015873016	NA	1.11727142964465	0.640217525645779	2.31444630107854	1.55814889336016	NA
chr7:100660054-100660244@@SERPINE1_1==wt	wt	Invasive	1.01162790697674	0.772541522068084	NA	1.21080791867309	NA	NA	0.494623655913978	0.608495909376967	NA	0.849595358069934
chr7:100660074-100660264@@SERPINE1_1==wt	wt	Invasive	1.77801268498943	0.812528143293141	NA	0.941468253968254	NA	NA	NA	NA	NA	NA
chr7:100660094-100660284@@SERPINE1_1==wt	wt	Invasive	1.04053156146179	2.00724545028343	NA	0.804673721340388	NA	NA	NA	NA	NA	NA
chr7:100660114-100660304@@SERPINE1_1==wt	wt	Invasive	0.643763213530655	0.968079702256918	NA	0.941468253968254	NA	NA	NA	NA	NA	NA
chr7:100660134-100660324@@SERPINE1_1==wt	wt	Invasive	0.813953488372093	0.918434589320665	NA	0.998905309250137	NA	NA	2.47108947048083	NA	NA	NA
chr7:100660154-100660344@@SERPINE1_1==wt	wt	Invasive	0.927325581395349	NA	NA	1.85396825396825	NA	NA	NA	NA	NA	NA
chr7:100660174-100660364@@SERPINE1_1==wt	wt	Invasive	1.01162790697674	0.843562204321698	NA	1.35185185185185	NA	NA	NA	NA	NA	NA
chr7:100660194-100660384@@SERPINE1_1==wt	wt	Invasive	1.01162790697674	NA	NA	NA	NA	NA	NA	NA	NA	NA
chr7:100660214-100660404@@SERPINE1_1==wt	wt	Invasive	NA	NA	NA	NA	NA	NA	NA	NA	NA	NA
chr7:100660234-100660424@@SERPINE1_1==wt	wt	Invasive	NA	NA	NA	NA	NA	NA	NA	NA	NA	NA
chr7:100660254-100660444@@SERPINE1_1==wt	wt	Invasive	0.722591362126246	NA	NA	1.93121693121693	NA	NA	NA	NA	NA	NA
chr7:100660274-100660464@@SERPINE1_1==wt	wt	Invasive	NA	NA	NA	1.39047619047619	NA	NA	NA	NA	NA	NA
chr7:100660294-100660484@@SERPINE1_1==wt	wt	Invasive	0.560708491076257	2.07646081063803	NA	1.05339105339105	NA	NA	1.16613660457368	1.81795619532171	NA	NA
chr7:100660314-100660504@@SERPINE1_1==wt	wt	Invasive	1.70434469082387	4.06450089994394	0.890916149068323	1.60499785499785	2.46151402963742	1.70000125933482	1.89694822549568	2.32036362710397	1.46910299003322	0.561072700607584
chr7:100660334-100660524@@SERPINE1_1==wt	wt	Invasive	1.25746436609152	1.70659122874313	NA	1.03232323232323	NA	0.88407532879353	1.04824635478241	1.00016145028484	1.32	0.884884884884885
chr7:100660354-100660544@@SERPINE1_1==wt	wt	Invasive	1.66529516994633	2.19055206396979	1.46739130434783	1.16611060560105	NA	1.35082905087395	1.68923910366905	0.512358341460134	0.685072231139647	1.56331612511388
chr7:100660374-100660564@@SERPINE1_1==wt	wt	Invasive	1.52948504983389	1.75323813728399	1.15309680065628	0.999871991807476	NA	NA	1.00794763908368	1.73970503734917	2.54047619047619	NA
chr7:100660394-100660584@@SERPINE1_1==wt	wt	Invasive	1.13808139534884	2.13507059158345	2.14520511921459	0.836300897170462	NA	NA	1.04540023894863	1.03976994615761	0.917374517374517	NA
chr7:100660414-100660604@@SERPINE1_1==wt	wt	Invasive	0.812552535724293	1.942668232633	1.07070820259973	0.932636469221835	NA	NA	1.33167907361456	NA	NA	NA
chr7:100660434-100660624@@SERPINE1_1==wt	wt	Invasive	1.97001223990208	2.6537169159954	NA	1.06349206349206	NA	NA	NA	0.681905078547087	1.19924812030075	NA
chr7:100660454-100660644@@SERPINE1_1==wt	wt	Invasive	0.870704616452621	1.40332241598064	NA	0.830135039090263	NA	NA	0.681003584229391	NA	1.24285714285714	NA
chr7:100660474-100660664@@SERPINE1_1==wt	wt	Invasive	1.21395348837209	1.57588543664493	NA	0.82766439909297	NA	1.9038973614137	NA	2.78228095937347	NA	NA
chr7:100660494-100660684@@SERPINE1_1==wt	wt	Invasive	0.95015746124031	1.1016778189774	0.73792270531401	0.948051948051948	NA	NA	0.890083632019116	1.90539123138242	0.593650793650794	0.458058058058058
chr7:100660514-100660704@@SERPINE1_1==wt	wt	Invasive	1.36416490486258	0.975578570515279	0.883152173913043	1.04924384451943	NA	NA	0.407337128399747	0.53907748121275	0.675714285714286	NA
chr7:100660534-100660724@@SERPINE1_1==wt	wt	Invasive	1.03790395650861	1.38430720709202	NA	1.01388888888889	1.06255355612682	NA	NA	0.333443465491924	1.42176870748299	NA
chr7:100660554-100660744@@SERPINE1_1==wt	wt	Invasive	0.874150268336315	0.782836829679042	1.01444431527552	1.03232323232323	1.17570861015591	NA	0.50752688172043	0.449918187539333	0.840619621342513	NA
chr7:100660574-100660764@@SERPINE1_1==wt	wt	Invasive	1.1739879414298	1.13622664255576	0.373086734693878	1.12206148282098	NA	NA	0.539239287433799	0.584368904376795	1.20731707317073	NA
chr7:100660594-100660784@@SERPINE1_1==wt	wt	Invasive	1.10054379266458	0.759136210340784	0.24690275829827	1.12498073663122	0.795809875601225	1.06323645297362	0.819949668268131	0.472359171431249	0.673469387755102	0.464006864006864
chr7:100660614-100660804@@SERPINE1_1==wt	wt	Invasive	1.07552019583843	2.14301404174822	0.815217391304348	2.06310491676345	NA	NA	0.88749799390146	1.05956999145243	6.42976190476191	1.77627627627628
chr7:100660634-100660824@@SERPINE1_1==wt	wt	Invasive	0.959749552772808	2.20253164556962	1.07492236024845	1.38156288156288	NA	NA	NA	2.67830396475771	NA	NA
chr7:100660654-100660844@@SERPINE1_1==wt	wt	Invasive	0.853286147623862	1.43230325989265	NA	1.01526832955404	NA	0.549245541838134	0.691358024691358	1.2238211780062	1.23837953091684	1.39841333871185
chr7:100660674-100660864@@SERPINE1_1==wt	wt	Invasive	1.82871198568873	3.86976787437087	NA	1.27757427757428	NA	NA	NA	NA	NA	NA
chr7:100660694-100660884@@SERPINE1_1==wt	wt	Invasive	1.03845137420719	1.10254556317063	NA	1.15873015873016	NA	NA	0.330126391246934	0.498183785454827	0.804761904761905	NA
chr7:100660714-100660904@@SERPINE1_1==wt	wt	Invasive	1.24560987185572	0.745771136215066	NA	1.04285714285714	NA	NA	2.8650711064863	1.35320449054995	NA	NA
chr7:100660734-100660924@@SERPINE1_1==wt	wt	Invasive	1.1905552918842	3.66729772201393	NA	2.31746031746032	NA	NA	NA	6.11279195411853	2.0952380952381	2.4637971304638
chr7:100660754-100660944@@SERPINE1_1==wt	wt	Invasive	1.25610465116279	0.918434589320665	1.03260869565217	2.82254782254782	NA	NA	3.01075268817204	2.07642214135223	NA	NA
chr7:100660774-100660964@@SERPINE1_1==wt	wt	Invasive	1.6553911205074	4.82397298081151	5.76418345705196	3.3152557319224	NA	NA	1.96535244922342	3.65712187958884	4.1187969924812	NA
chr7:100660794-100660984@@SERPINE1_1==wt	wt	Invasive	1.63315093479252	4.98771498771499	1.44646004700353	3.78196649029982	NA	1.61667549902844	5.51293228712584	4.91879985712585	4.78163265306123	3.76447876447876
chr7:100660814-100661004@@SERPINE1_1==wt	wt	Invasive	1.40303156146179	5.68102130234418	7.04531537048377	13.8601953601954	15.9207887228453	4.9956809234415	7.79098283342766	7.78978282711183	20.6642857142857	NA
chr7:100660834-100661024@@SERPINE1_1==wt	wt	Invasive	1.17479369842461	3.66434260700828	4.17679028132992	4.98253968253968	13.6310441914555	NA	3.14760508308895	4.57629154985983	5.83174603174603	NA
chr7:100660854-100661044@@SERPINE1_1==wt	wt	Invasive	1.01946998377501	2.09348098121703	2.22380612972202	2.34717134717135	NA	NA	1.87626616799127	1.79582455468301	2.36138996138996	NA
chr7:100660874-100661064@@SERPINE1_1==wt	wt	Invasive	1.24508050089445	2.21622259596943	5.70652173913043	2.28919860627178	NA	NA	NA	2.90965429702083	4.08571428571429	2.79129129129129
chr7:100660894-100661084@@SERPINE1_1==wt	wt	Invasive	1.92691029900332	2.27372458764864	4.26032608695652	1.58265582655827	NA	NA	NA	1.85088521319924	4.92380952380952	NA
chr7:100660914-100661104@@SERPINE1_1==wt	wt	Invasive	NA	NA	7.28600543478261	0.675925925925926	NA	NA	NA	NA	NA	NA
chr7:100660934-100661124@@SERPINE1_1==wt	wt	Invasive	NA	NA	NA	NA	NA	NA	NA	NA	NA	NA
chr7:100660954-100661144@@SERPINE1_1==wt	wt	Invasive	NA	NA	NA	NA	NA	NA	NA	NA	NA	NA
chr7:100660974-100661164@@SERPINE1_1==wt	wt	Invasive	NA	NA	NA	NA	NA	NA	NA	NA	NA	NA
chr7:100660994-100661184@@SERPINE1_1==wt	wt	Invasive	NA	NA	NA	NA	NA	NA	NA	NA	NA	NA
chr7:100661014-100661204@@SERPINE1_1==wt	wt	Invasive	NA	NA	NA	NA	NA	NA	NA	NA	NA	NA
chr7:100661034-100661224@@SERPINE1_1==wt	wt	Invasive	NA	NA	NA	NA	NA	NA	NA	NA	NA	NA
chr7:100661054-100661244@@SERPINE1_1==wt	wt	Invasive	NA	NA	NA	NA	NA	NA	NA	NA	NA	NA
chr7:100661074-100661264@@SERPINE1_1==wt	wt	Invasive	NA	NA	NA	NA	NA	NA	NA	NA	NA	NA
chr7:100661094-100661284@@SERPINE1_1==wt	wt	Invasive	NA	NA	NA	NA	NA	NA	NA	NA	NA	NA
chr7:100661114-100661304@@SERPINE1_1==wt	wt	Invasive	NA	NA	NA	NA	NA	NA	NA	NA	NA	NA
chr7:100661134-100661324@@SERPINE1_1==wt	wt	Invasive	NA	NA	NA	NA	NA	NA	NA	NA	NA	NA
chr7:100661154-100661344@@SERPINE1_1==wt	wt	Invasive	NA	NA	NA	NA	NA	NA	NA	NA	NA	NA
chr7:100661174-100661364@@SERPINE1_1==wt	wt	Invasive	NA	NA	NA	NA	NA	NA	NA	NA	NA	NA
chr7:100661194-100661384@@SERPINE1_1==wt	wt	Invasive	NA	NA	NA	NA	NA	NA	NA	NA	NA	NA
chr7:100741969-100742159@@SERPINE1_2==wt	wt	Invasive	1.13235716336492	0.633067320316471	NA	0.740631647848143	NA	NA	1.00358422939068	1.60626529613314	1.08374384236453	NA
chr7:100741989-100742179@@SERPINE1_2==wt	wt	Invasive	0.856334149326805	0.635034131408717	NA	0.995319495319495	NA	NA	0.556334735857878	NA	0.77888198757764	NA
chr7:100742009-100742199@@SERPINE1_2==wt	wt	Invasive	1.17256871035941	1.34136337037566	NA	0.96759941089838	NA	NA	0.963969062441049	0.532150861735837	NA	NA
chr7:100742029-100742219@@SERPINE1_2==wt	wt	Invasive	0.985688729874776	1.07531006265183	NA	0.615575396825397	NA	NA	NA	NA	NA	NA
chr7:100742049-100742239@@SERPINE1_2==wt	wt	Invasive	1.78239202657807	1.36857644337506	NA	0.729570840681952	NA	1.63191202406889	2.6284348864994	3.87224669603524	1.07226890756303	NA
chr7:100742069-100742259@@SERPINE1_2==wt	wt	Invasive	1.31511627906977	0.870281369164467	NA	1.03346203346203	NA	NA	0.32258064516129	NA	NA	NA
chr7:100742089-100742279@@SERPINE1_2==wt	wt	Invasive	1.59177294323581	1.19714322245968	NA	0.877825877825878	NA	2.56514479271027	0.802134840279413	0.904466381555677	2.0765306122449	0.861647361647362
chr7:100742109-100742299@@SERPINE1_2==wt	wt	Invasive	1.07078743370053	0.979620624373585	NA	0.78336686787391	NA	NA	1.27240143369176	1.18318649045521	1.11122448979592	NA
chr7:100742129-100742319@@SERPINE1_2==wt	wt	Invasive	1.01162790697674	1.06555225809057	NA	0.503795721187026	NA	NA	NA	NA	NA	NA
chr7:100742149-100742339@@SERPINE1_2==wt	wt	Invasive	0.914088026138766	0.855189784728089	NA	0.969900058788948	NA	1.49851455733809	1.3187594419266	1.65343867186078	2.47731092436975	NA
chr7:100742169-100742359@@SERPINE1_2==wt	wt	Invasive	1.25993657505285	1.01227464518604	0.476902173913043	1.15873015873016	NA	NA	1.73221387538665	1.83887514332267	1.36689342403628	NA
chr7:100742189-100742379@@SERPINE1_2==wt	wt	Invasive	0.881095273818455	0.91608565175207	NA	1.57716049382716	NA	NA	0.961768219832736	NA	NA	NA
chr7:100742209-100742399@@SERPINE1_2==wt	wt	Invasive	0.421511627906977	NA	NA	0.496598639455782	NA	NA	NA	NA	NA	NA
chr7:100742229-100742419@@SERPINE1_2==wt	wt	Invasive	0.897143267298306	1.65467970847718	1.0055891798419	0.99018759018759	0.39190287005197	NA	1.20937537755225	0.442335296738108	1.07414104882459	0.978446801231612
chr7:100742249-100742439@@SERPINE1_2==wt	wt	Invasive	1.01929175475687	1.55734560797852	NA	1.06413994169096	NA	NA	1.50537634408602	0.911116869655351	NA	NA
chr7:100742269-100742459@@SERPINE1_2==wt	wt	Invasive	0.83005366726297	1.62223500831096	NA	0.668498168498168	NA	NA	1.46469049694856	0.959340397666389	NA	NA
chr7:100742289-100742479@@SERPINE1_2==wt	wt	Invasive	0.652894606630381	0.648894003324383	NA	0.754521963824289	NA	NA	NA	NA	NA	NA
chr7:100742309-100742499@@SERPINE1_2==wt	wt	Invasive	1.16726296958855	0.83058432425521	NA	1.04285714285714	NA	NA	0.549019607843137	0.713708214563359	NA	NA
chr7:100742329-100742519@@SERPINE1_2==wt	wt	Invasive	1.41330369357045	1.26835363948766	NA	1.0952380952381	NA	NA	0.671629445822994	NA	NA	NA
chr7:100742349-100742539@@SERPINE1_2==wt	wt	Invasive	1.10014534883721	2.599975294676	0.493966470154753	1.05573192239859	NA	NA	0.926385442514475	0.836859176066225	1.14365079365079	1.3013013013013
chr7:100742369-100742559@@SERPINE1_2==wt	wt	Invasive	1.39700996677741	6.22938243191408	NA	2.31746031746032	NA	NA	NA	NA	NA	NA
chr7:100742389-100742579@@SERPINE1_2==wt	wt	Invasive	1.49870801033592	0.552606506056894	NA	0.951814058956916	NA	NA	NA	NA	NA	NA
chr7:100742409-100742599@@SERPINE1_2==wt	wt	Invasive	1.22321021431829	1.53444346668472	NA	1.08476865923674	NA	NA	1.75627240143369	NA	NA	NA
chr7:100742429-100742619@@SERPINE1_2==wt	wt	Invasive	1.31395348837209	1.40838211504144	NA	1.19281045751634	NA	NA	0.903225806451613	2.41370044052863	0.583022774327122	NA
chr7:100742449-100742639@@SERPINE1_2==wt	wt	Invasive	0.972286821705426	1.12128883774453	NA	0.630485527544351	NA	NA	NA	NA	NA	NA
chr7:100742469-100742659@@SERPINE1_2==wt	wt	Invasive	0.95447378793851	1.64040404040404	NA	0.795546079128169	NA	NA	1.15798180314309	1.21131819722128	0.835102040816327	NA
chr7:100742489-100742679@@SERPINE1_2==wt	wt	Invasive	0.923311184939092	1.14886151408251	NA	1.09774436090226	NA	NA	1.67991273180614	NA	1.056	NA
chr7:100742509-100742699@@SERPINE1_2==wt	wt	Invasive	1.09694592322779	1.05349849951488	NA	1.05981416957027	NA	NA	0.762215870423302	1.76456811464897	0.792	NA
chr7:100742529-100742719@@SERPINE1_2==wt	wt	Invasive	0.708139534883721	0.327862233258636	NA	0.620748299319728	NA	NA	NA	NA	NA	NA
chr7:100742549-100742739@@SERPINE1_2==wt	wt	Invasive	0.712414018997707	0.94900747986191	NA	0.824858757062147	NA	NA	NA	NA	NA	NA
chr7:100742569-100742759@@SERPINE1_2==wt	wt	Invasive	1.24726814233679	0.49930164530609	NA	0.871915763004872	NA	1.11349148712983	2.48108323377141	0.609520313264807	NA	NA
chr7:100742589-100742779@@SERPINE1_2==wt	wt	Invasive	1.24508050089445	0.872113540467971	NA	1.56176673567978	NA	NA	NA	NA	NA	NA
chr7:100742609-100742799@@SERPINE1_2==wt	wt	Invasive	0.528598365807668	1.11238971998466	NA	0.910430839002267	NA	NA	NA	NA	NA	NA
chr7:100742629-100742819@@SERPINE1_2==wt	wt	Invasive	1.23643410852713	1.20434727017006	NA	1.35549565738245	NA	NA	0.729166666666667	NA	NA	NA
chr7:100742649-100742839@@SERPINE1_2==wt	wt	Invasive	0.827117156647653	0.801574945283061	NA	0.898015873015873	NA	NA	NA	NA	NA	NA
chr7:100742669-100742859@@SERPINE1_2==wt	wt	Invasive	0.888519748984865	0.558613098514034	NA	0.740299823633157	NA	NA	NA	0.616039247096516	0.477472527472527	NA
chr7:100742689-100742879@@SERPINE1_2==wt	wt	Invasive	1.19147286821705	1.26983564958249	NA	0.873504273504273	NA	NA	NA	NA	NA	NA
chr7:100742709-100742899@@SERPINE1_2==wt	wt	Invasive	0.905469422911283	0.601080760974165	NA	1.10606060606061	NA	NA	NA	NA	NA	NA
chr7:100742729-100742919@@SERPINE1_2==wt	wt	Invasive	0.882364341085271	3.52606552749854	NA	1.11044973544974	NA	NA	NA	NA	NA	NA
chr7:100742749-100742939@@SERPINE1_2==wt	wt	Invasive	0.862730292962851	0.757241442411574	0.690317112086159	0.896376160527104	NA	NA	1.11002498099272	0.899612868775864	NA	NA
chr7:100742769-100742959@@SERPINE1_2==wt	wt	Invasive	1.18647717484927	1.11988897652388	NA	0.755693581780538	NA	NA	NA	5.14111849473606	NA	NA
chr7:100742789-100742979@@SERPINE1_2==wt	wt	Invasive	1.24689021092482	0.701902245849474	NA	1.04285714285714	NA	NA	2.00716845878136	NA	NA	NA
chr7:100742809-100742999@@SERPINE1_2==wt	wt	Invasive	1.21770025839793	NA	NA	0.993197278911565	NA	NA	NA	NA	NA	NA
chr7:100742829-100743019@@SERPINE1_2==wt	wt	Invasive	0.690867838910947	1.88179260964071	NA	1.6437799926172	NA	NA	NA	NA	NA	NA
chr7:100742849-100743039@@SERPINE1_2==wt	wt	Invasive	1.03819591261452	0.693059563760074	NA	0.941468253968254	NA	0.940871459694989	0.933333333333333	0.735726872246696	0.622408963585434	NA
chr7:100742869-100743059@@SERPINE1_2==wt	wt	Invasive	1.08976176971072	1.08292244263407	0.400050388712928	0.857905982905983	NA	NA	NA	0.434386648593697	NA	NA
chr7:100742889-100743079@@SERPINE1_2==wt	wt	Invasive	0.715709539629805	1.41042621099941	NA	1.0042328042328	NA	NA	NA	12.818471821358	NA	NA
chr7:100742909-100743099@@SERPINE1_2==wt	wt	Invasive	1.23643410852713	1.51525518614126	NA	0.802197802197802	NA	NA	0.965713126394806	1.29074889867841	NA	NA
chr7:100742929-100743119@@SERPINE1_2==wt	wt	Invasive	0.934350775193798	0.981341068041259	NA	0.809271856890905	NA	NA	NA	NA	NA	NA
chr7:100742949-100743139@@SERPINE1_2==wt	wt	Invasive	0.885174418604651	NA	NA	1.07289829512052	NA	NA	NA	NA	NA	NA
chr7:100742969-100743159@@SERPINE1_2==wt	wt	Invasive	0.740656146179402	0.687659099626879	NA	1.22967282150956	NA	NA	NA	NA	NA	NA
chr7:100742989-100743179@@SERPINE1_2==wt	wt	Invasive	0.921705426356589	0.794564085703326	NA	0.772486772486773	NA	NA	NA	NA	NA	NA
chr7:100743009-100743199@@SERPINE1_2==wt	wt	Invasive	1.38737541528239	1.24587648638282	NA	1.36940836940837	NA	NA	1.34174848059841	NA	NA	NA
chr7:100743029-100743219@@SERPINE1_2==wt	wt	Invasive	0.661929371231697	0.687659099626879	NA	0.954248366013072	NA	NA	NA	NA	NA	NA
chr7:100743049-100743239@@SERPINE1_2==wt	wt	Invasive	0.811305549159567	0.753953032434045	NA	1.26406926406926	NA	NA	1.19782633830501	NA	0.856582633053221	NA
chr7:100743069-100743259@@SERPINE1_2==wt	wt	Invasive	0.914014687882497	0.340669351745301	NA	0.67701087925807	NA	NA	0.943127348102086	0.482086938060613	NA	NA
chr7:100743089-100743279@@SERPINE1_2==wt	wt	Invasive	0.924916943521595	1.28967683160721	NA	0.604554865424431	NA	NA	2.66066516629157	NA	NA	NA
chr7:100743109-100743299@@SERPINE1_2==wt	wt	Invasive	NA	0.644418872266973	NA	1.41622574955908	NA	NA	NA	NA	NA	NA
chr7:100743129-100743319@@SERPINE1_2==wt	wt	Invasive	NA	NA	NA	NA	NA	NA	NA	NA	NA	NA
chr7:100743149-100743339@@SERPINE1_2==wt	wt	Invasive	NA	NA	NA	NA	NA	NA	NA	NA	NA	NA
chr7:100743169-100743359@@SERPINE1_2==wt	wt	Invasive	NA	NA	NA	NA	NA	NA	NA	NA	NA	NA
chr7:100743189-100743379@@SERPINE1_2==wt	wt	Invasive	NA	NA	NA	NA	NA	NA	NA	NA	NA	NA
chr7:100743209-100743399@@SERPINE1_2==wt	wt	Invasive	NA	NA	NA	NA	NA	NA	NA	NA	NA	NA
chr7:100743229-100743419@@SERPINE1_2==wt	wt	Invasive	NA	NA	NA	NA	NA	NA	NA	NA	NA	NA
chr7:100743249-100743439@@SERPINE1_2==wt	wt	Invasive	NA	NA	NA	NA	NA	NA	NA	NA	NA	NA
chr7:100743269-100743459@@SERPINE1_2==wt	wt	Invasive	NA	NA	NA	NA	NA	NA	NA	NA	NA	NA
chr7:100743289-100743479@@SERPINE1_2==wt	wt	Invasive	NA	NA	NA	NA	NA	NA	NA	NA	NA	NA
chr7:100743309-100743499@@SERPINE1_2==wt	wt	Invasive	0.778175313059034	0.797664823598754	NA	0.806073153899241	NA	NA	NA	NA	NA	NA
chr7:100743329-100743519@@SERPINE1_2==wt	wt	Invasive	0.821947674418605	0.969015044964412	NA	0.960090702947846	NA	NA	NA	0.780452822456716	NA	NA
chr7:100743349-100743539@@SERPINE1_2==wt	wt	Invasive	0.903239202657807	0.419285355994217	NA	1.15873015873016	NA	NA	NA	NA	NA	NA
chr7:100743369-100743559@@SERPINE1_2==wt	wt	Invasive	1.02567829457364	1.16800920598389	NA	1.13046844754162	NA	NA	NA	NA	NA	NA
chr7:100743389-100743579@@SERPINE1_2==wt	wt	Invasive	3.77	4.03203177956082	3.38259380583681	2.52053673703158	NA	1.05343176439241	2.11185889997679	2.43292238455931	5.96538461538462	1.69369369369369
chr7:100743409-100743599@@SERPINE1_2==wt	wt	Invasive	1.27764857881137	4.43565400843882	3.10364906832298	1.36321195144725	NA	NA	2.30132245705104	1.54296420071902	3.17142857142857	NA
chr7:100743429-100743619@@SERPINE1_2==wt	wt	Invasive	NA	NA	NA	NA	NA	NA	NA	NA	NA	NA
chr7:100743449-100743639@@SERPINE1_2==wt	wt	Invasive	5.5	22.9968034778161	42.25	3.33986928104575	NA	11.8618575002017	7.91716447630426	9.0352422907489	11.8962962962963	NA
chr7:100743469-100743659@@SERPINE1_2==wt	wt	Invasive	4.8153488372093	11.8476545619632	11.5368739680793	3.16488983653163	NA	NA	2.16397849462366	4.56602422907489	7.20375939849624	NA
chr7:100743489-100743679@@SERPINE1_2==wt	wt	Invasive	4.22354651162791	6.84210857275809	16.1920883820385	3.64172335600907	NA	NA	5.24600847181492	6.49285809638233	15.0302521008403	NA
chr7:100743509-100743699@@SERPINE1_2==wt	wt	Invasive	2.3249694002448	7.4530111238972	15.0262034161491	2.68825396825397	NA	NA	3.01075268817204	3.87224669603524	4.21428571428572	NA
chr7:100743529-100743719@@SERPINE1_2==wt	wt	Invasive	NA	6.82836151190582	20.7065217391304	2.60714285714286	NA	NA	5.83333333333333	4.27560572687225	NA	NA
chr7:100743549-100743739@@SERPINE1_2==wt	wt	Invasive	2.56135576447303	3.87525535008608	1.74987360970677	2.57093253968254	NA	NA	1.23775388291517	2.20861478218306	1.32116402116402	NA
chr7:100743569-100743759@@SERPINE1_2==wt	wt	Invasive	1.7422480620155	2.75131057409538	NA	1.66993464052288	NA	NA	NA	0.988658730902615	NA	NA
chr7:100764546-100764736@@SERPINE1_6==wt	wt	Invasive	1.10797342192691	NA	NA	1.32426303854875	NA	NA	NA	NA	NA	NA
chr7:100764566-100764756@@SERPINE1_6==wt	wt	Invasive	1.08826638477801	1.0220080552359	NA	0.741587301587302	NA	NA	NA	NA	NA	NA
chr7:100764586-100764776@@SERPINE1_6==wt	wt	Invasive	1.98110465116279	NA	NA	1.15873015873016	NA	NA	NA	NA	NA	NA
chr7:100764606-100764796@@SERPINE1_6==wt	wt	Invasive	0.786821705426357	1.9820762283363	NA	0.941468253968254	NA	NA	NA	NA	NA	NA
chr7:100764626-100764816@@SERPINE1_6==wt	wt	Invasive	0.770764119601329	0.38933640199463	NA	0.548872180451128	NA	NA	NA	NA	NA	NA
chr7:100764646-100764836@@SERPINE1_6==wt	wt	Invasive	0.93936877076412	NA	NA	0.938019652305367	NA	NA	NA	NA	NA	NA
chr7:100764666-100764856@@SERPINE1_6==wt	wt	Invasive	0.771834625322997	0.592230019935493	NA	0.626854020296643	NA	NA	NA	NA	1.49032258064516	NA
chr7:100764686-100764876@@SERPINE1_6==wt	wt	Invasive	1.40834473324213	3.06098964326812	NA	0.731829573934837	NA	NA	NA	NA	NA	NA
chr7:100764706-100764896@@SERPINE1_6==wt	wt	Invasive	0.62624584717608	1.41576873452593	NA	0.858318636096414	NA	NA	NA	NA	NA	NA
chr7:100764726-100764916@@SERPINE1_6==wt	wt	Invasive	0.692166462668299	NA	NA	1.02240896358543	NA	NA	NA	NA	NA	NA
chr7:100764746-100764936@@SERPINE1_6==wt	wt	Invasive	NA	NA	NA	NA	NA	NA	NA	NA	NA	NA
chr7:100764766-100764956@@SERPINE1_6==wt	wt	Invasive	1.07027300303337	1.4031529735252	NA	1.01742160278746	NA	NA	1.21534970898688	0.663137048862305	1.62380952380952	NA
chr7:100764786-100764976@@SERPINE1_6==wt	wt	Invasive	1.44875107665805	0.965115588043026	NA	1.0299823633157	NA	NA	0.946236559139785	NA	0.604395604395604	2.34234234234234
chr7:100764806-100764996@@SERPINE1_6==wt	wt	Invasive	0.83005366726297	0.947034491338289	NA	0.876876876876877	NA	NA	NA	NA	NA	NA
chr7:100764826-100765016@@SERPINE1_6==wt	wt	Invasive	1.18023255813953	0.77867280398926	NA	0.906186406186406	NA	NA	NA	0.780823407842497	NA	NA
chr7:100764846-100765036@@SERPINE1_6==wt	wt	Invasive	1.25891472868217	1.52556304455039	NA	0.647525676937442	NA	NA	NA	NA	NA	NA
chr7:100764866-100765056@@SERPINE1_6==wt	wt	Invasive	1.39700996677741	2.23618856530249	1.45380434782609	1.34412698412698	NA	NA	1.99172870140612	NA	2.20785714285714	1.8036036036036
chr7:100764886-100765076@@SERPINE1_6==wt	wt	Invasive	0.907253599114064	1.30577439438199	NA	0.871806500377929	NA	NA	0.731182795698925	0.553178099433606	1.11496598639456	2.83311883311883
chr7:100764906-100765096@@SERPINE1_6==wt	wt	Invasive	0.778556771545828	1.55734560797852	NA	1.25862068965517	NA	NA	0.606644198363024	NA	1.02142857142857	NA
chr7:100764926-100765116@@SERPINE1_6==wt	wt	Invasive	1.0718438538206	0.832998813569906	NA	0.724206349206349	NA	NA	NA	NA	NA	NA
chr7:100764946-100765136@@SERPINE1_6==wt	wt	Invasive	1.47087486157254	2.18247729568821	1.16426821800367	0.998030355694589	NA	1.06058499049738	1.4733470601693	0.613334583059956	0.55	3.06177606177606
chr7:100764966-100765156@@SERPINE1_6==wt	wt	Invasive	1.18942917547569	1.09930278210248	NA	1.33039388594944	NA	0.076297185540883	2.85714285714286	NA	NA	NA
chr7:100764986-100765176@@SERPINE1_6==wt	wt	Invasive	NA	NA	NA	NA	NA	NA	NA	NA	NA	NA
chr7:100765006-100765196@@SERPINE1_6==wt	wt	Invasive	1.82093023255814	0.964071090653369	NA	0.405555555555556	NA	NA	NA	NA	NA	NA
chr7:100765026-100765216@@SERPINE1_6==wt	wt	Invasive	NA	NA	NA	NA	NA	NA	NA	NA	NA	NA
chr7:100765046-100765236@@SERPINE1_6==wt	wt	Invasive	NA	NA	NA	NA	NA	NA	NA	NA	NA	NA
chr7:100765066-100765256@@SERPINE1_6==wt	wt	Invasive	NA	NA	NA	NA	NA	NA	NA	NA	NA	NA
chr7:100765086-100765276@@SERPINE1_6==wt	wt	Invasive	NA	NA	NA	NA	NA	NA	NA	NA	NA	NA
chr7:100765106-100765296@@SERPINE1_6==wt	wt	Invasive	NA	NA	NA	NA	NA	NA	NA	NA	NA	NA
chr7:100765126-100765316@@SERPINE1_6==wt	wt	Invasive	2.63023255813953	6.05634403102757	NA	2.31746031746032	NA	NA	NA	NA	NA	NA
chr7:100765146-100765336@@SERPINE1_6==wt	wt	Invasive	NA	NA	NA	NA	NA	NA	NA	NA	NA	NA
chr7:100765166-100765356@@SERPINE1_6==wt	wt	Invasive	0.722591362126246	0.96662830840046	NA	0.791327913279133	NA	NA	NA	NA	NA	NA
chr7:100765186-100765376@@SERPINE1_6==mut___cisbp__M5907	mut	Invasive	1.14811738648948	1.40380449169895	NA	0.951196398957593	NA	NA	NA	NA	NA	NA
chr7:100765206-100765396@@SERPINE1_6==mut___cisbp__M5907	mut	Invasive	1.38471053933696	1.45176285489523	NA	1.41622574955908	NA	NA	NA	1.63825821755337	NA	NA
chr7:100765226-100765416@@SERPINE1_6==mut___cisbp__M5907	mut	Invasive	1.87572674418605	2.53789654633536	NA	1.39047619047619	NA	NA	NA	NA	NA	NA
chr7:100765246-100765436@@SERPINE1_6==mut___cisbp__M5907	mut	Invasive	0.834149326805386	5.71026722925457	NA	1.0042328042328	NA	NA	NA	NA	NA	NA
chr7:100765266-100765456@@SERPINE1_6==mut___cisbp__M5907	mut	Invasive	2.50096899224806	1.14946937731748	NA	1.72396438250097	NA	4.31550068587106	2.23018717642374	3.68102463697177	2.00918367346939	NA
chr7:100765286-100765476@@SERPINE1_6==mut___cisbp__M5907	mut	Invasive	1.34883720930233	0.77867280398926	NA	0.710189452124936	NA	NA	NA	NA	NA	NA
chr7:100765306-100765496@@SERPINE1_6==mut___cisbp__M5907	mut	Invasive	0.983527131782946	7.47525891829689	NA	1.50634920634921	NA	NA	NA	NA	NA	NA
chr7:100765326-100765516@@SERPINE1_6==mut___cisbp__M5907	mut	Invasive	1.3659834450138	2.08271521067007	4.94139601885804	1.65079365079365	NA	3.10748002904866	2.33526330300524	1.4065853383034	2.09248120300752	NA
chr7:100765346-100765536@@SERPINE1_6==mut___cisbp__M5907	mut	Invasive	1.56841535965387	2.76169287814857	NA	0.9905273937532	NA	NA	0.777777777777778	4.10888399412629	NA	NA
chr7:100765366-100765556@@SERPINE1_6==mut___cisbp__M5907	mut	Invasive	1.26009791921665	2.2062396113029	NA	1.46220710506425	NA	NA	1.31720430107527	1.45209251101322	2.88677248677249	NA
chr7:100765386-100765576@@SERPINE1_6==wt	wt	Invasive	0.726296958855098	0.602843461152975	NA	1.73809523809524	NA	NA	NA	NA	NA	NA
chr7:100765406-100765596@@SERPINE1_6==wt	wt	Invasive	1.38774597495528	0.860638362303919	NA	1.15873015873016	NA	NA	NA	NA	NA	NA
chr7:100765426-100765616@@SERPINE1_6==wt	wt	Invasive	1.03410852713178	5.08186461550885	NA	1.03675856307435	NA	NA	NA	NA	NA	NA
chr7:100765446-100765636@@SERPINE1_6==wt	wt	Invasive	1.44080338266385	2.90232590577815	NA	2.52813852813853	NA	NA	NA	1.90215627173661	NA	NA
chr7:100765466-100765656@@SERPINE1_6==wt	wt	Invasive	0.876744186046512	1.91673305597356	NA	2.51897860593513	NA	NA	NA	NA	NA	NA
chr7:100765486-100765676@@SERPINE1_6==wt	wt	Invasive	NA	NA	NA	2.8968253968254	NA	NA	NA	NA	NA	NA
chr7:100765506-100765696@@SERPINE1_6==wt	wt	Invasive	0.817303902246748	1.28412708026299	NA	2.08571428571429	NA	2.54030501089325	2.02646815550041	2.53185360894612	1.65341614906832	NA
chr7:100765526-100765716@@SERPINE1_6==wt	wt	Invasive	1.20742685671418	2.14135021097046	NA	1.77356656948494	NA	3.04466230936819	3.0791788856305	5.57368842611133	4.08571428571429	NA
chr7:100765546-100765736@@SERPINE1_6==wt	wt	Invasive	1.04909560723514	1.69577632868772	NA	2.85225885225885	NA	NA	3.23213156230234	3.0370562321845	5.77142857142857	NA
chr7:100765566-100765756@@SERPINE1_6==wt	wt	Invasive	0.71840242669363	3.17958061628948	2.0018115942029	3.39487607908661	NA	2.71709703917997	8.5386920500617	4.65515996244674	5.05024630541872	NA
chr7:100765586-100765776@@SERPINE1_6==wt	wt	Invasive	0.525649794801642	1.24587648638282	NA	4.3452380952381	NA	NA	2.76663760534728	2.82569353494464	3.03809523809524	NA
chr7:100765606-100765796@@SERPINE1_6==wt	wt	Invasive	1.09848484848485	1.86624060460236	0.72695831836148	2.56140350877193	2.22097660603952	NA	1.93935871355226	1.54657300472278	1.27121535181237	1.6291515395993
chr7:100765626-100765816@@SERPINE1_6==wt	wt	Invasive	1.15861657722123	1.92452465376207	NA	2.1337591947348	NA	NA	1.56327543424318	1.47277758951768	4.03660714285714	0.651463963963964
chr7:100765646-100765836@@SERPINE1_6==wt	wt	Invasive	0.613107822410148	1.26198695818949	NA	0.778251599147121	NA	NA	NA	NA	NA	NA
chr7:100765666-100765856@@SERPINE1_6==wt	wt	Invasive	0.926309890725693	1.45035239827007	NA	1.0927861659569	NA	NA	1.06379928315412	1.11864904552129	NA	0.638820638820639
chr7:100765686-100765876@@SERPINE1_6==wt	wt	Invasive	1.13877239801754	0.842798799611905	0.760549872122762	1.03199404761905	NA	NA	NA	0.485928997149521	1.39353099730458	NA
chr7:100765706-100765896@@SERPINE1_6==wt	wt	Invasive	1.1703146374829	0.934407364787112	NA	1.2445620223398	NA	NA	NA	NA	NA	NA
chr7:100765726-100765916@@SERPINE1_6==wt	wt	Invasive	1.34883720930233	NA	NA	0.82766439909297	NA	NA	NA	NA	NA	NA
chr7:100765746-100765936@@SERPINE1_6==wt	wt	Invasive	0.686046511627907	0.951711204875762	NA	1.33699633699634	NA	NA	NA	NA	NA	NA
chr7:100765766-100765956@@SERPINE1_6==wt	wt	Invasive	1.29263565891473	1.01566017911643	NA	1.10079365079365	NA	NA	NA	NA	NA	NA
chr7:100765786-100765976@@SERPINE1_6==wt	wt	Invasive	0.828571428571429	1.02339854238588	1.42313664596273	1.4484126984127	NA	NA	NA	NA	0.568965517241379	NA
chr7:100765806-100765996@@SERPINE1_6==wt	wt	Invasive	1.28139534883721	1.64633678557729	NA	1.35185185185185	NA	NA	NA	NA	NA	NA
chr7:100765826-100766016@@SERPINE1_6==wt	wt	Invasive	1.51744186046512	0.934407364787112	NA	0.670843776106934	NA	NA	NA	NA	NA	NA
chr7:100765846-100766036@@SERPINE1_6==wt	wt	Invasive	0.438372093023256	1.61963943229766	NA	2.7037037037037	NA	NA	NA	NA	NA	NA
chr7:100765866-100766056@@SERPINE1_6==wt	wt	Invasive	1.20130813953488	NA	NA	1.73809523809524	NA	NA	NA	1.46878322953061	NA	NA
chr7:100765886-100766076@@SERPINE1_6==wt	wt	Invasive	0.633953488372093	2.42762697714299	NA	1.06959706959707	NA	NA	NA	1.91030837004405	NA	NA
chr7:100765906-100766096@@SERPINE1_6==wt	wt	Invasive	1.03303802141011	0.853545188988227	NA	0.892535392535393	NA	NA	NA	0.364057381678527	NA	NA
chr7:100765926-100766116@@SERPINE1_6==wt	wt	Invasive	1.58970099667774	NA	NA	NA	NA	NA	NA	NA	NA	NA
chr7:100765946-100766136@@SERPINE1_6==wt	wt	Invasive	0.765012148559528	1.12702642682656	NA	0.887537993920973	NA	NA	NA	NA	2.13497536945813	NA
chr7:100765966-100766156@@SERPINE1_6==wt	wt	Invasive	1.25249169435216	0.980550938356845	1.51771336553945	0.920168067226891	NA	NA	NA	NA	NA	NA
chr7:100765986-100766176@@SERPINE1_6==wt	wt	Invasive	0.681912144702842	0.572086141706395	NA	0.669488536155203	NA	NA	NA	NA	NA	NA
chr7:100766006-100766196@@SERPINE1_6==wt	wt	Invasive	1.74735729386892	2.31945090549992	NA	1.18769841269841	NA	NA	NA	NA	NA	NA
chr7:100766026-100766216@@SERPINE1_6==wt	wt	Invasive	0.758720930232558	2.13900481095845	NA	1.06477906477906	NA	NA	1.22660294703305	1.96002610540055	NA	NA
chr7:100766046-100766236@@SERPINE1_6==wt	wt	Invasive	1.16490486257928	0.519115202659506	NA	1.27460317460317	NA	NA	NA	NA	NA	NA
chr7:100766066-100766256@@SERPINE1_6==wt	wt	Invasive	1.09097127222982	1.40760083798058	NA	1.12361712361712	NA	NA	1.23391503613608	1.50234707878963	NA	NA
chr7:100766086-100766276@@SERPINE1_6==wt	wt	Invasive	1.08060253699789	1.24587648638282	0.857919254658385	0.942888266417678	NA	3.17085451464536	1.8231780167264	1.57758198727362	2.64110275689223	NA
chr7:100766106-100766296@@SERPINE1_6==wt	wt	Invasive	0.821947674418605	0.838570711988433	1.14130434782609	1.4831746031746	NA	NA	1.75627240143369	1.24294338391255	1.26428571428571	NA
chr7:100766126-100766316@@SERPINE1_6==wt	wt	Invasive	0.913837209302326	1.17171717171717	NA	0.951378446115288	0.479347468929393	NA	1.55555555555556	0.803132648066569	1.155	NA
chr7:100766146-100766336@@SERPINE1_6==wt	wt	Invasive	0.851052048726467	1.35639778759419	NA	0.799124247400109	NA	NA	NA	NA	NA	NA
chr7:128466920-128467110@@FLNC_1==wt	wt	Invasive	NA	NA	NA	NA	NA	NA	NA	NA	NA	NA
chr7:128466940-128467130@@FLNC_1==mut___cisbp__M5907	mut	Invasive	NA	NA	NA	NA	NA	NA	NA	NA	NA	NA
chr7:128466960-128467150@@FLNC_1==mut___cisbp__M5907	mut	Invasive	NA	NA	NA	NA	NA	NA	NA	NA	NA	NA
chr7:128466980-128467170@@FLNC_1==mut___cisbp__M5907	mut	Invasive	NA	NA	NA	NA	NA	NA	NA	NA	NA	NA
chr7:128467000-128467190@@FLNC_1==mut___cisbp__M5907	mut	Invasive	NA	NA	NA	NA	NA	NA	NA	NA	NA	NA
chr7:128467020-128467210@@FLNC_1==mut___cisbp__M5907	mut	Invasive	NA	NA	NA	NA	NA	NA	NA	NA	NA	NA
chr7:128467040-128467230@@FLNC_1==mut___cisbp__M5907	mut	Invasive	1.30066445182724	NA	NA	1.07596371882086	NA	NA	NA	NA	NA	NA
chr7:128467060-128467250@@FLNC_1==mut___cisbp__M5907	mut	Invasive	1.29172918229557	0.773836326945848	NA	1.02895238095238	NA	1.31972015859484	0.906965871902758	1.59539770706214	0.805714285714286	NA
chr7:128467080-128467270@@FLNC_1==mut___cisbp__M5907	mut	Invasive	0.801367989056088	1.1524357499041	NA	1.09837962962963	NA	NA	NA	0.746214207048458	NA	NA
chr7:128467100-128467290@@FLNC_1==mut___cisbp__M5907	mut	Invasive	0.758720930232558	1.25198372406116	NA	1.10723104056437	NA	NA	NA	NA	NA	NA
chr7:128467120-128467310@@FLNC_1==mut___cisbp__M5907	mut	Invasive	0.934435416082936	1.44090855317639	NA	0.653936822253654	NA	NA	NA	0.652792546458049	NA	NA
chr7:128467140-128467330@@FLNC_1==mut___cisbp__M5907	mut	Invasive	0.856843309187953	0.696225095331574	NA	0.806710870002009	NA	NA	NA	1.4413362701909	NA	NA
chr7:128467160-128467350@@FLNC_1==wt	wt	Invasive	0.472093023255814	2.70102128883774	NA	1.01742160278746	NA	NA	NA	1.23911894273128	NA	NA
chr7:128467180-128467370@@FLNC_1==wt	wt	Invasive	0.815341895175286	0.713100357337532	NA	1.12223472065992	NA	1.34692706091086	0.450711480265276	0.432825977999947	0.773928571428572	NA
chr7:128467200-128467390@@FLNC_1==wt	wt	Invasive	1.02511627906977	0.565054601124949	NA	1.00921658986175	NA	NA	1.34174848059841	0.982091553342272	0.982696177062374	NA
chr7:128467220-128467410@@FLNC_1==wt	wt	Invasive	1.01162790697674	NA	NA	1.0042328042328	NA	NA	NA	NA	NA	NA
chr7:128467240-128467430@@FLNC_1==wt	wt	Invasive	1.40129198966408	1.67443926271375	1.20321183393266	0.98440792246102	NA	NA	1.1647437406797	1.42265024598862	4.76339285714286	NA
chr7:128467260-128467450@@FLNC_1==wt	wt	Invasive	0.930104778941988	1.35993560133336	0.43286895284752	1.19962651727358	NA	NA	0.787860516531002	0.675532133887768	1.29726443768997	NA
chr7:128467280-128467470@@FLNC_1==wt	wt	Invasive	0.740108728480822	1.70488361294491	NA	1.09853638425067	NA	NA	1.65591397849462	2.28032305433187	1.46894409937888	NA
chr7:128467300-128467490@@FLNC_1==wt	wt	Invasive	1.23643410852713	1.77401977952336	0.838610586011342	0.817209690893901	NA	NA	1.62461407431066	0.932917520826973	1.0377358490566	NA
chr7:128467320-128467510@@FLNC_1==wt	wt	Invasive	1.04228329809725	1.54436772791203	2.16372282608696	1.28199932455252	0.901071252764082	NA	1.37671169929234	1.44519748484506	0.680952380952381	NA
chr7:128467340-128467530@@FLNC_1==wt	wt	Invasive	2.67105263157895	13.8398071954317	30.0338392124692	26.3376233376233	50.9287252731983	NA	1.36200716845878	22.1578560939794	19.5642857142857	NA
chr7:128467360-128467550@@FLNC_1==wt	wt	Invasive	1.10852713178295	8.57578314793505	3.33478260869565	5.27691977691978	11.7168067810741	10.6936348112819	17.3186089315122	7.93054728737548	9.51721611721612	NA
chr7:128467380-128467570@@FLNC_1==wt	wt	Invasive	1.72909450766947	12.4587648638282	12.24157054126	14.8462301587302	27.7592116538132	NA	24.8924731182796	3.68785399622404	7.24223602484472	NA
chr7:128467400-128467590@@FLNC_1==wt	wt	Invasive	1.42109634551495	11.6152026595065	11.5516304347826	8.09952380952381	7.42269555637165	12.9959539371304	25.1326164874552	20.8978393119362	3.2733153638814	1.53799082100969
chr7:128467420-128467610@@FLNC_1==wt	wt	Invasive	0.866440568475452	6.82836151190582	4.20419254658385	4.60558569419329	NA	3.94372708432967	2.97403619197482	7.69727087138713	4.70555555555556	NA
chr7:128467440-128467630@@FLNC_1==wt	wt	Invasive	1.19506976744186	5.85056863537876	0.780515569917744	3.19335083114611	16.5155962188531	7.33509547609894	9.88456672991777	3.34076185540295	2.53714285714286	1.10728910728911
chr7:128467460-128467650@@FLNC_1==wt	wt	Invasive	1.99114064230343	4.33831990794016	NA	2.91828336272781	NA	NA	1.26923887834704	2.73335060896605	3.49642857142857	NA
chr7:128467480-128467670@@FLNC_1==wt	wt	Invasive	0.867109634551495	1.96871991952001	5.59885151763741	2.35056689342404	NA	NA	6.25919637804188	3.90621377231625	NA	NA
chr7:128467500-128467690@@FLNC_1==wt	wt	Invasive	1.20767982693348	3.45536056770234	3.47741168478261	5.37769637769638	NA	NA	6.08294930875576	10.0098894183224	4.02100840336135	NA
chr7:128467520-128467710@@FLNC_1==wt	wt	Invasive	1.23497432799758	1.98103522191385	1.38706841432225	1.14852108244179	1.16753839458617	1.15311112919119	1.4054343461384	1.18363280750178	1.79380053908356	NA
chr7:128467540-128467730@@FLNC_1==wt	wt	Invasive	1.44427380430013	0.977868172451628	0.821536905965622	1.03190397220248	NA	1.67685505574779	3.74130297280202	1.14522328755291	1.096918767507	NA
chr7:128467560-128467750@@FLNC_1==wt	wt	Invasive	1.20079410096427	1.67532633585568	NA	0.906832298136646	NA	NA	1.12903225806452	1.78553597650514	3.94065934065934	NA
chr7:128467580-128467770@@FLNC_1==wt	wt	Invasive	0.68808925204274	0.901621141461248	0.962171052631579	1.40702947845805	NA	1.10988562091503	2.21102150537634	2.82351321585903	1.5015873015873	NA
chr7:128467600-128467790@@FLNC_1==wt	wt	Invasive	0.982724252491694	1.08078083176651	2.88399857448325	0.888359788359788	NA	NA	0.548200633973522	0.94008301291029	3.52571428571429	0.86027846027846
chr7:128467620-128467810@@FLNC_1==wt	wt	Invasive	1.02427325581395	1.30817031070196	1.62146739130435	0.759611992945326	NA	NA	1.90925780225544	2.92779628236811	7.97063492063492	1.63963963963964
chr7:128467640-128467830@@FLNC_1==wt	wt	Invasive	1.14690373174689	1.53455518444713	0.982237539766702	1.27259381594642	NA	NA	0.788875103391232	0.961856150457472	2.6531561461794	1.62329771632097
chr7:128467660-128467850@@FLNC_1==wt	wt	Invasive	1.27269317329332	1.32096279248178	0.482579580745342	0.751264608407465	NA	NA	NA	3.59761927078452	0.964285714285715	NA
chr7:128467680-128467870@@FLNC_1==wt	wt	Invasive	0.846464167062174	1.14751781640522	NA	1.46365914786967	NA	NA	NA	4.52697439826342	NA	NA
chr7:128467700-128467890@@FLNC_1==wt	wt	Invasive	0.746677740863787	NA	NA	0.744897959183673	NA	NA	NA	NA	NA	NA
chr7:128467720-128467910@@FLNC_1==wt	wt	Invasive	0.91046511627907	NA	NA	1.93121693121693	NA	NA	NA	NA	NA	NA
chr7:128467740-128467930@@FLNC_1==wt	wt	Invasive	1.27390180878553	2.35128650616365	NA	0.733862433862434	NA	6.27709190672153	NA	NA	NA	NA
chr7:128467760-128467950@@FLNC_1==wt	wt	Invasive	0.985180118559052	1.68293799571872	3.2648141654979	1.22193362193362	NA	NA	NA	NA	NA	NA
chr7:128467780-128467970@@FLNC_1==wt	wt	Invasive	1.47248062015504	1.55734560797852	NA	0.908193908193908	NA	NA	NA	NA	NA	NA
chr7:128467800-128467990@@FLNC_1==wt	wt	Invasive	0.754706533776301	2.02454929037208	NA	1.73809523809524	NA	NA	NA	NA	NA	NA
chr7:128467820-128468010@@FLNC_1==wt	wt	Invasive	NA	NA	NA	1.08148148148148	NA	NA	NA	NA	NA	NA
chr7:128467840-128468030@@FLNC_1==wt	wt	Invasive	0.379360465116279	0.424730620357778	NA	0.891330891330891	NA	NA	NA	NA	NA	NA
chr7:128467860-128468050@@FLNC_1==wt	wt	Invasive	0.797040169133192	NA	NA	0.984920634920635	NA	NA	NA	NA	NA	NA
chr7:128467880-128468070@@FLNC_1==wt	wt	Invasive	1.50752393980848	1.89106252397392	NA	0.965608465608465	NA	NA	NA	NA	NA	NA
chr7:128467900-128468090@@FLNC_1==wt	wt	Invasive	0.495276162790698	1.41993276021571	NA	1.11581422692534	NA	NA	NA	NA	NA	NA
chr7:128467920-128468110@@FLNC_1==wt	wt	Invasive	0.940636474908201	0.973341004986575	NA	1.43137254901961	NA	NA	NA	NA	NA	NA
chr7:128467940-128468130@@FLNC_1==wt	wt	Invasive	1.28932968536252	NA	NA	0.786281179138322	NA	NA	3.49635796045786	NA	NA	NA
chr7:128467960-128468150@@FLNC_1==wt	wt	Invasive	0.711886304909561	NA	NA	0.651785714285714	NA	NA	NA	NA	NA	NA
chr7:128467980-128468170@@FLNC_1==wt	wt	Invasive	0.937863372093023	0.947949500508664	NA	0.647525676937442	NA	NA	NA	NA	NA	NA
chr7:128468000-128468190@@FLNC_1==wt	wt	Invasive	0.91046511627907	0.964071090653369	NA	1.6043956043956	NA	NA	NA	NA	NA	NA
chr7:128468020-128468210@@FLNC_1==wt	wt	Invasive	1.44518272425249	1.86121792173043	NA	1.0042328042328	NA	NA	NA	NA	NA	NA
chr7:128468040-128468230@@FLNC_1==wt	wt	Invasive	1.16899224806202	1.86881472957422	NA	0.945279866332498	NA	NA	NA	NA	NA	NA
chr7:128468060-128468250@@FLNC_1==wt	wt	Invasive	1.03448955459204	0.940284140666276	NA	0.695238095238095	NA	NA	1.28117135666895	1.59283906645421	NA	NA
chr7:128468080-128468270@@FLNC_1==wt	wt	Invasive	2.52906976744186	0.641259956226449	NA	1.01388888888889	NA	NA	NA	NA	NA	NA
chr7:128468100-128468290@@FLNC_1==wt	wt	Invasive	1.08049459547986	1.19091134727769	1.39641943734015	0.845944103612815	NA	NA	0.721755781411106	1.06973025164444	0.38880706921944	0.338070028791678
chr7:128468120-128468310@@FLNC_1==wt	wt	Invasive	0.92842041679251	1.13594620817257	0.604699488491049	1.002145002145	NA	NA	0.752688172043011	0.736272259105293	1.11540616246499	NA
chr7:128468140-128468330@@FLNC_1==wt	wt	Invasive	1.24569083447332	0.641815159651753	NA	0.926984126984127	NA	NA	1.58285895003163	1.10093288416688	0.310405643738977	NA
chr7:128468160-128468350@@FLNC_1==wt	wt	Invasive	0.792441860465116	1.04141516116355	0.838723659642571	0.944150499706055	NA	1.56030897207368	3.79454367724162	0.501365274693268	1.71285714285714	NA
chr7:128468180-128468370@@FLNC_1==wt	wt	Invasive	1.04775747508306	0.802268949564692	NA	0.695238095238095	NA	NA	NA	NA	NA	NA
chr7:128468200-128468390@@FLNC_1==wt	wt	Invasive	2.06540697674419	NA	NA	1.15873015873016	NA	NA	NA	NA	NA	NA
chr7:128468220-128468410@@FLNC_1==wt	wt	Invasive	1.32385874246339	2.66255862009231	NA	1.35185185185185	NA	NA	NA	NA	NA	NA
chr7:128468240-128468430@@FLNC_1==wt	wt	Invasive	0.799310938845822	1.18143459915612	NA	1.4368253968254	NA	NA	NA	NA	NA	NA
chr7:128468260-128468450@@FLNC_1==wt	wt	Invasive	1.19015047879617	3.30935941695435	NA	1.29242979242979	NA	NA	1.78763440860215	NA	NA	NA
chr7:128468280-128468470@@FLNC_1==wt	wt	Invasive	0.954696466324373	2.37629459148447	NA	1.06860670194004	NA	1.89792903112714	0.432579409220121	1.00886120816244	3.69556650246305	NA
chr7:128468300-128468490@@FLNC_1==wt	wt	Invasive	1.00429726996967	1.01566017911643	NA	1.2680443246481	NA	NA	3.05315765561109	0.745362040081901	NA	NA
chr7:128468320-128468510@@FLNC_1==wt	wt	Invasive	1.12738632419299	1.67562502124271	NA	0.902906617192332	NA	NA	0.495888678051866	0.774449339207049	1.5452380952381	0.679279279279279
chr7:128468340-128468530@@FLNC_1==wt	wt	Invasive	0.46690518783542	1.99659693330579	NA	0.856452726017943	NA	NA	1.15798180314309	0.595730260928499	NA	NA
chr7:128468360-128468550@@FLNC_1==wt	wt	Invasive	1.09337561663143	2.02454929037208	NA	0.762322472848789	NA	NA	NA	NA	NA	NA
chr7:128468380-128468570@@FLNC_1==wt	wt	Invasive	1.05197773802425	2.50905681285428	NA	1.01925338036449	1.24807878021246	NA	0.945236309077269	0.820476044121162	0.426223091976517	NA
chr7:128468400-128468590@@FLNC_1==wt	wt	Invasive	1.23154701718908	2.9984713944661	NA	1.30868347338936	NA	NA	1.98709677419355	0.949991189427313	1.26296296296296	1.02369035702369
chr7:128468420-128468610@@FLNC_1==wt	wt	Invasive	0.741860465116279	1.55734560797852	NA	0.702260702260702	NA	NA	NA	NA	NA	NA
chr7:128468440-128468630@@FLNC_1==wt	wt	Invasive	0.737893296853625	1.25396659343725	NA	0.885141093474427	NA	NA	0.81938206070505	0.980315619249429	NA	NA
chr7:128468460-128468650@@FLNC_1==wt	wt	Invasive	1.02027429934407	0.509676744429334	NA	1.09435626102293	NA	NA	NA	NA	NA	NA
chr7:128468480-128468670@@FLNC_1==wt	wt	Invasive	0.96407274895647	1.22144753566943	0.654571611253197	0.701616426387069	NA	NA	0.845123561592152	0.509506144215163	0.641399416909621	NA
chr7:128468500-128468690@@FLNC_1==wt	wt	Invasive	1.18023255813953	1.02556905891268	NA	1.34412698412698	NA	NA	NA	NA	1.50595238095238	NA
chr7:128468520-128468710@@FLNC_1==wt	wt	Invasive	1.64108527131783	1.30616083249811	NA	0.906832298136646	NA	NA	NA	NA	NA	NA
chr7:128468540-128468730@@FLNC_1==wt	wt	Invasive	0.885174418604651	1.07067510548523	NA	1.05339105339105	NA	NA	NA	NA	NA	NA
chr7:128468560-128468750@@FLNC_1==wt	wt	Invasive	0.924203273040482	0.527913765416447	1.18551952837141	0.903809523809524	NA	NA	1.97849462365591	NA	0.557603686635945	NA
chr7:128468580-128468770@@FLNC_1==wt	wt	Invasive	NA	3.34829305715382	NA	0.708112874779541	NA	NA	NA	NA	NA	NA
chr7:128468600-128468790@@FLNC_1==wt	wt	Invasive	0.590116279069767	NA	NA	1.36940836940837	NA	NA	NA	NA	NA	NA
chr7:128468620-128468810@@FLNC_1==wt	wt	Invasive	0.511627906976744	2.5011914309958	NA	1.24786324786325	NA	NA	NA	NA	NA	NA
chr7:128468640-128468830@@FLNC_1==wt	wt	Invasive	1.34883720930233	2.27612050396861	NA	1.79603174603175	NA	NA	NA	NA	NA	NA
chr7:128468660-128468850@@FLNC_1==wt	wt	Invasive	1.05225553376296	1.138563595749	NA	1.08807588075881	NA	0.480672268907563	2.08602150537634	NA	1.1047619047619	NA
chr7:128468680-128468870@@FLNC_1==wt	wt	Invasive	0.202325581395349	NA	NA	0.938019652305367	NA	NA	NA	NA	NA	NA
chr7:128468700-128468890@@FLNC_1==wt	wt	Invasive	0.890232558139535	0.645728666722801	NA	0.926984126984127	NA	NA	2.8494623655914	NA	NA	NA
chr7:128468720-128468910@@FLNC_1==wt	wt	Invasive	1.27156007751938	1.20434727017006	NA	0.926984126984127	NA	NA	NA	1.86236626809314	NA	NA
chr7:128468740-128468930@@FLNC_1==wt	wt	Invasive	1.03972868217054	1.21126880620552	NA	1.15873015873016	NA	NA	NA	NA	NA	NA
chr7:128468760-128468950@@FLNC_1==wt	wt	Invasive	1.23924418604651	2.51298950378352	NA	1.04285714285714	NA	NA	NA	NA	NA	NA
chr7:128468780-128468970@@FLNC_1==wt	wt	Invasive	1.07906976744186	2.0332012104164	NA	1.42207792207792	NA	NA	NA	NA	NA	NA
chr7:128470197-128470387@@FLNC_3==mut___cisbp__M5907	mut	Invasive	NA	NA	NA	NA	NA	NA	NA	NA	NA	NA
chr7:128470217-128470407@@FLNC_3==mut___cisbp__M5907	mut	Invasive	NA	4.67203682393556	NA	NA	NA	NA	NA	NA	NA	NA
chr7:128470237-128470427@@FLNC_3==mut___cisbp__M5907	mut	Invasive	NA	NA	NA	1.98639455782313	NA	NA	NA	NA	NA	NA
chr7:128470257-128470447@@FLNC_3==mut___cisbp__M5907	mut	Invasive	NA	NA	NA	NA	NA	NA	NA	NA	NA	NA
chr7:128470277-128470467@@FLNC_3==mut___cisbp__M5907	mut	Invasive	NA	NA	NA	NA	NA	NA	NA	NA	NA	NA
chr7:128470297-128470487@@FLNC_3==mut___cisbp__M5907	mut	Invasive	0.702519379844961	NA	NA	0.869047619047619	NA	NA	NA	NA	NA	NA
chr7:128470317-128470507@@FLNC_3==mut___cisbp__M5907	mut	Invasive	0.766384778012685	NA	NA	NA	NA	NA	NA	NA	NA	NA
chr7:128470337-128470527@@FLNC_3==mut___cisbp__M5907	mut	Invasive	NA	NA	NA	NA	NA	NA	NA	NA	NA	NA
chr7:128470357-128470547@@FLNC_3==mut___cisbp__M5907	mut	Invasive	NA	NA	NA	NA	NA	NA	NA	NA	NA	NA
chr7:128470377-128470567@@FLNC_3==wt	wt	Invasive	NA	NA	NA	NA	NA	NA	NA	NA	NA	NA
chr7:128470397-128470587@@FLNC_3==wt	wt	Invasive	NA	NA	NA	NA	NA	NA	NA	NA	NA	NA
chr7:128470417-128470607@@FLNC_3==wt	wt	Invasive	NA	NA	NA	NA	NA	NA	NA	NA	NA	NA
chr7:128470437-128470627@@FLNC_3==wt	wt	Invasive	NA	NA	NA	NA	NA	NA	NA	NA	NA	NA
chr7:128470457-128470647@@FLNC_3==wt	wt	Invasive	1.14357937310415	1.29441712870942	NA	1.19551524313429	NA	NA	NA	0.978699714382534	NA	NA
chr7:128470477-128470667@@FLNC_3==wt	wt	Invasive	0.952982810920121	1.31401035673188	NA	0.938019652305367	NA	NA	NA	NA	NA	NA
chr7:128470497-128470687@@FLNC_3==wt	wt	Invasive	0.95093023255814	1.69083237437668	NA	0.811111111111111	NA	NA	0.414943479459609	1.04252795662487	1.25142857142857	2.35085995085995
chr7:128470517-128470707@@FLNC_3==wt	wt	Invasive	0.744327850255247	0.743278585626111	NA	1.10174342961228	NA	NA	0.457329522253981	0.735236714437071	NA	NA
chr7:128470537-128470727@@FLNC_3==wt	wt	Invasive	1.37102203182375	0.606294855014538	NA	0.844498251277912	NA	NA	0.681380871533673	NA	0.292230576441103	NA
chr7:128470557-128470747@@FLNC_3==wt	wt	Invasive	0.968807678110004	1.00578570515279	NA	1.01968253968254	NA	NA	0.588465298142718	NA	0.408020050125313	NA
chr7:128470577-128470767@@FLNC_3==wt	wt	Invasive	0.866687066503468	1.54368468159274	NA	1.47922998986829	NA	0.396514161220044	0.638644509612252	NA	2.06088992974239	NA
chr7:128470597-128470787@@FLNC_3==wt	wt	Invasive	0.939023033270279	0.924278287662048	2.08510074231177	0.793364793364793	NA	NA	0.43883664643098	2.27190857811662	0.502857142857143	0.457657657657658
chr7:128470617-128470807@@FLNC_3==wt	wt	Invasive	0.764341085271318	1.41758382264711	1.23641304347826	0.882018479033404	NA	NA	0.638644509612252	NA	NA	NA
chr7:128470637-128470827@@FLNC_3==wt	wt	Invasive	1.02614888171804	1.49459541864605	0.690993788819876	1.01888341543514	NA	0.1808981657179	0.458627201603268	0.754093442597066	0.850793650793651	NA
chr7:128470657-128470847@@FLNC_3==wt	wt	Invasive	0.753339930727363	0.471922911508642	NA	1.01742160278746	NA	NA	NA	NA	NA	NA
chr7:128470677-128470867@@FLNC_3==wt	wt	Invasive	0.977335435553804	1.37863381689902	NA	1.15873015873016	NA	NA	0.521863799283154	NA	1.08571428571429	NA
chr7:128470697-128470887@@FLNC_3==wt	wt	Invasive	0.976683937823834	1.34554660529344	0.228913043478261	1.12932076383853	NA	0.933347797394661	0.487217239994646	0.519513042206665	0.800921658986175	0.413058219509832
chr7:128470717-128470907@@FLNC_3==wt	wt	Invasive	1.21949665498566	1.04312771855165	NA	1.4208238851096	NA	NA	1.59849240660681	0.758481311594532	0.709677419354839	NA
chr7:128470737-128470927@@FLNC_3==wt	wt	Invasive	0.701040391676867	1.22892578588781	NA	0.837401627317594	NA	NA	0.314849954318645	NA	0.858049886621315	NA
chr7:128470757-128470947@@FLNC_3==wt	wt	Invasive	1.00156195765359	1.1279114370077	0.401379459771775	0.951434396388525	NA	1.11153576308113	0.261527246218334	1.37825729858882	0.496518607442977	0.480278597925657
chr7:128470777-128470967@@FLNC_3==wt	wt	Invasive	0.886219488756487	1.09272316139929	NA	1.20824854158187	NA	NA	NA	0.758803898010946	NA	NA
chr7:128470797-128470987@@FLNC_3==wt	wt	Invasive	1.0093023255814	1.08235519754507	0.619972826086956	1.00699168556311	NA	NA	0.68494623655914	0.832533039647577	1.2936877076412	1.89566310496543
chr7:128470817-128471007@@FLNC_3==wt	wt	Invasive	1.1202842377261	1.26699303699947	NA	1.00137174211248	NA	NA	0.789949962738209	1.13739259388494	1.62730158730159	NA
chr7:128470837-128471027@@FLNC_3==wt	wt	Invasive	0.575503875968992	0.77867280398926	NA	1.33363282419886	NA	NA	NA	0.781242754463251	4.02857142857143	NA
chr7:128470857-128471047@@FLNC_3==wt	wt	Invasive	1.04712362301102	0.721417450754755	NA	0.841604010025063	NA	NA	NA	0.593328122779594	1.43673469387755	NA
chr7:128470877-128471067@@FLNC_3==wt	wt	Invasive	0.708139534883721	1.01408551217206	NA	0.820767195767196	NA	NA	NA	NA	NA	NA
chr7:128470897-128471087@@FLNC_3==wt	wt	Invasive	1.04314279504456	1.48889085597946	0.460015527950311	1.14856585909217	NA	1.47633908418222	0.678097452291001	1.5116878993531	9.59574468085106	NA
chr7:128470917-128471107@@FLNC_3==wt	wt	Invasive	1.20130813953488	2.23445239405614	NA	2.76600102406554	NA	NA	0.687641046063985	1.91222059063469	0.88	3.09189189189189
chr7:128470937-128471127@@FLNC_3==wt	wt	Invasive	0.99865831842576	1.15644475839989	NA	1.29242979242979	NA	NA	2.53176930596285	0.440028033640368	0.765714285714286	1.16691236691237
chr7:128470957-128471147@@FLNC_3==wt	wt	Invasive	0.497785160575858	0.556194859992328	NA	0.764761904761905	NA	NA	0.705645161290323	NA	NA	NA
chr7:128470977-128471167@@FLNC_3==wt	wt	Invasive	0.703741152679474	1.00115074798619	NA	0.873504273504273	NA	NA	0.476384919014564	NA	1.82285714285714	NA
chr7:128470997-128471187@@FLNC_3==wt	wt	Invasive	0.757814453613403	1.55734560797852	NA	1.04659498207885	NA	NA	NA	NA	NA	NA
chr7:128471017-128471207@@FLNC_3==wt	wt	Invasive	0.927325581395349	2.36987375127166	NA	1.32426303854875	NA	NA	NA	NA	NA	NA
chr7:128471037-128471227@@FLNC_3==wt	wt	Invasive	0.867109634551495	1.81690320930827	NA	0.568831168831169	NA	NA	NA	NA	NA	NA
chr7:128471057-128471247@@FLNC_3==wt	wt	Invasive	NA	NA	NA	NA	NA	NA	NA	NA	NA	NA
chr7:128471077-128471267@@FLNC_3==wt	wt	Invasive	NA	NA	NA	NA	NA	NA	NA	NA	NA	NA
chr7:128471097-128471287@@FLNC_3==wt	wt	Invasive	0.674418604651163	NA	NA	2.08571428571429	NA	NA	NA	NA	NA	NA
chr7:128471117-128471307@@FLNC_3==wt	wt	Invasive	0.51468788249694	NA	NA	1.80246913580247	NA	NA	NA	NA	NA	NA
chr7:128471137-128471327@@FLNC_3==wt	wt	Invasive	NA	NA	NA	0.842712842712843	NA	NA	NA	NA	NA	NA
chr7:128471157-128471347@@FLNC_3==wt	wt	Invasive	NA	NA	NA	NA	NA	NA	NA	NA	NA	NA
chr7:128471177-128471367@@FLNC_3==wt	wt	Invasive	NA	NA	NA	NA	NA	NA	NA	NA	NA	NA
chr7:128471197-128471387@@FLNC_3==wt	wt	Invasive	1.02062015503876	0.62956524577855	NA	0.965608465608466	NA	NA	0.541258910233176	NA	NA	NA
chr7:128471217-128471407@@FLNC_3==wt	wt	Invasive	0.763157894736842	1.85049301653918	NA	0.793650793650794	NA	NA	NA	NA	NA	NA
chr7:128471237-128471427@@FLNC_3==wt	wt	Invasive	0.912448700410397	2.01747044669945	3.2516057312253	1.36150793650794	NA	NA	NA	NA	NA	NA
chr7:128471257-128471447@@FLNC_3==wt	wt	Invasive	1.68604651162791	NA	NA	0.891330891330891	NA	NA	NA	NA	NA	NA
chr7:128471277-128471467@@FLNC_3==wt	wt	Invasive	1.14008859357697	1.2319301078039	2.92626541207008	1.75565175565176	NA	NA	1.18114143920596	NA	1.34095238095238	NA
chr7:128471297-128471487@@FLNC_3==wt	wt	Invasive	1.15213178294574	1.4494107638612	NA	1.03155245838173	NA	NA	NA	2.30976118710874	1.59170506912442	NA
chr7:128471317-128471507@@FLNC_3==wt	wt	Invasive	1.19372093023256	0.921246697677434	NA	0.874513327343516	NA	NA	NA	NA	0.616931216931217	NA
chr7:128471337-128471527@@FLNC_3==wt	wt	Invasive	1.17249839982932	1.30658656940571	NA	0.909746818837728	NA	0.502339092398372	1.983829290656	0.490284465389475	0.597142857142857	NA
chr7:128471357-128471547@@FLNC_3==wt	wt	Invasive	0.819767441860465	0.788054404037323	NA	1.21221001221001	NA	NA	2.47944339025933	1.7842705364084	2.06904761904762	NA
chr7:128471377-128471567@@FLNC_3==wt	wt	Invasive	0.421511627906977	1.05030285189249	NA	0.856452726017943	NA	NA	NA	NA	NA	NA
chr7:128471397-128471587@@FLNC_3==wt	wt	Invasive	1.14759939984996	1.42592403768497	0.621560264171712	0.962637362637363	0.569808939988889	NA	0.867727848992816	0.445280187753689	0.351573849878935	0.555810047335471
chr7:128471417-128471607@@FLNC_3==wt	wt	Invasive	1.01456016177958	1.12417663092489	0.519363662539591	1.09827467218772	NA	0.656593342235341	1.14926581107643	1.16583771493534	NA	2.12940212940213
chr7:128471437-128471627@@FLNC_3==wt	wt	Invasive	0.948758376034687	1.72911166768203	NA	0.82260996001454	0.535332325987559	NA	NA	1.74162693862772	2.14285714285714	NA
chr7:128471457-128471647@@FLNC_3==wt	wt	Invasive	1.29948950652297	1.1524357499041	NA	0.99578373015873	NA	NA	0.632694405485429	NA	4.58487394957983	NA
chr7:128471477-128471667@@FLNC_3==wt	wt	Invasive	1.11279069767442	0.838570711988433	NA	1.34663234663235	NA	NA	9.89247311827957	NA	NA	NA
chr7:128471497-128471687@@FLNC_3==wt	wt	Invasive	1.11080711354309	1.24237683333118	1.04787493893503	1.29708599857854	NA	NA	2.21670802315964	1.31911700634168	1.01871921182266	NA
chr7:128471517-128471707@@FLNC_3==wt	wt	Invasive	1.08247019738128	1.04784364981271	NA	1.14678448699067	NA	0.606696479761495	0.316921335597057	1.72099853157122	0.471428571428571	0.4996996996997
chr7:128471537-128471727@@FLNC_3==wt	wt	Invasive	0.839276485788114	1.43520085441158	NA	1.31322751322751	NA	NA	NA	0.979188819687073	NA	NA
chr7:128471557-128471747@@FLNC_3==wt	wt	Invasive	0.81140988372093	1.19795815998348	1.66537267080745	1.43261183261183	NA	NA	2.34169653524492	0.90147542129921	NA	NA
chr7:128471577-128471767@@FLNC_3==wt	wt	Invasive	1.10135742090029	4.30209265652304	3.56915292353823	1.47474747474747	0.637172149410889	1.78950780619822	2.01064106857164	1.80436870265079	3.34764976958525	2.40581226387678
chr7:128471597-128471787@@FLNC_3==wt	wt	Invasive	1.10036719706242	2.8262938811462	NA	1.05797101449275	NA	NA	NA	NA	NA	NA
chr7:128471617-128471807@@FLNC_3==wt	wt	Invasive	1.70210409745293	2.24440984679257	NA	1.39729225023343	NA	NA	NA	1.32871210158072	NA	3.58378378378378
chr7:128471637-128471827@@FLNC_3==wt	wt	Invasive	1.84883720930233	2.36558826528383	NA	1.96800201562106	3.64304076386339	NA	1.89500316255534	3.02187095102358	3.31746031746032	NA
chr7:128471657-128471847@@FLNC_3==wt	wt	Invasive	1.18567141785446	2.62289786606909	NA	2.47789987789988	5.2263623266194	3.7794206935962	1.18455843469064	3.55484942586842	1.57142857142857	NA
chr7:128471677-128471867@@FLNC_3==wt	wt	Invasive	1.24767441860465	1.48318629331288	NA	1.82392710170488	NA	2.16135620915033	1.88172043010753	1.77477973568282	1.5015873015873	NA
chr7:128471697-128471887@@FLNC_3==wt	wt	Invasive	1.27620751341682	2.48546066727885	1.20965085638999	1.26172839506173	NA	NA	4.35673624288425	2.18668048717284	2.36117216117216	NA
chr7:128471717-128471907@@FLNC_3==wt	wt	Invasive	0.747724974721941	1.13644138960595	NA	1.55982905982906	NA	NA	NA	NA	NA	NA
chr7:128471737-128471927@@FLNC_3==wt	wt	Invasive	0.755348837209302	1.96717339955181	NA	1.55982905982906	NA	NA	NA	NA	NA	NA
chr7:128471757-128471947@@FLNC_3==wt	wt	Invasive	2.46422182468694	0.889911775987725	NA	0.926984126984127	NA	NA	NA	7.14876313114199	NA	NA
chr7:128471777-128471967@@FLNC_3==wt	wt	Invasive	1.01799034664326	1.25198372406116	NA	0.926984126984127	NA	NA	1.2351805900193	NA	NA	NA
chr7:128471797-128471987@@FLNC_3==wt	wt	Invasive	1.73100775193798	1.24587648638282	NA	1.03988603988604	NA	NA	NA	NA	NA	NA
chr7:128471817-128472007@@FLNC_3==wt	wt	Invasive	1.31951466127401	1.52140686317902	1.02717391304348	1.11697411697412	NA	NA	6.56891495601173	1.2125216926979	1.91328320802005	1.1752805437016
chr7:128471837-128472027@@FLNC_3==wt	wt	Invasive	0.862965741435359	0.887686996547756	NA	1.34081632653061	NA	NA	1.46174224715599	NA	NA	NA
chr7:128471857-128472047@@FLNC_3==wt	wt	Invasive	1.10287277701778	1.02069272955349	0.558534077555817	0.932636469221835	NA	NA	1.01612903225806	1.5488986784141	2.63102040816327	NA
chr7:128471877-128472067@@FLNC_3==wt	wt	Invasive	0.915282392026578	2.68507863444572	NA	1.02630385487528	NA	NA	NA	1.48932565232125	NA	NA
chr7:128471897-128472087@@FLNC_3==wt	wt	Invasive	0.735729386892178	1.03823040531901	NA	1.54497354497354	NA	NA	NA	NA	NA	NA
chr7:128471917-128472107@@FLNC_3==wt	wt	Invasive	NA	NA	NA	NA	NA	NA	NA	NA	NA	NA
chr7:128471937-128472127@@FLNC_3==wt	wt	Invasive	1.6553911205074	3.42616033755274	NA	0.731829573934837	NA	NA	NA	NA	NA	NA
chr7:128471957-128472147@@FLNC_3==wt	wt	Invasive	1.87873754152824	0.503847108463639	NA	2.0655624568668	NA	NA	1.46110056925996	NA	NA	NA
chr7:128471977-128472167@@FLNC_3==wt	wt	Invasive	NA	NA	NA	1.73809523809524	NA	NA	NA	NA	NA	NA
chr7:128471997-128472187@@FLNC_3==wt	wt	Invasive	1.58686730506156	1.25098253755652	NA	0.695238095238095	NA	NA	NA	NA	NA	NA
chr7:128472017-128472207@@FLNC_3==wt	wt	Invasive	1.06431686046512	0.727519116135951	0.464138368771819	0.776875901875902	1.05565385771041	NA	0.674408602150538	1.19781497797357	1.33197278911565	2.0969540969541
chr7:128472037-128472227@@FLNC_3==wt	wt	Invasive	0.911714039621016	4.20011391242692	NA	1.96984126984127	NA	NA	NA	NA	NA	NA
chr7:128472057-128472247@@FLNC_3==wt	wt	Invasive	0.798392612859097	2.25815113156885	NA	0.878392217101895	NA	NA	0.577644411102776	0.840487654953386	NA	NA
chr7:128472077-128472267@@FLNC_3==wt	wt	Invasive	0.897217607973422	2.36416321211197	1.49391042430592	1.10174342961228	NA	NA	0.772495755517827	NA	0.86890756302521	NA
chr7:128472097-128472287@@FLNC_3==wt	wt	Invasive	0.731815932706581	3.20629978113225	NA	1.18844118844119	NA	NA	NA	0.500887632322967	2.14107142857143	NA
chr7:128472117-128472307@@FLNC_3==wt	wt	Invasive	NA	NA	NA	NA	NA	NA	NA	NA	NA	NA
chr7:128472137-128472327@@FLNC_3==wt	wt	Invasive	NA	NA	NA	NA	NA	NA	NA	NA	NA	NA
chr7:128472157-128472347@@FLNC_3==wt	wt	Invasive	NA	NA	NA	NA	NA	NA	NA	NA	NA	NA
chr7:128472177-128472367@@FLNC_3==wt	wt	Invasive	NA	NA	NA	NA	NA	NA	NA	NA	NA	NA
chr7:128472197-128472387@@FLNC_3==wt	wt	Invasive	1.07906976744186	4.56821378340366	NA	NA	NA	NA	NA	NA	NA	NA
chr7:128472217-128472407@@FLNC_3==wt	wt	Invasive	NA	1.38430720709202	NA	NA	NA	NA	NA	NA	NA	NA
chr7:128472237-128472427@@FLNC_3==wt	wt	Invasive	1.07232558139535	2.18530754667953	1.99136570827489	1.2065128456881	NA	3.8866239565133	1.55009049292026	0.715662755702883	0.767226890756303	0.454689984101749
chr7:128472257-128472447@@FLNC_3==wt	wt	Invasive	0.694651162790698	2.07194676539751	NA	1.11633759194735	NA	NA	0.733712839974699	0.433865176026358	1.22767857142857	NA
chr8:11331334-11331524@@BLK_1==wt	wt	Invasive	0.847840531561462	0.707884367262963	NA	0.753174603174603	NA	NA	NA	NA	NA	NA
chr8:11331354-11331544@@BLK_1==wt	wt	Invasive	0.989872468117029	3.02308265078183	NA	1.19281045751634	NA	NA	NA	NA	NA	NA
chr8:11331374-11331564@@BLK_1==wt	wt	Invasive	1.49082007343941	0.845416187188339	NA	0.951814058956916	NA	NA	NA	NA	NA	NA
chr8:11331394-11331584@@BLK_1==wt	wt	Invasive	1.04468764249886	0.611814345991561	0.643439440993789	0.910430839002268	NA	NA	1.15412186379928	NA	NA	NA
chr8:11331414-11331604@@BLK_1==wt	wt	Invasive	0.999021951749619	1.77085266713686	NA	0.957725947521866	NA	NA	0.550241008527994	0.658727024153122	NA	NA
chr8:11331434-11331624@@BLK_1==wt	wt	Invasive	1.34445786771368	1.56970549375613	NA	0.832837301587302	1.57248439221447	NA	0.768478832994962	1.1553556575583	1.21328903654485	NA
chr8:11331454-11331644@@BLK_1==wt	wt	Invasive	0.99406492248062	0.916824430503483	NA	0.666269841269841	NA	1.36112697506187	NA	0.977460331038022	1.23095238095238	NA
chr8:11331474-11331664@@BLK_1==wt	wt	Invasive	0.780209758321933	0.548499082055328	NA	1.1228931435117	NA	NA	0.558446063128685	NA	1.07755102040816	NA
chr8:11331494-11331684@@BLK_1==wt	wt	Invasive	1.10307449743792	1.48491092853766	NA	0.993197278911565	NA	NA	NA	NA	NA	NA
chr8:11331514-11331704@@BLK_1==wt	wt	Invasive	1.10753147002347	1.50743068464587	NA	0.80647619047619	NA	0.117045222017598	0.52397077169845	0.527709494487308	0.754285714285714	NA
chr8:11331534-11331724@@BLK_1==wt	wt	Invasive	0.846265652951699	5.97161488300729	NA	0.913614163614164	NA	NA	0.765445598687807	0.732882849249608	0.88	NA
chr8:11331554-11331744@@BLK_1==wt	wt	Invasive	0.964207848837209	0.714546808366615	NA	0.666269841269841	NA	NA	1.19175627240143	0.739491556534508	NA	NA
chr8:11331574-11331764@@BLK_1==wt	wt	Invasive	0.771424020388659	5.44175936581	NA	1.37392290249433	NA	NA	1.872070581748	4.17011182649949	5.42556390977444	NA
chr8:11331594-11331784@@BLK_1==wt	wt	Invasive	1.13003728031244	1.62291805463025	1.04304919908467	1.08720360572212	1.42798202781065	0.901260504201681	1.20071684587814	1.62111915250682	2.85955734406439	NA
[truncated: 5,394 more rows]
