# Supplementary material for: Analysis of long and short enhancers in melanoma cell states
Source: eLife. 2021 Dec 7;10:e71735. doi: 10.7554/eLife.71735 (PMC8691835; doi:10.7554/eLife.71735)
Supplement: Figure 2—source data 5. — DeepMEL2_GABPA prediction scores for the enhancer tiling B library. These data were also used in Figures 3, 5 and 6, Figure 2—figure supplement 2, Figure 3—figure supplement 2, and Figure 4—figure supplement 1. [file elife-71735-fig2-data5.txt]

id	Topic_1	Topic_2	Topic_3	Topic_4	Topic_5	Topic_6	Topic_7	Topic_8	Topic_9	Topic_10	Topic_11	Topic_12	Topic_13	Topic_14	Topic_15	Topic_16	Topic_17	Topic_18	Topic_19	Topic_20	Topic_21	Topic_22	Topic_23	Topic_24	Topic_25	Topic_26	Topic_27	Topic_28	Topic_29	Topic_30	Topic_31	Topic_32	Topic_33	Topic_34	Topic_35	Topic_36	Topic_37	Topic_38	Topic_39	Topic_40	Topic_41	Topic_42	Topic_43	Topic_44	Topic_45	Topic_46	Topic_47	Topic_48
chr2:28497329-28497519@@FOSL2_1==wt	0.0245357	0.016437948	0.037660882	0.023374498	0.0071370006	0.020685658	0.055564627	0.03761016	0.03289607	0.026549056	0.06918202	0.01836653	0.0009088963	0.010036945	0.0067027807	0.0023359358	0.005209759	0.0041021407	0.0027059168	0.002001375	0.008428842	0.012250841	0.023483738	0.05279264	0.021131963	0.021553844	0.01330924	0.05400403	0.01984486	0.0027089715	0.03824456	0.00193277	0.040679768	0.0071637183	0.0043805987	0.0040697902	0.0052064806	0.029092342	0.00026215613	0.0094845295	0.0033696145	0.08635022	0.019723177	0.016480222	0.0037412643	0.061899796	0.08193919	0.0033369064
chr2:28497349-28497539@@FOSL2_1==wt	0.01926513	0.021892935	0.046808228	0.024640024	0.006795898	0.022088185	0.04021193	0.036098987	0.037122846	0.028982446	0.064192876	0.026314974	0.0012262762	0.029771522	0.009847477	0.0076956004	0.013246924	0.007249117	0.0027486235	0.0023132712	0.008302003	0.014381036	0.018682644	0.054936856	0.022680342	0.017986342	0.016608655	0.055517912	0.020919293	0.0042218566	0.051416487	0.001946196	0.043580428	0.008884281	0.005656749	0.007087216	0.0060313195	0.026233569	0.0003502071	0.008657306	0.0031228662	0.06973305	0.018512934	0.024211496	0.0042930394	0.061153784	0.06906767	0.007817566
chr2:28497369-28497559@@FOSL2_1==wt	0.026081532	0.020133749	0.042203635	0.022423804	0.008515522	0.017728388	0.059469298	0.032148406	0.031401247	0.022952855	0.06459105	0.016163185	0.0006109625	0.026916713	0.0053914487	0.0055182576	0.005594805	0.0055069625	0.0042565316	0.0017262101	0.013598084	0.013692528	0.021524116	0.05264628	0.02203691	0.019235015	0.017943054	0.04888794	0.016612917	0.0027426034	0.038050592	0.0019944757	0.03780088	0.009037346	0.0052407384	0.009534448	0.0042185485	0.032490402	0.00027102232	0.011173874	0.0030644536	0.068452016	0.026691109	0.0173551	0.004552275	0.052446082	0.07118662	0.011395037
chr2:28497389-28497579@@FOSL2_1==wt	0.017340705	0.021938562	0.04151818	0.031688184	0.010550141	0.024541706	0.060489357	0.032377794	0.038847953	0.035475373	0.059722707	0.020699546	0.0014356971	0.019184753	0.0133885145	0.005370468	0.010097429	0.008264735	0.00437361	0.0035148263	0.016971648	0.022075847	0.020891502	0.052796647	0.032179788	0.025680393	0.016152099	0.048719525	0.018788964	0.004590571	0.033557132	0.003218457	0.036917806	0.013343796	0.007986292	0.009158641	0.006861627	0.024740681	0.00049208105	0.016214535	0.0040689856	0.062349856	0.030002236	0.01842241	0.007283494	0.0516897	0.053506345	0.003332287
chr2:28497409-28497599@@FOSL2_1==wt	0.020010874	0.02517876	0.04291071	0.029018164	0.011308596	0.020519912	0.068307385	0.029573038	0.04283221	0.036559537	0.05830252	0.022689983	0.0020813942	0.043504447	0.018598467	0.011105701	0.016248658	0.010414764	0.00623101	0.004274532	0.023485735	0.027436778	0.020688727	0.056409463	0.038240984	0.027353361	0.021913812	0.04488954	0.018153101	0.005228296	0.033210143	0.003414169	0.03289999	0.015069038	0.011291981	0.017509758	0.006668806	0.027278423	0.0007262528	0.018677697	0.004240215	0.058118567	0.045629382	0.021970198	0.008045509	0.04648684	0.047869205	0.004820347
chr2:28497429-28497619@@FOSL2_1==wt	0.02075781	0.032338887	0.04969828	0.032396913	0.011918828	0.021757007	0.056453228	0.027364194	0.048841223	0.05249138	0.058899403	0.040227428	0.005225852	0.08042118	0.03308159	0.024771586	0.033542812	0.013163939	0.008944392	0.007096827	0.02990605	0.029920265	0.016684577	0.05845493	0.035761133	0.020780936	0.025362596	0.030378744	0.01923035	0.008332908	0.031556234	0.0033636987	0.037187055	0.016816378	0.017294496	0.031590134	0.008842185	0.026214048	0.0011615902	0.018985495	0.0038938522	0.04958962	0.05144368	0.02871266	0.010257244	0.04835993	0.0392157	0.0045589656
chr2:28497449-28497639@@FOSL2_1==wt	0.041551962	0.018831387	0.026397884	0.022669718	0.023444861	0.015321031	0.09685989	0.023488656	0.030140534	0.029546127	0.049864218	0.022011608	0.0027404726	0.0272623	0.013950586	0.006541088	0.009477168	0.007060766	0.015540153	0.006815031	0.049230084	0.029549673	0.033934727	0.049519897	0.032215714	0.02881302	0.01131165	0.030093014	0.016150579	0.005008772	0.026673004	0.0037984103	0.024673283	0.026009291	0.014170229	0.024383485	0.0046928823	0.058840692	0.00082202256	0.044389367	0.007880762	0.074831545	0.087007746	0.017265216	0.026344195	0.04125966	0.06281677	0.002238199
chr2:28497469-28497659@@FOSL2_1==wt	0.036703005	0.02194947	0.040279493	0.022615	0.022512302	0.016576722	0.05689223	0.03631556	0.04526207	0.03685148	0.058787867	0.021887317	0.004844412	0.038915396	0.029450983	0.010600209	0.029925302	0.013722748	0.009349912	0.008730456	0.026926532	0.023409367	0.026582763	0.05395204	0.02892612	0.028196663	0.011315733	0.048249587	0.020279884	0.0071046352	0.039054185	0.0034215301	0.03750786	0.018839449	0.0110396	0.017760694	0.008540273	0.042670906	0.0010708869	0.029233187	0.0050810575	0.06456554	0.045725882	0.025720775	0.01857756	0.05037336	0.061090782	0.0031945258
chr2:28497489-28497679@@FOSL2_1==wt	0.04391083	0.02880767	0.036923602	0.026860997	0.031766444	0.025457188	0.03695844	0.068390965	0.061954707	0.04712835	0.058946297	0.025774345	0.009003714	0.044957623	0.033543766	0.017663732	0.03345479	0.022155508	0.01058054	0.018149406	0.018095821	0.020086437	0.047978044	0.056232437	0.03541784	0.061479077	0.02000247	0.06552446	0.039918125	0.012334645	0.056070074	0.014333069	0.030698895	0.0146405995	0.014861986	0.018596351	0.023357868	0.027997136	0.004559174	0.028564692	0.012682587	0.051763996	0.02441755	0.03421299	0.018583193	0.04229641	0.047715932	0.0053312033
chr2:28497509-28497699@@FOSL2_1==wt	0.0570454	0.028147697	0.03208424	0.020986661	0.02966936	0.02230157	0.033056363	0.07531802	0.054544315	0.037017837	0.0516541	0.023733765	0.008954674	0.046519622	0.024524763	0.017943919	0.02685383	0.020950973	0.010069683	0.016294748	0.014593452	0.013803586	0.050739214	0.050259516	0.028536558	0.05653414	0.019205078	0.054014847	0.042667657	0.011095583	0.050540075	0.013069302	0.027135983	0.010200456	0.014871642	0.017964303	0.021490335	0.030573443	0.004778996	0.0224386	0.012111917	0.04934162	0.019242167	0.03316836	0.014253318	0.037359282	0.053299233	0.006067276
chr2:28497529-28497719@@FOSL2_1==wt	0.051655486	0.05541089	0.03629139	0.038999632	0.040316284	0.03999254	0.06307311	0.05847375	0.044944823	0.03378521	0.053909257	0.034227148	0.020447582	0.08844012	0.022049576	0.038584575	0.027061164	0.027338907	0.039068907	0.038439438	0.032962903	0.021500915	0.0664345	0.046971306	0.03371483	0.07224797	0.023281425	0.034995183	0.04639271	0.014113307	0.05559361	0.041153386	0.025599957	0.017708272	0.022851408	0.060057297	0.027720347	0.04182595	0.01212424	0.035746694	0.029273048	0.048220545	0.026401147	0.02244386	0.026527032	0.031233147	0.045589298	0.0032749176
chr2:28497549-28497739@@FOSL2_1==wt	0.049009696	0.036951244	0.028046995	0.033141673	0.031855777	0.03552766	0.050974324	0.059723675	0.03490831	0.027391225	0.05205947	0.022195175	0.007815942	0.024513364	0.009125695	0.010620579	0.006712243	0.019037083	0.01886025	0.02212438	0.018761665	0.017022267	0.061881796	0.0512906	0.025780171	0.067650154	0.016789049	0.036522776	0.04661347	0.0113866925	0.0426908	0.029365093	0.022678629	0.015092075	0.01241146	0.025522977	0.02048251	0.029698074	0.005825028	0.029150024	0.021732733	0.05532743	0.018624038	0.018251747	0.018671826	0.035781458	0.051854804	0.002352655
chr2:28497569-28497759@@FOSL2_1==wt	0.066193506	0.030493602	0.025214806	0.027763456	0.049262702	0.029397413	0.050678864	0.06163223	0.02984102	0.02668804	0.042664886	0.018403009	0.009403273	0.024060324	0.010014489	0.008015141	0.006093219	0.02137652	0.024860382	0.028030902	0.025584921	0.018527329	0.07939991	0.04092376	0.024185553	0.071752116	0.011977389	0.040554628	0.047823206	0.01007621	0.04204966	0.033768818	0.017325059	0.020079479	0.01244621	0.02886489	0.018992886	0.03433937	0.005396366	0.044763908	0.024227902	0.04958068	0.023703784	0.01579918	0.030649766	0.030316621	0.05604452	0.0016470104
chr2:28497589-28497779@@FOSL2_1==wt	0.06199412	0.028470248	0.017426133	0.030268043	0.0429236	0.030206352	0.060534224	0.0371584	0.029410899	0.020696357	0.035828635	0.027714789	0.015248895	0.030290842	0.010656729	0.009947076	0.007094145	0.016574621	0.056037918	0.03201011	0.04094611	0.028701052	0.06555337	0.041827828	0.036936864	0.060407907	0.012615576	0.022663563	0.03968978	0.013403788	0.03437917	0.042807624	0.0181638	0.025313452	0.029010594	0.055542752	0.017723784	0.05325918	0.01091975	0.04935901	0.03842762	0.04198481	0.039962396	0.01868762	0.052639157	0.024447858	0.04431975	0.00067971647
chr2:28497609-28497799@@FOSL2_1==wt	0.074883655	0.025944412	0.02331832	0.021303147	0.039995596	0.02301	0.06568737	0.042638913	0.026264712	0.016531661	0.04631172	0.020369262	0.007997066	0.022690237	0.0068027973	0.0054418147	0.0044919252	0.0146701485	0.03258714	0.021615535	0.034648746	0.018933937	0.065920085	0.042208925	0.022600278	0.051584482	0.011339635	0.027727336	0.038304314	0.009865224	0.027410924	0.023797512	0.022969231	0.022182241	0.015373871	0.037607297	0.011012897	0.05519037	0.0036364049	0.042678103	0.024946555	0.052633435	0.033935264	0.0159529	0.033571556	0.03658861	0.064160064	0.0016168952
chr2:28497629-28497819@@FOSL2_1==wt	0.048931733	0.03411965	0.018664345	0.04100713	0.043489024	0.039359927	0.08868311	0.03177589	0.030828655	0.025605217	0.03896597	0.025861025	0.015555128	0.025945768	0.012614846	0.008574411	0.0058332533	0.014186859	0.05417183	0.042976096	0.046257034	0.038050145	0.070299074	0.04590033	0.045336485	0.059026197	0.013091221	0.023823634	0.042800844	0.017151624	0.034890816	0.04791309	0.01988393	0.033326074	0.028653815	0.05154869	0.015728608	0.06062141	0.010250121	0.054554224	0.063240424	0.057601914	0.042783335	0.015177667	0.04661806	0.03031297	0.050373092	0.00086425245
chr2:28497649-28497839@@FOSL2_1==wt	0.0736568	0.031704783	0.018544331	0.024553686	0.043782577	0.027018756	0.071288526	0.04413058	0.02275993	0.019380674	0.041013077	0.016367435	0.0054881424	0.017455831	0.0068953484	0.004456818	0.0026888698	0.009902388	0.04961787	0.022368327	0.04150428	0.025007531	0.084396616	0.03817673	0.028836325	0.05417809	0.010075957	0.031814694	0.042896256	0.010197327	0.03028141	0.03340587	0.01801671	0.027570933	0.01798077	0.036766097	0.013266683	0.07380061	0.0045558065	0.052069843	0.039625734	0.06069319	0.046615556	0.014712751	0.04023817	0.030797616	0.067545876	0.0009197444
chr2:28497669-28497859@@FOSL2_1==wt	0.0405367	0.01894617	0.01723881	0.01892823	0.04098499	0.015020058	0.109718144	0.024319693	0.022965968	0.022699744	0.04476507	0.010505065	0.0040472746	0.022097453	0.012055635	0.0038355142	0.0032901764	0.0058555156	0.056650728	0.020724326	0.065912575	0.034606576	0.050515965	0.03901489	0.028807163	0.03464195	0.0077399462	0.033294886	0.021762297	0.008557498	0.029755726	0.011430725	0.018775672	0.044780403	0.018309563	0.045055076	0.005814895	0.099196985	0.001826778	0.065925136	0.022480205	0.07849845	0.068240955	0.010401234	0.043416753	0.035705015	0.05908218	0.0013311356
chr2:28497689-28497879@@FOSL2_1==wt	0.043337926	0.024262473	0.018820718	0.024075687	0.040252924	0.0193284	0.10781619	0.024170563	0.025154367	0.022657782	0.04299207	0.01397869	0.0065427423	0.040826857	0.014784545	0.01006189	0.0065807104	0.008980587	0.066823184	0.023221299	0.06384295	0.037562013	0.05663596	0.037589	0.035889253	0.038262114	0.011067405	0.031025112	0.022795752	0.008814186	0.03971967	0.019123271	0.017788649	0.039966032	0.023991466	0.05709988	0.007836789	0.099469796	0.004342109	0.06517029	0.028005347	0.074108034	0.06619331	0.010470942	0.04715714	0.0299332	0.059924737	0.0010445863
chr2:28497709-28497899@@FOSL2_1==wt	0.02585408	0.044648856	0.03596115	0.037972823	0.019576758	0.032261074	0.051152915	0.030004174	0.04941441	0.05328472	0.04527676	0.0379858	0.022193462	0.02907291	0.07047327	0.024391994	0.057437077	0.02341789	0.012535512	0.023258626	0.018865287	0.03269677	0.02994579	0.051213562	0.04803978	0.031087294	0.014392927	0.032412827	0.028796881	0.018689781	0.04661466	0.012781218	0.035744637	0.021598592	0.02634342	0.019169584	0.020832434	0.04658164	0.0076512247	0.025891766	0.013803527	0.06104137	0.029390574	0.031981975	0.021734774	0.046702772	0.049781844	0.0012845099
chr2:28497729-28497919@@FOSL2_1==wt	0.043215215	0.03563668	0.032828122	0.027864829	0.023405746	0.023525909	0.076252	0.036299393	0.044192076	0.04206969	0.05325356	0.023474276	0.005282283	0.059287712	0.030705437	0.021267146	0.024022698	0.010885164	0.018226653	0.011881337	0.0279724	0.022584364	0.0384928	0.051241994	0.038809165	0.0368132	0.021304056	0.044906214	0.025175631	0.011480346	0.056413695	0.008468226	0.029515892	0.016004771	0.022680238	0.028617442	0.012750819	0.05541438	0.003169924	0.031657666	0.01170367	0.0693569	0.039067984	0.029466882	0.017034024	0.04079412	0.062976405	0.005568132
chr2:28497749-28497939@@FOSL2_1==wt	0.071333125	0.028790742	0.021293938	0.025394052	0.041428685	0.025101483	0.03952381	0.02110584	0.035011515	0.008441195	0.035779044	0.034075722	0.019949257	0.10399771	0.008306637	0.040618747	0.026200935	0.024299622	0.1304323	0.018603608	0.038041368	0.037199408	0.05611919	0.021278933	0.0455181	0.040572733	0.019110903	0.022399887	0.020756498	0.011494309	0.039816752	0.053703144	0.022807583	0.03839463	0.044086635	0.11842412	0.01327467	0.07153413	0.04430522	0.0396114	0.028896645	0.03165999	0.044798106	0.023845732	0.04498382	0.013287708	0.035022467	0.001585558
chr2:28497769-28497959@@FOSL2_1==wt	0.05131644	0.033751994	0.03385231	0.02443014	0.033009186	0.017516658	0.05738567	0.015921488	0.03128408	0.007179722	0.038883775	0.020365804	0.009353399	0.16687694	0.010115057	0.087438494	0.044367343	0.02633363	0.12007569	0.012470007	0.06659888	0.029799402	0.05066447	0.021257997	0.03152959	0.03423308	0.028797537	0.013466582	0.01275517	0.006279573	0.033334404	0.039774865	0.01958789	0.032138065	0.027723357	0.1461765	0.011701524	0.061802745	0.020241395	0.03805518	0.01781249	0.02894035	0.06089826	0.013889611	0.03125982	0.01268436	0.030314222	0.0040579736
chr2:28497789-28497979@@FOSL2_1==wt	0.044089347	0.03249708	0.03713754	0.027117923	0.04344903	0.019661263	0.04399194	0.020968854	0.039773524	0.0074965507	0.04017137	0.021637455	0.013776988	0.13037127	0.009964526	0.07226652	0.042342037	0.04140903	0.12945163	0.0199572	0.06753573	0.03349656	0.04850495	0.021643102	0.036585614	0.051766843	0.03662631	0.013558447	0.012897626	0.007683471	0.029500678	0.054109707	0.024324208	0.033906907	0.031908587	0.18192005	0.014180094	0.032790497	0.038617536	0.040090322	0.016418472	0.023641512	0.0560956	0.016409308	0.031179935	0.010270268	0.024494216	0.0017443597
chr2:28497809-28497999@@FOSL2_1==wt	0.028569296	0.019732311	0.029108673	0.017504111	0.07255396	0.013620421	0.026794732	0.03246601	0.040570304	0.0066125095	0.032659188	0.008450627	0.006015107	0.082799286	0.00644134	0.030554906	0.022038892	0.044390753	0.115144014	0.021298796	0.06300071	0.03713943	0.043267608	0.01907903	0.03048031	0.072289616	0.040914252	0.02212143	0.013734311	0.014172405	0.03725739	0.054688126	0.026178122	0.042370602	0.028587788	0.1500772	0.014581963	0.018442988	0.04727629	0.057970703	0.014123723	0.018658012	0.03534238	0.029762477	0.02884449	0.0077281594	0.017606288	0.0027685016
chr2:28497829-28498019@@FOSL2_1==wt	0.025239572	0.014707863	0.028290093	0.015329167	0.07485533	0.012283385	0.027771786	0.032783255	0.03661345	0.006080404	0.029442087	0.0065604597	0.0046086162	0.058568045	0.004427895	0.020834059	0.015418246	0.041787565	0.096753046	0.022392884	0.06731066	0.0333212	0.042692512	0.01885283	0.025271207	0.07256614	0.03691566	0.01875341	0.013429791	0.013092741	0.030724376	0.046860367	0.022000328	0.0377519	0.023590788	0.13929957	0.011898309	0.014811993	0.033309057	0.06333955	0.01273188	0.018262833	0.03696972	0.026682884	0.029575527	0.007051617	0.016668066	0.0024543405
chr2:28497849-28498039@@FOSL2_1==wt	0.027976483	0.008477077	0.021491602	0.011308759	0.07074824	0.009111658	0.03505133	0.02830258	0.031089053	0.0030894876	0.030213192	0.005166769	0.0037180036	0.0491793	0.0021742135	0.011013985	0.0107770115	0.035844	0.11975981	0.016341701	0.081518605	0.031392902	0.034392267	0.0175858	0.023393795	0.06014633	0.03773105	0.013961479	0.01167053	0.016228855	0.017564878	0.031930998	0.025262848	0.037363037	0.030991226	0.16521212	0.0076866746	0.018742517	0.03076905	0.069901735	0.013466135	0.023348406	0.047575355	0.033483118	0.029410973	0.006819308	0.021975279	0.0017908365
chr2:28497869-28498059@@FOSL2_1==wt	0.038584083	0.012967318	0.02686423	0.009074882	0.07672459	0.00747028	0.060495436	0.028528556	0.025736153	0.004533112	0.03290324	0.0039925277	0.002211824	0.0585106	0.004919827	0.0114489645	0.012139171	0.026984766	0.11632772	0.013579309	0.11901468	0.025727719	0.033376366	0.019188464	0.017426506	0.043601766	0.030579582	0.016416654	0.011023	0.017918289	0.018090859	0.016309947	0.027714074	0.03649333	0.029724404	0.1602885	0.0065840185	0.039120615	0.010957763	0.07843955	0.009247765	0.028490588	0.06267667	0.035714224	0.026834399	0.009731248	0.029365987	0.008223355
chr2:28497889-28498079@@FOSL2_1==wt	0.038661197	0.009709135	0.020867929	0.008414403	0.08491361	0.0072452277	0.06069435	0.0283871	0.019811004	0.004548773	0.027360886	0.0029567778	0.0016063601	0.03877282	0.0032041818	0.005509183	0.0052784383	0.023001105	0.1500631	0.015217245	0.122166485	0.025806114	0.033777237	0.01561892	0.014781088	0.04833232	0.023405343	0.017102137	0.011364296	0.015231878	0.015209764	0.019835457	0.019598871	0.042550504	0.028315037	0.16099072	0.005784929	0.041021124	0.010583147	0.09349693	0.013016656	0.026831746	0.060419023	0.027824372	0.02972959	0.008223757	0.028570294	0.004731521
chr2:28497909-28498099@@FOSL2_1==wt	0.044554472	0.010439381	0.016727805	0.008259505	0.0961902	0.007928506	0.061795443	0.038307294	0.021808624	0.006280288	0.02833663	0.0033422261	0.001962334	0.031559348	0.0037424564	0.005138591	0.0034181774	0.019567221	0.13932662	0.021455124	0.09170446	0.03032349	0.052069783	0.01905933	0.018968746	0.06460805	0.022483319	0.024790883	0.018364564	0.01760216	0.020737037	0.030192092	0.017611802	0.044142395	0.02976656	0.12709653	0.0074048787	0.0504546	0.016433686	0.10377388	0.021818414	0.035250112	0.051880732	0.02463594	0.034420818	0.011180043	0.035649627	0.008042604
chr2:28497929-28498119@@FOSL2_1==wt	0.024382234	0.0071477145	0.024836764	0.0074264556	0.10686898	0.0060385317	0.05812852	0.06925011	0.03295277	0.04440318	0.03138432	0.0022045076	0.0012539625	0.011713266	0.029076815	0.0036329776	0.008251786	0.010825604	0.013337418	0.026893511	0.05111167	0.023973584	0.042674005	0.034010008	0.017621249	0.06568502	0.016077429	0.052129716	0.021046385	0.02526395	0.034044057	0.0059515387	0.021389246	0.03163314	0.01476416	0.021756202	0.010447189	0.02423741	0.0015386194	0.107182086	0.0131649375	0.046971917	0.034222797	0.04406318	0.024685651	0.034556612	0.03524621	0.008783966
chr2:28497949-28498139@@FOSL2_1==wt	0.019552618	0.008546099	0.02458784	0.009820029	0.07507202	0.0071476996	0.05421008	0.057273343	0.034135982	0.042530045	0.030177712	0.0028862208	0.0014152378	0.01794146	0.02816309	0.0045178235	0.008525997	0.010474086	0.015355051	0.02341862	0.04820262	0.031144917	0.04035127	0.03699389	0.023164421	0.058331206	0.014454633	0.06476563	0.020076588	0.024300724	0.045485035	0.0064422786	0.01826121	0.03574729	0.0154809505	0.023560345	0.009110317	0.0250732	0.0016484857	0.088291585	0.012272909	0.0454358	0.040728167	0.038782716	0.022794768	0.030539498	0.031312928	0.011185572
chr2:28497969-28498159@@FOSL2_1==wt	0.027304113	0.009574428	0.02307181	0.010870695	0.05819571	0.006752461	0.07283814	0.029408634	0.027691618	0.031942695	0.029029176	0.0032714903	0.0013391078	0.043201387	0.021941632	0.0101388395	0.009714708	0.00893344	0.03568998	0.017694056	0.09079108	0.036706716	0.048331693	0.029215738	0.025434807	0.045427144	0.014827356	0.051469907	0.014078349	0.009881064	0.057466492	0.00810723	0.010899439	0.047495782	0.014157414	0.041971743	0.006101653	0.04495521	0.0013670623	0.10545994	0.011688903	0.046200156	0.0915619	0.014559001	0.043499902	0.021493644	0.03518133	0.008537963
chr2:28497989-28498179@@FOSL2_1==wt	0.028067887	0.007998124	0.01506725	0.016487435	0.035181418	0.008065075	0.08714838	0.014807567	0.013743639	0.035423577	0.020137385	0.002030626	0.00038199127	0.010188311	0.010187283	0.002218783	0.0015290678	0.0039144605	0.0382455	0.007591933	0.112963915	0.059760526	0.043005556	0.026646465	0.03754978	0.03044802	0.007875264	0.031691313	0.011510238	0.0052978545	0.029949605	0.0070786327	0.0074196756	0.0622527	0.015523046	0.03241007	0.0049663037	0.06149082	0.0005880296	0.1062613	0.011603281	0.045462057	0.17915872	0.007533014	0.056281522	0.016420111	0.03460473	0.00081172585
chr2:28498009-28498199@@FOSL2_1==wt	0.035908714	0.00798519	0.015218124	0.015727982	0.039255187	0.00875771	0.105663076	0.01913333	0.018547937	0.04830575	0.024416983	0.0032785088	0.000878036	0.01298973	0.01767023	0.0030415058	0.0026233196	0.00452365	0.03131561	0.0137179345	0.10061787	0.04826206	0.04350242	0.03233902	0.034206465	0.0379636	0.009040028	0.033548295	0.013513818	0.0065494627	0.03570065	0.0063657016	0.008934364	0.048824042	0.019100234	0.037844554	0.0062033087	0.053041577	0.0008032322	0.10632627	0.011732325	0.05506462	0.1653541	0.009952158	0.052853793	0.021186903	0.04293111	0.00095158815
chr2:28498029-28498219@@FOSL2_1==wt	0.034497112	0.0144954175	0.022400588	0.018618286	0.0489967	0.011271253	0.093220904	0.020985529	0.023807153	0.038484782	0.029752865	0.0059181005	0.0025030375	0.038117304	0.023854658	0.00916186	0.00740245	0.008003041	0.049525946	0.024845928	0.10871798	0.05082597	0.05354674	0.031757817	0.033287168	0.04045531	0.012520984	0.028786615	0.016635656	0.008607119	0.04934211	0.01080066	0.0115941465	0.05575499	0.024775967	0.06294881	0.00813283	0.061886698	0.0018716455	0.10019803	0.018405035	0.04599829	0.13409339	0.010259286	0.06468853	0.02196224	0.03807777	0.00081954896
chr2:28498049-28498239@@FOSL2_1==wt	0.02962996	0.0150613785	0.023113623	0.025729492	0.053346083	0.016090617	0.100391746	0.023679331	0.030140147	0.051051065	0.030741125	0.007221639	0.0031156987	0.030545264	0.024164349	0.010037988	0.008496568	0.011147499	0.041209206	0.02536434	0.10738821	0.046637923	0.05465953	0.03490892	0.040687248	0.054585427	0.014487043	0.02741152	0.016376033	0.008096144	0.04370509	0.013894066	0.011043578	0.044401675	0.020500109	0.056411773	0.010540634	0.04287374	0.0023862273	0.105615854	0.015817523	0.044317365	0.1073367	0.011468902	0.06107603	0.019962117	0.034077883	0.0013553798
chr2:28498069-28498259@@FOSL2_1==wt	0.021662608	0.011855751	0.022084936	0.025112227	0.067610875	0.014361486	0.07389216	0.0220775	0.025201231	0.046207234	0.02611427	0.0054884255	0.002132967	0.021580964	0.021394849	0.0067465752	0.00711976	0.0112326145	0.036592066	0.025692001	0.10049705	0.058666974	0.049323812	0.031041592	0.040888384	0.05529128	0.01051043	0.026625454	0.014964014	0.007950351	0.038357526	0.01359798	0.010456264	0.06618443	0.015928447	0.04662043	0.009320557	0.025683537	0.002052471	0.13310131	0.016272277	0.041115567	0.1134997	0.011536285	0.08344963	0.01867126	0.028722093	0.0009545833
chr2:28498089-28498279@@FOSL2_1==wt	0.076957166	0.012738481	0.033773422	0.012130722	0.029662311	0.009089217	0.057583973	0.02908583	0.0144868195	0.012464225	0.038540468	0.0041536093	0.000407964	0.03579402	0.0020121485	0.005353436	0.002238065	0.011048108	0.01999031	0.003071338	0.079420656	0.013135657	0.035164252	0.03010127	0.013378277	0.029559448	0.013535365	0.02767697	0.014086202	0.0027818978	0.0274961	0.0052803457	0.011671826	0.013920307	0.0046518743	0.03708227	0.005697176	0.032237366	0.0004645288	0.035241768	0.0037180036	0.031248331	0.057426706	0.011384323	0.018733546	0.018366352	0.06245458	0.021408767
chr2:28498109-28498299@@FOSL2_1==wt	0.07455431	0.020502195	0.030000031	0.021887317	0.048529297	0.015545964	0.09649992	0.030804753	0.016819298	0.031958953	0.032117143	0.005347535	0.00067561865	0.022187263	0.0068456978	0.0041464716	0.0034388155	0.008189127	0.030057728	0.0058574677	0.08926119	0.020396307	0.04692164	0.0343813	0.020220354	0.029912934	0.007901058	0.03552562	0.01975289	0.0045655817	0.03012444	0.0063439608	0.012643099	0.021476194	0.010681942	0.027501449	0.009604901	0.07585807	0.0005171001	0.07256317	0.008839577	0.05087973	0.09241238	0.014029786	0.043673486	0.02258572	0.06695792	0.0015795827
chr2:28498129-28498319@@FOSL2_1==wt	0.13086882	0.031177223	0.025356337	0.020607233	0.046360686	0.01938121	0.12266046	0.02555056	0.0113134235	0.016816556	0.031867176	0.008107156	0.0010492802	0.0236018	0.0032321215	0.0060498565	0.0028946847	0.009839132	0.05097042	0.0050855577	0.08607465	0.010197833	0.047544405	0.02842015	0.013172373	0.025703102	0.009682879	0.013798088	0.019344434	0.0038579106	0.017527	0.009528175	0.014302731	0.011620387	0.010420114	0.037314877	0.007906288	0.10918139	0.00088728964	0.05522372	0.011887118	0.04622239	0.05523005	0.011345282	0.032104522	0.017587245	0.07678121	0.0024950504
chr2:28498149-28498339@@FOSL2_1==wt	0.07647374	0.05138667	0.0519118	0.023299947	0.02590549	0.024784818	0.039397866	0.06894036	0.02635178	0.03697008	0.05137895	0.0105641335	0.0012538135	0.028206825	0.010450542	0.0107777715	0.00930807	0.017164692	0.008423254	0.006277725	0.014157176	0.01009053	0.04223959	0.045744285	0.019087136	0.028941184	0.018755928	0.063982844	0.03900872	0.010400549	0.053564265	0.008108333	0.036262542	0.007803321	0.009028837	0.010882825	0.018919006	0.048223764	0.0011071414	0.01685901	0.008363292	0.045977563	0.015352517	0.039117828	0.009206906	0.042038277	0.07612102	0.0055731237
chr2:28498169-28498359@@FOSL2_1==wt	0.05759594	0.054416373	0.049080014	0.028371036	0.01589422	0.031535417	0.042206824	0.050071344	0.021036595	0.052868783	0.05708839	0.013429448	0.0013747662	0.019054875	0.01688306	0.00949806	0.008426577	0.010097131	0.0085746795	0.006380126	0.011257604	0.014693618	0.033079877	0.040812805	0.019597217	0.022191823	0.014860466	0.05904612	0.034447	0.010567889	0.076620325	0.009715602	0.034361303	0.0103238225	0.0063384324	0.008609608	0.022333443	0.043975517	0.00080381334	0.014057815	0.009702817	0.04833819	0.012543723	0.027182072	0.010528952	0.044902176	0.07070652	0.001976803
chr2:28498189-28498379@@FOSL2_1==wt	0.0557009	0.053109646	0.04906279	0.028408274	0.01537706	0.027089506	0.02632165	0.049289256	0.022121474	0.033764288	0.05258371	0.014927283	0.0014700145	0.038407385	0.013011947	0.012972206	0.009777948	0.014479041	0.010796681	0.005322218	0.010547966	0.018764287	0.03876725	0.037007302	0.02429615	0.02474825	0.016363353	0.061620176	0.033487216	0.0100235045	0.08435577	0.011173606	0.031351358	0.012523726	0.0069366395	0.012444437	0.015489951	0.040258512	0.0012180507	0.012075618	0.00938113	0.038192853	0.013632193	0.027807668	0.009847462	0.038496107	0.06424236	0.00489828
chr2:28498209-28498399@@FOSL2_1==wt	0.04723251	0.107698545	0.06469934	0.0363065	0.008608729	0.037464872	0.025535166	0.03041774	0.026458919	0.038418084	0.046572402	0.039356202	0.0049003214	0.04032828	0.02530156	0.034407347	0.035759196	0.023483157	0.0085160285	0.005794078	0.010854453	0.012477413	0.016196877	0.040331826	0.022740573	0.011848494	0.019589752	0.026766106	0.02686356	0.014621481	0.04136789	0.006570548	0.03469938	0.0071891397	0.011308372	0.01705724	0.018278748	0.03558007	0.0012415946	0.0069958568	0.0056476146	0.025817096	0.01162301	0.046962887	0.006021321	0.029706433	0.04244128	0.0030965656
chr2:28498229-28498419@@FOSL2_1==wt	0.02928491	0.054290548	0.048798665	0.03365372	0.019967377	0.03375241	0.025628656	0.052925304	0.03575304	0.057655945	0.04528874	0.021104887	0.0053483546	0.023304671	0.032282636	0.012730703	0.019195482	0.022010207	0.007917613	0.014138266	0.011947572	0.021599293	0.04046385	0.037158087	0.02758041	0.038809255	0.012761056	0.05663684	0.036972076	0.01013273	0.06343202	0.013914019	0.022835016	0.016359985	0.007827342	0.01042901	0.023448035	0.030640513	0.0017354041	0.017083213	0.009652659	0.03872232	0.011836752	0.019394204	0.011310577	0.038084015	0.044036865	0.0019430071
chr2:28498249-28498439@@FOSL2_1==wt	0.030110478	0.050283715	0.045680046	0.02864556	0.016432047	0.02970919	0.03327693	0.050600424	0.02800031	0.04973474	0.05441831	0.01698777	0.0025038123	0.020066842	0.024381414	0.00808388	0.01154092	0.011326045	0.008058071	0.009329915	0.012319177	0.0194761	0.03761807	0.038819835	0.023438215	0.02771552	0.012975901	0.059902206	0.036191642	0.00940074	0.06047389	0.009811282	0.02986382	0.014161199	0.0067830235	0.008911401	0.01839143	0.047465384	0.00081487	0.015356839	0.008749291	0.054074034	0.013156712	0.020179346	0.008740962	0.04813248	0.057640776	0.0021306276
chr2:28498269-28498459@@FOSL2_1==wt	0.024254814	0.064682305	0.048745126	0.042738423	0.01603134	0.045004323	0.037365586	0.04797384	0.04157594	0.08238046	0.059926957	0.03476405	0.009650663	0.013365343	0.046678245	0.011368319	0.020591184	0.014946714	0.00666748	0.021992281	0.011581212	0.021435887	0.03406328	0.048125148	0.029225513	0.034731448	0.014583081	0.039574042	0.038192227	0.01462017	0.048626468	0.011073634	0.031839624	0.013647541	0.01033403	0.009244695	0.027095035	0.033276588	0.0017391145	0.016035616	0.012619555	0.05519241	0.012265831	0.024369344	0.009383574	0.05431825	0.04525277	0.0010723025
chr2:28498289-28498479@@FOSL2_1==wt	0.03471017	0.04843712	0.03286612	0.046235114	0.03045848	0.04087232	0.055459425	0.044293717	0.037275597	0.061050996	0.043122917	0.013242602	0.004714608	0.024521962	0.02996783	0.014932662	0.010137409	0.0140167475	0.025282785	0.02313155	0.023002759	0.037369743	0.062039495	0.041790932	0.04698226	0.05623795	0.016571805	0.06593968	0.039911747	0.013602257	0.0971404	0.0389601	0.016636938	0.025528193	0.012492746	0.022200748	0.0346383	0.04487315	0.004933521	0.037114665	0.028025568	0.053724006	0.023062497	0.014575273	0.021071047	0.03051585	0.043831334	0.0015270114
chr2:28498309-28498499@@FOSL2_1==wt	0.040189132	0.05599974	0.027662411	0.0419461	0.04307802	0.035621986	0.09081969	0.03173496	0.033826664	0.04642734	0.036822066	0.016502589	0.008000523	0.07725331	0.029268563	0.03926468	0.014137611	0.014164463	0.06553531	0.033263892	0.046590924	0.0392963	0.06953317	0.03819233	0.050017312	0.060949266	0.024066731	0.040617272	0.030800909	0.01445362	0.09310131	0.04921016	0.014102891	0.034217775	0.026340216	0.07422219	0.024891794	0.065871686	0.010694832	0.05792807	0.04154049	0.053025544	0.0480043	0.015362367	0.038027123	0.021259278	0.038281485	0.0020458102
chr2:28498329-28498519@@FOSL2_1==wt	0.032911837	0.04388112	0.035549924	0.037820548	0.04095702	0.025969326	0.08348456	0.025828794	0.032658115	0.033928826	0.037998438	0.019439518	0.008563384	0.06572759	0.025930151	0.031145051	0.018778995	0.016665712	0.061897025	0.029890224	0.06372532	0.044330582	0.059837982	0.034132585	0.03961943	0.049730048	0.022050917	0.028796136	0.023184583	0.010610476	0.056198582	0.027056172	0.014536902	0.039240137	0.020739496	0.07191968	0.014171913	0.06362602	0.0051811934	0.060717046	0.025987163	0.046377942	0.065262884	0.011915624	0.042250305	0.020935148	0.034881353	0.001251027
chr2:28498349-28498539@@FOSL2_1==wt	0.033916622	0.040927365	0.037727922	0.030938208	0.03973812	0.021046162	0.09387331	0.026081905	0.039317608	0.030888587	0.042075336	0.01967524	0.009932712	0.09480688	0.029162884	0.039757416	0.022186756	0.020700276	0.060323328	0.03549403	0.07446854	0.038270906	0.054814503	0.036914527	0.039035752	0.045508206	0.029574946	0.028033763	0.021040559	0.014330491	0.06448749	0.020679623	0.017185882	0.039091066	0.031249821	0.08765271	0.012141392	0.0658019	0.0062133074	0.058775246	0.025047585	0.042832896	0.06910615	0.014881641	0.038154155	0.022483349	0.03681168	0.002690509
chr2:28498369-28498559@@FOSL2_1==wt	0.04909134	0.051331192	0.039746687	0.033931598	0.03517647	0.026977375	0.14204277	0.024286985	0.042731524	0.03441003	0.04300295	0.027200833	0.015232727	0.07856621	0.03705263	0.03230509	0.028303266	0.019510463	0.054296747	0.030204207	0.08626506	0.025485456	0.043956548	0.03637983	0.038122192	0.03819786	0.027329147	0.020425603	0.017863587	0.013133019	0.039028093	0.012848258	0.025689542	0.023092374	0.04754421	0.07989058	0.01153852	0.08659348	0.005174741	0.04914792	0.016860574	0.044971645	0.072895855	0.020360753	0.029582277	0.025438428	0.046469808	0.0023581982
chr2:28498389-28498579@@FOSL2_1==wt	0.06540775	0.025186121	0.021875009	0.020771056	0.04569365	0.01700975	0.1777683	0.023674235	0.030345067	0.024439171	0.04171464	0.0151243955	0.0068253726	0.0336539	0.016786397	0.008691713	0.005609229	0.008424312	0.056483686	0.025618851	0.10331266	0.024072856	0.04843071	0.036952227	0.03289208	0.036475986	0.021533549	0.024998039	0.01780063	0.011489019	0.028893381	0.010445833	0.024518222	0.026778892	0.07163894	0.067848995	0.006790772	0.106916904	0.002929777	0.07292381	0.021978393	0.062121972	0.09898849	0.01627089	0.04066299	0.029942453	0.061663583	0.0018203706
chr2:28498409-28498599@@FOSL2_1==wt	0.05241093	0.030325845	0.028644279	0.027820572	0.02949354	0.01725705	0.2092217	0.014233515	0.02673693	0.025929838	0.033433706	0.0100250095	0.002785623	0.02834557	0.013911977	0.0099580735	0.0047090054	0.007984325	0.04892142	0.014499918	0.12463814	0.026855707	0.037232846	0.037085116	0.044898316	0.027821645	0.034357727	0.012513369	0.013295263	0.008966222	0.015250742	0.0069639534	0.017656147	0.01971677	0.07447302	0.06654218	0.005748287	0.100980565	0.002199933	0.06332217	0.017368302	0.046451047	0.14265004	0.011383578	0.029929623	0.020618677	0.045997962	0.0012114048
chr2:28498429-28498619@@FOSL2_1==wt	0.043833762	0.024906486	0.03052859	0.02261065	0.024479404	0.013631284	0.21674934	0.011298016	0.02410093	0.018207073	0.032702595	0.007590309	0.0020605475	0.020896241	0.010930657	0.009059966	0.005098805	0.009311765	0.037229627	0.011118248	0.14855471	0.020338386	0.028166518	0.03327945	0.033266976	0.02023442	0.03306888	0.0075853616	0.009881601	0.007182762	0.008143127	0.004155621	0.016787127	0.01758045	0.051589638	0.05411014	0.0037056059	0.089839816	0.001402989	0.06361467	0.011182621	0.041079953	0.15827271	0.008592144	0.028087795	0.020385116	0.04317622	0.0012949258
chr2:28498449-28498639@@FOSL2_1==wt	0.052866742	0.016328588	0.02916558	0.019241706	0.028079554	0.009565428	0.20421435	0.011215702	0.018795118	0.017174795	0.030334458	0.0038229525	0.0006223321	0.009814873	0.0067366958	0.0025500953	0.0016656667	0.0057432204	0.0357531	0.00620991	0.18154085	0.028857946	0.033149287	0.031369418	0.035433486	0.018497422	0.020335779	0.012402251	0.009642452	0.0051302016	0.007221535	0.002894938	0.014293283	0.023355752	0.040420547	0.038560405	0.002765879	0.1317632	0.0005001277	0.08050437	0.007879943	0.043656603	0.20615874	0.007589042	0.03283678	0.021542028	0.051193014	0.0009650588
chr2:28498469-28498659@@FOSL2_1==wt	0.046026707	0.028862223	0.039951146	0.02470529	0.024894252	0.013809383	0.18596148	0.013198137	0.026841968	0.024466783	0.034812063	0.0069675148	0.0014110953	0.034644708	0.017614603	0.012988627	0.0084296465	0.008754969	0.03421463	0.007840082	0.1634879	0.027350768	0.030195102	0.034594625	0.041069612	0.018563747	0.03217897	0.016972974	0.011093974	0.0076289773	0.017361343	0.0035811365	0.018981934	0.020221874	0.040803134	0.04430905	0.0051031113	0.12576403	0.0009962916	0.068310246	0.00791733	0.044017076	0.18585403	0.010861725	0.029543221	0.023789853	0.048473805	0.0025961846
chr2:28498489-28498679@@FOSL2_1==wt	0.025250226	0.032270193	0.03863941	0.023627296	0.017623842	0.01202859	0.21353765	0.008939028	0.023922741	0.021632701	0.027241796	0.005774036	0.0011641681	0.013762057	0.018760934	0.006992087	0.0066887587	0.007832304	0.019840762	0.0073680133	0.1645897	0.034018904	0.025766522	0.03118153	0.044543207	0.0153503865	0.03126262	0.01088199	0.009068027	0.008644626	0.0081358105	0.0026007742	0.017783403	0.026111513	0.03965822	0.025461942	0.0030358583	0.12713553	0.0007276386	0.0651298	0.008292541	0.03478208	0.2109271	0.008177683	0.025914818	0.024602711	0.03434232	0.0012616962
chr2:28498509-28498699@@FOSL2_1==wt	0.03498985	0.030363157	0.042022556	0.020865723	0.015991002	0.010981157	0.1643676	0.009473875	0.024388775	0.021386951	0.03067118	0.008057371	0.0019318163	0.035450295	0.022524104	0.016589388	0.01473847	0.010050073	0.028941274	0.0073925555	0.16235629	0.024549514	0.022431418	0.0300356	0.03328611	0.012412861	0.029437393	0.009516403	0.008419633	0.006442696	0.012973115	0.0025773793	0.017006516	0.01743044	0.03875369	0.046406344	0.0038041174	0.11269133	0.0008648038	0.04909998	0.0060642213	0.030479252	0.1914899	0.009370908	0.021311268	0.020084262	0.037612796	0.0015731901
chr2:28498529-28498719@@FOSL2_1==wt	0.025559425	0.027287439	0.028551832	0.026061147	0.019812122	0.013199896	0.1886922	0.010775134	0.022883102	0.03933598	0.027698472	0.0066445023	0.0013103634	0.019681752	0.025510326	0.007432893	0.0062603354	0.0048867017	0.031774446	0.00842832	0.15813473	0.03827314	0.02400811	0.036311164	0.047765523	0.016181543	0.020364031	0.013824731	0.010618627	0.008257344	0.016136438	0.0027671456	0.013303801	0.023547277	0.045376867	0.040767446	0.0047590435	0.109215915	0.00066657364	0.070488766	0.008118242	0.041347504	0.20489922	0.009262338	0.028911516	0.020474419	0.035447598	0.00071784854
chr2:28498549-28498739@@FOSL2_1==wt	0.016623437	0.024155125	0.031612247	0.026492491	0.012976468	0.011029869	0.151955	0.006441742	0.023419112	0.028109	0.022625178	0.007295981	0.0015153885	0.009562522	0.025569811	0.0052459836	0.0065941364	0.005643502	0.017708331	0.0073025078	0.14328928	0.0550628	0.021406487	0.03126353	0.058578	0.012657598	0.020619184	0.011693746	0.008515954	0.008053929	0.0088510215	0.0019586682	0.011584386	0.032579646	0.045137078	0.023886412	0.0025956333	0.088347584	0.00052146614	0.06453827	0.006779954	0.032586545	0.25794074	0.0072958022	0.030280188	0.01967585	0.027428493	0.00049467385
chr2:28498569-28498759@@FOSL2_1==wt	0.013025418	0.025819644	0.03352551	0.02544789	0.012419894	0.011062294	0.12812045	0.0076584667	0.023842812	0.030752406	0.023484156	0.0056933314	0.0008510351	0.019092634	0.025391191	0.010589689	0.008513764	0.00487411	0.015256152	0.005161494	0.13007215	0.046706572	0.019772366	0.033115655	0.05464925	0.012227252	0.028841212	0.012058452	0.008651078	0.007534772	0.012522653	0.0016531795	0.00989452	0.024067432	0.03822443	0.027128726	0.0034573525	0.05052297	0.00044566393	0.05845906	0.00511311	0.030104727	0.23584832	0.008406267	0.023020327	0.016820326	0.024860367	0.0008267015
chr2:28498589-28498779@@FOSL2_1==wt	0.013493687	0.028465465	0.043175668	0.034636408	0.020029828	0.015358478	0.094701335	0.015275717	0.040034875	0.06398037	0.024952814	0.008152306	0.002954632	0.015916973	0.06147693	0.011745125	0.019233242	0.012564048	0.01294966	0.015410036	0.09119877	0.07264529	0.02885528	0.04073541	0.07504313	0.02534695	0.025408804	0.026810855	0.01554288	0.012697488	0.02321653	0.0048287064	0.0123859495	0.035911903	0.03527908	0.022883281	0.008032054	0.040740207	0.0015433282	0.06979935	0.007846758	0.03655699	0.18642625	0.011491537	0.029961467	0.022341609	0.025531247	0.0007959604
chr2:28498609-28498799@@FOSL2_1==wt	0.014065087	0.0421786	0.04449682	0.03737198	0.02241911	0.019589603	0.083872855	0.01734963	0.041505024	0.06971334	0.026588365	0.012997121	0.0049923956	0.017404243	0.07735279	0.02262479	0.036763847	0.012473017	0.011196896	0.019305691	0.07774602	0.048503727	0.02142167	0.046967715	0.059096575	0.021929815	0.026269704	0.0137438625	0.018956482	0.018105984	0.018652096	0.0040889382	0.016869068	0.024473414	0.048626542	0.026273116	0.01233691	0.03178321	0.0021799803	0.06525493	0.0079512745	0.037564978	0.146085	0.016885549	0.030903846	0.02557677	0.024592042	0.0005027205
chr2:28498629-28498819@@FOSL2_1==wt	0.007942602	0.034154624	0.05785145	0.03533958	0.016335562	0.01946333	0.05815001	0.015725031	0.054078415	0.076511756	0.025622606	0.026602462	0.009961933	0.015226901	0.107233986	0.024357304	0.09763023	0.015850112	0.0072008073	0.02019906	0.051503345	0.04016991	0.013208568	0.045818135	0.047932833	0.01809436	0.018488243	0.011998534	0.01631406	0.017858118	0.015063852	0.002482891	0.021970049	0.020367146	0.043349937	0.021003678	0.012432203	0.019769683	0.0015868247	0.044019192	0.005043611	0.027954206	0.089845926	0.025808513	0.023488611	0.027702019	0.015988886	0.00051125884
chr2:28498649-28498839@@FOSL2_1==wt	0.009502903	0.033188105	0.045168683	0.03427969	0.015667185	0.017029777	0.05249302	0.01400888	0.04508084	0.065577045	0.023446947	0.020252451	0.0063392967	0.009501249	0.08062731	0.009782478	0.033155456	0.014379993	0.0064136237	0.017700672	0.048580304	0.061873987	0.019433856	0.04367034	0.059017554	0.019720986	0.017300144	0.018439204	0.017865375	0.017443389	0.017682537	0.0031052977	0.016812727	0.03265135	0.040039673	0.014808103	0.0071994066	0.024668485	0.0012936741	0.044806942	0.0072178245	0.028083459	0.10770674	0.017671332	0.026502728	0.026437238	0.016664997	0.0004261583
chr2:28498669-28498859@@FOSL2_1==wt	0.010025337	0.03596975	0.05823417	0.023565486	0.0125117	0.012135819	0.0340461	0.017510131	0.055782378	0.04094994	0.034417436	0.028049469	0.0067899823	0.06730397	0.055631354	0.048288316	0.06594245	0.019494146	0.00747858	0.013574645	0.040752783	0.04275672	0.016938537	0.0454783	0.045263216	0.0195297	0.038171455	0.019119695	0.01782079	0.018060386	0.028373033	0.002956897	0.02059193	0.023357168	0.043629974	0.0357479	0.007934302	0.017042294	0.002264455	0.024584591	0.0056197196	0.021395609	0.08218801	0.028134763	0.01737082	0.025053278	0.016864195	0.0023707002
chr2:28498689-28498879@@FOSL2_1==wt	0.010068461	0.02934888	0.05164869	0.032331556	0.013646945	0.01430954	0.04014893	0.015439451	0.049268976	0.058793217	0.023568198	0.01560846	0.0042028576	0.009922996	0.055287376	0.011697546	0.026955098	0.019012421	0.003740251	0.012984693	0.036872387	0.07094337	0.021480456	0.04461588	0.070666626	0.023184448	0.023203894	0.019860074	0.018091232	0.015616477	0.0152103305	0.0029280186	0.016027465	0.036763847	0.036188975	0.011300579	0.006288752	0.019000068	0.0012764931	0.03814192	0.005688414	0.028616086	0.123677924	0.019469842	0.025635049	0.028207645	0.018608242	0.00067445636
chr2:28498709-28498899@@FOSL2_1==wt	0.011986524	0.037421033	0.047862932	0.045574993	0.010933518	0.022216082	0.052699253	0.01343751	0.036713243	0.061096743	0.024759382	0.02728869	0.0037707984	0.005053684	0.041170046	0.005151078	0.016265288	0.01328212	0.003105387	0.0087531805	0.02788791	0.063115805	0.019545704	0.05243863	0.06411466	0.01751642	0.012839779	0.017942116	0.01906082	0.015401214	0.012835979	0.0022395253	0.01946573	0.034671932	0.030824617	0.0071648806	0.0051478	0.024841473	0.0006958991	0.030819058	0.006389782	0.03959839	0.09127891	0.022656545	0.020480618	0.035402372	0.025607988	0.00039325655
chr2:28498729-28498919@@FOSL2_1==wt	0.013531461	0.034355164	0.042924404	0.044502288	0.014059871	0.023939982	0.057582095	0.015000775	0.0463067	0.049041048	0.028922185	0.044784054	0.009064212	0.0073873103	0.049419165	0.0071913153	0.025312603	0.015747458	0.0049621016	0.0143197775	0.02806586	0.05710259	0.021255776	0.047302485	0.05001037	0.02248764	0.01064083	0.019908324	0.018638983	0.014315963	0.017816812	0.0030042082	0.019949391	0.039815843	0.024708435	0.009721398	0.0051609427	0.026439294	0.0011148304	0.033492923	0.007313147	0.049118206	0.06931351	0.018963471	0.023196384	0.038059905	0.029915527	0.00039453804
chr2:28498749-28498939@@FOSL2_1==wt	0.03648515	0.03583254	0.039893046	0.040052056	0.014589027	0.021908432	0.0874192	0.0132267475	0.028784364	0.032032505	0.031569093	0.03779599	0.0032954812	0.0061016977	0.020439595	0.0038544238	0.011136547	0.009573638	0.00861226	0.0058757514	0.03670597	0.0413917	0.025365174	0.047189236	0.043016717	0.017133906	0.009604096	0.015903965	0.017025188	0.008229703	0.010924771	0.0021938235	0.020474106	0.02885957	0.024996206	0.010594234	0.0029927492	0.062328905	0.0006067008	0.03125152	0.0075267404	0.058372125	0.083741605	0.015579984	0.020980567	0.035991028	0.05166772	0.00042624772
chr2:28498769-28498959@@FOSL2_1==wt	0.02273561	0.03242582	0.043227658	0.03843528	0.010588199	0.02122505	0.084473535	0.014171332	0.033144742	0.03258486	0.04210365	0.040332288	0.0036266148	0.0047424734	0.017594308	0.0027120262	0.008602932	0.0103845	0.0040655285	0.006313473	0.026954025	0.044687122	0.023906976	0.056494907	0.044776484	0.018459424	0.010218501	0.018878743	0.015936986	0.007498741	0.010524601	0.0018889755	0.026418313	0.032627	0.01811333	0.007889941	0.0025148392	0.041879028	0.00046229362	0.02430673	0.0056066066	0.06711273	0.07424617	0.015001312	0.015193954	0.052168265	0.052463815	0.00049676
chr2:28498789-28498979@@FOSL2_1==wt	0.032024905	0.023759425	0.035238028	0.032360226	0.012913823	0.018331185	0.052334204	0.014169008	0.0285258	0.023850009	0.030981079	0.02921784	0.0025501847	0.0042467564	0.010126397	0.0016239434	0.0044203848	0.010529071	0.006561637	0.0044748336	0.026101083	0.055841208	0.030475631	0.041863263	0.050313994	0.021570653	0.009600982	0.029659897	0.014912307	0.005699873	0.011790395	0.0031166822	0.022345662	0.04092899	0.021550432	0.00808306	0.002381742	0.04646507	0.00071147084	0.025971591	0.0062781423	0.050365508	0.08435525	0.014856771	0.022034213	0.033859476	0.046739742	0.00048197806
chr2:28498809-28498999@@FOSL2_1==wt	0.07467772	0.015694737	0.016370013	0.024747387	0.02612488	0.016147226	0.09621717	0.0075853765	0.011697054	0.0031958222	0.023834229	0.017758965	0.002202943	0.0077225417	0.00057035685	0.0012650341	0.0006997436	0.011689901	0.0577991	0.0042907	0.084617525	0.033139557	0.05618626	0.015021965	0.025418699	0.025618032	0.0067036897	0.006134346	0.008061662	0.0016517341	0.0033192933	0.013248384	0.0099211335	0.03769657	0.015912637	0.043682262	0.0012237281	0.08280894	0.002081737	0.042386174	0.0116868615	0.03449616	0.08564609	0.004359156	0.033260792	0.010766521	0.050857455	9.404123e-05
chr2:28498829-28499019@@FOSL2_1==wt	0.10459162	0.017991453	0.016007632	0.017100617	0.038431585	0.013902679	0.110933274	0.010293454	0.012304798	0.0036775768	0.026579082	0.02037859	0.0051468164	0.034414053	0.0017096251	0.006425813	0.0034104586	0.014071137	0.09938283	0.006653771	0.12105398	0.018453777	0.062388048	0.012568727	0.016549215	0.03005901	0.008929953	0.0067639947	0.008425564	0.0016523302	0.007043332	0.016959906	0.011238933	0.024917468	0.017784685	0.08210027	0.0021912903	0.09842844	0.0030704737	0.047351524	0.010838717	0.03121446	0.071314916	0.005314231	0.034797773	0.009271547	0.054349393	0.00030829012
chr2:28498849-28499039@@FOSL2_1==wt	0.07144387	0.009116456	0.012746125	0.016019031	0.03857696	0.0095011145	0.11903605	0.0074654967	0.008062765	0.0026925951	0.021776661	0.008203089	0.0016722232	0.0052458644	0.0006913245	0.0006317198	0.00040599704	0.011093438	0.08780728	0.006570637	0.14515023	0.032686368	0.060948506	0.012088671	0.019544885	0.02791357	0.00451307	0.006171286	0.007635385	0.0013575554	0.0027641952	0.014702931	0.008136854	0.04924117	0.013730317	0.055046156	0.001124531	0.09821509	0.0013287812	0.07216507	0.012714565	0.033859387	0.10132611	0.0023906082	0.05908154	0.010480121	0.04984477	4.1782856e-05
chr2:28498869-28499059@@FOSL2_1==wt	0.08413981	0.011112019	0.01784423	0.013913885	0.03899774	0.008209497	0.11154424	0.008069083	0.009102732	0.003275156	0.019539371	0.008012265	0.0015904009	0.008645996	0.0011603534	0.0011885166	0.0007866472	0.0136541575	0.06801471	0.0063209236	0.124838606	0.028515473	0.0699092	0.011253551	0.018252507	0.025414884	0.005055353	0.009968042	0.007141739	0.0016959012	0.005317375	0.011559173	0.0081494	0.04722801	0.012419134	0.037729353	0.0012506098	0.11677964	0.0009998679	0.064756736	0.012399957	0.02974154	0.07366896	0.0029942244	0.056089684	0.010328218	0.056712657	0.00016768277
chr2:28498889-28499079@@FOSL2_1==wt	0.070829734	0.010384083	0.018063754	0.012516007	0.045930594	0.007254198	0.13605556	0.009608522	0.011312231	0.0041427314	0.023119748	0.0069219023	0.0016646087	0.010577351	0.0020063668	0.0014257133	0.001081571	0.010152012	0.074928984	0.008575991	0.13909926	0.031245857	0.06989314	0.013747975	0.021086618	0.027247429	0.005831003	0.011603311	0.0070302337	0.0022520572	0.006096527	0.008576855	0.009265438	0.048588738	0.014104962	0.045856833	0.0011678785	0.14039017	0.0009197593	0.080477804	0.012059182	0.0379408	0.0920472	0.0037121922	0.057887673	0.0122547	0.058263823	0.0002991706
chr2:28498909-28499099@@FOSL2_1==wt	0.0754219	0.010339275	0.017711177	0.011836693	0.04007964	0.0068383664	0.16211551	0.008431345	0.010535166	0.0028737634	0.02575466	0.0068259835	0.0018592328	0.011267036	0.0013269037	0.0013962984	0.00084751844	0.010456577	0.09745531	0.008824259	0.16849796	0.027787596	0.05630839	0.01471366	0.019414783	0.02453877	0.0068766773	0.006764978	0.0062589347	0.002283886	0.0040034503	0.008406326	0.010113835	0.038473338	0.015717998	0.08042024	0.0010711551	0.12778816	0.0011231005	0.067698225	0.01197125	0.037051246	0.09964897	0.0034231842	0.051594585	0.011557639	0.05294338	0.00030063093
chr2:28498929-28499119@@FOSL2_1==wt	0.07986948	0.018511355	0.025191084	0.017695904	0.05373323	0.012007743	0.17536858	0.012939975	0.016175658	0.005977601	0.029519007	0.009703919	0.0033741146	0.01201646	0.0053474605	0.002538994	0.0032000095	0.014772728	0.07163215	0.011504516	0.14316227	0.029127374	0.05888939	0.01981321	0.023024246	0.025439054	0.008004695	0.011264458	0.011300117	0.004663795	0.0066452324	0.0086364	0.017042637	0.039214134	0.019737214	0.04998146	0.0023832321	0.15364118	0.001445055	0.085786775	0.014239609	0.049982533	0.091925606	0.006738588	0.04916741	0.01858522	0.06456569	0.0006030649
chr2:28498949-28499139@@FOSL2_1==wt	0.1336436	0.0043708235	0.006980613	0.0045603216	0.045904145	0.003642723	0.15098745	0.0062996447	0.0037961453	0.0005058348	0.017969131	0.0019673556	0.0003797114	0.002593279	7.7843666e-05	0.00017608702	5.7324767e-05	0.004296735	0.11586417	0.0039968938	0.15114287	0.011630058	0.07616112	0.0069317073	0.0064059496	0.019179046	0.00255619	0.0022443682	0.0052378625	0.00069731474	0.0008202791	0.0087310225	0.004048884	0.028280005	0.0062081963	0.05989155	0.0004402399	0.16875464	0.00050224364	0.068297744	0.013105944	0.03863035	0.067145884	0.0011931062	0.038179576	0.0062640607	0.076357365	4.7832727e-05
chr2:28498969-28499159@@FOSL2_1==wt	0.10638194	0.010351241	0.019098103	0.012531593	0.05091904	0.008920789	0.12731408	0.009857833	0.010951281	0.0036163926	0.027346268	0.0058016926	0.0016670823	0.016021445	0.0018477291	0.0020519048	0.0014071018	0.010042131	0.12735754	0.0091202855	0.12663002	0.020890266	0.06842516	0.011155471	0.01438649	0.028651327	0.005713448	0.00905031	0.007646516	0.0021091402	0.006208062	0.014499739	0.009070307	0.033759043	0.009116277	0.07204446	0.0015859455	0.1315027	0.0012428463	0.06659736	0.014245182	0.03828773	0.064239636	0.00418365	0.043068007	0.010112762	0.060814798	0.00045618415
chr2:28498989-28499179@@FOSL2_1==wt	0.07703771	0.012890473	0.013655648	0.013471276	0.041775554	0.009998828	0.18245032	0.0076342523	0.009497598	0.002029419	0.024185553	0.0056381077	0.0020522326	0.021739066	0.0011940002	0.003605768	0.0011476129	0.008079752	0.17803532	0.011996865	0.173491	0.015888348	0.052765936	0.010649249	0.013142347	0.025918797	0.008948401	0.0032885373	0.007289216	0.0021679401	0.0035251677	0.01613003	0.007368773	0.022727802	0.01761359	0.124087274	0.0017227829	0.14546232	0.002150014	0.06001036	0.01994975	0.033347607	0.07691938	0.0029241443	0.040981248	0.005999431	0.045720264	0.00020989776
chr2:28499009-28499199@@FOSL2_1==wt	0.02582191	0.00885269	0.021100804	0.021690145	0.020198211	0.0119009465	0.033804893	0.0068718493	0.014034316	0.0018255264	0.018628493	0.003534004	0.00059372187	0.029979616	0.00063432753	0.00384216	0.001971826	0.017525762	0.15044735	0.00320974	0.08438136	0.07696466	0.034759894	0.007213637	0.04254046	0.024695724	0.013320535	0.011028811	0.007293001	0.002548784	0.011615545	0.04320869	0.007452324	0.06268874	0.0126898885	0.07910675	0.0026378483	0.038221195	0.005709246	0.046966285	0.013525605	0.013789743	0.06295332	0.0056828856	0.036473185	0.0035702884	0.018936694	0.00021716952
chr2:28499029-28499219@@FOSL2_1==wt	0.057245955	0.015731975	0.02434823	0.012596816	0.033528656	0.00871858	0.037186623	0.009070784	0.008208752	0.0011129826	0.019725665	0.0026965141	0.00053729117	0.0666887	0.00017671287	0.007000655	0.0014866441	0.015366584	0.16501124	0.0031065345	0.0923195	0.023862764	0.058758497	0.006063327	0.015739948	0.022212833	0.016814366	0.0068930537	0.0069168955	0.0013118535	0.0069655627	0.03150642	0.008133456	0.042505354	0.010631755	0.104634985	0.0029245615	0.059222877	0.0050860792	0.040230364	0.011326268	0.015111774	0.056030408	0.004483536	0.042464137	0.002940014	0.033840403	0.00022400916
chr2:28499049-28499239@@FOSL2_1==wt	0.033051327	0.01055041	0.019934267	0.015599519	0.019450337	0.010845855	0.010874599	0.008063108	0.009439245	0.0004015714	0.03196606	0.002981156	0.0010303557	0.058923006	3.1337142e-05	0.0032403618	0.00086557865	0.01969178	0.3762974	0.0038087815	0.06716302	0.017539129	0.023477525	0.003053099	0.011614516	0.021934435	0.016688809	0.0041857213	0.005683407	0.00051537156	0.0021651983	0.06407155	0.008271903	0.0259258	0.009391978	0.22739781	0.003117755	0.025013208	0.020027146	0.01476787	0.0067671984	0.005946994	0.04417382	0.0021221787	0.015326679	0.000999555	0.011661679	1.0505319e-05
chr2:28499069-28499259@@FOSL2_1==wt	0.025875703	0.0064869076	0.016530082	0.010681212	0.016468748	0.008201614	0.013383865	0.0072361976	0.0066375136	0.00021523237	0.024662554	0.001783371	0.00042524934	0.034945875	1.5944242e-05	0.0014270246	0.00027629733	0.014896065	0.35743964	0.0023080409	0.0899771	0.02172324	0.018124878	0.0027421564	0.011991039	0.018061385	0.013245046	0.004472941	0.004528433	0.0005504042	0.0020439625	0.03984642	0.0050757676	0.02063097	0.008069932	0.21728534	0.002339527	0.025431946	0.010861918	0.016730636	0.0044113547	0.005906686	0.04346648	0.0017211288	0.014736488	0.00074349344	0.011695564	4.604459e-06
chr2:28499089-28499279@@FOSL2_1==wt	0.037672386	0.0061460882	0.0204352	0.009590641	0.014480725	0.0064553022	0.013490379	0.005738154	0.006117046	0.00013199449	0.029374272	0.0017309934	0.00030247867	0.031611785	6.0498714e-06	0.0011311322	0.00016400218	0.013814136	0.3213204	0.0016165674	0.11316106	0.015283436	0.02226223	0.002781719	0.010122776	0.015021324	0.019178942	0.0023259073	0.0033016354	0.00038011372	0.001081109	0.025224939	0.005831614	0.014215305	0.009098858	0.23953646	0.0014316589	0.024472192	0.008649737	0.014834255	0.003742069	0.0059396476	0.04876761	0.0016236156	0.013057843	0.0008189678	0.013790831	6.5863132e-06
chr2:28499109-28499299@@FOSL2_1==wt	0.032522082	0.004865259	0.01395449	0.008241251	0.018675253	0.0059710145	0.017215818	0.0059215724	0.004197404	0.00011840463	0.024419859	0.0008639842	0.00017955899	0.014194712	4.3958426e-06	0.00033923984	4.1663647e-05	0.010758862	0.40513745	0.0023027807	0.11203222	0.020523429	0.020165056	0.0026751906	0.009438276	0.014980704	0.010803521	0.0021776408	0.004868552	0.0003952533	0.00072312355	0.034597963	0.0038036555	0.023318991	0.007447332	0.21568164	0.0011710674	0.036765724	0.0070228726	0.023300335	0.00673753	0.0069160312	0.055129528	0.0009253323	0.018619284	0.00084728	0.015173972	2.592802e-06
chr2:28499129-28499319@@FOSL2_1==wt	0.0543662	0.010076448	0.0154334605	0.010992318	0.03247656	0.008905619	0.043174237	0.009510905	0.005867481	0.00050128996	0.02349697	0.0020634234	0.00056631863	0.019351602	3.8042665e-05	0.0017703176	0.00018915534	0.014155909	0.27337807	0.0047432035	0.12761419	0.024767399	0.041036412	0.005930051	0.014875576	0.023087174	0.014734477	0.0036418438	0.008225396	0.0011940598	0.0020786375	0.039680585	0.005449459	0.02907084	0.013176635	0.1653997	0.0022298694	0.06915742	0.008223534	0.04550232	0.013359532	0.016046837	0.075146005	0.0017666221	0.03279145	0.0023470372	0.029664904	2.43783e-05
chr2:28499149-28499339@@FOSL2_1==wt	0.06833109	0.012859449	0.018655702	0.013824269	0.035622478	0.009942308	0.04803884	0.009382114	0.005279854	0.00057299435	0.020084172	0.0021163225	0.0005117655	0.012319952	3.7625432e-05	0.0011466742	0.0001244843	0.017462432	0.263537	0.0051036626	0.13760512	0.03252487	0.04992345	0.0060836375	0.020040601	0.026229426	0.015401423	0.0030393004	0.009814456	0.0015295595	0.0017172843	0.0563803	0.004822314	0.032154694	0.014286146	0.15539044	0.0023199916	0.071952805	0.009224817	0.047332406	0.019453555	0.015465826	0.078040004	0.0017650574	0.031361774	0.0023706853	0.0320891	1.7166138e-05
chr2:28499169-28499359@@FOSL2_1==wt	0.06693864	0.010165557	0.010990858	0.008776695	0.035063118	0.00816527	0.04985346	0.010945559	0.0043920726	0.0004865229	0.021996945	0.002374649	0.0006426424	0.013466939	3.4853816e-05	0.00067307055	7.002056e-05	0.011689186	0.33051127	0.005918354	0.12339009	0.024711818	0.046208248	0.0046705008	0.012215853	0.0244302	0.0077207685	0.0035443157	0.010826677	0.0012196451	0.0018416345	0.050092533	0.0038270354	0.031843826	0.011992693	0.16849484	0.002324745	0.09831621	0.0065550357	0.0438426	0.020701006	0.014987096	0.06286289	0.0015610605	0.032427073	0.002634719	0.031051189	1.6540289e-05
chr2:28499189-28499379@@FOSL2_1==wt	0.06682779	0.01758717	0.024315432	0.021670267	0.045801044	0.0131284	0.13295023	0.012229919	0.015339702	0.008160576	0.025224075	0.0070742965	0.0024786144	0.023074672	0.0050209165	0.007348776	0.0032750815	0.012915224	0.09421788	0.013070568	0.15784772	0.028976738	0.057889998	0.017897338	0.024554625	0.03335789	0.01609607	0.008370623	0.010955408	0.0043842494	0.011470631	0.0165416	0.008470044	0.027954549	0.016207397	0.08544119	0.004111916	0.08695166	0.0028051287	0.08246732	0.016285539	0.03495112	0.09394354	0.004541546	0.048478857	0.0102752	0.048187837	0.0007170439
chr2:28499209-28499399@@FOSL2_1==wt	0.05655913	0.029219136	0.026722878	0.03248267	0.049193144	0.021466315	0.10200636	0.014398456	0.017880097	0.013652861	0.021005765	0.009239435	0.004792094	0.017672136	0.008977547	0.008201033	0.0055679977	0.020337567	0.08815451	0.01893954	0.12053692	0.039423093	0.058939263	0.020330533	0.036340743	0.038652554	0.013484746	0.009441331	0.015138343	0.00664708	0.012615249	0.025271267	0.010076657	0.037375763	0.018834725	0.058869585	0.0070149153	0.10492553	0.004977435	0.08368617	0.022063538	0.033394843	0.08561076	0.006229341	0.059661478	0.010222733	0.040721193	0.00032955408
chr2:28499229-28499419@@FOSL2_1==wt	0.015082508	0.050769314	0.04740165	0.04410483	0.030155912	0.02667971	0.07511611	0.022577688	0.040726632	0.058833197	0.030090004	0.017380416	0.009124666	0.02680917	0.05751449	0.02681899	0.03880404	0.025198549	0.017417297	0.026059568	0.066256344	0.05830325	0.033994764	0.043293178	0.056831613	0.03740953	0.021452501	0.0267234	0.021606937	0.016565546	0.029915988	0.011720896	0.019876674	0.042530403	0.028203607	0.028202355	0.015350655	0.03762038	0.004149601	0.06664273	0.012592033	0.03809333	0.09698534	0.017036855	0.038624197	0.026144132	0.023641944	0.0007803589
chr2:28499249-28499439@@FOSL2_1==wt	0.015119627	0.036097646	0.04008791	0.037437424	0.029572234	0.023150131	0.057927072	0.027382538	0.045533	0.04996571	0.02974914	0.015019953	0.0077652037	0.039896592	0.045593932	0.024803102	0.02496624	0.020116538	0.017547414	0.02783136	0.04254034	0.058957875	0.043347254	0.044239134	0.04894732	0.041497454	0.017175287	0.046350703	0.024885908	0.016797245	0.060736388	0.01371412	0.01697293	0.04935944	0.02156809	0.029948384	0.014064863	0.03450544	0.0037392974	0.052353993	0.016150936	0.042633146	0.06721331	0.017928347	0.034650996	0.026910186	0.026127338	0.0015165657
chr2:28499269-28499459@@FOSL2_1==wt	0.034563333	0.045649618	0.040763482	0.033979043	0.029419407	0.024903044	0.06840831	0.04277511	0.03553915	0.042218804	0.048627913	0.014199406	0.0029821545	0.05261554	0.017042875	0.021021962	0.011446238	0.013733268	0.017978638	0.014323771	0.036965564	0.023668677	0.04256238	0.05426477	0.033752486	0.039786115	0.020831913	0.038750395	0.027956307	0.010884151	0.048443913	0.010015488	0.022035867	0.01834777	0.015305296	0.032612473	0.013207838	0.041184247	0.0018376261	0.036511347	0.011916503	0.05517842	0.045183465	0.020291239	0.01866579	0.035938635	0.047815964	0.003253162
chr2:28499289-28499479@@FOSL2_1==wt	0.031443283	0.04815483	0.02816248	0.038616687	0.026206017	0.02941297	0.102700725	0.030126631	0.023614675	0.03461723	0.03966716	0.011150107	0.003133446	0.025567323	0.012904584	0.010897696	0.005080685	0.010612339	0.027489036	0.01799494	0.044022173	0.029601276	0.046497226	0.050552383	0.03890142	0.035758346	0.015912443	0.022839606	0.031314224	0.011974737	0.026440054	0.015427351	0.018157557	0.023526177	0.019238144	0.034345895	0.0114836395	0.05929482	0.0022593588	0.040349185	0.02337341	0.05834505	0.05552873	0.013035268	0.024903432	0.031501696	0.04303938	0.0007326007
chr2:28499309-28499499@@FOSL2_1==wt	0.026040569	0.030932665	0.03298062	0.031790048	0.017131373	0.025281087	0.09781812	0.03971757	0.037458986	0.03961277	0.052856714	0.025107414	0.00999409	0.021197975	0.019910112	0.007164642	0.00744763	0.010546565	0.01905474	0.023439646	0.040865317	0.020539388	0.029264212	0.054908544	0.02934596	0.032157853	0.012858495	0.020481199	0.02733159	0.011548966	0.024184316	0.0066048056	0.030452937	0.016240671	0.013138071	0.027340814	0.011151463	0.038079992	0.001306966	0.027323276	0.010991618	0.055381343	0.05226846	0.020418614	0.016959473	0.054404184	0.045363337	0.00076808035
chr2:28499329-28499519@@FOSL2_1==wt	0.03433855	0.025101826	0.027981132	0.024587542	0.018049583	0.018303037	0.102282	0.032860532	0.02751629	0.028384581	0.059316248	0.013302624	0.002831608	0.031823575	0.009252608	0.009013519	0.004361972	0.006021291	0.02317062	0.011567801	0.04645574	0.014673218	0.030845076	0.052490175	0.022527814	0.027184993	0.013602585	0.020063385	0.020621955	0.0058089197	0.02596803	0.005682692	0.022074178	0.013113469	0.01007019	0.04140891	0.0070838034	0.036783203	0.0008365065	0.028136358	0.009015083	0.0611151	0.0586451	0.012730941	0.014932066	0.045045882	0.05525714	0.0017412901
chr2:28499349-28499539@@FOSL2_1==wt	0.043981507	0.017785221	0.023342162	0.018593952	0.020639688	0.014345542	0.103685066	0.03641872	0.020457983	0.020406604	0.06021951	0.008008882	0.0013418943	0.009161085	0.0041055977	0.0019738823	0.0010930151	0.0039800406	0.014842391	0.0075797886	0.03775139	0.014785275	0.03571044	0.05029726	0.020008594	0.027277276	0.011256099	0.021153003	0.022379056	0.0045235455	0.01893118	0.0049648136	0.023468658	0.013909161	0.007472083	0.018189043	0.005987525	0.045978427	0.0005004853	0.03281243	0.00922294	0.07131946	0.052170843	0.010407612	0.014967501	0.04910156	0.07145798	0.00097596645
chr2:28499369-28499559@@FOSL2_1==wt	0.036270574	0.01405029	0.03192024	0.011960387	0.022421673	0.011253014	0.072017655	0.06055516	0.03176467	0.019031033	0.07829788	0.0065374672	0.0013459474	0.0393956	0.005120173	0.0087917745	0.0039443076	0.0066985786	0.025860354	0.008103386	0.05087222	0.010722071	0.031472787	0.047054663	0.016588613	0.032708973	0.024621397	0.021907523	0.018866181	0.00623776	0.023858473	0.00512062	0.033851936	0.011230677	0.00710313	0.048898682	0.0075923055	0.02318956	0.0009049773	0.028861582	0.006890297	0.05390683	0.05272886	0.019570827	0.009321898	0.055751145	0.060785666	0.010203481
chr2:28499389-28499579@@FOSL2_1==wt	0.041752174	0.012270376	0.028130993	0.013682857	0.033271074	0.011954799	0.06298621	0.055385143	0.042162687	0.018958375	0.0657738	0.010186076	0.0030483603	0.02109535	0.009725139	0.005575359	0.005888775	0.009665668	0.020899117	0.012254253	0.03570357	0.016077474	0.034926414	0.05010143	0.025790825	0.039210975	0.02520591	0.030277595	0.023904145	0.0108291805	0.025946513	0.006621778	0.04228404	0.012852907	0.01527445	0.029545411	0.008823976	0.030907258	0.0020429492	0.037839398	0.008501723	0.05520156	0.035470173	0.030524492	0.0148346275	0.054369047	0.06138724	0.0074159503
chr2:28499409-28499599@@FOSL2_1==wt	0.034549296	0.016896218	0.027212322	0.01319088	0.04626891	0.012135491	0.08654714	0.055315316	0.04636903	0.01982902	0.055047274	0.010437056	0.005569473	0.03610672	0.012786761	0.010667473	0.007843912	0.014145806	0.02741091	0.029514581	0.047491208	0.015922233	0.04411994	0.042595387	0.024493694	0.05233924	0.043514237	0.025430024	0.025144726	0.021410376	0.02472876	0.010916069	0.032766297	0.017390132	0.028087348	0.051418975	0.010089174	0.026249856	0.005080402	0.046256974	0.01751791	0.04705821	0.039118886	0.035920903	0.014371693	0.042346597	0.049540386	0.0061489493
chr2:28499429-28499619@@FOSL2_1==wt	0.047583744	0.02056551	0.040790424	0.012824386	0.02713196	0.010456443	0.07147494	0.04444793	0.049647823	0.01572895	0.056629032	0.011066303	0.0028871894	0.07530759	0.009720176	0.023722932	0.014013603	0.020771757	0.019441038	0.011204511	0.05355002	0.0120559335	0.03495644	0.05015348	0.025846988	0.038037658	0.076219186	0.018140107	0.02181843	0.0141875595	0.019202635	0.005873427	0.03543599	0.0100784	0.033043534	0.061141863	0.0080304	0.021823063	0.003915265	0.02859731	0.009803742	0.036347046	0.057975337	0.04145521	0.009538591	0.033344314	0.05121723	0.024392307
chr2:28499449-28499639@@FOSL2_1==wt	0.039721116	0.017986149	0.030899465	0.017000735	0.038535804	0.011618078	0.10183938	0.03790374	0.0512169	0.023799509	0.049890608	0.009852618	0.0029181838	0.031766474	0.017084524	0.0096016675	0.009637073	0.014022306	0.01997377	0.016337633	0.06401268	0.023088008	0.044421956	0.05111237	0.037509203	0.04643716	0.04440947	0.028377831	0.022201836	0.015213907	0.020643532	0.0056315362	0.030741513	0.019896	0.041701898	0.041917652	0.006293565	0.03310427	0.0031941235	0.053720817	0.012791365	0.056249276	0.080905706	0.030436262	0.017191023	0.03791535	0.055865988	0.0051801354
chr2:28499469-28499659@@FOSL2_1==wt	0.037467927	0.018937618	0.030895904	0.015628383	0.033954665	0.010089949	0.0744371	0.030336201	0.06266771	0.02326575	0.042222843	0.014881685	0.0068997145	0.05660492	0.03603123	0.022725224	0.032378554	0.023033336	0.01968582	0.024566099	0.06798862	0.03433016	0.037744448	0.04626119	0.048968032	0.046075374	0.06019485	0.02609685	0.019837752	0.023513049	0.028067201	0.006038174	0.030476302	0.027651459	0.0713871	0.050842643	0.006335482	0.032532096	0.0071113706	0.056856215	0.0145998	0.043348074	0.124605596	0.036525697	0.028137386	0.027777418	0.041497692	0.008022204
chr2:28499489-28499679@@FOSL2_1==wt	0.02176106	0.025035381	0.04987274	0.019899532	0.027114451	0.012363285	0.05845256	0.037033096	0.079269305	0.039972648	0.042856336	0.016144842	0.0076448172	0.051018253	0.05388701	0.030710816	0.05608271	0.0337487	0.007891998	0.020597652	0.045110554	0.031880036	0.028817698	0.054930404	0.052093476	0.044171408	0.06759894	0.031120643	0.022246331	0.023778275	0.029613078	0.0052227676	0.03667298	0.019852802	0.049909145	0.028133884	0.010931686	0.018665656	0.007010013	0.042488933	0.008283585	0.039488748	0.099209875	0.045736358	0.015738234	0.03791061	0.034188747	0.0079559535
chr2:28499509-28499699@@FOSL2_1==wt	0.02173084	0.027992725	0.047015652	0.017460197	0.03172086	0.012622312	0.105103076	0.030205354	0.07252744	0.04397039	0.03857264	0.013797611	0.005938545	0.048907474	0.06303704	0.022969171	0.0454067	0.022981167	0.014291927	0.019607648	0.09367725	0.024801493	0.026650801	0.044435844	0.04042226	0.03333974	0.056943983	0.03727308	0.015668109	0.02628006	0.03140816	0.0035517663	0.035081223	0.018792257	0.06510721	0.034526616	0.009407774	0.04031299	0.004308656	0.052238792	0.008004934	0.034949303	0.12563647	0.045351878	0.016178057	0.035133243	0.033025533	0.011771217
chr2:28499529-28499719@@FOSL2_1==wt	0.021895751	0.033691093	0.054622456	0.015660554	0.022228107	0.011093974	0.10534875	0.020369291	0.06143771	0.023424745	0.03974566	0.015946403	0.007954508	0.07205689	0.04626368	0.05381453	0.06683183	0.030904517	0.019266307	0.016582042	0.12084767	0.02788505	0.02278477	0.040510535	0.04200557	0.024253666	0.10849261	0.012108013	0.013023078	0.024530545	0.01565811	0.0039870143	0.04056643	0.022354186	0.079465106	0.05364649	0.007275	0.044560656	0.008538559	0.048747122	0.008614972	0.025419503	0.16270252	0.03719172	0.018783674	0.028962836	0.02761516	0.008589193
chr2:28499549-28499739@@FOSL2_1==wt	0.026027858	0.01710312	0.034787893	0.011626363	0.025218382	0.007687956	0.103867635	0.018708527	0.059180737	0.019213691	0.035338715	0.014580429	0.004987851	0.04938461	0.029201075	0.019229352	0.03327374	0.016861916	0.015956879	0.010832265	0.11569162	0.027102515	0.022745565	0.034466878	0.040347397	0.021080732	0.073171556	0.018269777	0.011007607	0.02499558	0.015276015	0.0019199848	0.035582587	0.022353515	0.10036375	0.0376707	0.0037503392	0.05244492	0.004629314	0.051765636	0.0073765963	0.028052673	0.15793967	0.055055633	0.019461095	0.027220443	0.032222733	0.009594977
chr2:28499569-28499759@@FOSL2_1==wt	0.022874549	0.031754583	0.038103774	0.027293295	0.01883626	0.01625909	0.14669298	0.014542893	0.03243597	0.030891001	0.031274885	0.015545115	0.0038091838	0.021834448	0.022741318	0.008685723	0.012069538	0.012612596	0.013379902	0.008646384	0.11950801	0.030227542	0.022165671	0.040444642	0.04234034	0.020933658	0.028224394	0.015941113	0.013644621	0.008967757	0.011372283	0.0028930008	0.022725955	0.019238636	0.04428579	0.023951367	0.005277574	0.065082625	0.0012965202	0.051899344	0.006132081	0.032792598	0.1824608	0.015476823	0.021621153	0.026368767	0.03335613	0.0013746023
chr2:28499589-28499779@@FOSL2_1==wt	0.022604644	0.036680132	0.04700218	0.021759346	0.022462353	0.014667168	0.13144727	0.015548557	0.044422776	0.032485187	0.03605771	0.03170374	0.014597967	0.03899549	0.045541704	0.037004128	0.05585815	0.019251749	0.011104703	0.015166998	0.11141513	0.0171531	0.0155364275	0.03969486	0.02737759	0.017172784	0.042547062	0.008019477	0.011393711	0.012900189	0.010825992	0.0026702136	0.035846844	0.01398173	0.05756809	0.034071743	0.0070997328	0.06530069	0.0043974966	0.047978967	0.0042520463	0.03339377	0.11824745	0.02483727	0.020467684	0.031073302	0.03298658	0.0013097823
chr2:28499609-28499799@@FOSL2_1==wt	0.02414906	0.038444042	0.041036874	0.025723264	0.019019797	0.014886558	0.16956699	0.011298031	0.036022365	0.025269344	0.03635378	0.02563928	0.007800296	0.05108936	0.031856254	0.03589849	0.033042073	0.013438776	0.019785494	0.012632281	0.15505253	0.022564054	0.018551767	0.0384091	0.031493753	0.013875514	0.045715734	0.008424699	0.011677861	0.011475861	0.014516205	0.0027521402	0.023348808	0.017682686	0.055490673	0.042561576	0.0052252263	0.10721657	0.0030329973	0.061645776	0.00684005	0.032327145	0.17697453	0.014157042	0.027960822	0.024715915	0.03325315	0.0014241487
chr2:28499629-28499819@@FOSL2_1==wt	0.031606138	0.039013952	0.040632978	0.019657508	0.031291783	0.013978466	0.19215545	0.019791245	0.035683855	0.02560985	0.04115683	0.019114524	0.008272544	0.050011218	0.03319004	0.029304817	0.033572376	0.015987858	0.025440887	0.015189573	0.15464427	0.01581581	0.021860108	0.04012558	0.02428931	0.019885033	0.041707963	0.0103265345	0.0139953345	0.012963831	0.014426649	0.0032579452	0.033047393	0.017326698	0.042828232	0.04535447	0.0064986646	0.1239067	0.0031278282	0.06797102	0.007418096	0.040688276	0.115133926	0.017607734	0.025287822	0.030884802	0.04262282	0.0032729357
chr2:28499649-28499839@@FOSL2_1==wt	0.025676608	0.0473855	0.042975336	0.018769443	0.026593223	0.014609426	0.1748446	0.019157723	0.038402423	0.023455754	0.041454837	0.02744016	0.011646315	0.07028693	0.042589113	0.043472186	0.052034855	0.015190139	0.026065454	0.018478394	0.095227584	0.011311606	0.018755987	0.03622532	0.017742604	0.014187142	0.035302714	0.010172933	0.0141111165	0.014215931	0.016983688	0.0026403517	0.033610046	0.0141786635	0.04546283	0.04953365	0.00692451	0.11541349	0.0024466664	0.040610373	0.007681802	0.039043933	0.06428012	0.02089034	0.01648973	0.031702444	0.038972765	0.0034632683
chr2:28499669-28499859@@FOSL2_1==wt	0.029759213	0.055260777	0.035567522	0.021955222	0.033613116	0.017939344	0.1849682	0.019254908	0.031765833	0.024122566	0.036918283	0.024129614	0.011490792	0.040741608	0.036931768	0.03234844	0.031010732	0.014615059	0.02790849	0.020748362	0.10691087	0.01271221	0.022369012	0.03583789	0.024267867	0.019740045	0.035249233	0.0075271428	0.015063658	0.015147582	0.012052476	0.00454624	0.03541547	0.014150083	0.05683118	0.043962	0.007643938	0.111411825	0.003943324	0.046562597	0.010254636	0.037894383	0.06540023	0.018948838	0.018014848	0.029696375	0.037821144	0.0018755198
chr2:28499689-28499879@@FOSL2_1==wt	0.014567733	0.041456982	0.04834926	0.032058045	0.01881814	0.025532782	0.092842355	0.023651317	0.058333024	0.049138755	0.05238162	0.054180905	0.02363114	0.03355944	0.076518014	0.025609419	0.06337854	0.019259185	0.008163303	0.024455264	0.032864437	0.018343806	0.018056273	0.041259974	0.029219225	0.024905428	0.020132974	0.019598395	0.01464434	0.014455467	0.028787717	0.005048573	0.04875955	0.013543218	0.030724466	0.020186707	0.01212737	0.032555312	0.0038956106	0.025056988	0.005741343	0.043628782	0.028883025	0.029773742	0.011828139	0.051241532	0.033281326	0.0021179616
chr2:28499709-28499899@@FOSL2_1==wt	0.011083424	0.053444505	0.06216307	0.034459025	0.012563184	0.029783517	0.05706112	0.024305403	0.052507654	0.05442825	0.050041035	0.05626379	0.026199162	0.018607125	0.08014639	0.024639204	0.07026528	0.027648792	0.003611043	0.022682011	0.016502261	0.0150166005	0.014443293	0.050617605	0.026502624	0.020643473	0.022450656	0.010785207	0.018445373	0.019621342	0.016964644	0.0049875826	0.06359044	0.010818616	0.026230574	0.014285997	0.01484932	0.021325648	0.0041270107	0.014994621	0.0058161467	0.03706771	0.018108979	0.037492037	0.008620739	0.06438205	0.029299125	0.0010614097
chr2:28499729-28499919@@FOSL2_1==wt	0.010113105	0.053333983	0.05577615	0.046213686	0.013737261	0.03965196	0.0581377	0.027304128	0.05986549	0.08497624	0.046496704	0.06268078	0.032944575	0.017252207	0.113580674	0.023442805	0.073677346	0.028466657	0.0042030066	0.030325651	0.018970355	0.021849364	0.016228825	0.05266285	0.03551653	0.026168495	0.018815711	0.015959218	0.021253198	0.021191731	0.026456058	0.007034123	0.04571089	0.013736218	0.029117525	0.0134783685	0.020160109	0.02102904	0.0041906983	0.019196868	0.0072149783	0.03954865	0.022777528	0.037581176	0.011667609	0.052643463	0.026172057	0.0010613352
chr2:28499749-28499939@@FOSL2_1==wt	0.04117562	0.0653459	0.04288256	0.05036287	0.023605987	0.05160342	0.118025005	0.022173971	0.035358593	0.03541082	0.045815945	0.056246072	0.028035358	0.033544183	0.04567583	0.027541324	0.053551957	0.021506056	0.021275029	0.020999178	0.043109313	0.013906255	0.02411814	0.043269515	0.025713965	0.020393655	0.014015406	0.011303917	0.022000417	0.0152942985	0.015534058	0.007987499	0.046004653	0.012026906	0.030750692	0.03437482	0.016276717	0.06985313	0.0033797622	0.029769778	0.0134228915	0.043767646	0.028481692	0.030723378	0.020606712	0.04294108	0.04613781	0.0009187758
chr2:28499769-28499959@@FOSL2_1==wt	0.016615063	0.06203252	0.04882802	0.06286174	0.0143815875	0.06322996	0.08183791	0.015135914	0.038669497	0.05154465	0.040887505	0.1169277	0.08184858	0.016947716	0.09109332	0.023641467	0.09234992	0.02274838	0.010044172	0.03341344	0.025340125	0.014464065	0.011458531	0.03877911	0.022637457	0.014116958	0.010122538	0.0060565025	0.016987994	0.023525178	0.011875883	0.006313041	0.051948443	0.011128187	0.033492774	0.022701517	0.020569324	0.030421034	0.0038421452	0.019064784	0.008343473	0.027028114	0.019885495	0.040554553	0.020055443	0.044196248	0.026358455	0.0003877133
chr2:28499789-28499979@@FOSL2_1==wt	0.04868923	0.038953334	0.032473847	0.038782686	0.0259393	0.040673763	0.11161038	0.020636782	0.036536887	0.02953802	0.054717258	0.070204794	0.042964622	0.05324939	0.03461407	0.030619487	0.04744868	0.015748262	0.031843558	0.026597142	0.04602368	0.013914615	0.025872782	0.042081952	0.021679953	0.02451624	0.013124749	0.010926023	0.017509371	0.013464898	0.02278836	0.008983016	0.039420158	0.014118716	0.031182587	0.054502904	0.015077427	0.054110527	0.0046688616	0.032229587	0.012821019	0.04587695	0.03601794	0.02850397	0.031026244	0.042643324	0.051001295	0.0013668388
chr2:28499809-28499999@@FOSL2_1==wt	0.04948117	0.032542765	0.026308075	0.033800498	0.028083235	0.033904	0.13197513	0.020862475	0.03500758	0.036915183	0.04670705	0.04671724	0.023252532	0.04122886	0.040480763	0.01395154	0.025462776	0.01164192	0.036959603	0.022667065	0.05530773	0.0151228905	0.030053139	0.03582853	0.020836964	0.027574718	0.008734122	0.022078797	0.01495038	0.010426834	0.032273814	0.007389337	0.025576591	0.01820229	0.019738764	0.04380864	0.0094852	0.06386764	0.0022027344	0.03943856	0.011200726	0.050704196	0.040167123	0.020698339	0.027097508	0.033808053	0.05133778	0.001926586
chr2:28499829-28500019@@FOSL2_1==wt	0.10801132	0.033453926	0.021818846	0.021332785	0.025594518	0.021941185	0.12655619	0.018037781	0.016806364	0.015767604	0.039690167	0.028145745	0.0052226633	0.03957589	0.007843211	0.00998418	0.0077843815	0.0076728016	0.045076087	0.0066242367	0.0564266	0.008916736	0.033154607	0.030326188	0.013611734	0.018240154	0.007626176	0.012244001	0.015923023	0.005216956	0.018830746	0.0057290047	0.020295128	0.01262185	0.015812397	0.043808684	0.005438015	0.1367623	0.0010081083	0.031128764	0.0099205375	0.050996855	0.043479398	0.014471129	0.0236914	0.02617824	0.07544932	0.002038926
chr2:28499849-28500039@@FOSL2_1==wt	0.057553932	0.035276487	0.024883091	0.03205906	0.038398445	0.030406967	0.16720413	0.021803543	0.029197007	0.026119068	0.045819834	0.032973707	0.016268596	0.048793256	0.024420768	0.017363623	0.018577978	0.011152372	0.06392999	0.023766056	0.073176816	0.019404784	0.042133182	0.03474784	0.023596391	0.0309702	0.011508584	0.017527997	0.020166636	0.011042595	0.025389954	0.012873277	0.025249273	0.026815519	0.026234493	0.060243472	0.008706272	0.10996243	0.0029767156	0.054056674	0.02248381	0.060906634	0.050640076	0.016959578	0.040763974	0.0334021	0.060320914	0.0023656934
chr2:28499869-28500059@@FOSL2_1==wt	0.04888065	0.020424902	0.018051133	0.023698628	0.027040884	0.02331926	0.11834237	0.022026926	0.026900426	0.027491719	0.04655899	0.026676103	0.01059413	0.02846688	0.022253588	0.0074717104	0.010141134	0.005865097	0.029136002	0.016633675	0.03620611	0.0158436	0.039103	0.034795344	0.019147053	0.02772513	0.0059024394	0.0305136	0.017608047	0.00636597	0.0362221	0.0068565756	0.02220884	0.021219552	0.01292491	0.027360126	0.006095752	0.080814436	0.001440078	0.03961003	0.0134577155	0.07427493	0.03218089	0.011946619	0.026320875	0.040286392	0.07382189	0.0017228127
chr2:28499889-28500079@@FOSL2_1==wt	0.047496393	0.022676364	0.020962775	0.01907584	0.029626444	0.017185077	0.14720611	0.022848621	0.025997132	0.023179218	0.055191264	0.0187653	0.0065502226	0.030769467	0.016498655	0.007915318	0.0080654025	0.005118862	0.033844396	0.014565423	0.054004192	0.014740378	0.040578604	0.03874767	0.017829046	0.025603563	0.0090482235	0.021066621	0.017204732	0.005726233	0.024811894	0.0051420033	0.023167089	0.021017939	0.01602915	0.038948983	0.0050264746	0.09211552	0.0011122376	0.045247212	0.011940792	0.0821964	0.049210295	0.010262176	0.023627743	0.045088574	0.07815592	0.00146164
chr2:28499909-28500099@@FOSL2_1==wt	0.04257174	0.034780324	0.027519599	0.017180145	0.03428042	0.016741782	0.11811137	0.030981496	0.03720054	0.027551576	0.048718065	0.021151721	0.008393437	0.05116205	0.028266564	0.014617577	0.016839623	0.007664293	0.03389302	0.019071952	0.048987642	0.01389572	0.03767377	0.03876397	0.01747872	0.026626393	0.013008371	0.03034091	0.020274997	0.010491177	0.034975514	0.0054938793	0.02939418	0.020577103	0.0229678	0.039751053	0.007221192	0.104945526	0.0017283708	0.040255994	0.012503415	0.065107465	0.037131578	0.018415377	0.019362047	0.04156427	0.059465513	0.0061852187
chr2:28499929-28500119@@FOSL2_1==wt	0.03780581	0.021327898	0.039439827	0.021411777	0.011092424	0.017757252	0.06525421	0.032413304	0.030305088	0.022319004	0.075941965	0.01708071	0.0010300279	0.010176852	0.0065995455	0.00236246	0.0034145862	0.003921658	0.0051985383	0.0030422956	0.013142735	0.012904882	0.02584529	0.057760626	0.019463837	0.019143537	0.012450904	0.03746228	0.021311581	0.0035076588	0.03045258	0.0022043884	0.041591242	0.010183722	0.0055271536	0.0072184503	0.0043023676	0.052558854	0.00027917325	0.01398702	0.004877746	0.0831321	0.023662582	0.013493374	0.0061722547	0.06820209	0.088032946	0.0032623261
chr2:28499949-28500139@@FOSL2_1==wt	0.031390935	0.027381971	0.048759595	0.019597128	0.010530427	0.01738523	0.04529451	0.042903796	0.042527884	0.02450782	0.07398109	0.020229325	0.0016097128	0.030735373	0.009301782	0.008121297	0.0097581595	0.0061281472	0.0047343373	0.0036579221	0.009998038	0.010912016	0.023821115	0.05601415	0.017627522	0.020438284	0.018133149	0.059087873	0.02240704	0.004002616	0.051986948	0.0026438385	0.043631807	0.0076982677	0.005351424	0.009769797	0.006642893	0.038186714	0.00044584274	0.008935511	0.0036997944	0.067574725	0.017300338	0.018971056	0.0043305755	0.0566718	0.06745763	0.011915803
chr2:28499969-28500159@@FOSL2_1==wt	0.021399155	0.021224096	0.040050343	0.023210615	0.008948192	0.019138366	0.04311776	0.044145733	0.03484188	0.025318667	0.06504609	0.014557868	0.00083220005	0.014399171	0.00783518	0.003477186	0.0048252195	0.005160764	0.0037944317	0.0028433353	0.0073454976	0.013742611	0.024851784	0.05168745	0.021066517	0.022864133	0.013292491	0.07632381	0.025503129	0.003728032	0.049153566	0.0031181723	0.038356572	0.009187788	0.004428521	0.0052886903	0.0065684766	0.032210782	0.00035093725	0.0092114955	0.004412636	0.07584883	0.013147131	0.0154684335	0.0040406436	0.059087843	0.06901291	0.0047406703
chr2:133173235-133173425@@GPR39_1==wt	0.027988926	0.052225932	0.061438516	0.033433065	0.015333921	0.03277561	0.058315888	0.05119717	0.061280474	0.058579147	0.07366715	0.037012607	0.011310369	0.09229818	0.035899132	0.052127033	0.06313154	0.02064772	0.010576844	0.012016907	0.020025179	0.012315065	0.026521713	0.056428984	0.031746104	0.034194842	0.038988575	0.036819875	0.026899725	0.009833723	0.046281382	0.007982105	0.044045225	0.0060185343	0.019364253	0.03344634	0.02151677	0.024629027	0.004358366	0.015135929	0.00625515	0.0567002	0.021687567	0.0388806	0.0060697943	0.050605476	0.049355105	0.008733854
chr2:133173255-133173445@@GPR39_1==wt	0.037102595	0.035467133	0.046353072	0.02603896	0.018345818	0.028832063	0.045627937	0.072579354	0.048089087	0.057331637	0.060141638	0.018472433	0.002322808	0.020769611	0.02244462	0.0065669566	0.013156548	0.009985253	0.005599007	0.00748384	0.013384521	0.010790542	0.033172324	0.053739235	0.022796422	0.033506364	0.017337099	0.082997054	0.03868954	0.008693814	0.050962895	0.005375117	0.03560865	0.0064337403	0.010466859	0.0072855204	0.022168577	0.036942095	0.00085139275	0.015849814	0.0063560903	0.06412174	0.016422763	0.0383171	0.0064010173	0.049227476	0.059579507	0.0052582026
chr2:133173275-133173465@@GPR39_1==wt	0.024779871	0.053915977	0.041467547	0.03152804	0.031841278	0.02967216	0.05328864	0.047698602	0.06522533	0.08568667	0.04065554	0.027426183	0.012632117	0.09815623	0.07800694	0.04963076	0.061851412	0.017089114	0.019722432	0.030322224	0.029762954	0.01921548	0.037567645	0.0446686	0.036333367	0.05142264	0.028758243	0.046063006	0.029921785	0.019735739	0.08026078	0.013017625	0.023623884	0.013507679	0.039305493	0.04459791	0.03096351	0.029654622	0.006619096	0.035953328	0.015099719	0.039273053	0.030332863	0.039691865	0.018286481	0.027760074	0.02767998	0.005594492
chr2:133173295-133173485@@GPR39_1==wt	0.036487192	0.03496839	0.0367285	0.024000838	0.032095447	0.026257753	0.055373996	0.07230562	0.04809332	0.081424445	0.05981195	0.015049115	0.0036847293	0.023384929	0.033411726	0.0075520277	0.012775987	0.008882433	0.0097236335	0.018443346	0.019399688	0.015356556	0.044719145	0.052545026	0.026418671	0.045250937	0.016171202	0.07724936	0.040309817	0.01163204	0.055561453	0.007653758	0.02968292	0.011639029	0.0149457455	0.012068316	0.02270262	0.044929847	0.0015042126	0.030387864	0.011791289	0.068856776	0.021749377	0.03017357	0.012083173	0.051828325	0.058498472	0.0030882657
chr2:133173315-133173505@@GPR39_1==wt	0.020316005	0.04003401	0.042274565	0.026138887	0.021633953	0.027668506	0.03962952	0.07319422	0.059623465	0.08161059	0.060927644	0.019479677	0.0054633617	0.030030578	0.044855326	0.010659978	0.021425024	0.011696398	0.007212326	0.020960331	0.012149811	0.016094342	0.035000697	0.05666955	0.027940229	0.04411854	0.01713872	0.086726636	0.04073535	0.014591664	0.06557329	0.00843364	0.034448802	0.01112169	0.013721168	0.010745108	0.024757445	0.031278387	0.001969993	0.020164639	0.011354342	0.060101688	0.014461741	0.034139052	0.008856401	0.053463012	0.043414608	0.0033382028
chr2:133173335-133173525@@GPR39_1==wt	0.02469927	0.03448762	0.03932877	0.022135451	0.01858455	0.025281608	0.053278387	0.06499766	0.05232066	0.055275187	0.073284164	0.01906994	0.004066691	0.03109394	0.026219144	0.009918496	0.013689578	0.007702023	0.0086263865	0.01402989	0.012820721	0.011600256	0.03396851	0.052663773	0.022104979	0.03772244	0.017957956	0.07349858	0.032431215	0.0097643435	0.058176115	0.006496221	0.039665624	0.008621708	0.011632964	0.012826979	0.016684502	0.03752683	0.0015627146	0.017322674	0.009202063	0.070577756	0.014331326	0.02697073	0.006713733	0.06466445	0.059564948	0.004296258
chr2:133173355-133173545@@GPR39_1==wt	0.024712801	0.046741486	0.039125904	0.024170741	0.021763489	0.027516827	0.04358974	0.06569414	0.04910171	0.054770708	0.053196877	0.02101095	0.0058270395	0.040366456	0.03192061	0.014648467	0.01890491	0.010848805	0.009678796	0.020096272	0.012456864	0.014184549	0.039870948	0.045717508	0.024028018	0.042690203	0.018071413	0.068148	0.038894475	0.013841361	0.06834771	0.009577811	0.027764112	0.0110934675	0.013750568	0.015099466	0.021475583	0.04004544	0.0021285117	0.017739743	0.012800366	0.054893553	0.014376849	0.028015062	0.008229181	0.04270339	0.04296875	0.0046650916
chr2:133173375-133173565@@GPR39_1==wt	0.02709788	0.03651668	0.03426054	0.020735532	0.023213744	0.019446984	0.044714704	0.062487036	0.038253203	0.03439462	0.045582056	0.011214182	0.0020323694	0.064145446	0.016969845	0.018251583	0.013439044	0.009013757	0.015191838	0.010054171	0.017704919	0.015555695	0.041444257	0.040787876	0.02276887	0.038153216	0.018390551	0.07749081	0.032905623	0.009565502	0.07628527	0.008463874	0.02134277	0.012816742	0.010306433	0.023469523	0.014812306	0.04793328	0.0015382767	0.0202512	0.010129929	0.057197213	0.020963416	0.022240683	0.008165613	0.03256412	0.04582861	0.00829418
chr2:133173395-133173585@@GPR39_1==wt	0.02286455	0.02268964	0.031775832	0.019260675	0.02194193	0.016553655	0.041435078	0.059513688	0.03249012	0.031691432	0.046625048	0.007176593	0.0009200275	0.03302975	0.011486873	0.0070734024	0.0061340034	0.00617218	0.011230841	0.00667201	0.015574858	0.019336492	0.040820673	0.04000692	0.023166373	0.038667828	0.013501346	0.10224663	0.029595807	0.0066464096	0.07032043	0.0073828846	0.019646764	0.0165658	0.006249875	0.012862548	0.011606425	0.039331555	0.00073701143	0.020803526	0.0077453107	0.061610594	0.021042868	0.016027749	0.008579582	0.035340816	0.04870926	0.0058724284
chr2:133173415-133173605@@GPR39_1==wt	0.017328382	0.013773486	0.025691777	0.015377209	0.016409174	0.013863668	0.036630407	0.052669972	0.030299604	0.02927725	0.041141853	0.005518496	0.00066138804	0.028328747	0.010558814	0.004951641	0.0047213584	0.0041919947	0.007973582	0.0052239895	0.01148276	0.01685585	0.032937825	0.03137161	0.019087419	0.035421282	0.010828927	0.12453456	0.023439825	0.0050851107	0.08274971	0.004967496	0.0143915415	0.012621254	0.004356414	0.009140715	0.010183439	0.029235095	0.0004451871	0.01689741	0.0052537173	0.059492588	0.015999302	0.013925046	0.0059746206	0.029353335	0.041521534	0.008227244
chr2:133173435-133173625@@GPR39_1==wt	0.015113309	0.018868148	0.031306863	0.017955795	0.013712466	0.016396195	0.03713812	0.051210746	0.034718588	0.032131746	0.045903414	0.007922471	0.0011148155	0.03988169	0.012341812	0.008182675	0.0065087676	0.005107373	0.008036107	0.0068437457	0.010211945	0.017631173	0.03030634	0.036582842	0.021321818	0.03407158	0.016481325	0.10217731	0.025233135	0.006502211	0.09057821	0.0052065104	0.019194394	0.011985511	0.005171418	0.010791451	0.011139244	0.02650316	0.0006041676	0.014063701	0.006462842	0.06247787	0.014812648	0.016087621	0.0050367266	0.03504525	0.042228937	0.0117317885
chr2:133173455-133173645@@GPR39_1==wt	0.012523979	0.018992543	0.033716187	0.020997271	0.013440147	0.018286824	0.038468987	0.05377023	0.038547218	0.03324455	0.04837902	0.009049669	0.0009455681	0.028803363	0.015142605	0.006484896	0.008216783	0.005514398	0.0066700876	0.0052545965	0.009206936	0.01919289	0.028954983	0.03623511	0.02287586	0.03615357	0.013671696	0.12587644	0.025007576	0.0059173554	0.09034282	0.0051577985	0.02131547	0.012912914	0.0047615916	0.008825481	0.011816636	0.025492951	0.0005797148	0.01387696	0.0048319995	0.066137	0.012505963	0.01657176	0.004643798	0.038282886	0.04336594	0.010691792
chr2:133173475-133173665@@GPR39_1==wt	0.01357156	0.016621739	0.026039511	0.01726079	0.019897282	0.016547725	0.042651683	0.051564604	0.031649604	0.029124469	0.041314155	0.0076808035	0.0012496263	0.022512108	0.012076631	0.0048532635	0.005608663	0.00494498	0.009161428	0.00788109	0.011207908	0.018043742	0.03750485	0.027714014	0.017753914	0.04039128	0.008764982	0.119579434	0.0217928	0.005628139	0.078393415	0.0064740777	0.015598729	0.018022671	0.0039426684	0.009939268	0.010369927	0.03307344	0.0006124079	0.018640876	0.0058009923	0.059144884	0.012149721	0.011693865	0.0066375285	0.03340979	0.03957559	0.0058930516
chr2:133173495-133173685@@GPR39_1==wt	0.0130331665	0.013567984	0.0323838	0.020132378	0.012619883	0.017758593	0.03736061	0.049861997	0.03966558	0.033118248	0.046946615	0.009413958	0.0011445731	0.03412123	0.012353733	0.006531626	0.0075580925	0.0061141998	0.0058679283	0.004923448	0.009964913	0.019573525	0.02620092	0.03590645	0.023667023	0.037708163	0.013062373	0.13196944	0.020734474	0.004843056	0.09065227	0.0048749596	0.018559396	0.013307169	0.0038088858	0.009409964	0.011648834	0.018689334	0.0005686283	0.013387606	0.0038093626	0.057462305	0.015280619	0.0151896775	0.004808411	0.0349406	0.037364855	0.014141604
chr2:133173515-133173705@@GPR39_1==wt	0.009186238	0.013842881	0.029262915	0.019785985	0.015977293	0.016919404	0.038463533	0.045037955	0.04119879	0.034657627	0.04163529	0.009587631	0.0017611086	0.041369155	0.017960072	0.00915584	0.010701761	0.0059128404	0.008459672	0.00959824	0.012115091	0.024390966	0.029615194	0.031874582	0.021394223	0.03851141	0.011195958	0.121887594	0.01992707	0.0067975223	0.09500736	0.0060461164	0.015772253	0.02251251	0.0042713135	0.013444051	0.0114026815	0.021140873	0.0007381439	0.018784955	0.00567168	0.05646041	0.01395762	0.013253897	0.006948456	0.033496186	0.032901064	0.008309424
chr2:133173535-133173725@@GPR39_1==wt	0.0124474615	0.018553823	0.029698655	0.017529368	0.027957797	0.0159605	0.040192127	0.049874097	0.044593304	0.034807786	0.037371367	0.008077741	0.003113404	0.07668476	0.024026379	0.021302	0.017304048	0.011284277	0.018234402	0.01743567	0.022039711	0.02487506	0.034746364	0.033039764	0.02341728	0.051308483	0.017705008	0.09947869	0.020749763	0.012510613	0.101802126	0.012070566	0.014661312	0.024677739	0.0068199635	0.031330213	0.015485063	0.022079423	0.002380252	0.028284132	0.008837268	0.041907966	0.018311888	0.017867967	0.009943053	0.023984194	0.026127383	0.022584677
chr2:133173555-133173745@@GPR39_1==wt	0.00824976	0.015850097	0.026276857	0.018717319	0.033653513	0.016379967	0.035202473	0.05439253	0.046834856	0.049447447	0.033712834	0.008227408	0.0038373768	0.05224748	0.034027413	0.015883729	0.018023953	0.012015477	0.012386903	0.024961293	0.017184868	0.028080106	0.03498666	0.028889954	0.027578875	0.06581715	0.014156982	0.10718058	0.020682663	0.012402654	0.096443474	0.01331754	0.015097991	0.026072428	0.0069209635	0.02010484	0.019056708	0.016398862	0.0024846792	0.034245893	0.007806897	0.040994063	0.013950333	0.017962426	0.011005923	0.027315632	0.020194188	0.011436671
chr2:133173575-133173765@@GPR39_1==wt	0.0110192895	0.02305603	0.030906647	0.020934284	0.031047568	0.01715599	0.045499712	0.039985776	0.050043553	0.033234358	0.039305285	0.012257606	0.0065738857	0.11029135	0.035877466	0.04438907	0.037769586	0.012892276	0.021633193	0.03281316	0.02549009	0.035660326	0.036248192	0.03776698	0.028137296	0.052498206	0.02008675	0.057199746	0.020334572	0.015395418	0.08033444	0.013706312	0.01927051	0.039909378	0.010224581	0.043296337	0.016844213	0.02258879	0.0037591457	0.03740686	0.013266176	0.048335508	0.019971669	0.019001082	0.016582623	0.03226091	0.026240423	0.013836041
chr2:133173595-133173785@@GPR39_1==wt	0.01988621	0.02866894	0.027454406	0.023777232	0.04947096	0.019737557	0.065751225	0.0354722	0.04319796	0.029443324	0.041215524	0.01332967	0.008909136	0.12822795	0.03211339	0.05269292	0.033529997	0.017079279	0.05391766	0.038864672	0.04981169	0.044158608	0.046975285	0.032912746	0.03537102	0.06239979	0.024645433	0.04759185	0.019585356	0.014916062	0.07020925	0.025703236	0.019008785	0.056411058	0.017006606	0.07921852	0.016405314	0.034192532	0.008136377	0.0655231	0.020609751	0.04499595	0.03952214	0.016443297	0.033461913	0.025494203	0.027515009	0.009568721
chr2:133173615-133173805@@GPR39_1==wt	0.01632826	0.03118746	0.02586943	0.030375153	0.04787223	0.023392066	0.07083692	0.038576737	0.045578584	0.042945698	0.035932317	0.0151736885	0.010698408	0.04586138	0.044315904	0.02122274	0.022537634	0.01700057	0.032341182	0.045216456	0.03887765	0.041962385	0.046312913	0.038386345	0.045253783	0.07120852	0.017981395	0.04800661	0.02467911	0.020188168	0.06481892	0.023863599	0.020988062	0.039481014	0.02041468	0.042785317	0.017552853	0.031486318	0.007198453	0.06129627	0.020785317	0.053041786	0.032185912	0.022868589	0.027349845	0.029574513	0.02805607	0.004264146
chr2:133173635-133173825@@GPR39_1==wt	0.014978573	0.020454913	0.020441696	0.023880482	0.050943658	0.018020585	0.065740004	0.038890347	0.04139474	0.045396447	0.033151627	0.0096946955	0.0063964427	0.048191324	0.04464081	0.016401514	0.017512515	0.011552498	0.039256513	0.037795484	0.045597464	0.049677014	0.049488083	0.03508775	0.0414097	0.06746814	0.013325915	0.07598823	0.023027152	0.018752128	0.085959196	0.022691935	0.015414208	0.053003743	0.017463192	0.040994838	0.016614094	0.039634958	0.0052414387	0.0741975	0.020755947	0.053186536	0.037378624	0.0182302	0.033882692	0.027227744	0.028091788	0.0042819977
chr2:133173655-133173845@@GPR39_1==wt	0.025290579	0.018493488	0.02002573	0.023143828	0.05536507	0.01864411	0.072096184	0.04772851	0.04040478	0.042056933	0.032887354	0.008172959	0.0032345355	0.04132645	0.027723312	0.01024504	0.010325938	0.008497596	0.034389824	0.020796582	0.041068852	0.037278667	0.052576393	0.035793096	0.03853327	0.06344478	0.0128174275	0.10092734	0.025075272	0.017163798	0.092995286	0.01646784	0.014517739	0.033225104	0.01672399	0.03307639	0.01592663	0.050982952	0.0033567846	0.070434615	0.016248152	0.059344932	0.03643118	0.023825929	0.025848761	0.024928272	0.039939165	0.009408057
chr2:133173675-133173865@@GPR39_1==wt	0.015971854	0.018586889	0.019216657	0.017893285	0.03928812	0.016015634	0.073102474	0.046368852	0.04951939	0.039804533	0.045066237	0.011312932	0.0048662275	0.036716834	0.03452663	0.010725275	0.013023645	0.006014049	0.025077745	0.025370017	0.027979001	0.027878955	0.04421349	0.037540197	0.030717328	0.054527104	0.013089076	0.088305995	0.023129016	0.013844326	0.0776308	0.011403441	0.019720376	0.028891921	0.014583483	0.025882244	0.011578292	0.048143372	0.0027704686	0.05189447	0.016171873	0.076136395	0.024476528	0.019306079	0.016639054	0.037255153	0.041770026	0.006080404
chr2:133173695-133173885@@GPR39_1==wt	0.013850331	0.017436236	0.029186636	0.019258976	0.022437155	0.018103272	0.047229037	0.051451474	0.06513901	0.04075198	0.045633987	0.020168796	0.0065631717	0.052050993	0.04432127	0.015236661	0.028428301	0.007552013	0.014322743	0.017671138	0.016774908	0.020740584	0.031222925	0.040826663	0.025331378	0.037324235	0.014375478	0.10084331	0.024809971	0.014939278	0.096883476	0.0059027374	0.02710934	0.019674495	0.012859851	0.022266164	0.012549356	0.03441547	0.0019527078	0.023699462	0.009831101	0.06948866	0.014717996	0.02938427	0.00985302	0.044351175	0.04268697	0.0131242275
chr2:133173715-133173905@@GPR39_1==wt	0.014521152	0.018754005	0.01791948	0.018709332	0.03329122	0.01905422	0.058360353	0.05049917	0.0508461	0.041836902	0.044045895	0.014773518	0.006378576	0.041112036	0.039715797	0.012397572	0.016150296	0.005518645	0.024294347	0.02240622	0.020544216	0.022479028	0.040169105	0.03287877	0.027920589	0.051677227	0.011381596	0.09947662	0.021348685	0.014954552	0.098847345	0.011575505	0.020139933	0.023061395	0.012789205	0.025101379	0.013291016	0.04181485	0.0030504465	0.038721904	0.014904514	0.06668578	0.015527561	0.0219412	0.012827173	0.036057174	0.037850827	0.011091769
chr2:133173735-133173925@@GPR39_1==wt	0.014255583	0.0132199675	0.017758355	0.014617369	0.029174685	0.015061572	0.058982924	0.048158646	0.044574857	0.037262082	0.042818636	0.010720253	0.0042081177	0.038517788	0.03199105	0.0097005665	0.012128577	0.0043841302	0.019800559	0.017524675	0.019893825	0.020281985	0.037017733	0.033019647	0.02233386	0.04846616	0.0121077	0.10740253	0.018577024	0.0130277425	0.10214545	0.0086557865	0.018402696	0.02160111	0.00894773	0.022895172	0.010722145	0.0358084	0.0019381344	0.035669252	0.012537107	0.06533794	0.015101612	0.021612406	0.009733543	0.033400297	0.03528887	0.03023228
chr2:133173755-133173945@@GPR39_1==wt	0.010459214	0.0118076205	0.019302875	0.013228565	0.037539914	0.0140232295	0.049058184	0.055228338	0.05248536	0.043695033	0.03936638	0.011627078	0.0070199966	0.040059328	0.042468607	0.011605203	0.018845126	0.0063123256	0.014384314	0.027365297	0.017480671	0.016220525	0.037163153	0.027221039	0.020796716	0.06205097	0.012537539	0.1051542	0.01676336	0.013796493	0.09710334	0.009580299	0.018734664	0.017481849	0.008210167	0.021690413	0.012651652	0.022819072	0.0027144104	0.036072314	0.012363166	0.054932117	0.010815501	0.023126528	0.0083618015	0.032469094	0.026908264	0.02363579
chr2:133173775-133173965@@GPR39_1==wt	0.013657212	0.009846911	0.01680328	0.009761736	0.03544329	0.011367425	0.04258664	0.048711643	0.040505797	0.027888551	0.03578505	0.009721279	0.0052796006	0.060542613	0.027640134	0.014954776	0.015205547	0.0042642653	0.015408292	0.021260634	0.015480623	0.012288049	0.03317456	0.024062186	0.01496017	0.04426442	0.010749549	0.09770191	0.015682176	0.012485191	0.100602284	0.0066239536	0.01745984	0.013515532	0.0074792355	0.02303712	0.009816065	0.028929621	0.001723975	0.028225094	0.010349929	0.049785674	0.009329468	0.022353202	0.007645324	0.029558599	0.030607983	0.040337607
chr2:133173795-133173985@@GPR39_1==wt	0.01532042	0.0133841485	0.020522475	0.013800234	0.04109831	0.0141637325	0.054485366	0.054051325	0.044693217	0.037536323	0.03411293	0.00997372	0.0044986755	0.050976366	0.032505646	0.012903452	0.018283397	0.0066783726	0.019076914	0.019086778	0.021743104	0.018780679	0.040252596	0.027509138	0.019701824	0.057527333	0.011295542	0.11900483	0.01841849	0.013310224	0.099730805	0.008953914	0.016723275	0.021058097	0.0078547895	0.025879085	0.012283549	0.032491148	0.0021421611	0.038486302	0.010379866	0.060220107	0.01524888	0.024194643	0.010156676	0.027916506	0.03098704	0.04559949
chr2:133173815-133174005@@GPR39_1==wt	0.0147449225	0.01057224	0.017624706	0.011601582	0.047749594	0.011742562	0.04727447	0.05041255	0.037597343	0.02745837	0.028990671	0.0059782118	0.0033495128	0.039022595	0.024909556	0.008843794	0.010127887	0.005575493	0.024051249	0.021782577	0.023746446	0.022549883	0.04454775	0.025713041	0.017678007	0.057292372	0.009005755	0.122007474	0.019510806	0.014886349	0.09579083	0.011978433	0.014503315	0.029589266	0.007224664	0.023106694	0.011730179	0.04016465	0.0024135858	0.044529885	0.014075622	0.05175309	0.014334992	0.018578261	0.0137051195	0.02521731	0.029528886	0.023198873
chr2:133173835-133174025@@GPR39_1==wt	0.017604426	0.016523764	0.018658206	0.017794386	0.03808017	0.018498436	0.047038883	0.048346356	0.04094273	0.036282733	0.028419808	0.009332567	0.0048225373	0.06878808	0.033925354	0.019462526	0.017005354	0.00784421	0.031766176	0.021386921	0.02257973	0.024097636	0.04632905	0.027163714	0.025338352	0.05906011	0.013832092	0.11660154	0.021751136	0.017643005	0.13880874	0.021220192	0.012538359	0.025500268	0.0099439025	0.03458029	0.019662306	0.035658315	0.0045476556	0.040243015	0.017025158	0.04376702	0.015040189	0.022763342	0.014135137	0.020173237	0.027965814	0.034054607
chr2:133173855-133174045@@GPR39_1==wt	0.026858509	0.026647985	0.02539435	0.02178064	0.050833106	0.022799626	0.043355793	0.05073729	0.04012002	0.032320663	0.029541314	0.011462629	0.0048977435	0.10746686	0.028436542	0.031789616	0.025012285	0.014132574	0.041159153	0.01967594	0.028521031	0.024068683	0.050399065	0.028297424	0.02610141	0.05612658	0.012719244	0.1093528	0.02337201	0.019041508	0.13714601	0.022636771	0.014575243	0.031089604	0.010982737	0.045293897	0.02054362	0.045985997	0.0051234365	0.045296162	0.017555699	0.041004553	0.018515736	0.027215153	0.02117981	0.01982452	0.031316802	0.035408854
chr2:133173875-133174065@@GPR39_1==wt	0.015608698	0.0106212795	0.017129362	0.015276954	0.03553164	0.01509507	0.03187138	0.037993208	0.03056924	0.02668579	0.017940104	0.0048342943	0.0021683872	0.058265537	0.024868429	0.013261199	0.011112809	0.006615147	0.036545336	0.012501791	0.026830137	0.027551696	0.035679385	0.020478249	0.01962787	0.037560105	0.007939398	0.1433923	0.018565208	0.017511055	0.14952883	0.015097961	0.008248016	0.03172645	0.007167399	0.029937536	0.015589774	0.04145868	0.0025060028	0.038245425	0.01251702	0.030738562	0.014594153	0.020655766	0.016607001	0.013188392	0.023317099	0.08802308
chr2:133173895-133174085@@GPR39_1==wt	0.02537407	0.031977817	0.026420087	0.030467689	0.030368894	0.026766777	0.052747443	0.04023038	0.03764583	0.046920374	0.02997744	0.011913627	0.0035572648	0.05072324	0.032990724	0.012743726	0.014095247	0.00908263	0.03386259	0.015246138	0.026339531	0.0342748	0.04363942	0.033001035	0.03450018	0.042376697	0.010632664	0.09700225	0.029281184	0.0141451955	0.112284616	0.016664758	0.01479803	0.030679226	0.013223827	0.028137222	0.019111067	0.060931712	0.0027124882	0.0368689	0.016586736	0.05183427	0.025319114	0.021452412	0.01982969	0.022763416	0.0352474	0.006451145
chr2:133173915-133174105@@GPR39_1==wt	0.043617442	0.026770204	0.014769241	0.01834859	0.03826572	0.01725033	0.12151618	0.022334337	0.019479305	0.015156478	0.0263865	0.009211779	0.0032573491	0.10954039	0.011165306	0.021582663	0.006769374	0.0061832964	0.11022408	0.011997357	0.08732061	0.019321531	0.048997074	0.020311385	0.021803811	0.035833254	0.012168914	0.03073594	0.014734551	0.006457895	0.060002044	0.019224316	0.009642288	0.02285482	0.020206898	0.08393966	0.009518728	0.12492825	0.0031681657	0.054423496	0.017422602	0.038435295	0.048364207	0.009591505	0.026516676	0.011591852	0.035966516	0.005399585
chr2:133173935-133174125@@GPR39_1==wt	0.04322286	0.02405797	0.016420677	0.02110082	0.042307854	0.018798277	0.1263095	0.025563583	0.022120088	0.019998848	0.028244123	0.009814188	0.0029004663	0.084050015	0.011464536	0.015480384	0.006040752	0.0069814026	0.101944074	0.010498032	0.09445229	0.021693885	0.047955215	0.022945747	0.027034372	0.040600583	0.0128382	0.03771457	0.016199306	0.0069096982	0.061630234	0.01842165	0.011533767	0.024083644	0.021704897	0.07758282	0.01101315	0.113520175	0.0031468421	0.06577183	0.015368149	0.044166327	0.05816111	0.012019858	0.029690921	0.014426455	0.039204508	0.00636892
chr2:133173955-133174145@@GPR39_1==wt	0.04437895	0.02835752	0.019799009	0.01941149	0.035885274	0.01731266	0.08891904	0.02148202	0.030345097	0.016597643	0.033570185	0.01723662	0.0066939443	0.20268452	0.018791705	0.04958254	0.017046899	0.009566486	0.11704193	0.013356894	0.0843856	0.017251506	0.04254952	0.02357687	0.023503631	0.033576354	0.019417197	0.024931803	0.012907058	0.0072912723	0.078321055	0.01783961	0.01372017	0.019812271	0.033256143	0.12920651	0.0114984065	0.08263551	0.0066390783	0.043082893	0.014601678	0.03113626	0.05242385	0.014064178	0.030010909	0.012850389	0.032397106	0.0073906183
chr2:133173975-133174165@@GPR39_1==wt	0.057400763	0.016677067	0.012624741	0.012197122	0.030662343	0.010135695	0.091098696	0.011121765	0.02083376	0.0036507398	0.034803197	0.020506278	0.01082471	0.16362922	0.004757166	0.035906225	0.012455404	0.009361103	0.17364569	0.009677887	0.10573773	0.010705322	0.0351914	0.013631284	0.01579608	0.024527654	0.015316635	0.0068832636	0.0067248344	0.0029417276	0.016535193	0.015044957	0.0138309	0.014165357	0.043471903	0.1877516	0.004210055	0.08339144	0.010073155	0.03494318	0.010522097	0.023144439	0.060353965	0.007364422	0.026912257	0.00816749	0.027120829	0.0013419986
chr2:133173995-133174185@@GPR39_1==wt	0.050818488	0.012874901	0.010063931	0.011846542	0.026964724	0.009829804	0.08981897	0.009933442	0.01566255	0.0029357523	0.028339803	0.013178989	0.006013751	0.14587769	0.002710104	0.022776902	0.0056837797	0.0072429627	0.19834167	0.0077232867	0.104761854	0.010741323	0.030500144	0.011128038	0.016383916	0.022184283	0.012893751	0.007525116	0.0064347237	0.0025890917	0.017722964	0.017032951	0.009781882	0.012981132	0.039042532	0.18284394	0.0040709525	0.08347176	0.008021876	0.033885628	0.009330586	0.020520851	0.060361788	0.006403506	0.02611944	0.005846873	0.026388139	0.00089392066
chr2:133174015-133174205@@GPR39_1==wt	0.05146481	0.011746958	0.00890702	0.011745885	0.022166118	0.010549232	0.088247865	0.008998156	0.013013303	0.0031133294	0.027284384	0.016146153	0.007251218	0.122464806	0.0023519695	0.016870707	0.004543945	0.0071142763	0.2077805	0.006634593	0.110844314	0.0095627755	0.025507525	0.010843456	0.014400899	0.021092534	0.0094267875	0.0059182346	0.0058546066	0.001753062	0.013333738	0.016294971	0.008981377	0.011246562	0.034831956	0.17544226	0.004095584	0.073985994	0.007170528	0.031406164	0.007202983	0.02053675	0.065293804	0.00532867	0.028713092	0.005988732	0.024105877	0.0006057024
chr2:133174035-133174225@@GPR39_1==wt	0.054660067	0.0103327185	0.009462997	0.012011573	0.0282159	0.010648131	0.11685231	0.009029508	0.015196577	0.003052786	0.031044856	0.018214688	0.009378001	0.12620658	0.002787903	0.01776956	0.0052987933	0.006116569	0.19295913	0.009177998	0.11906882	0.0093975365	0.028714493	0.011839971	0.014674738	0.021292344	0.009410888	0.0063309968	0.005589336	0.0019212812	0.014672607	0.01265505	0.010691851	0.011697724	0.03906496	0.1806133	0.004169613	0.08142795	0.0066097826	0.03937772	0.0077730864	0.025366485	0.06210184	0.0057570636	0.0347538	0.007160127	0.031260908	0.0005656481
chr2:133174055-133174245@@GPR39_1==wt	0.063073546	0.010043606	0.0083489865	0.009357601	0.036477476	0.009104267	0.08805515	0.012169272	0.016212925	0.0025183856	0.03180009	0.013497949	0.008013502	0.11114089	0.0017900765	0.013312727	0.003996685	0.007254988	0.2293942	0.010884747	0.11660412	0.008654028	0.034403056	0.010425448	0.014133483	0.02558297	0.010256574	0.008774042	0.006610602	0.002031505	0.016736403	0.016527101	0.010039553	0.01247859	0.039858952	0.20132756	0.0046907067	0.08415508	0.00928691	0.041748673	0.009134337	0.023442209	0.055620357	0.0061257184	0.034154415	0.005429551	0.032527268	0.0006299615
chr2:133174075-133174265@@GPR39_1==wt	0.09647982	0.012448043	0.0109669715	0.009077877	0.03298518	0.0088786185	0.09621982	0.011235774	0.012641013	0.0017931908	0.030875996	0.014540315	0.0057113767	0.11840622	0.0013239682	0.021581963	0.004562676	0.008588165	0.2056976	0.0074976683	0.11867717	0.007289648	0.040678635	0.009837836	0.0106488615	0.023775265	0.01128909	0.005082637	0.007090524	0.0016712546	0.012548059	0.016865134	0.008079857	0.00974749	0.026883394	0.18828323	0.0034929663	0.101350725	0.006346032	0.03470823	0.008381233	0.023654029	0.05339524	0.005260393	0.02835749	0.0056641847	0.039070383	0.00117369
chr2:133174095-133174285@@GPR39_1==wt	0.050900146	0.0198728	0.01640892	0.017749682	0.03337276	0.016150162	0.09385674	0.017820299	0.027841464	0.009353474	0.034571484	0.022911698	0.010449082	0.15816839	0.011579484	0.044673756	0.019705698	0.0137705505	0.14283137	0.013593286	0.09138711	0.018091545	0.037795052	0.019232273	0.02501893	0.03405264	0.01623471	0.0170044	0.012253851	0.006341502	0.047276527	0.021759346	0.012803927	0.020277753	0.037174806	0.14904861	0.008541241	0.08055659	0.010346115	0.05064054	0.01307708	0.03464237	0.05777484	0.013396651	0.037430882	0.01125665	0.03564857	0.006258756
chr2:133174115-133174305@@GPR39_1==wt	0.061791345	0.015771165	0.012658358	0.011810526	0.030557796	0.010775387	0.082830444	0.015749365	0.014818102	0.0052495897	0.027210638	0.010504961	0.0032776594	0.10514133	0.004857242	0.019391641	0.0065631717	0.008691296	0.16216853	0.008192867	0.086808145	0.018686503	0.03953439	0.015931323	0.018575147	0.025997385	0.00937064	0.018637314	0.013232887	0.0051548183	0.042151377	0.020482227	0.009359464	0.024990246	0.022321954	0.11743797	0.005729392	0.121219546	0.0042172223	0.045906857	0.014728814	0.03363456	0.059858426	0.009358197	0.038054287	0.010013133	0.039418846	0.005586654
chr2:133174135-133174325@@GPR39_1==wt	0.069879875	0.0138319135	0.010108456	0.011634916	0.048172906	0.010764942	0.08304389	0.023647174	0.017860666	0.008330509	0.025785655	0.0086634755	0.0031021237	0.05580154	0.0075392574	0.008695021	0.0047026873	0.00617899	0.1356668	0.012008354	0.070599645	0.021598667	0.047792688	0.017033443	0.019720867	0.035251155	0.006364107	0.033364117	0.017155945	0.0065057874	0.047182605	0.017170817	0.009644747	0.030636027	0.020573586	0.07670994	0.0060967654	0.15381116	0.0036284477	0.059408143	0.01722975	0.048586294	0.049257442	0.01091978	0.038244247	0.011606783	0.050266713	0.0030164868
chr2:133174155-133174345@@GPR39_1==wt	0.026337817	0.025549635	0.026452169	0.026084498	0.031158194	0.021625295	0.056708947	0.039499268	0.035546973	0.03143452	0.031326696	0.008501485	0.001844123	0.08158742	0.019731462	0.016589284	0.012224734	0.008459091	0.039412186	0.0105418265	0.03353934	0.03169976	0.04258907	0.032799065	0.02999942	0.039336428	0.013119668	0.10944362	0.027507752	0.011031672	0.14554651	0.016787007	0.012753576	0.029068321	0.011922449	0.033133045	0.017957523	0.06422126	0.002274558	0.03918402	0.015484974	0.048766598	0.031671867	0.019296452	0.020084247	0.019750848	0.037575454	0.008297056
chr2:133174175-133174365@@GPR39_1==wt	0.020652592	0.02393426	0.024515212	0.035199896	0.033631876	0.026525527	0.054897815	0.04202415	0.03318934	0.04287958	0.026911452	0.0054272264	0.0009791553	0.040385276	0.01720503	0.007811308	0.0060460716	0.0070295483	0.031717643	0.0100219995	0.029774383	0.044534683	0.044617802	0.034852058	0.040388852	0.044258162	0.0104085505	0.13842252	0.032494277	0.013539597	0.13816476	0.018881246	0.01146616	0.033729225	0.011378139	0.019964188	0.0207161	0.06243263	0.001883924	0.046646863	0.018058643	0.056608856	0.031021252	0.021024108	0.022028685	0.020125598	0.036770374	0.0051926076
chr2:133174195-133174385@@GPR39_1==wt	0.03291759	0.03330551	0.029141754	0.02632387	0.020955324	0.021589994	0.04160981	0.031935588	0.0308785	0.024839595	0.031921387	0.009115219	0.0017825216	0.118738025	0.014819264	0.028485656	0.013287485	0.01113762	0.043514848	0.0077984184	0.034699768	0.025041044	0.035151765	0.033749357	0.028654456	0.030691117	0.019940779	0.06946939	0.023422405	0.010181382	0.13600263	0.018584862	0.01201418	0.01990518	0.012150317	0.05254966	0.017844513	0.041615173	0.0031615198	0.026485577	0.012908325	0.03331162	0.033076912	0.019850388	0.015837654	0.015776336	0.03282255	0.01145041
chr2:133174215-133174405@@GPR39_1==wt	0.0390708	0.029107243	0.021706998	0.027816474	0.034570634	0.023095176	0.053228483	0.036187187	0.029056236	0.032328352	0.025921836	0.008561373	0.0016807318	0.0503072	0.017805994	0.010618985	0.008519024	0.007958546	0.04721865	0.009887561	0.03507267	0.035489604	0.04672779	0.03154704	0.037136137	0.03857255	0.011878401	0.10651548	0.030894607	0.014044449	0.12469056	0.020049661	0.013245806	0.028743505	0.018420577	0.030817762	0.017063826	0.08417234	0.002984628	0.042750776	0.02073811	0.048867866	0.036105663	0.023297071	0.025595993	0.0178705	0.040962458	0.0057460964
chr2:133174235-133174425@@GPR39_1==wt	0.049237728	0.022133991	0.01790011	0.023682103	0.03689055	0.020182103	0.05530916	0.033446535	0.025109544	0.025890544	0.023785904	0.006224513	0.001191482	0.05149576	0.011938721	0.009606615	0.006159812	0.0063885897	0.056626603	0.008409068	0.0409656	0.031285644	0.048128292	0.02760467	0.033668265	0.03637205	0.010209814	0.09022674	0.027417988	0.011464581	0.11099221	0.017716557	0.010993585	0.026295751	0.017122522	0.03261973	0.014670327	0.10076949	0.0023427606	0.04655099	0.019169375	0.048898444	0.040460587	0.021357358	0.029295012	0.0149869025	0.044925645	0.008740455
chr2:133174255-133174445@@GPR39_1==wt	0.03623253	0.029146358	0.02142258	0.029133916	0.036644474	0.02496694	0.06736481	0.03408937	0.035494953	0.033027023	0.029601589	0.011476815	0.003329426	0.07607666	0.025197223	0.018096939	0.013497397	0.008914232	0.058404967	0.015420228	0.042969182	0.03496705	0.04674484	0.028710127	0.03731069	0.042096972	0.013072684	0.08274554	0.02751121	0.012501806	0.12945849	0.021748543	0.012729123	0.027714804	0.020974174	0.045340285	0.020105213	0.08995491	0.0038402379	0.04886976	0.019128755	0.048696935	0.03643596	0.018868506	0.027715772	0.017545745	0.0385582	0.0045229346
chr2:133174275-133174465@@GPR39_1==wt	0.057610124	0.0259417	0.03276834	0.017273054	0.022375494	0.014044359	0.056530595	0.03370309	0.022248164	0.015725002	0.038032874	0.009038031	0.0007328838	0.09981182	0.0056343824	0.01785168	0.0073791444	0.007686451	0.025447339	0.004063353	0.031012818	0.017067581	0.039824158	0.03409913	0.019395962	0.021809414	0.017448768	0.049368694	0.025792629	0.0053699464	0.07992792	0.0067549646	0.016477495	0.013329461	0.011285603	0.027243227	0.009051129	0.09853011	0.0007638037	0.025965542	0.010015026	0.048627794	0.038953185	0.018856078	0.015427396	0.022803485	0.063852236	0.008379266
chr2:133174295-133174485@@GPR39_1==wt	0.048046723	0.018433854	0.025716305	0.019217715	0.028546348	0.015042916	0.051656306	0.04295902	0.019926578	0.023580149	0.028982714	0.004333332	0.0003015697	0.033496097	0.0048469454	0.005031988	0.0025136024	0.005591348	0.019964337	0.0033038706	0.026564553	0.02497381	0.04500656	0.03308943	0.027966142	0.03179571	0.011470139	0.11262356	0.030512273	0.0063533336	0.079171434	0.009170577	0.012497619	0.018917441	0.007823646	0.011584744	0.010791808	0.09837794	0.00063958764	0.033278733	0.009188846	0.0565899	0.038522914	0.021165133	0.01890026	0.020809904	0.06014867	0.00778991
chr2:133174315-133174505@@GPR39_1==wt	0.035912335	0.021624103	0.026174366	0.016795918	0.020706132	0.012962937	0.046074554	0.035863444	0.022261962	0.018641964	0.03398466	0.0055458993	0.0006646365	0.09669083	0.006597474	0.021727726	0.0074576437	0.009552404	0.023677632	0.004548788	0.025193125	0.020797193	0.038989857	0.03260286	0.025526822	0.028435513	0.018531024	0.061066166	0.0235347	0.005833566	0.07534826	0.011408433	0.011510134	0.016405612	0.0076919496	0.027349144	0.009952784	0.047866017	0.0012645423	0.028357044	0.010380611	0.04870294	0.038066342	0.015872195	0.01488103	0.021618187	0.047774106	0.0113761425
chr2:133174335-133174525@@GPR39_1==wt	0.041460857	0.026753396	0.03541805	0.016624331	0.015810832	0.0134614855	0.036510363	0.038348302	0.027660117	0.016981289	0.037100613	0.009182215	0.0012062937	0.13804165	0.0076307952	0.03956519	0.016711548	0.01539968	0.020749241	0.0037136972	0.021672115	0.015716806	0.031039417	0.035206452	0.023125395	0.024312615	0.023379177	0.058907285	0.022879645	0.0057610124	0.076239616	0.008829579	0.015112013	0.0119802505	0.008547962	0.033692867	0.011079535	0.0385575	0.0016372651	0.017225489	0.0066943467	0.039645284	0.033393726	0.02200377	0.010718361	0.01962994	0.04549569	0.022171885
chr2:133174355-133174545@@GPR39_1==wt	0.029121876	0.018886492	0.03191024	0.017899081	0.018505692	0.013541922	0.03802307	0.04688619	0.025002435	0.020820007	0.04633917	0.0044971555	0.00042262673	0.03504972	0.0058149695	0.0068921447	0.0043943822	0.008420065	0.012248248	0.0032532364	0.017450228	0.022786632	0.033743054	0.0427659	0.025661409	0.028011978	0.013494238	0.09620798	0.027564004	0.0055886954	0.065433174	0.0070926547	0.020497367	0.017943129	0.00532797	0.01177676	0.0097925365	0.044679508	0.0006726533	0.02017881	0.0062925667	0.062691286	0.02924651	0.017427653	0.010852203	0.0336089	0.06068945	0.011196956
chr2:133174375-133174565@@GPR39_1==wt	0.044135332	0.019082159	0.029099911	0.014686644	0.020626336	0.010846779	0.048117787	0.04140514	0.023049533	0.018573746	0.039273813	0.0051897317	0.0004414022	0.036612645	0.005669564	0.00688909	0.004526496	0.007368177	0.013355717	0.002646029	0.02464372	0.019515112	0.032422826	0.041066304	0.02453734	0.025733173	0.014406428	0.07710281	0.024368748	0.005155757	0.052802533	0.0046545267	0.019673511	0.015599713	0.00780046	0.01346305	0.0070188344	0.064793915	0.00062818825	0.023809806	0.0047106	0.06512977	0.044381827	0.019372791	0.01235792	0.027174845	0.06687285	0.012663618
chr2:133174395-133174585@@GPR39_1==wt	0.032616332	0.019159392	0.032551587	0.015653163	0.017688021	0.010995343	0.03830257	0.042839393	0.022213101	0.02019085	0.036994293	0.0046363175	0.0003440678	0.034132287	0.0051165223	0.00577341	0.0041123927	0.007077262	0.00969401	0.0022602677	0.020395488	0.018781856	0.03415954	0.038440987	0.02397874	0.028170303	0.013960242	0.08004479	0.022272825	0.004127234	0.053711757	0.0047089756	0.017245993	0.014456391	0.0057618916	0.010914281	0.007299334	0.039870158	0.00045502186	0.019801363	0.004034877	0.053004846	0.034257665	0.016860917	0.00935334	0.024928853	0.054114595	0.011380985
chr2:133174415-133174605@@GPR39_1==wt	0.03187807	0.01515685	0.035491496	0.01480642	0.016742736	0.010762975	0.03500256	0.05285427	0.023107871	0.019959405	0.042334825	0.003523901	0.00017125905	0.019707352	0.0035004318	0.0028124899	0.0021598637	0.0058439076	0.0052684844	0.0017092228	0.0144559	0.01692465	0.034835473	0.042675346	0.022939235	0.029547915	0.014252305	0.098770574	0.02509892	0.004049793	0.045576885	0.00378038	0.019307137	0.011095911	0.004483372	0.0061997324	0.007159397	0.032011837	0.000283584	0.016385779	0.003497541	0.05854976	0.02908124	0.019999623	0.0069905818	0.030828	0.062433407	0.011446238
chr2:133174435-133174625@@GPR39_1==wt	0.029689878	0.016405478	0.039455935	0.019002184	0.019087866	0.0139776915	0.042281	0.05124086	0.027626202	0.029447123	0.043009236	0.0047113746	0.0003479272	0.029548392	0.006876856	0.0046266615	0.004381135	0.008186072	0.0067134798	0.0024865866	0.021892592	0.021558106	0.032041147	0.045511127	0.027833834	0.03267497	0.014812395	0.100666806	0.025518596	0.004573673	0.0512349	0.0043721795	0.018632188	0.013757825	0.005667135	0.008864671	0.010121644	0.031802744	0.00036732852	0.022896633	0.0035732985	0.05745624	0.041605145	0.020246759	0.009712219	0.03125778	0.05744888	0.011175007
chr2:133174455-133174645@@GPR39_1==wt	0.033526525	0.02548246	0.046995252	0.021359816	0.01221174	0.01665689	0.04060431	0.03914489	0.039578006	0.025873065	0.05705887	0.014451772	0.0018327236	0.109031186	0.014001533	0.02337657	0.019142985	0.010976061	0.012483582	0.0039086193	0.025399387	0.015852839	0.022881746	0.048574477	0.024278864	0.023833588	0.026375294	0.056425408	0.02030477	0.005368933	0.06919429	0.0046220124	0.022996828	0.008917078	0.009271488	0.028328344	0.011830047	0.025507838	0.0010493249	0.013776705	0.0033174157	0.040068105	0.043117106	0.024191722	0.0080507845	0.030859977	0.046493635	0.015644938
chr2:133174475-133174665@@GPR39_1==wt	0.03406866	0.023591354	0.03717248	0.023064092	0.016783074	0.017914325	0.05691518	0.040894717	0.036573365	0.02974303	0.0485868	0.011569649	0.001999423	0.06166391	0.016131893	0.012500554	0.012514561	0.008173093	0.0159	0.005758792	0.025379315	0.022471517	0.030216157	0.048609212	0.030355975	0.027271807	0.018665671	0.072377756	0.02562435	0.007408336	0.07105838	0.005677387	0.022771373	0.015009165	0.01150623	0.023096353	0.011383519	0.043558627	0.0011155605	0.021864757	0.005804822	0.057435095	0.045194045	0.022018284	0.012273163	0.03346151	0.05765246	0.006879568
chr2:133174495-133174685@@GPR39_1==wt	0.042978317	0.028011188	0.039835468	0.022073656	0.012120634	0.017815247	0.06580272	0.033527672	0.040685505	0.02641803	0.06651594	0.021608323	0.0042480826	0.12212013	0.016890451	0.03322211	0.024158671	0.01039879	0.018831551	0.0064964294	0.03470677	0.015639916	0.025865734	0.051506937	0.022843137	0.02274093	0.027251333	0.036469355	0.01972051	0.006723225	0.067648694	0.0052782744	0.023079738	0.011308655	0.010801554	0.045257762	0.010512859	0.032500103	0.0016423017	0.017318532	0.0049446374	0.05096236	0.05545771	0.019785956	0.009809077	0.036096707	0.060476914	0.012782142
chr2:133174515-133174705@@GPR39_1==wt	0.06586948	0.02324614	0.037001148	0.01816234	0.014007047	0.016048715	0.06146413	0.042810336	0.026545778	0.023285046	0.06736012	0.009830952	0.00063207746	0.024109572	0.0044316053	0.0053381175	0.0031655878	0.0045592785	0.0078044087	0.002475217	0.019568816	0.010180846	0.031159773	0.05746965	0.01865542	0.021835	0.021020502	0.04582268	0.024624199	0.004168868	0.038593277	0.0034705102	0.031824782	0.0066950917	0.0073070675	0.012481034	0.007771075	0.040258452	0.00045233965	0.014891073	0.0042107105	0.06729953	0.03628239	0.020632446	0.007101655	0.046285927	0.09413016	0.0059892535
chr2:133174535-133174725@@GPR39_1==wt	0.04007554	0.019349977	0.028489202	0.022542417	0.015049219	0.020511344	0.05590853	0.04685706	0.03161806	0.036898762	0.06529558	0.011993021	0.0010727197	0.008731708	0.0067297667	0.002329722	0.0025610477	0.0045030266	0.005810648	0.005145207	0.013956577	0.01448223	0.033949345	0.06040767	0.027039364	0.029753938	0.015313312	0.053652808	0.03178127	0.0057162493	0.036522582	0.0049357414	0.030467078	0.008930251	0.009854227	0.006962523	0.009376064	0.033544317	0.00059986115	0.019440114	0.0074801743	0.08780475	0.031742662	0.02124171	0.009552866	0.05750473	0.08921878	0.0013430715
chr2:133174555-133174745@@GPR39_1==wt	0.04869826	0.02282855	0.040654555	0.019877926	0.009981602	0.019456506	0.054914773	0.040691867	0.029512689	0.021690726	0.0782405	0.017658979	0.0014937073	0.012288004	0.0038820803	0.0033454	0.0037140101	0.0064298064	0.003969103	0.0032721907	0.010273308	0.008218855	0.02892387	0.056229353	0.018114656	0.023140281	0.01901199	0.033253863	0.021825537	0.003401339	0.028700083	0.0035450011	0.04304202	0.004722744	0.005818367	0.0067823827	0.006054178	0.029537722	0.0005082637	0.010264382	0.004290551	0.07371254	0.020470992	0.019840524	0.0044523478	0.06019163	0.09700826	0.003499806
chr2:133174575-133174765@@GPR39_1==wt	0.046413198	0.019788697	0.042944342	0.016185164	0.009889692	0.016016886	0.042363808	0.047771454	0.02884096	0.016265228	0.08729595	0.013214871	0.00089611113	0.008756548	0.003071785	0.0026994795	0.0028447062	0.0063293427	0.0031493604	0.0026103854	0.00802505	0.008222297	0.028551564	0.053982303	0.015987232	0.022464871	0.018714353	0.041152433	0.023539439	0.003105715	0.029740945	0.0034718364	0.05000259	0.0048059374	0.004262969	0.0052770674	0.005932033	0.02788663	0.00042442977	0.00876303	0.0037249178	0.07047309	0.014828503	0.018575206	0.0038932264	0.06414409	0.09792146	0.0039416254
chr2:133174595-133174785@@GPR39_1==wt	0.05140342	0.016140625	0.041632414	0.01668553	0.007917732	0.015679106	0.043438286	0.042353064	0.022370651	0.01161924	0.07349183	0.012444392	0.00031478703	0.004607305	0.0012059361	0.0011146516	0.001140967	0.004083082	0.0023106784	0.0010127723	0.007105291	0.008098751	0.025963634	0.052883193	0.015705436	0.016873345	0.017302379	0.035756573	0.022914127	0.002074793	0.018243045	0.00215213	0.048840642	0.0037685186	0.003941968	0.0034702122	0.0040005594	0.0327567	0.00018815696	0.0070183277	0.0029235482	0.0719292	0.016979486	0.021190241	0.0028044581	0.052637413	0.10489479	0.004458204
chr2:133174615-133174805@@GPR39_1==wt	0.04356417	0.022112384	0.042915896	0.013415307	0.0069151074	0.01360777	0.041634157	0.039376333	0.025526047	0.013827667	0.09340154	0.015863433	0.0006621778	0.015407398	0.0024981797	0.004620388	0.0033010691	0.004696727	0.0030990392	0.0015604645	0.0066934377	0.0068892688	0.02427353	0.052035898	0.014012471	0.017489865	0.021934435	0.03414449	0.019421846	0.0020593852	0.027996466	0.002222374	0.054391727	0.0036862195	0.0036762506	0.0069551766	0.003972262	0.031896412	0.00026609004	0.0063439757	0.0027869344	0.0727943	0.014691517	0.017317832	0.0026983172	0.068294466	0.1007074	0.008998409
chr2:133174635-133174825@@GPR39_1==wt	0.05496031	0.027568594	0.05039677	0.0117943585	0.0061502755	0.012387782	0.040772215	0.035859838	0.026760727	0.011240363	0.091275856	0.018821716	0.0009751767	0.04274738	0.0024540424	0.011739835	0.0065566897	0.007528916	0.0042631775	0.0015046448	0.010809049	0.0057189465	0.020938203	0.047573715	0.012304515	0.017210215	0.03476794	0.028298512	0.015919894	0.0019028634	0.031210184	0.002052918	0.04229507	0.00303334	0.0036543906	0.016868874	0.004099995	0.024402171	0.0003351122	0.0051557124	0.0025360435	0.050692916	0.019191846	0.017767042	0.0022561997	0.040709496	0.075195104	0.056980744
chr2:133174655-133174845@@GPR39_1==wt	0.05918494	0.016787797	0.034255505	0.011688545	0.01050058	0.012686998	0.04731536	0.04122819	0.026062906	0.01473619	0.07663892	0.016938388	0.0009422302	0.016965747	0.0031390637	0.0030538589	0.0029698908	0.00455904	0.0043927133	0.0020963252	0.01120019	0.0067207217	0.025469765	0.04497683	0.013408691	0.020933315	0.016521633	0.036840215	0.019713998	0.0021905154	0.020665213	0.001735717	0.044802815	0.004126817	0.0054932684	0.008267701	0.004265055	0.042005986	0.00025333464	0.008207083	0.0027818978	0.06835832	0.022322	0.020422697	0.003962606	0.056960836	0.08888394	0.009555131
chr2:133174675-133174865@@GPR39_1==wt	0.0416456	0.014178112	0.029016316	0.01243256	0.014320061	0.012854189	0.036434427	0.051865384	0.03194782	0.01772122	0.06501827	0.015282676	0.001371488	0.021568373	0.0058258027	0.004287049	0.0045054853	0.0064553022	0.0061569214	0.0039339364	0.011395276	0.011943147	0.030116007	0.049110577	0.019949466	0.02646339	0.014653638	0.055188477	0.029419452	0.0044931024	0.02749902	0.0036114156	0.04136747	0.0078076273	0.008085787	0.010386571	0.0063141137	0.0397148	0.000603199	0.011240557	0.0051003247	0.06296231	0.020647943	0.024300665	0.0071869195	0.060000822	0.07655831	0.006205991
chr2:133174695-133174885@@GPR39_1==wt	0.040789425	0.016964093	0.030388936	0.013073146	0.015225053	0.013130486	0.058594644	0.042859316	0.029018492	0.018353224	0.07276663	0.012827218	0.0012571514	0.020140767	0.0052871406	0.003876254	0.0032199025	0.0041315407	0.008767664	0.0043635517	0.017802984	0.010861576	0.02746372	0.04908818	0.01657623	0.022634596	0.014833793	0.04194103	0.023504063	0.0038383454	0.025758892	0.0029258132	0.041120946	0.008362144	0.007850841	0.012663588	0.0059090257	0.05187364	0.000440225	0.014814019	0.004456565	0.07238726	0.024551243	0.016882569	0.0073913336	0.061662465	0.078008026	0.00382635
chr2:133174715-133174905@@GPR39_1==wt	0.040737122	0.009282157	0.025275514	0.011006758	0.013978347	0.01003544	0.060573637	0.036214575	0.030240402	0.018110693	0.07412279	0.0112531185	0.0009612143	0.010325298	0.0063667	0.001671359	0.0027931035	0.0026364923	0.005621955	0.0033851713	0.017172828	0.009625033	0.025644764	0.047261193	0.015528128	0.019221127	0.010776535	0.039607584	0.018406674	0.0030390322	0.019498676	0.0015822202	0.044892386	0.0077781826	0.0066474825	0.008218259	0.0038556606	0.042830184	0.0002399236	0.015789136	0.0035711378	0.08264129	0.025902972	0.015903875	0.007579446	0.07394743	0.09568091	0.0030080974
chr2:133174735-133174925@@GPR39_1==wt	0.035434887	0.018972918	0.03062497	0.012243852	0.027310222	0.01325129	0.060386375	0.05031115	0.050460055	0.029767036	0.05046092	0.015972272	0.00418368	0.042251796	0.02501145	0.011263311	0.014958814	0.0063762814	0.01586257	0.01072076	0.028355047	0.012769863	0.028987676	0.044142768	0.01988791	0.025855452	0.018958762	0.06687112	0.026936278	0.015038028	0.0497797	0.0041036606	0.036642045	0.010789648	0.018457457	0.02663815	0.009459496	0.050347015	0.0014796853	0.024247855	0.008098349	0.057969153	0.0234527	0.037797526	0.010644183	0.044405982	0.05950001	0.0245485
chr2:133174755-133174945@@GPR39_1==wt	0.04703048	0.021693662	0.03398764	0.0160826	0.026265547	0.017430365	0.059623674	0.04874347	0.046526447	0.04263532	0.06105265	0.021296918	0.0065820366	0.04371813	0.034225166	0.012224987	0.020862639	0.008248925	0.017587498	0.012364209	0.02739647	0.013717592	0.03339289	0.049605787	0.023319244	0.029791892	0.016799584	0.055307418	0.023742825	0.011662602	0.051563427	0.0041781366	0.035586774	0.012206376	0.017412245	0.028679654	0.011087388	0.048170224	0.0015653521	0.027378008	0.0070048273	0.06385854	0.03299938	0.03583646	0.012554839	0.052050754	0.07082674	0.015151575
chr2:133174775-133174965@@GPR39_1==wt	0.05158466	0.012286305	0.02741003	0.008352131	0.026015788	0.010112271	0.064342365	0.048942134	0.030920386	0.032256752	0.07790831	0.01079686	0.0016325265	0.012049019	0.016706213	0.0029061735	0.0054269135	0.0026874095	0.008701175	0.006689355	0.021717623	0.0071629435	0.02688682	0.04757555	0.01251021	0.0172669	0.010601804	0.03526734	0.021847755	0.0072440207	0.02403973	0.0014292002	0.05274275	0.0077448636	0.011653453	0.010247126	0.0062634647	0.064045146	0.00029739738	0.024448037	0.0048478544	0.08463727	0.020619258	0.03295365	0.011449635	0.08306284	0.10234322	0.0050797462
chr2:133174795-133174985@@GPR39_1==wt	0.032551914	0.018546209	0.03019455	0.012175009	0.03805083	0.01298739	0.079034954	0.045753464	0.050796896	0.04590936	0.063131094	0.01690334	0.007103145	0.050498143	0.04404618	0.016372547	0.02600643	0.0067262053	0.021079972	0.018569425	0.03981054	0.012204856	0.031847507	0.04260163	0.020079434	0.031356797	0.015847787	0.041098803	0.017416224	0.012801379	0.041406944	0.0033100545	0.039527327	0.013815701	0.021548271	0.037234098	0.009238258	0.04317157	0.001525119	0.041687742	0.007129103	0.06666356	0.029989287	0.03723243	0.015591294	0.05775018	0.060894087	0.00961186
chr2:133174815-133175005@@GPR39_1==wt	0.019050434	0.026203692	0.04422781	0.014249533	0.015444174	0.014277503	0.05347462	0.043862283	0.05135806	0.054479405	0.08385517	0.030485824	0.0068675578	0.011216506	0.06499496	0.004678324	0.023475692	0.004731253	0.003930375	0.0140156	0.011735827	0.008826822	0.015853226	0.050317362	0.013951331	0.012569144	0.012491018	0.028591663	0.019548997	0.01227884	0.020453006	0.0011266768	0.0927784	0.009068936	0.014192775	0.0069431514	0.006725341	0.03889261	0.0003824979	0.013568148	0.00365673	0.07644059	0.012874886	0.044069126	0.0060890913	0.11708856	0.06775765	0.0028209686
chr2:133174835-133175025@@GPR39_1==wt	0.013669983	0.03326878	0.058431506	0.016657233	0.008638784	0.013901904	0.041425362	0.03434734	0.06110455	0.03857799	0.0870267	0.03803259	0.0093459785	0.08028655	0.049716428	0.037436932	0.07567769	0.009388089	0.005815804	0.00997898	0.013454646	0.007575646	0.013287887	0.044588268	0.012128517	0.0145457685	0.020779595	0.024483517	0.013110757	0.0056613833	0.035149008	0.0018069148	0.05205944	0.005688876	0.008366898	0.02670148	0.008566454	0.016494915	0.0008982271	0.008641973	0.0020782799	0.047697872	0.014081702	0.024807572	0.003474921	0.0715255	0.039836794	0.008107051
chr2:133174855-133175045@@GPR39_1==wt	0.016191646	0.02948615	0.047293484	0.020607933	0.013176635	0.02007538	0.04460521	0.051112786	0.05386433	0.058432236	0.084437475	0.025082484	0.004688114	0.022053704	0.046564206	0.0086651	0.025190055	0.0056687444	0.0049043745	0.010784522	0.010024354	0.01120621	0.021043584	0.049593106	0.01610361	0.020208716	0.012331247	0.057406515	0.021881446	0.0085840225	0.051814854	0.0024897307	0.055570737	0.009680077	0.0073615313	0.0092942715	0.010643601	0.0328224	0.0005553514	0.012457222	0.0043016523	0.07331939	0.01058872	0.02699177	0.004965931	0.08819352	0.057699606	0.0048754513
chr2:133174875-133175065@@GPR39_1==wt	0.020257458	0.027073026	0.04448034	0.020201638	0.0104870945	0.02094677	0.03241013	0.053551957	0.041978076	0.040433854	0.0813314	0.024186805	0.003398925	0.017583713	0.031756505	0.0065589845	0.019085526	0.0058541894	0.0046136677	0.007101029	0.00658755	0.010985583	0.019650161	0.046497032	0.014677629	0.016631037	0.010044828	0.06434004	0.026246771	0.0076987892	0.052640155	0.0028785765	0.05602178	0.009312838	0.005418718	0.0066197664	0.010815144	0.036135077	0.0004965961	0.00865896	0.0038765222	0.0696346	0.0076103806	0.024758145	0.004504189	0.083344504	0.06747669	0.0037630796
chr2:133174895-133175085@@GPR39_1==wt	0.03207518	0.03241557	0.03725098	0.016719222	0.013994992	0.016103134	0.040127084	0.04805474	0.03209664	0.02707532	0.072504506	0.016922742	0.0021687	0.017871544	0.016455442	0.006136343	0.010265276	0.0057490915	0.0070811957	0.0065246224	0.009367019	0.010548428	0.026538119	0.04103981	0.013731316	0.01934439	0.010970503	0.056031063	0.02617219	0.0062057376	0.044284895	0.0037060082	0.04153192	0.010658756	0.0058644563	0.008220628	0.008001402	0.058000848	0.0005366206	0.010813609	0.005040467	0.06519267	0.010598764	0.017211631	0.005232334	0.060704008	0.068051234	0.003807962
chr2:133174915-133175105@@GPR39_1==wt	0.05614482	0.03146729	0.035804376	0.014610827	0.015804589	0.01341182	0.052292407	0.040187225	0.026341125	0.016666442	0.062497407	0.016607314	0.0015929192	0.023598418	0.0073949844	0.006427914	0.0059320927	0.0055587143	0.010729119	0.004145533	0.013859525	0.010464802	0.032730907	0.04047069	0.013893664	0.019498557	0.013474643	0.044777796	0.023331925	0.003977284	0.040964723	0.0037355125	0.0364469	0.010954469	0.0061559975	0.012326285	0.005059406	0.0843776	0.00048291683	0.012580454	0.0049529225	0.067494035	0.01722461	0.0138878375	0.006366655	0.048860595	0.076378345	0.008372456
chr2:133174935-133175125@@GPR39_1==wt	0.041682824	0.023323953	0.032935068	0.015529662	0.0107182115	0.015308827	0.046561554	0.041763946	0.026553407	0.017200217	0.060932502	0.015837744	0.0014068484	0.018181473	0.0073810965	0.0042235553	0.0045019686	0.003963053	0.009095594	0.0037579834	0.00976631	0.010528579	0.030608967	0.039795354	0.012299567	0.01882723	0.011866286	0.061751813	0.024532393	0.0034030378	0.05274132	0.003807798	0.032728493	0.010627255	0.0041349977	0.009220019	0.005617678	0.065442055	0.00038178265	0.009410784	0.0049782395	0.0712062	0.013860896	0.011520743	0.005047187	0.04743071	0.07314488	0.006992966
chr2:133174955-133175145@@GPR39_1==wt	0.055488244	0.029426068	0.037548408	0.017851248	0.012685284	0.018265948	0.04973851	0.042498797	0.028702334	0.017321035	0.06989439	0.020080775	0.0020913333	0.022318825	0.007998407	0.006533891	0.007450193	0.006059289	0.011110991	0.004228726	0.011271477	0.009875536	0.035015315	0.04027453	0.014722168	0.021194577	0.013493523	0.044639394	0.024257287	0.0039656907	0.04370059	0.004553467	0.039857388	0.009246662	0.005310476	0.011686578	0.0066293627	0.06742798	0.0005983114	0.010490596	0.0053272694	0.06779432	0.013924077	0.013987064	0.005958453	0.050515875	0.08255109	0.005848646
chr2:133174975-133175165@@GPR39_1==wt	0.048190996	0.028334767	0.0326519	0.014832169	0.009550333	0.014574289	0.03939581	0.03824383	0.024594843	0.013797209	0.055220142	0.015667051	0.0014398843	0.041589037	0.0061662793	0.010389805	0.0067011565	0.0059060603	0.011949018	0.0028850436	0.011532739	0.0096987635	0.027800709	0.037452042	0.01397717	0.01718317	0.015525296	0.044196457	0.023022786	0.0038249493	0.056621864	0.004287213	0.028873906	0.008709788	0.0055361986	0.01566124	0.0065702945	0.05736199	0.0005786866	0.008313209	0.0044843554	0.05452922	0.015010253	0.013912305	0.005041033	0.036091685	0.068441376	0.009669945
chr2:133174995-133175185@@GPR39_1==wt	0.05288227	0.017794743	0.029761836	0.017366916	0.012026623	0.01656352	0.035656348	0.04647495	0.024948746	0.014466971	0.05529818	0.010309577	0.0007067323	0.01491943	0.0031490326	0.0030359924	0.0021196753	0.004611373	0.0076485127	0.0022524744	0.009903267	0.011867911	0.034525216	0.04123974	0.017835587	0.02547343	0.014418185	0.07595995	0.026586995	0.0032607764	0.055236667	0.005118668	0.027120382	0.008163467	0.0048534125	0.008359	0.006956503	0.040281698	0.0005454421	0.010595813	0.005023122	0.06432639	0.016076446	0.014581665	0.005421385	0.037458673	0.07614046	0.0060956925
chr2:133175015-133175205@@GPR39_1==wt	0.045009747	0.01501891	0.026384696	0.017103836	0.012177005	0.016839683	0.038223058	0.047137156	0.026671693	0.018258125	0.0510059	0.00898619	0.00064884126	0.015364885	0.005973935	0.0029933602	0.0031145215	0.0037333816	0.0064128935	0.0026015192	0.008749828	0.011209607	0.03588961	0.0355549	0.017099753	0.02859509	0.0118857175	0.08675715	0.023387328	0.0030345172	0.063932136	0.0050696284	0.022017747	0.0076963603	0.0036595762	0.00689663	0.0074121207	0.03386067	0.0004414171	0.011140183	0.0048918873	0.06388673	0.012817785	0.011512741	0.004679695	0.03491944	0.069627926	0.005270973
chr2:133175035-133175225@@GPR39_1==wt	0.04552947	0.02551946	0.0341942	0.018947348	0.0095445365	0.017172158	0.04830584	0.036786944	0.033719763	0.016800478	0.0553509	0.015326321	0.0016417801	0.0804805	0.008075416	0.018038422	0.011276126	0.00753206	0.015388846	0.0033112615	0.017642975	0.010930955	0.029565215	0.041910946	0.020799845	0.02465038	0.024320751	0.0424677	0.020196661	0.0035033524	0.057808995	0.006205231	0.020742938	0.007417232	0.0072220415	0.028365538	0.008606523	0.03227435	0.0010526925	0.010346949	0.005500853	0.045299858	0.02701518	0.015501186	0.0051446706	0.02810815	0.054184377	0.017905682
chr2:133175055-133175245@@GPR39_1==wt	0.027331695	0.02294004	0.03188643	0.023062631	0.0129200965	0.02070719	0.049348235	0.04488167	0.042011887	0.024506703	0.05053605	0.013984084	0.0019031316	0.06180902	0.013697371	0.015620977	0.01482062	0.007147357	0.013477132	0.005738154	0.013795301	0.014936864	0.035431996	0.041214004	0.024934858	0.03205253	0.022198081	0.064992264	0.027419716	0.0056203157	0.07740688	0.00840795	0.022285908	0.010095939	0.008820072	0.021618783	0.012338251	0.034894943	0.001335904	0.014223069	0.009662196	0.059535548	0.018257588	0.017954618	0.0060172677	0.0316734	0.052464306	0.011480421
chr2:133175075-133175265@@GPR39_1==wt	0.027203992	0.01664123	0.020789146	0.021819457	0.014189228	0.021487504	0.044654578	0.0420731	0.040587887	0.029741198	0.040321186	0.012958929	0.002033487	0.02894549	0.017519087	0.007115364	0.009491637	0.0042930394	0.011081561	0.006542802	0.00977999	0.01444681	0.033684522	0.034196213	0.023912936	0.035180584	0.012256458	0.085089445	0.024427712	0.006185472	0.085467085	0.008474857	0.017451942	0.0103152245	0.0070608407	0.0123113245	0.011050165	0.030484408	0.0013309717	0.01593171	0.010062695	0.05612378	0.011656269	0.016119167	0.00614582	0.028802276	0.04574381	0.007919639
chr2:133175095-133175285@@GPR39_1==wt	0.02073963	0.014257714	0.022963032	0.02075091	0.013092473	0.01893659	0.048754886	0.04705	0.037148714	0.029024556	0.049001336	0.008159369	0.0007829815	0.0127720535	0.0118318945	0.002779767	0.004049197	0.0029295087	0.0069563836	0.0047433972	0.009245425	0.017065376	0.03181331	0.042285398	0.023024589	0.032767266	0.012002274	0.1095839	0.026480258	0.0060694665	0.083159685	0.005765006	0.02138336	0.011773318	0.00483796	0.006253466	0.009654358	0.033846363	0.0005787909	0.016068935	0.008890331	0.07568608	0.0124423355	0.014869466	0.0052401125	0.039281204	0.05432646	0.0070007443
chr2:133175115-133175305@@GPR39_1==wt	0.010374501	0.008851603	0.01713802	0.017928854	0.014607042	0.015900493	0.034103125	0.045895144	0.047470033	0.03878346	0.036072582	0.008487061	0.0017209351	0.019330144	0.025426567	0.0043373555	0.0082525015	0.0037481785	0.00720188	0.009210393	0.008409396	0.02383554	0.02627197	0.03624256	0.029316157	0.03803645	0.009082064	0.13770808	0.024405047	0.008124709	0.09935057	0.006369546	0.015634581	0.0161383	0.00660491	0.007431075	0.011491045	0.022092894	0.0009917021	0.019616991	0.008108109	0.06259048	0.012333289	0.016399905	0.0073432624	0.032126978	0.03512974	0.005013913
chr2:133175135-133175325@@GPR39_1==wt	0.010239929	0.016971648	0.028377354	0.021384135	0.010314748	0.018978909	0.029655188	0.04770048	0.07094322	0.049762264	0.04367447	0.021446034	0.0049521774	0.03400494	0.04396954	0.011000842	0.027268395	0.006771371	0.004964277	0.011233002	0.0072971284	0.019711375	0.020559639	0.044244274	0.03155136	0.031651378	0.016824588	0.09246251	0.027985007	0.012233242	0.08801952	0.005322695	0.025901198	0.0110964775	0.013090178	0.0096310675	0.014853343	0.018664435	0.0016383976	0.012399733	0.0066015422	0.05745718	0.012319595	0.032396823	0.005445063	0.039733306	0.032019332	0.007797703
chr2:133175155-133175345@@GPR39_1==wt	0.016212642	0.025620729	0.04368423	0.025098369	0.010785311	0.022181034	0.027000368	0.045506313	0.07569212	0.039373577	0.04671152	0.035980582	0.009743869	0.06760085	0.046082616	0.025392532	0.0612891	0.016555637	0.006910026	0.010137916	0.011071011	0.02129522	0.021046832	0.04658763	0.03381586	0.02909799	0.023275033	0.06451543	0.027830273	0.011343822	0.07306068	0.0064487904	0.030952856	0.012251541	0.01624918	0.017037228	0.01998064	0.020745918	0.002795741	0.011207089	0.0055040717	0.044636443	0.022961333	0.03774728	0.00692153	0.03558071	0.02898395	0.010197714
chr2:133175175-133175365@@GPR39_1==wt	0.015969962	0.015043646	0.038162783	0.023531213	0.011330351	0.020042777	0.037166208	0.058937937	0.06584281	0.046171322	0.05715069	0.015247166	0.0020928085	0.017689854	0.02512841	0.0043688416	0.01284413	0.006154582	0.0045575947	0.0074448287	0.008633196	0.019636437	0.02432315	0.051773176	0.03009069	0.034696326	0.015913531	0.112576604	0.03013499	0.008926213	0.07927811	0.0044692457	0.03253372	0.01136294	0.008827269	0.005763069	0.013280958	0.024623528	0.00085148215	0.013851091	0.005918473	0.07284145	0.01624155	0.027850717	0.0058551133	0.050162226	0.048735067	0.008108944
chr2:133175195-133175385@@GPR39_1==wt	0.015671223	0.016023383	0.047097757	0.021445245	0.009110525	0.016431734	0.031962633	0.04764931	0.06366691	0.047798216	0.060639158	0.018373415	0.0021534115	0.01741077	0.031887576	0.004869938	0.019095227	0.007275939	0.0035180002	0.0063548386	0.009102032	0.022232994	0.01892817	0.05921942	0.031548575	0.023502395	0.016293347	0.08529684	0.025804758	0.008371368	0.061149105	0.0025384873	0.040464163	0.013825193	0.009611726	0.0058429837	0.008980364	0.023607343	0.0005604923	0.0120012015	0.0045791715	0.068840995	0.023033828	0.029383749	0.006427273	0.06168233	0.047237545	0.006638527
chr2:133175215-133175405@@GPR39_1==wt	0.013848096	0.017996922	0.041402444	0.019414693	0.0090715885	0.016278833	0.032455027	0.04255262	0.057928666	0.04288809	0.055336118	0.023811921	0.0042633414	0.013414532	0.0378201	0.005203277	0.02668029	0.007877916	0.0027608275	0.0074844956	0.008784905	0.016759515	0.017410934	0.04698731	0.021427512	0.02248773	0.010408133	0.06768733	0.02063252	0.0074005574	0.04368709	0.001964137	0.0373386	0.012194768	0.0066860467	0.004651487	0.008828282	0.023038805	0.0005173087	0.011740595	0.002863884	0.06622127	0.018418431	0.023693532	0.005678758	0.05894175	0.0460369	0.0040094107
chr2:133175235-133175425@@GPR39_1==wt	0.016503423	0.02406834	0.051857233	0.020198897	0.007477924	0.016739279	0.025946677	0.042010248	0.054620028	0.030614123	0.05897358	0.03317313	0.0048930496	0.04385154	0.028957546	0.016659096	0.04987444	0.014637291	0.0030833036	0.0052323192	0.00864625	0.014560759	0.01621966	0.04610473	0.02036558	0.018870726	0.01750125	0.0526001	0.021371558	0.0059769005	0.044829085	0.0025033057	0.040998504	0.009806618	0.006811172	0.00987272	0.010742813	0.01964742	0.0007585287	0.008000866	0.0024110973	0.050157428	0.01838024	0.027158514	0.0042571425	0.05149302	0.041056305	0.006218642
chr2:133175255-133175445@@GPR39_1==wt	0.013328016	0.018806174	0.04111439	0.02014251	0.009816393	0.016691953	0.035194412	0.041167572	0.05817792	0.034720153	0.047651663	0.023108736	0.0046265423	0.031496108	0.036979944	0.010677144	0.036843255	0.011670291	0.0047749877	0.007984459	0.010147929	0.018430024	0.018093482	0.04263611	0.021116346	0.022222474	0.012201458	0.074638516	0.022292793	0.0082410425	0.05902627	0.0033489615	0.03300728	0.013986498	0.007268384	0.009132996	0.010807961	0.028045386	0.00092184544	0.012122706	0.0035852045	0.058809265	0.016310513	0.024538696	0.0057946295	0.04504782	0.04081434	0.007204145
chr2:133175275-133175465@@GPR39_1==wt	0.011280909	0.031364694	0.04546967	0.022184402	0.010231972	0.020016968	0.03374064	0.038743094	0.058938727	0.038549483	0.049887866	0.037150785	0.012162715	0.026172236	0.057978123	0.014464498	0.06197357	0.013958856	0.0047766566	0.013131931	0.010205299	0.018142179	0.015169904	0.04502459	0.021412522	0.018849432	0.012379795	0.046213225	0.02446261	0.0124518275	0.036169305	0.003541097	0.0456478	0.0145174265	0.011974707	0.009622335	0.011540547	0.030173957	0.0013695508	0.012215033	0.004219502	0.053873345	0.015364945	0.03202428	0.006952122	0.049794942	0.034498498	0.003734365
chr2:133175295-133175485@@GPR39_1==wt	0.012449935	0.018425345	0.0391064	0.01595886	0.016459048	0.015417203	0.050041318	0.03673105	0.050055087	0.026283383	0.050829396	0.025735483	0.0071628243	0.07843451	0.0245779	0.024763927	0.040431663	0.013145775	0.008327678	0.011030078	0.016858757	0.0126731545	0.02092506	0.031448796	0.012991816	0.028365582	0.012561247	0.057545096	0.013873562	0.005986139	0.060394168	0.00361453	0.025034592	0.012855992	0.004538521	0.025788382	0.00782758	0.021189183	0.0009711832	0.018232986	0.0033444762	0.049635097	0.011983424	0.016735137	0.006026715	0.036980912	0.03429599	0.019014597
chr2:133175315-133175505@@GPR39_1==wt	0.022000864	0.027802095	0.043114707	0.02057086	0.038863942	0.017576948	0.08243087	0.03732869	0.044237822	0.032659635	0.04692337	0.024560347	0.006123677	0.037403107	0.031925038	0.011183485	0.031453773	0.012236014	0.022695422	0.013955697	0.0453292	0.020724878	0.034837693	0.034170702	0.018848374	0.033545956	0.012431204	0.056142867	0.018782213	0.008622646	0.042721108	0.0070436597	0.03169398	0.029543847	0.009146377	0.0240798	0.009765774	0.055705726	0.0011907816	0.050405875	0.008063763	0.05784522	0.029699787	0.020555079	0.017359525	0.038372368	0.04170297	0.0056613684
chr2:133175335-133175525@@GPR39_1==wt	0.031549945	0.05694695	0.05220017	0.023660645	0.029060125	0.020919293	0.09294988	0.028456867	0.04126714	0.030234277	0.05070685	0.045815527	0.01399748	0.05043967	0.046247974	0.025478542	0.07041241	0.01574862	0.02283363	0.013198495	0.047391996	0.014314994	0.024718404	0.036836028	0.017160788	0.02096659	0.016679227	0.02438797	0.017039433	0.010316685	0.024738356	0.0043831915	0.04454775	0.019082934	0.016304418	0.03336589	0.009806439	0.07834399	0.0014697164	0.033744097	0.005345136	0.053501233	0.033647165	0.030540481	0.014626816	0.040030494	0.0438907	0.00479351
chr2:133175355-133175545@@GPR39_1==wt	0.050471127	0.037988722	0.037329167	0.021296725	0.043815464	0.021524206	0.10039501	0.032607645	0.0414619	0.027352959	0.054527566	0.036662787	0.015743658	0.075556666	0.030290931	0.028671414	0.045746267	0.01650834	0.04364735	0.017774478	0.061851233	0.019450277	0.039817855	0.034371957	0.02067256	0.035526708	0.014763474	0.03597045	0.017960131	0.010167554	0.040440366	0.007869765	0.032446995	0.030803204	0.017071769	0.053256243	0.010874525	0.097714394	0.0027921498	0.04999493	0.009567097	0.05985236	0.04618436	0.025324628	0.029270276	0.03462626	0.051929146	0.008364007
chr2:133175375-133175565@@GPR39_1==wt	0.030302256	0.034028947	0.026603267	0.019634217	0.03858149	0.020104557	0.10169241	0.03171429	0.037913173	0.02908735	0.044553056	0.03256969	0.018021509	0.057527736	0.038229614	0.020787999	0.035797983	0.00893344	0.03748849	0.024522096	0.042841196	0.017981976	0.038642883	0.03258139	0.01770401	0.032822445	0.009801447	0.041145727	0.018957853	0.012536466	0.045049727	0.0072927177	0.025087446	0.02802372	0.015896618	0.04204005	0.0089404285	0.08021149	0.0023606122	0.049270377	0.012710214	0.06559725	0.033471003	0.021869704	0.024327323	0.03424138	0.049368247	0.004992634
chr2:133175395-133175585@@GPR39_1==wt	0.047521964	0.037091374	0.024887547	0.020065561	0.04374008	0.021472126	0.12953891	0.031912193	0.03200014	0.030832931	0.049044117	0.023828939	0.0106654465	0.051381335	0.033341944	0.018279552	0.022215426	0.0068475455	0.0526461	0.021124348	0.058781475	0.015883878	0.042722344	0.032925755	0.01850906	0.033798918	0.012351587	0.036686763	0.01956518	0.011567429	0.045354843	0.00795576	0.024078578	0.024004042	0.01847975	0.046072245	0.009688169	0.1123956	0.002247557	0.05608964	0.014358327	0.070059985	0.0404824	0.01928474	0.02915293	0.034004956	0.060523584	0.0048385113
chr2:133175415-133175605@@GPR39_1==wt	0.04416786	0.019297421	0.031886846	0.010345444	0.016843483	0.011699781	0.06795184	0.029141352	0.028076947	0.015093908	0.046145707	0.011867344	0.002977267	0.06396347	0.011190027	0.019226879	0.012115926	0.006479919	0.038123593	0.006350532	0.050869524	0.008788452	0.02640228	0.029693127	0.010599211	0.01775527	0.019057542	0.032578304	0.012647644	0.006433338	0.048479944	0.003907159	0.021709114	0.011629224	0.0060124695	0.06605217	0.005480349	0.057125792	0.00083348155	0.018758938	0.005757898	0.047419265	0.02626133	0.017274886	0.0048832893	0.02620992	0.05521585	0.37283033
chr2:133175435-133175625@@GPR39_1==wt	0.064109564	0.021003678	0.023548827	0.01722923	0.035950422	0.017434582	0.09283133	0.029690742	0.026669428	0.02412562	0.058980063	0.017990112	0.0034912676	0.016700298	0.014303967	0.0049486905	0.0074255317	0.0034241527	0.029327586	0.0097334385	0.034098163	0.012325138	0.039527744	0.034050062	0.014609456	0.024910673	0.009074315	0.03291595	0.019931182	0.005595371	0.037739128	0.005031988	0.025537655	0.016825914	0.008016005	0.01854445	0.005769685	0.11149377	0.0007018447	0.042004436	0.01092267	0.07811478	0.025600806	0.011953175	0.024398819	0.043962672	0.08268039	0.0020402223
chr2:133195738-133195928@@GPR39_2==wt	0.037276715	0.050076336	0.040287614	0.024802208	0.016588345	0.022162125	0.07594989	0.025318325	0.0476467	0.0306409	0.047051936	0.0396062	0.012456194	0.0816039	0.048394844	0.034536704	0.044951722	0.013896763	0.031658024	0.01432696	0.046084315	0.02275315	0.023837507	0.045722038	0.03635192	0.019186243	0.025633797	0.027916506	0.019243643	0.01873365	0.04618126	0.005503878	0.037937313	0.022535786	0.092094034	0.06059356	0.0118890405	0.07720934	0.0038517118	0.023486152	0.013811737	0.03777054	0.07910983	0.036363065	0.021736115	0.033291563	0.041626766	0.005323112
chr2:133195758-133195948@@GPR39_2==wt	0.036640927	0.04594581	0.04400873	0.029598415	0.020923734	0.027112544	0.090895474	0.03366059	0.057782188	0.04657185	0.046795964	0.040294275	0.01324372	0.06513105	0.053696305	0.028108597	0.052662283	0.016587704	0.027855456	0.018690914	0.043031827	0.021279618	0.027989045	0.046704575	0.034487322	0.02627568	0.02029334	0.04402414	0.023118287	0.016064107	0.057096854	0.0061969906	0.035890445	0.019881785	0.05539225	0.040112615	0.017393276	0.08537778	0.003461644	0.030472353	0.014333457	0.04553345	0.06472194	0.037726358	0.023126706	0.0382348	0.04437895	0.0060686916
chr2:133195778-133195968@@GPR39_2==wt	0.032949984	0.0534776	0.050111443	0.028843299	0.014910191	0.02927646	0.090355545	0.0295133	0.056262225	0.050185442	0.04928322	0.058746666	0.022180572	0.050636485	0.05910802	0.032508478	0.076438725	0.02408655	0.021026224	0.01761885	0.045115903	0.013905555	0.020339116	0.046132803	0.029261217	0.0251465	0.022550076	0.01845777	0.018687457	0.014396578	0.029661879	0.0052842945	0.038880527	0.0114436	0.04597728	0.043536767	0.018877849	0.058468863	0.00389494	0.021305472	0.0077870786	0.035852894	0.053653255	0.04232286	0.014643356	0.03822024	0.037813902	0.0033698678
chr2:133195798-133195988@@GPR39_2==wt	0.057568625	0.043435797	0.046800718	0.026239127	0.01657775	0.029217541	0.093880236	0.03087619	0.04904048	0.04064271	0.051291928	0.055622473	0.014830008	0.039255768	0.03750539	0.023310304	0.060179576	0.021398768	0.030669421	0.012519002	0.04676494	0.011976734	0.028061077	0.04585105	0.023278803	0.025023565	0.019344807	0.019620314	0.020382598	0.010418028	0.027228087	0.005130261	0.037144154	0.011285186	0.024323761	0.037435457	0.01754561	0.08008437	0.0025121123	0.02599293	0.009289816	0.044709295	0.049062148	0.040228397	0.017827868	0.03853856	0.05187729	0.0030347407
chr2:133195818-133196008@@GPR39_2==wt	0.025194854	0.046873927	0.056065783	0.029936254	0.017714322	0.03360732	0.06925309	0.033076137	0.051971436	0.040574074	0.049548775	0.05473216	0.018486992	0.014122859	0.053481683	0.015569121	0.068861246	0.024154633	0.014160529	0.020800203	0.022873819	0.015694663	0.025656953	0.046185285	0.023915902	0.025675625	0.019166112	0.015617311	0.02367419	0.018876076	0.017680392	0.005364135	0.05110629	0.015941754	0.023317084	0.014422461	0.02010563	0.05382973	0.002557546	0.024906725	0.013314083	0.046282917	0.026527539	0.047878847	0.017036736	0.048156604	0.039980724	0.0010972172
chr2:133195838-133196028@@GPR39_2==wt	0.026648298	0.05606267	0.050397083	0.036286727	0.019047007	0.04534675	0.07744332	0.03720084	0.042606667	0.06635979	0.052035958	0.04672973	0.015821263	0.0061143786	0.06764346	0.014112875	0.051969677	0.023728296	0.010361344	0.021968067	0.02937062	0.016430587	0.021398097	0.06040293	0.026371911	0.021804199	0.015578806	0.015104845	0.03172818	0.027306378	0.017693713	0.005701259	0.045468926	0.018069908	0.020045638	0.0075169206	0.031607255	0.07042007	0.0025862455	0.03347099	0.013403714	0.056799322	0.03454046	0.045014456	0.026078954	0.06268403	0.051464766	0.00070518255
chr2:133195858-133196048@@GPR39_2==wt	0.03800282	0.057248488	0.051278487	0.036104262	0.029472366	0.03627211	0.08174573	0.029348671	0.055824295	0.046488315	0.048556894	0.060703605	0.031859934	0.05825177	0.06453426	0.05434102	0.09473476	0.029735968	0.030513257	0.02654484	0.0432086	0.017552555	0.02359289	0.04362841	0.027394712	0.027973205	0.021746576	0.01969041	0.02177073	0.019269139	0.03896585	0.009415895	0.039463654	0.018787593	0.038255006	0.04008104	0.025434017	0.08322014	0.0060027093	0.036913007	0.012340039	0.04070106	0.034334227	0.039574742	0.030098766	0.03961751	0.038476765	0.0026901811
chr2:133195878-133196068@@GPR39_2==wt	0.03191951	0.049541473	0.05415316	0.041917235	0.03086412	0.0415453	0.072167784	0.033289775	0.053536415	0.069374725	0.04893668	0.04714012	0.021897346	0.028210834	0.0656448	0.0302196	0.06516525	0.027118742	0.015806079	0.024419144	0.04024467	0.01625219	0.01857847	0.05013202	0.030340716	0.026807055	0.01779969	0.01993391	0.022905633	0.01925999	0.033718094	0.006927848	0.04109493	0.012568444	0.030600235	0.024104014	0.029090732	0.04729694	0.0032832623	0.038272098	0.0076580197	0.043466955	0.029378414	0.04495734	0.026474997	0.04713583	0.039101392	0.0017333031
chr2:133195898-133196088@@GPR39_2==wt	0.044248566	0.040194318	0.04908319	0.034997985	0.04334022	0.033276528	0.07278541	0.030693665	0.047842026	0.061024264	0.0518319	0.04771875	0.024378702	0.0359703	0.06206152	0.030511126	0.07688767	0.024980709	0.029279888	0.024013713	0.07146199	0.014891475	0.02010934	0.042151198	0.026653677	0.026417091	0.014321387	0.015602529	0.017142102	0.012095571	0.02988346	0.005463749	0.040253147	0.013390645	0.037100896	0.038339585	0.02284263	0.061044008	0.0028817654	0.050917268	0.0062080175	0.038560703	0.04609695	0.036758766	0.04008186	0.04131998	0.037712663	0.0019011647
chr2:133195918-133196108@@GPR39_2==wt	0.06182374	0.04030554	0.04430966	0.031296715	0.0336826	0.030384108	0.07554847	0.027155861	0.052503303	0.04458353	0.052657336	0.064947814	0.042630345	0.05991794	0.062436953	0.03912869	0.07855226	0.02420783	0.040837258	0.025152892	0.067962825	0.014503986	0.020912811	0.040158704	0.024601296	0.026400223	0.017370239	0.01666756	0.016147226	0.013147861	0.040494934	0.0069242716	0.042466283	0.011808664	0.059881136	0.058448344	0.02125737	0.063570365	0.005059555	0.033980668	0.0070658326	0.033991814	0.042846203	0.036646828	0.03351423	0.03729239	0.03886567	0.0024199188
chr2:133195938-133196128@@GPR39_2==wt	0.060562402	0.033217743	0.03811887	0.030238524	0.04106064	0.026809886	0.07857354	0.03029497	0.0502429	0.05413571	0.049558982	0.0541732	0.041309476	0.07109043	0.06361319	0.029472992	0.052420944	0.018710688	0.04518242	0.028468698	0.07804097	0.021335602	0.02498345	0.039975002	0.030238435	0.030687481	0.017159373	0.03829679	0.018406138	0.015944868	0.05952604	0.0078988075	0.042783722	0.016990155	0.09407264	0.0672182	0.019242123	0.07150224	0.0047810227	0.044239238	0.00824596	0.03665304	0.048871562	0.03913422	0.045345873	0.034229025	0.038848236	0.0035822242
chr2:133195958-133196148@@GPR39_2==wt	0.11776453	0.026197672	0.031548694	0.021339	0.04199341	0.018752515	0.08712079	0.033045307	0.021700487	0.03125614	0.046795756	0.018925428	0.0056069344	0.018876895	0.0101738125	0.0044865906	0.0056106746	0.009350598	0.031532466	0.008920848	0.07427961	0.013317883	0.026618585	0.04150699	0.020130098	0.023990527	0.008985072	0.030421734	0.020409584	0.0056043714	0.025105849	0.0034892857	0.027784184	0.01216425	0.032770082	0.028315723	0.00977838	0.13176683	0.0007198453	0.045043916	0.0046779364	0.052351683	0.058966443	0.022642598	0.03846261	0.033970743	0.06862697	0.0018233806
chr2:133195978-133196168@@GPR39_2==wt	0.096423924	0.02647549	0.022558406	0.019154623	0.03128843	0.02079095	0.10166021	0.01912947	0.0200499	0.015747532	0.043366924	0.06523952	0.0134233385	0.020244658	0.010472581	0.0054992437	0.00979501	0.0077671707	0.035339534	0.010041609	0.06538141	0.008392602	0.020401299	0.028800115	0.010297477	0.014570385	0.0056106	0.012754008	0.014499113	0.004754454	0.015517518	0.0021637827	0.032154754	0.0104943365	0.045250535	0.030971617	0.0048458874	0.16479495	0.0007137954	0.037664354	0.0044909418	0.04839745	0.04600136	0.02058734	0.03927733	0.030295089	0.06879683	0.00075247884
chr2:133195998-133196188@@GPR39_2==wt	0.1037156	0.029497504	0.024578333	0.020693392	0.022162855	0.022292852	0.09176195	0.017527536	0.021719411	0.013413593	0.04147461	0.093405515	0.017884254	0.023588806	0.008493945	0.007039726	0.011140019	0.007795021	0.025545761	0.00887619	0.03549534	0.0076219887	0.020310923	0.0282702	0.010576725	0.01423268	0.0070296973	0.01180312	0.015035272	0.0047786087	0.016516179	0.002042532	0.03254737	0.007873699	0.042935655	0.023331016	0.004121721	0.14343272	0.00090023875	0.023771495	0.0058035105	0.04488644	0.029657543	0.022113979	0.023549601	0.030360937	0.071666524	0.0009138584
chr2:133196018-133196208@@GPR39_2==wt	0.12817104	0.023585469	0.019512028	0.019571364	0.017547324	0.020774588	0.114884764	0.013911903	0.013594627	0.008166507	0.035423487	0.07342216	0.0040394366	0.008819118	0.0024750382	0.0026618838	0.0038762987	0.00474979	0.01642935	0.0023178756	0.038718313	0.006149754	0.021584064	0.029353619	0.008860707	0.009838864	0.0052216947	0.00800091	0.014118314	0.002430424	0.0075823665	0.0011788905	0.028092533	0.007029861	0.024055138	0.012403622	0.0023222715	0.2079484	0.0003055334	0.02269943	0.0040911287	0.05947259	0.044200644	0.015561715	0.019550696	0.02838996	0.09580664	0.00042574108
chr2:133196038-133196228@@GPR39_2==wt	0.07537134	0.031890675	0.026672885	0.02088365	0.014748335	0.023048177	0.100509554	0.018137038	0.023256421	0.011275291	0.0450681	0.117712215	0.010191888	0.020144269	0.0064314306	0.00751473	0.0119238645	0.0068781227	0.015193298	0.004998103	0.030254155	0.008711398	0.024700165	0.03600748	0.011869878	0.012096137	0.008824766	0.011405528	0.017684862	0.0046750605	0.012259424	0.0017883033	0.034821272	0.010194689	0.027433828	0.015609339	0.0032369643	0.15053809	0.0006095916	0.01977387	0.0067127943	0.0597288	0.04061158	0.019685715	0.016612366	0.03678055	0.080059394	0.001062721
chr2:133196058-133196248@@GPR39_2==wt	0.0739571	0.029902264	0.023740798	0.02316244	0.015268207	0.022358045	0.14163195	0.014885634	0.023867756	0.013399109	0.042476803	0.095541105	0.007766336	0.017357692	0.0062536746	0.0050757676	0.007710904	0.0062987804	0.018043488	0.004325822	0.052368313	0.0109333545	0.02326703	0.03624402	0.014653161	0.014887497	0.0089069605	0.012608394	0.013125166	0.0035057813	0.011266634	0.0015277714	0.030014306	0.011205316	0.027465388	0.021131441	0.0025668591	0.12734517	0.00057788193	0.02516003	0.0045480877	0.06036471	0.06014125	0.018318906	0.016431585	0.031222135	0.076257944	0.0010615587
chr2:133196078-133196268@@GPR39_2==wt	0.04997167	0.021907493	0.025847778	0.02385883	0.013634235	0.019114375	0.12560439	0.015592471	0.025739118	0.017153993	0.04061705	0.067681536	0.0037090182	0.01831603	0.006964341	0.0042842627	0.008013487	0.0058501214	0.009107217	0.0028423667	0.046106935	0.019005388	0.022456482	0.041604057	0.020427883	0.014289498	0.008752316	0.02267313	0.014057219	0.0037448704	0.01599361	0.0011397004	0.025130495	0.019426137	0.020587832	0.013134822	0.0023002774	0.11872716	0.000297755	0.0324201	0.0047611	0.07981917	0.084538236	0.01647155	0.018686041	0.038151056	0.08209124	0.001802057
chr2:133196098-133196288@@GPR39_2==wt	0.04773131	0.026842803	0.026766852	0.0266449	0.013377935	0.019730985	0.12678283	0.013204843	0.023773402	0.014514402	0.03849162	0.06704579	0.0040015876	0.026054993	0.005984351	0.006557673	0.007445276	0.0069195926	0.011438996	0.003110364	0.04816465	0.01956655	0.023625314	0.038288847	0.020574033	0.015369222	0.012503758	0.018506601	0.013112307	0.0036929846	0.015856758	0.0016549528	0.023209676	0.017824769	0.019782588	0.019728392	0.0023064762	0.11146097	0.0004438609	0.02910839	0.0047228187	0.06837702	0.07331365	0.014269009	0.015833348	0.030931175	0.07013866	0.0014839917
chr2:133196118-133196308@@GPR39_2==wt	0.03758201	0.023343861	0.020118758	0.032605156	0.016106829	0.021780878	0.12504119	0.01129435	0.019544706	0.016524285	0.03279257	0.049944714	0.003588602	0.009361103	0.0060321987	0.0031070113	0.003976032	0.0064639	0.012685388	0.0041317195	0.059580594	0.03139797	0.02383262	0.03851816	0.02944687	0.01793772	0.008319631	0.01480858	0.013853669	0.003884256	0.009135291	0.0025147349	0.020021051	0.028772354	0.020991147	0.015545949	0.0025093108	0.08338316	0.00052143633	0.043183118	0.0059520155	0.06936145	0.10134752	0.010776952	0.028017193	0.029525653	0.057720587	0.00039590895
chr2:133196138-133196328@@GPR39_2==wt	0.026410475	0.036529973	0.026341438	0.033712536	0.012249723	0.025465548	0.075737834	0.010513306	0.035722703	0.018512607	0.03286101	0.15149742	0.028837606	0.030810654	0.01805155	0.035770148	0.038721785	0.013236344	0.009253114	0.008977711	0.036190838	0.021963954	0.0198818	0.03349361	0.024618596	0.023103237	0.021070093	0.008378729	0.011574805	0.0060938746	0.014194354	0.0041395426	0.018188074	0.01862754	0.03015104	0.023914993	0.0052339286	0.042478025	0.0040169805	0.027518183	0.005321935	0.0432826	0.055247694	0.016116485	0.019160464	0.024766207	0.03400089	0.00083857775
chr2:133196158-133196348@@GPR39_2==wt	0.014032751	0.047728673	0.04256946	0.041902438	0.0101983845	0.035179242	0.042815134	0.014051259	0.047231734	0.03685972	0.03059797	0.117129445	0.03558433	0.011771858	0.043045327	0.0261489	0.07213229	0.022514313	0.0028690398	0.013928875	0.017811134	0.024127081	0.013912022	0.04368028	0.030462638	0.018673152	0.0142617375	0.009006098	0.015676796	0.012427315	0.01026766	0.0039114356	0.03034632	0.017028242	0.029109657	0.009540379	0.010356367	0.023224533	0.003367275	0.019391403	0.0044445544	0.03959626	0.034545884	0.031182647	0.014268979	0.03778754	0.028908208	0.00036546588
chr2:133196178-133196368@@GPR39_2==wt	0.055670857	0.012736976	0.009682745	0.016426772	0.0346276	0.013848692	0.2013613	0.0068973303	0.009468645	0.0022680908	0.028231785	0.018101498	0.0065882057	0.036163718	0.00060483813	0.008774728	0.0017122775	0.007807091	0.101530865	0.009849176	0.17295809	0.011760786	0.03573954	0.013375387	0.008973077	0.024231419	0.011298493	0.0017348379	0.0057432503	0.0015023202	0.0023327917	0.0104536265	0.008455008	0.020911127	0.021873608	0.14013897	0.0022232234	0.06316058	0.0038167387	0.061890483	0.009404361	0.032743588	0.08534373	0.0032708794	0.037544295	0.009166911	0.035340562	0.00010107458
chr2:133196198-133196388@@GPR39_2==wt	0.058225244	0.009677485	0.010731533	0.009575829	0.056527644	0.009320378	0.14075254	0.010820165	0.011425614	0.003126055	0.03609276	0.019414902	0.016787574	0.040714696	0.0013393462	0.009820789	0.0030849278	0.011034414	0.10144791	0.027005091	0.14935987	0.008881286	0.049323767	0.010609686	0.0057121366	0.03631386	0.008737296	0.0022776276	0.005629495	0.0017826557	0.0038263947	0.012745455	0.009417772	0.027237594	0.016032204	0.15515693	0.0029096156	0.04666184	0.004223481	0.07069993	0.0092957765	0.026285753	0.056020603	0.002847433	0.051991493	0.012152165	0.03357877	0.00015677512
chr2:133196218-133196408@@GPR39_2==wt	0.040086865	0.0069202036	0.010042578	0.010867745	0.06735575	0.011669725	0.153229	0.013106987	0.0124269575	0.006956011	0.03556384	0.021389902	0.027451962	0.022409752	0.0036911964	0.004723802	0.0038726032	0.0101581365	0.070853844	0.04226686	0.118211776	0.009938642	0.04892306	0.010632858	0.005467713	0.040987298	0.0033210218	0.0049687177	0.0062448382	0.0017992556	0.0066607594	0.01078482	0.008883923	0.03560765	0.009030417	0.09405105	0.0038006902	0.04644142	0.002325371	0.09682074	0.008232877	0.037159517	0.048136696	0.0028189719	0.069268644	0.017036438	0.035005987	0.0001244843
chr2:133196238-133196428@@GPR39_2==wt	0.046281353	0.011891425	0.012300491	0.011463687	0.054213986	0.011983559	0.15177499	0.012793377	0.011940569	0.0054806024	0.037758857	0.025975928	0.028852075	0.042206287	0.00258632	0.009522289	0.0042463094	0.012330487	0.091192126	0.04294388	0.11812352	0.010578498	0.061885387	0.009983361	0.0066259205	0.043692783	0.0053496063	0.0038163364	0.006249219	0.0015627444	0.00728181	0.017182738	0.00868991	0.027354553	0.01008442	0.13374719	0.0035595894	0.048629627	0.0032275915	0.06576346	0.010307997	0.032807887	0.04578209	0.0027180165	0.050006256	0.013247326	0.033957765	0.00021733344
chr2:133196258-133196448@@GPR39_2==wt	0.048048347	0.00507617	0.005037084	0.0035232306	0.066470996	0.004489556	0.08776578	0.012824178	0.007860467	0.0008919984	0.030080527	0.009729281	0.0125154555	0.037005335	0.0002399832	0.002816692	0.0013980567	0.01019302	0.15791225	0.027304932	0.12489766	0.0055018812	0.06128013	0.0041671544	0.0028759837	0.04753758	0.0066683143	0.0024720281	0.0038075745	0.0012211055	0.0021450073	0.017183006	0.0065636635	0.022701487	0.009474322	0.18469465	0.0022113323	0.045685023	0.006052941	0.058430374	0.0076921433	0.02108343	0.02858901	0.0034201294	0.03978564	0.005451858	0.028639391	0.00082311034
chr2:133196278-133196468@@GPR39_2==wt	0.03958687	0.0036036521	0.004619539	0.005363032	0.0675198	0.006185472	0.15937524	0.012692109	0.008778289	0.0019384027	0.033162802	0.011108249	0.01834938	0.020930246	0.0006389022	0.001271382	0.00088213384	0.00835748	0.16132979	0.046699807	0.13899483	0.0047527403	0.051332027	0.005840063	0.0034113973	0.05289446	0.004523456	0.0034461021	0.0039401203	0.0015750676	0.0035540164	0.018112555	0.0057026446	0.01824534	0.008311927	0.17854664	0.0024153441	0.044854164	0.0040040165	0.07315467	0.008759528	0.032444403	0.0337272	0.0025515556	0.039021805	0.0073744953	0.030996278	0.00025175512
chr2:133196298-133196488@@GPR39_2==wt	0.058496356	0.004002288	0.0038112253	0.0049001724	0.057643056	0.005815655	0.15756942	0.00985603	0.0058323443	0.000959754	0.026560605	0.008580565	0.011273444	0.016095713	0.0002874732	0.00094249845	0.00030854344	0.007129714	0.19737469	0.03373888	0.14257345	0.003941089	0.054932654	0.004594326	0.0030129552	0.046641096	0.0037502646	0.0020800382	0.004075259	0.0009793937	0.0022518337	0.0230494	0.0041500777	0.013180777	0.007731661	0.19160016	0.0016422868	0.05025859	0.0031864047	0.058920875	0.010146171	0.02472417	0.028334871	0.0013467371	0.03182988	0.0042535067	0.031469494	0.00014010072
chr2:133196318-133196508@@GPR39_2==wt	0.053516507	0.0033757389	0.0035478473	0.0044287443	0.06019467	0.00520353	0.14765444	0.010573581	0.005725473	0.0018101633	0.026521102	0.0071626008	0.008526236	0.013737008	0.00039853156	0.00058709085	0.00022765994	0.0045915395	0.18380608	0.032135516	0.15955673	0.004908219	0.05244556	0.005116552	0.003076896	0.041952074	0.0027874708	0.002951935	0.0047041625	0.0008062571	0.003135696	0.015285775	0.0032993108	0.017608896	0.007035896	0.16412404	0.0016996413	0.06268108	0.0016348809	0.080563575	0.009336814	0.02918844	0.039459705	0.0011716038	0.045514047	0.0049909353	0.03454466	0.00018490851
chr2:133196338-133196528@@GPR39_2==wt	0.057330564	0.0048351735	0.005841732	0.006258726	0.067910925	0.0067183524	0.13280836	0.014550716	0.009263262	0.0036729872	0.027349114	0.007461682	0.0070852637	0.016039014	0.0012854785	0.0009406358	0.00067566335	0.006153479	0.16090474	0.03300932	0.14476876	0.009687021	0.056329384	0.0072632283	0.005938649	0.04931353	0.0040350705	0.005902946	0.006477192	0.0014726073	0.005886674	0.01687251	0.0046477765	0.025195688	0.009237856	0.13863444	0.0024843067	0.07091661	0.0021852553	0.09150931	0.010672376	0.035442024	0.0502934	0.0020465255	0.04982245	0.006108135	0.036670282	0.0002207756
chr2:133196358-133196548@@GPR39_2==wt	0.036341816	0.01451166	0.018069208	0.01414822	0.061761722	0.0109259635	0.14037332	0.01668474	0.020192534	0.013878733	0.033716112	0.0103496015	0.010074779	0.05310972	0.013935342	0.009031862	0.008391783	0.013070077	0.12027651	0.03652008	0.16136028	0.027167812	0.043325216	0.018268183	0.01757066	0.045222923	0.012334615	0.011803582	0.008601129	0.006573051	0.024957865	0.017086491	0.012993038	0.036028266	0.024707705	0.13642539	0.0063766986	0.07208198	0.004902467	0.09868613	0.012263641	0.036006615	0.087129235	0.007432401	0.053422093	0.01283966	0.030612364	0.0011824965
chr2:133196378-133196568@@GPR39_2==wt	0.050854012	0.012868106	0.013865516	0.01816921	0.048562333	0.013239279	0.16990489	0.0120988935	0.020884141	0.0105659515	0.030305699	0.011730716	0.008459434	0.043421715	0.015703842	0.009536341	0.011691749	0.009231016	0.114463374	0.021674022	0.16213919	0.028249219	0.037089556	0.021561742	0.023348123	0.032010987	0.009784222	0.009211972	0.009563178	0.0074608773	0.01531522	0.011222869	0.014620125	0.029605404	0.038516223	0.124156594	0.00493823	0.08278759	0.0043756664	0.09442213	0.012984276	0.043737203	0.104727134	0.010319635	0.057942525	0.012176067	0.04077363	0.001126796
chr2:133196398-133196588@@GPR39_2==wt	0.043487743	0.008271486	0.009836316	0.014315337	0.04268758	0.010384515	0.14134356	0.01052703	0.01276882	0.008725002	0.023524672	0.0059420466	0.0031193048	0.019103482	0.008247495	0.0029448718	0.004090011	0.006660849	0.12282631	0.01598373	0.17137513	0.037083745	0.026679963	0.021610335	0.0216458	0.023240864	0.004837781	0.008296922	0.010733336	0.007652089	0.009119898	0.008718923	0.0108193755	0.04643783	0.028582856	0.10027954	0.003837198	0.10869029	0.0018366873	0.10390322	0.015386954	0.043594003	0.13888025	0.0089755505	0.07919724	0.010084063	0.037497878	0.000458166
chr2:133196418-133196608@@GPR39_2==wt	0.07174997	0.0116633475	0.012414321	0.011072606	0.041253015	0.009300485	0.1755849	0.012065604	0.016484171	0.0068464875	0.029619858	0.008790791	0.0042018145	0.043246076	0.008235261	0.007838413	0.0065452456	0.0070283413	0.13630679	0.013759494	0.1778672	0.018369213	0.033559814	0.019677639	0.017137676	0.024839148	0.00983341	0.007749632	0.0093261	0.0069256425	0.010290846	0.008078575	0.012999266	0.026238382	0.03477466	0.11975026	0.0028881878	0.14631753	0.0023663193	0.078042895	0.014340892	0.04041624	0.11089286	0.010417819	0.047116503	0.011222303	0.048409	0.0027085245
chr2:133196438-133196628@@GPR39_2==wt	0.03464596	0.018738315	0.023709893	0.021357358	0.04688713	0.015166536	0.15015012	0.017292812	0.02576989	0.034755647	0.033105716	0.01086086	0.0045806915	0.027872443	0.044426143	0.0089493245	0.017077178	0.0070940703	0.052283376	0.02013442	0.14482027	0.036899313	0.026337504	0.039274752	0.032517314	0.021382496	0.010437325	0.017757788	0.015447915	0.017954335	0.01833348	0.0040612817	0.024613306	0.04247673	0.05380325	0.05723065	0.006659195	0.101892725	0.0013146102	0.10141605	0.012637988	0.049469754	0.1504518	0.022731364	0.067494154	0.027129397	0.04451543	0.00087733567
chr2:133196458-133196648@@GPR39_2==wt	0.040656805	0.031562388	0.038850322	0.025098175	0.03984222	0.017877549	0.13998166	0.017384425	0.030769616	0.034989506	0.04128048	0.021498933	0.010136947	0.040189132	0.044279024	0.0185076	0.034534395	0.0123464465	0.04189551	0.020190507	0.12899879	0.029008716	0.028407812	0.037550837	0.029038534	0.021959633	0.015555114	0.013044983	0.01459074	0.011279911	0.017273188	0.004291877	0.031251267	0.031314015	0.04674165	0.060208425	0.0077768713	0.100009054	0.0016885996	0.07448231	0.008815482	0.043126285	0.13521439	0.019018054	0.053432196	0.029839113	0.045055628	0.00091587007
chr2:133196478-133196668@@GPR39_2==wt	0.02463919	0.030154511	0.034005746	0.023469552	0.03523113	0.01616557	0.13665576	0.015691563	0.03244537	0.03153342	0.039860323	0.021944657	0.013945505	0.06342122	0.052271202	0.026563048	0.0367817	0.0115733	0.05519387	0.029975057	0.12271993	0.03381045	0.026988477	0.033969775	0.028798774	0.022439212	0.017753229	0.013836622	0.014394626	0.013105139	0.025047526	0.0055739433	0.026584238	0.036991954	0.053368494	0.07971826	0.007445708	0.0848375	0.0025743842	0.06784886	0.011679694	0.038886353	0.1140275	0.015650555	0.052691042	0.025923058	0.03166367	0.0011698455
chr2:133196498-133196688@@GPR39_2==wt	0.034050196	0.02306956	0.029160902	0.018877178	0.037533283	0.012766227	0.1006026	0.019196942	0.035423547	0.03110443	0.033997774	0.023824215	0.013427988	0.04101415	0.046357676	0.016855046	0.030063137	0.013113871	0.037491262	0.021883294	0.100272074	0.038123667	0.031263784	0.034623563	0.035248533	0.027251974	0.017005742	0.020877704	0.015550792	0.013942629	0.023866251	0.004495099	0.027564704	0.04092808	0.054119006	0.051420838	0.006194994	0.07663515	0.0028208196	0.0709634	0.00851804	0.04577045	0.121160686	0.022521034	0.05357656	0.028160408	0.041884422	0.0016293973
chr2:133196518-133196708@@GPR39_2==wt	0.062041834	0.025516286	0.041918606	0.017471015	0.036037207	0.012745827	0.0749087	0.032854214	0.026852682	0.032014772	0.04184769	0.012568101	0.002826944	0.034257144	0.016864672	0.0077278465	0.010771111	0.013495341	0.020059228	0.009804204	0.05695568	0.02738738	0.04770738	0.039574564	0.028104857	0.03515303	0.013919935	0.0466021	0.021374866	0.007798329	0.03699623	0.0048687607	0.02253972	0.028936133	0.016979977	0.02862677	0.0067822933	0.07034418	0.00088106096	0.047894076	0.006239921	0.054980353	0.09090799	0.02076748	0.031560168	0.03439729	0.0663311	0.0041793436
chr2:133196538-133196728@@GPR39_2==wt	0.04451391	0.022974461	0.04486935	0.019737586	0.028037071	0.012810305	0.053396836	0.039373875	0.03452134	0.03580065	0.045864478	0.011188686	0.0030019134	0.035281926	0.01653102	0.006959021	0.008754894	0.018907487	0.015516728	0.012341589	0.043078914	0.031851307	0.041803837	0.044787645	0.033650815	0.046324387	0.017591998	0.055816382	0.020787269	0.00644812	0.04242769	0.006838396	0.019875944	0.026939541	0.012202799	0.029990524	0.007874548	0.031643078	0.0013854802	0.035698712	0.005614385	0.045258164	0.075534955	0.015871242	0.021225825	0.032747567	0.04841003	0.0043230504
chr2:133196558-133196748@@GPR39_2==wt	0.030173048	0.015846744	0.025296465	0.01756388	0.03954792	0.010069191	0.053250074	0.029849246	0.036258638	0.033031717	0.033825785	0.010555476	0.0041761696	0.020235598	0.02401653	0.00495784	0.008716747	0.014234632	0.019629791	0.021832436	0.0469746	0.06683193	0.050085977	0.040667623	0.05072187	0.045228586	0.011671588	0.059907094	0.02256678	0.011821151	0.038628787	0.007502809	0.017211393	0.06783253	0.024436206	0.022385702	0.0051487535	0.053850904	0.0020270348	0.06806132	0.011896774	0.06088759	0.10986449	0.017975941	0.050857082	0.03081888	0.045066506	0.0013469011
chr2:133196578-133196768@@GPR39_2==wt	0.0139424205	0.01770556	0.04165058	0.020899937	0.028504848	0.010906413	0.052536115	0.0351384	0.04346697	0.049390957	0.036188915	0.0076922625	0.002790466	0.01288572	0.026288152	0.0043670237	0.009814888	0.018595308	0.007278949	0.01888822	0.030964509	0.053606763	0.041740358	0.040690094	0.045981407	0.05165924	0.014480874	0.056919143	0.020231485	0.00807786	0.029944062	0.005732879	0.016149998	0.045798913	0.01310125	0.012841985	0.00587824	0.023961172	0.0010959506	0.049838334	0.0070780814	0.054684848	0.06887956	0.012034789	0.023126394	0.037309587	0.037816614	0.0019278824
chr2:133196598-133196788@@GPR39_2==wt	0.020434558	0.020247743	0.040376738	0.023656368	0.022430286	0.013034612	0.041975632	0.03378178	0.038478956	0.040151134	0.03469135	0.009296581	0.0020320863	0.01803729	0.02206704	0.0044912547	0.010007709	0.01593189	0.007914931	0.010938659	0.021939337	0.058251277	0.04037267	0.047031805	0.05049339	0.03912042	0.011743188	0.07937792	0.024982885	0.008934185	0.045679078	0.0060283393	0.01893498	0.045315295	0.012926117	0.010284916	0.006167367	0.033076018	0.0009762645	0.03533438	0.009619266	0.05781488	0.06319861	0.017159775	0.024091393	0.034960255	0.044547766	0.0021666735
chr2:133196618-133196808@@GPR39_2==wt	0.015481904	0.019934237	0.046066344	0.026773885	0.017328903	0.013757333	0.037967235	0.03456822	0.037884653	0.050640017	0.036980033	0.007041171	0.00088995695	0.012477979	0.02142556	0.0030209422	0.007047236	0.012842804	0.0049444735	0.007783979	0.018131703	0.066188246	0.0325841	0.057481617	0.062016413	0.032020226	0.012305036	0.077196404	0.024788246	0.011719897	0.036931932	0.0044062883	0.02542302	0.044112146	0.01342088	0.007005036	0.0059990585	0.027816042	0.00068092346	0.028836295	0.009601399	0.06006874	0.058269918	0.024910912	0.019317284	0.045236006	0.042234853	0.0021101832
chr2:133196638-133196828@@GPR39_2==wt	0.02112262	0.018529266	0.04514146	0.02381955	0.012167603	0.012113839	0.035086885	0.029049471	0.026754975	0.03221172	0.037202537	0.0067960024	0.000408262	0.006942421	0.008191809	0.0012719184	0.0025722086	0.008683935	0.004217133	0.0030623227	0.014381319	0.054601565	0.03319308	0.05228646	0.05140966	0.023621306	0.010859236	0.085627675	0.021489099	0.0069158226	0.029171035	0.0033534765	0.025199696	0.03725432	0.00921841	0.004219115	0.003736049	0.037445113	0.0003193915	0.019571796	0.007079214	0.05800377	0.0526022	0.020098478	0.013418227	0.04427591	0.05558066	0.0019723028
chr2:133196658-133196848@@GPR39_2==wt	0.02386871	0.011371389	0.0337836	0.020712942	0.011916399	0.011059001	0.040318057	0.025702804	0.023559794	0.03392665	0.030482695	0.0065499693	0.00035087764	0.0033465922	0.007520288	0.00043912232	0.0015016943	0.005308062	0.0049134046	0.0030137002	0.014060825	0.05152379	0.035263047	0.04047768	0.040212214	0.021928549	0.006107524	0.10056816	0.019119233	0.004564658	0.024920955	0.0027285367	0.018492192	0.038825095	0.0076737553	0.0028748661	0.0028427541	0.055976838	0.00019486248	0.021768168	0.0092945695	0.06530248	0.049096227	0.015388176	0.016242296	0.040921837	0.06308313	0.0009821653
chr2:133196678-133196868@@GPR39_2==wt	0.022415772	0.018609136	0.036269516	0.025808603	0.011861637	0.013894424	0.04253286	0.020683601	0.028100386	0.0232957	0.031472698	0.014344126	0.00078715384	0.008143902	0.009307772	0.0014230907	0.003775984	0.007778287	0.0054775327	0.0033686757	0.015201628	0.05967787	0.03463857	0.04323165	0.048338518	0.019339472	0.00860244	0.06979741	0.019594714	0.007055968	0.025104702	0.0035426915	0.021870643	0.047727495	0.012261182	0.004408166	0.0025404692	0.066715896	0.00035320222	0.021043077	0.012233973	0.05933644	0.052174106	0.02027829	0.01694344	0.04062465	0.057708353	0.0018171072
chr2:133196698-133196888@@GPR39_2==wt	0.029779524	0.022259563	0.033883765	0.025840148	0.0118177235	0.014863774	0.048902914	0.016640306	0.030098379	0.019596457	0.033591583	0.027847514	0.0017140061	0.020778447	0.012042075	0.0045518577	0.010141715	0.008829474	0.006842658	0.0029903054	0.019566894	0.055823997	0.03229186	0.0423802	0.04679528	0.017530546	0.010781854	0.05096212	0.017291903	0.0065539926	0.025896966	0.0030887574	0.025878534	0.048687235	0.016499668	0.008827329	0.002261877	0.073913455	0.00046679378	0.021557406	0.009684995	0.058811948	0.05871512	0.024490148	0.017373905	0.040726736	0.059655398	0.0021206588
chr2:133196718-133196908@@GPR39_2==wt	0.041639656	0.019186974	0.028308451	0.0207818	0.01693809	0.0115944445	0.064897254	0.01483202	0.022334263	0.01777196	0.03053473	0.017837405	0.000844419	0.014052093	0.009100288	0.002582863	0.0052365363	0.006389424	0.013418555	0.0028307438	0.03299494	0.055069342	0.040605173	0.03858675	0.03890808	0.016287103	0.008968562	0.04555118	0.016014427	0.0053106844	0.022850305	0.003279373	0.020212173	0.062864974	0.015404716	0.0095528215	0.0018272847	0.12080777	0.0003232956	0.03570369	0.012531683	0.06329702	0.08611764	0.020492896	0.03194201	0.03326419	0.06717177	0.0014740676
chr2:133196738-133196928@@GPR39_2==wt	0.03499779	0.015056059	0.038224846	0.016809478	0.01147975	0.010166571	0.030576438	0.026063904	0.020865902	0.0153227	0.030107915	0.012359902	0.0002668798	0.0052173734	0.0032430291	0.000714764	0.0016046017	0.007316649	0.00419949	0.0011823475	0.011486009	0.034877434	0.03708656	0.036354706	0.028104514	0.018348783	0.0071532577	0.096150175	0.019526288	0.003292963	0.02485679	0.0025767088	0.020156786	0.030949116	0.0054929405	0.002624631	0.0019451231	0.07270351	0.0001488626	0.014165148	0.0053688884	0.049678415	0.035072803	0.019469887	0.01248154	0.032615617	0.06494862	0.0035784394
chr2:133196758-133196948@@GPR39_2==wt	0.040849343	0.019359693	0.032173842	0.018397436	0.013692766	0.012024164	0.04086937	0.019263044	0.020032972	0.0155721605	0.034238726	0.01982896	0.0007286519	0.011867136	0.004126191	0.0017452091	0.003083393	0.00717175	0.007362962	0.0020570308	0.01764153	0.03319536	0.033920944	0.036024615	0.027605534	0.017350495	0.0079796165	0.04869677	0.015397117	0.0033569336	0.020851701	0.0023689866	0.02136524	0.038836256	0.008107409	0.005485013	0.0018781573	0.09465212	0.00020745397	0.020243362	0.006619543	0.052427262	0.043376207	0.01656939	0.019301549	0.03492336	0.068376705	0.0026624054
chr2:133196778-133196968@@GPR39_2==wt	0.055362493	0.019558817	0.03315881	0.015216291	0.020313486	0.010377482	0.063745275	0.020287022	0.020191535	0.014581129	0.03141348	0.015593037	0.00079476833	0.013623819	0.0044381917	0.0018988401	0.003211677	0.007677853	0.0138450265	0.0022413582	0.03916076	0.024522126	0.03354585	0.030411974	0.02233392	0.01771842	0.0077432543	0.06280796	0.013273507	0.0033132583	0.026011422	0.0020386577	0.02042389	0.027238235	0.01054658	0.009005651	0.0021671802	0.13073124	0.00021590292	0.02770245	0.0053230673	0.05063027	0.05523947	0.017134443	0.02093497	0.026483417	0.06872831	0.004889682
chr2:133196798-133196988@@GPR39_2==wt	0.052766204	0.020085022	0.04490909	0.018953383	0.018591434	0.014564544	0.04418266	0.029955178	0.027097374	0.01643227	0.04721877	0.023371503	0.0010674894	0.029395163	0.0048583	0.0050686747	0.0063061416	0.01201649	0.009197697	0.0022590756	0.02468738	0.025690883	0.03941481	0.037665457	0.023369253	0.02445069	0.015102357	0.05622381	0.01878719	0.0026526004	0.028029889	0.0032036752	0.025687248	0.030044273	0.0073213875	0.009646401	0.0035063922	0.08062659	0.0003324896	0.023467228	0.005287051	0.056059882	0.048971057	0.01914978	0.019864708	0.033728138	0.07712357	0.00986594
chr2:133196818-133197008@@GPR39_2==wt	0.038060322	0.018705353	0.037250385	0.024221092	0.020419002	0.018467024	0.040675655	0.03984782	0.029702052	0.021601021	0.042674094	0.017177626	0.0011153221	0.012789279	0.006377876	0.0026285946	0.0037759244	0.012129471	0.008202657	0.0037573278	0.019441113	0.028576046	0.04159911	0.04235822	0.029846698	0.033711478	0.010902002	0.07511626	0.026123568	0.004138306	0.0347635	0.005796045	0.023740098	0.024821147	0.006831825	0.0073871166	0.005991593	0.054897025	0.0005797744	0.022529408	0.0063625127	0.05426605	0.031184182	0.015890747	0.017105922	0.03404613	0.06403379	0.0026221275
chr2:133196838-133197028@@GPR39_2==wt	0.042684615	0.020406663	0.033860266	0.022308514	0.023492172	0.015895173	0.04873486	0.037741885	0.033347875	0.022951499	0.04250306	0.015062481	0.0016441047	0.026866063	0.008620769	0.0054217875	0.006086856	0.012600586	0.013338968	0.0051849186	0.028481603	0.030049533	0.038513646	0.04418248	0.03639096	0.038030818	0.016012147	0.06170824	0.023267731	0.0046262294	0.037419677	0.006115034	0.023077086	0.025115341	0.010544226	0.014835402	0.006717354	0.054016575	0.00096806884	0.029802755	0.0059782267	0.054822624	0.047442093	0.01723814	0.020613626	0.030585214	0.053098544	0.004319504
chr2:133196858-133197048@@GPR39_2==wt	0.023077294	0.054372087	0.04977484	0.044833794	0.015113667	0.048227668	0.014109418	0.074326485	0.06618568	0.045855448	0.036791384	0.037461415	0.017059773	0.026907846	0.025718138	0.028091684	0.031423718	0.07138957	0.0025812238	0.024934784	0.004951149	0.018230364	0.0458315	0.053080484	0.04177253	0.08581649	0.027063549	0.043437675	0.055599377	0.013647452	0.041967884	0.059497133	0.021861553	0.007068634	0.013223335	0.007738352	0.061656713	0.004858315	0.022947758	0.008519143	0.014212698	0.018417552	0.007893667	0.027986258	0.0106687695	0.026475266	0.018836722	0.0037979484
chr2:133196878-133197068@@GPR39_2==wt	0.023109004	0.042223647	0.038066536	0.036716938	0.019771859	0.03428051	0.018599868	0.07907784	0.05679004	0.053561807	0.036102057	0.024666429	0.013448641	0.023319304	0.028393999	0.016886428	0.01728408	0.04408765	0.005551696	0.029251888	0.0098296255	0.032560676	0.04993178	0.053568974	0.047678143	0.084885776	0.021104246	0.06840278	0.056139752	0.016065404	0.062113076	0.041800007	0.017327935	0.014548436	0.014225736	0.010027662	0.051192418	0.008944124	0.013091728	0.01745589	0.015431777	0.025798708	0.016001001	0.026201248	0.014462024	0.028663173	0.02306348	0.0025544912
chr2:133196898-133197088@@GPR39_2==wt	0.017250955	0.040423766	0.037392408	0.039391443	0.017776176	0.036455214	0.019300506	0.07963903	0.057164535	0.059955016	0.03022559	0.02183263	0.012899071	0.020514041	0.028362751	0.015833408	0.016170532	0.053768113	0.0058026314	0.032979295	0.010301039	0.032191053	0.045356706	0.05986759	0.049232498	0.091100216	0.024275407	0.06899451	0.06997514	0.020425111	0.0566788	0.048487738	0.016710415	0.013958827	0.01678817	0.008686274	0.07847689	0.008635014	0.018660948	0.019086108	0.016795546	0.023376077	0.018771127	0.030336931	0.016380668	0.026372626	0.019591808	0.0023919493
chr2:133196918-133197108@@GPR39_2==wt	0.0120061785	0.046463713	0.035014763	0.05027215	0.019690469	0.04101555	0.033716217	0.04664196	0.05872713	0.07675332	0.029890701	0.03097801	0.024244726	0.01786244	0.056232587	0.022972897	0.025242493	0.035543263	0.009107098	0.053836763	0.019790366	0.047660068	0.039728478	0.059463352	0.060074866	0.07193668	0.025826275	0.023037106	0.052271873	0.026834294	0.046325624	0.036455408	0.01761946	0.025857702	0.02920574	0.018677786	0.0554218	0.010566771	0.018263623	0.031195655	0.025572836	0.027363151	0.034204736	0.026956752	0.024433717	0.02735442	0.015910417	0.0006644875
chr2:133196938-133197128@@GPR39_2==wt	0.021954551	0.04669915	0.03229198	0.039994523	0.022601306	0.03710693	0.015220031	0.0741941	0.05735366	0.06946574	0.025709018	0.030204967	0.024744198	0.011023462	0.040811032	0.016017288	0.018311813	0.045613825	0.004302159	0.059449553	0.00823164	0.038436413	0.06286889	0.053728536	0.05097361	0.103300974	0.02028419	0.030462727	0.07710017	0.022344247	0.04975252	0.056667477	0.013930842	0.019632354	0.018656015	0.009331241	0.059917063	0.0057079047	0.022529915	0.021113262	0.029170081	0.021298066	0.015314132	0.022978708	0.0201108	0.023750156	0.014162496	0.000824064
chr2:133196958-133197148@@GPR39_2==wt	0.011459902	0.0492931	0.03176813	0.058509827	0.01857768	0.04806985	0.021170259	0.055066213	0.061852798	0.08398795	0.021757185	0.02459617	0.013320327	0.0127002895	0.05031678	0.020526424	0.018903688	0.03702092	0.0053645223	0.042350665	0.010464534	0.054268286	0.049338832	0.06256589	0.08229084	0.08292441	0.02635172	0.03334278	0.07607287	0.033760235	0.058226883	0.05655822	0.013245821	0.022704422	0.026744649	0.010230944	0.06514263	0.0064084083	0.025110498	0.025692075	0.039491013	0.023765638	0.020272508	0.030295208	0.019806579	0.022586823	0.012697816	0.000831455
chr2:133196978-133197168@@GPR39_2==wt	0.011012062	0.057901457	0.041857317	0.060544074	0.018314674	0.052370712	0.020820856	0.055502057	0.073649004	0.1009735	0.026933163	0.027712658	0.015787631	0.0120868385	0.05741115	0.027150512	0.025294095	0.045238197	0.0034642816	0.043518037	0.009558201	0.048750564	0.045993432	0.06710376	0.08199875	0.08138561	0.032669276	0.039044365	0.06745249	0.03632085	0.054779306	0.049722895	0.017037123	0.018129453	0.028979108	0.0086364	0.06514697	0.0053138137	0.02933976	0.022838697	0.036980197	0.025211021	0.020558655	0.035584882	0.017365307	0.027993634	0.0140993	0.0010558367
chr2:133196998-133197188@@GPR39_2==wt	0.016955331	0.072622806	0.044606328	0.072028056	0.015928537	0.05397618	0.012512356	0.056834996	0.047359213	0.10483584	0.018945903	0.013523862	0.0033215582	0.008130178	0.030766174	0.015054703	0.010229275	0.039922744	0.0028297007	0.020872802	0.00889644	0.048041254	0.062008545	0.067018226	0.08670746	0.073649555	0.03560178	0.022082552	0.072715685	0.023783445	0.041957587	0.046428263	0.012926236	0.012714535	0.020365179	0.006846845	0.058436185	0.0041548014	0.010859653	0.020645216	0.03836693	0.017934725	0.019813731	0.025492996	0.013820797	0.022571951	0.0140607655	0.0007158518
chr2:133197018-133197208@@GPR39_2==wt	0.0088707805	0.06289372	0.03934385	0.06247905	0.018682942	0.0406083	0.017597854	0.03594002	0.045599923	0.086172074	0.01679714	0.013773292	0.0059753954	0.0155493915	0.038678765	0.016284943	0.011240631	0.03566937	0.005704105	0.030249089	0.012787342	0.0768037	0.058198795	0.04977408	0.09146005	0.07050684	0.025215954	0.045279846	0.053194925	0.026240692	0.07221559	0.060580745	0.009078726	0.031072468	0.019551933	0.0101109	0.03815931	0.0064416826	0.016218603	0.029813841	0.04757926	0.017969757	0.026515454	0.017238736	0.022590786	0.017791048	0.010684833	0.00071161985
chr2:133197038-133197228@@GPR39_2==wt	0.013674334	0.037755325	0.0506382	0.038500443	0.020345077	0.019396275	0.04506354	0.024565622	0.046271488	0.05944328	0.031304568	0.012559235	0.0030091554	0.04977475	0.037567064	0.02597472	0.020916581	0.020590514	0.010640398	0.015646547	0.037323147	0.058906406	0.034203365	0.053057656	0.063044354	0.04163927	0.03221877	0.03235483	0.01945445	0.011521429	0.06440534	0.011974305	0.015363261	0.030701324	0.020246297	0.03025788	0.016878322	0.014854774	0.0035155714	0.03568092	0.01141651	0.028992996	0.073398575	0.018345118	0.021542206	0.024872378	0.021138176	0.0026296675
chr2:133197058-133197248@@GPR39_2==wt	0.00974375	0.035842046	0.054294243	0.05729279	0.020410568	0.028003067	0.02783814	0.02567777	0.043501183	0.092671186	0.02518788	0.0099429935	0.0025273263	0.01986447	0.043491617	0.015855283	0.017732799	0.023318186	0.0056502223	0.015472129	0.024727166	0.08809546	0.033059537	0.05823639	0.091709	0.044144884	0.022237897	0.026059017	0.02462089	0.014511138	0.043739036	0.013522536	0.01822333	0.03894739	0.018605635	0.016164273	0.02339223	0.008749351	0.0029577315	0.03953649	0.0128649175	0.027987525	0.060904518	0.022259414	0.025958374	0.030749694	0.018786937	0.0007197857
chr2:133197078-133197268@@GPR39_2==wt	0.015008301	0.0313697	0.04647483	0.046260342	0.024184927	0.023105174	0.026959479	0.028064921	0.037631586	0.073615864	0.023355529	0.008853465	0.0025261343	0.017264217	0.036212683	0.009874776	0.012254655	0.023839563	0.008070737	0.01594007	0.026982501	0.10014881	0.045102045	0.05441919	0.0957192	0.049756184	0.020019248	0.03904867	0.02917616	0.0145210475	0.051195487	0.01693046	0.016165957	0.047596276	0.020066336	0.015157104	0.01897268	0.013046011	0.0031559765	0.04399368	0.015484318	0.030462772	0.07241024	0.021492347	0.034600183	0.026240125	0.02297759	0.0009392649
chr2:133197098-133197288@@GPR39_2==wt	0.014789447	0.030799434	0.03868392	0.03845066	0.026477545	0.021262303	0.03826408	0.031610027	0.03777425	0.06843069	0.026398823	0.009532347	0.0028936416	0.026102096	0.02792427	0.010751873	0.008803621	0.019619212	0.012551665	0.024114713	0.039284915	0.07770404	0.049791962	0.056809157	0.08436242	0.061384007	0.02728872	0.033703342	0.035341993	0.014642939	0.048592612	0.02137345	0.013944447	0.037315592	0.026116744	0.024435416	0.016353995	0.01456207	0.005383283	0.050095886	0.024500713	0.033248037	0.07753199	0.01826574	0.032939166	0.025193319	0.021584123	0.0010425448
chr2:133197118-133197308@@GPR39_2==wt	0.013563335	0.0315817	0.035402656	0.034756318	0.030935422	0.018757924	0.04148844	0.030007005	0.032099754	0.058035538	0.02264084	0.008394435	0.0032598972	0.01294966	0.021367863	0.007306874	0.0057875067	0.024469078	0.010931939	0.025619313	0.05047223	0.081729814	0.049487665	0.050682023	0.07176623	0.059351757	0.022352755	0.03203398	0.03464058	0.017034933	0.03125955	0.027437747	0.011622235	0.044328436	0.024466574	0.01898104	0.014968634	0.017376631	0.008677706	0.060807347	0.026403382	0.029688954	0.10095137	0.015520975	0.038479224	0.02037467	0.020170271	0.00076270103
chr2:133197138-133197328@@GPR39_2==wt	0.015356228	0.02971533	0.039499626	0.03788197	0.028034985	0.019038856	0.048087537	0.028451547	0.038042307	0.05682917	0.028239757	0.011232555	0.0046352893	0.021331027	0.029207662	0.009305537	0.009113982	0.022381455	0.0135549605	0.026332617	0.048413336	0.078682154	0.043434024	0.05493416	0.07298556	0.05320306	0.021605998	0.037938908	0.03009297	0.015204102	0.042242005	0.018236533	0.014626071	0.043534502	0.024634153	0.023649782	0.012630522	0.022427991	0.00572069	0.05403313	0.018059254	0.03346987	0.09521347	0.016777396	0.03785032	0.024313584	0.023412034	0.00092822313
chr2:133197158-133197348@@GPR39_2==wt	0.036434293	0.015891328	0.017867535	0.018971264	0.050190985	0.0118789375	0.05873564	0.016654238	0.0130702555	0.007452294	0.020700902	0.0065494925	0.0026411563	0.01182881	0.0012645125	0.002438128	0.00078605115	0.019653425	0.061591595	0.017891362	0.09207289	0.050868616	0.080550075	0.02069579	0.033034056	0.05690849	0.011368081	0.013909534	0.014421523	0.004121825	0.011878014	0.0442947	0.0064706504	0.050131828	0.016740456	0.059934184	0.0047003776	0.045398936	0.007286012	0.07751019	0.02634029	0.026814997	0.08701478	0.004536733	0.059633777	0.008695558	0.030397967	0.00026860833
chr2:133197178-133197368@@GPR39_2==wt	0.08405316	0.013339773	0.011923537	0.016389623	0.046195522	0.011677131	0.06551072	0.014164984	0.0060320646	0.002164662	0.02041997	0.0047873855	0.0010499656	0.0034947395	0.00013659894	0.0004618466	8.331239e-05	0.01638414	0.05961874	0.008449167	0.07734685	0.031723455	0.10752782	0.019275516	0.020321622	0.044746757	0.00510709	0.006110966	0.016067907	0.0021563917	0.003291607	0.050717056	0.0059522092	0.044520184	0.007774785	0.03496477	0.00250341	0.06910698	0.0039533526	0.062172383	0.034908637	0.036893845	0.07241036	0.002535209	0.06165339	0.010326624	0.057216108	5.7041645e-05
chr2:133197198-133197388@@GPR39_2==wt	0.06941956	0.01062189	0.012412608	0.019182026	0.0647009	0.013987228	0.05967574	0.017066032	0.010657787	0.0027193427	0.02003862	0.0075109154	0.003965482	0.005685553	0.000283584	0.0011675656	0.00032031536	0.031917185	0.08423489	0.025540471	0.09569621	0.04469131	0.09205389	0.019878909	0.029272258	0.06566216	0.009345174	0.005343005	0.019045755	0.004414603	0.0044616163	0.0905692	0.007101834	0.051589563	0.016695589	0.07860881	0.004976794	0.04506679	0.021210954	0.082271144	0.042154416	0.02959174	0.07084456	0.0047439486	0.08114186	0.008500308	0.042800233	5.5730343e-05
chr2:133197218-133197408@@GPR39_2==wt	0.05551268	0.018770516	0.014847249	0.018111587	0.05592838	0.0141313225	0.066602185	0.015822247	0.013929576	0.0042304546	0.026189312	0.014074236	0.010029927	0.026431322	0.0015300363	0.0075075924	0.0019720495	0.030937687	0.099996254	0.030456886	0.09273486	0.03987284	0.066624954	0.022350773	0.027138457	0.053840578	0.01219967	0.012010902	0.016239613	0.0068478584	0.014210194	0.082435966	0.010680363	0.05032383	0.023093745	0.113079235	0.006579548	0.058359444	0.031939402	0.06933664	0.036872268	0.029334947	0.0648521	0.006224975	0.075007334	0.01085113	0.037612572	0.00028435886
chr2:133197238-133197428@@GPR39_2==wt	0.064321175	0.024942636	0.015985578	0.023751572	0.055145994	0.020060018	0.0670529	0.018065095	0.01360853	0.004897818	0.02613011	0.020641267	0.019245565	0.017720371	0.0015432984	0.006263122	0.0019230098	0.02986516	0.08045505	0.043901592	0.06867337	0.03988312	0.075590566	0.024816915	0.029155627	0.04977262	0.0097260475	0.01161927	0.023196444	0.008677542	0.014107481	0.10067636	0.012291104	0.048477337	0.024153769	0.07876307	0.008565545	0.06493442	0.041111603	0.058799386	0.05887066	0.0330126	0.051316977	0.0066561103	0.079854354	0.012496963	0.045574665	0.0002552718
chr2:133197258-133197448@@GPR39_2==wt	0.06604268	0.015918195	0.009623155	0.022408724	0.056089267	0.018351719	0.09391391	0.01746428	0.009782016	0.004256591	0.02131787	0.009579003	0.0051356554	0.011577696	0.0006520897	0.0021333545	0.0004336387	0.01510267	0.12047283	0.025242433	0.09168546	0.038995028	0.08032262	0.020129085	0.027660534	0.049966007	0.008628234	0.0110709965	0.023667261	0.0064101666	0.011547878	0.088277385	0.0072947145	0.041727915	0.02664803	0.078100264	0.0062835813	0.07439074	0.023396656	0.083924085	0.06586151	0.03888011	0.06480034	0.005545512	0.08065185	0.008792803	0.046898752	0.00029537082
chr2:133197278-133197468@@GPR39_2==wt	0.060524106	0.015806302	0.010642648	0.02162543	0.04011175	0.017152414	0.12887143	0.013917297	0.010700241	0.006409183	0.024061292	0.009527579	0.0028504431	0.02239877	0.001696527	0.003744617	0.0010095835	0.0074367523	0.11898552	0.015206367	0.1106891	0.032499045	0.058737695	0.020406082	0.022816509	0.03371899	0.007858366	0.011285722	0.017862752	0.005054444	0.015428126	0.025164068	0.0073596835	0.037010506	0.023663715	0.07877013	0.0047668517	0.1098699	0.0032102615	0.076743394	0.035472184	0.04641965	0.08801408	0.006178677	0.069255576	0.010021985	0.0485242	0.00049084425
chr2:133197298-133197488@@GPR39_2==wt	0.07248908	0.02193454	0.013050854	0.02262114	0.05974853	0.0223881	0.10953356	0.021493182	0.014921665	0.0074186325	0.031728268	0.018914282	0.017038286	0.025397003	0.0024372488	0.004884094	0.0016093552	0.01614125	0.1332241	0.045973018	0.082282364	0.02587393	0.072888166	0.019783705	0.020032927	0.05589424	0.008482784	0.01237689	0.022418901	0.006406203	0.016854241	0.06359279	0.009806499	0.03499177	0.022457853	0.09330493	0.008029938	0.08996962	0.013690144	0.074175015	0.048254624	0.045384347	0.048710436	0.0065187365	0.068125755	0.013086244	0.047091097	0.000763759
chr2:133197318-133197508@@GPR39_2==wt	0.13098778	0.012861371	0.013873264	0.0101994425	0.07062985	0.009596869	0.12456259	0.021940604	0.011815444	0.005011365	0.031923756	0.006280139	0.0016896874	0.02978091	0.001606062	0.0047866255	0.0013591945	0.009104297	0.12518854	0.011816397	0.14265376	0.015214652	0.068818524	0.020873278	0.012846336	0.04123728	0.013523251	0.007013157	0.017110601	0.0047459304	0.008842424	0.017835021	0.011371806	0.024977118	0.018880665	0.106224075	0.004117012	0.119117364	0.0031274706	0.09161349	0.022535592	0.047320873	0.074429855	0.008281767	0.04891391	0.01276724	0.07137962	0.0020416677
chr2:133197338-133197528@@GPR39_2==wt	0.01978539	0.026915297	0.028336018	0.017744705	0.046800315	0.013550475	0.06770922	0.028893426	0.043243214	0.038821533	0.035762027	0.016096994	0.0106809735	0.06903575	0.047727868	0.02878502	0.035121605	0.015417278	0.03657177	0.036769107	0.0719855	0.03445913	0.032590225	0.038534015	0.03132589	0.047418818	0.024058387	0.019133866	0.018022075	0.022431046	0.039082065	0.010568142	0.024886608	0.037262917	0.041929618	0.07547803	0.011601165	0.032867104	0.0070154816	0.06558271	0.017121851	0.03501138	0.058762863	0.029901475	0.03439161	0.024254307	0.024564251	0.004677132
chr2:133197358-133197548@@GPR39_2==wt	0.014118627	0.01918006	0.025073886	0.02077593	0.058542818	0.015578255	0.065153494	0.0371079	0.052810892	0.0657026	0.027458027	0.010242194	0.007592827	0.032581985	0.07198021	0.01943855	0.030743584	0.015306041	0.024536848	0.042628154	0.059076443	0.040031135	0.0343986	0.038194284	0.03567791	0.059101373	0.020449266	0.036678493	0.02036643	0.031113192	0.052675486	0.010339394	0.01940006	0.043209285	0.031814992	0.045558766	0.018034443	0.027872682	0.005609095	0.08926907	0.015993387	0.041824967	0.049632102	0.036659345	0.035827473	0.024234295	0.023831084	0.0037552863
chr2:133197378-133197568@@GPR39_2==wt	0.034022182	0.030441374	0.029102758	0.022756025	0.055148557	0.018443093	0.10265803	0.0426794	0.033936113	0.05454123	0.033975795	0.0093679875	0.0024253577	0.045178413	0.025399	0.016068086	0.013181761	0.011169329	0.027570382	0.016822949	0.07161158	0.023274332	0.04018733	0.041099936	0.027438954	0.04752721	0.020025328	0.038138747	0.022288024	0.01624529	0.04634632	0.007835224	0.019624427	0.02394925	0.02372694	0.04040046	0.015851364	0.06350787	0.0021695346	0.07690683	0.012592986	0.05515109	0.059342116	0.032283634	0.026893273	0.025937542	0.045375288	0.00464049
chr2:133197398-133197588@@GPR39_2==wt	0.03289078	0.021846995	0.027513117	0.01710394	0.05894707	0.013956621	0.11515716	0.044901714	0.032963127	0.045526713	0.042027578	0.007194385	0.0019747317	0.03282097	0.019053236	0.010251075	0.008668855	0.008690909	0.022308707	0.015468806	0.06961687	0.01919131	0.03895594	0.04485257	0.02199696	0.046095416	0.019349277	0.040128842	0.020485878	0.014354572	0.04014404	0.005944386	0.022173584	0.02310574	0.018453673	0.036411807	0.011740655	0.05301161	0.001627773	0.07783438	0.010085329	0.064460844	0.0556601	0.029226169	0.023500696	0.03396578	0.053254172	0.0066521764
chr2:133197418-133197608@@GPR39_2==wt	0.036342934	0.020830497	0.03167759	0.013709739	0.046568364	0.011760205	0.092598885	0.04809323	0.034673482	0.041306958	0.047443017	0.0075131357	0.0017773509	0.043669328	0.016460478	0.010003805	0.00834173	0.009299278	0.018231988	0.013549715	0.047333628	0.016364425	0.039907157	0.046443194	0.021403685	0.04494731	0.018806756	0.05846317	0.019836083	0.010927364	0.055823043	0.005864069	0.021856695	0.016970545	0.012953684	0.032335207	0.010268465	0.040163025	0.0013635755	0.050026715	0.008186266	0.06096463	0.04441732	0.027440488	0.0156897	0.03410518	0.054850116	0.013529718
chr2:133197438-133197628@@GPR39_2==wt	0.040933266	0.02344796	0.039457157	0.014559627	0.041323274	0.01573582	0.06696093	0.04503964	0.03793907	0.040983394	0.0605478	0.014689982	0.005102858	0.029874891	0.032691956	0.010079905	0.02377744	0.012808666	0.013725862	0.01407212	0.028278321	0.011084586	0.024723306	0.04683879	0.018051296	0.024142414	0.014491171	0.03837888	0.02004984	0.018777028	0.034018636	0.003610164	0.058023855	0.012651905	0.019151285	0.023778737	0.011410788	0.05129677	0.0019284338	0.035304427	0.006494954	0.06804687	0.02264145	0.059044987	0.014054909	0.07078929	0.07878323	0.009155422
chr2:133197458-133197648@@GPR39_2==wt	0.05092074	0.01640743	0.026307836	0.011465058	0.03716241	0.0123485625	0.055390254	0.04379332	0.038413927	0.026333004	0.05983594	0.015747175	0.0051754713	0.047654316	0.022200495	0.013390943	0.017857388	0.009115055	0.022116497	0.011445522	0.033531144	0.012392491	0.02913493	0.045282215	0.021314383	0.026827484	0.016530007	0.037624925	0.019397274	0.014425352	0.0333139	0.0038961172	0.04845181	0.013528734	0.027217194	0.0350008	0.007838756	0.049321413	0.0024946034	0.0343059	0.007792756	0.06859121	0.032567054	0.049052328	0.016947493	0.06476411	0.082076564	0.008179456
chr2:133197478-133197668@@GPR39_2==wt	0.09714483	0.025689721	0.02610971	0.012928501	0.03363961	0.017005816	0.049370006	0.039461076	0.039114505	0.015720055	0.053125143	0.03393595	0.012026608	0.070310906	0.020539463	0.032905385	0.041082755	0.014812231	0.028763741	0.009698868	0.029156104	0.008870572	0.03140448	0.04042019	0.019772291	0.022765934	0.02082181	0.024786279	0.0209153	0.019459918	0.030143544	0.005178541	0.047249332	0.009510994	0.042655125	0.044998065	0.010569617	0.066029385	0.006312415	0.027468935	0.009595856	0.055045813	0.026329815	0.07019059	0.01810743	0.04310514	0.08912577	0.010471478
chr2:133197498-133197688@@GPR39_2==wt	0.0836608	0.022761256	0.023279592	0.015016243	0.02867572	0.02028595	0.047036767	0.038375214	0.029448882	0.020163193	0.05938348	0.027502283	0.007095292	0.035631776	0.013159394	0.010229155	0.012530297	0.007851601	0.023563236	0.008498445	0.019197822	0.009207055	0.031676948	0.04377675	0.01688388	0.021704733	0.008960411	0.036832213	0.023114726	0.009617269	0.033332407	0.004755661	0.044088155	0.009048879	0.019678727	0.023624048	0.009071097	0.081042275	0.0021153688	0.023246765	0.008150533	0.06734559	0.021944046	0.037455842	0.020031884	0.05623065	0.096909195	0.0027747303
chr2:133197518-133197708@@GPR39_2==wt	0.08719817	0.024955973	0.023078114	0.013939023	0.026167259	0.016884416	0.07128738	0.029761612	0.021879494	0.017075583	0.054235145	0.02258706	0.005597636	0.045308203	0.009868905	0.013151497	0.011269882	0.006272897	0.03087464	0.006859064	0.040424913	0.0077489913	0.026146203	0.043303058	0.016540304	0.016740024	0.01157555	0.017447114	0.019362062	0.006885335	0.016057193	0.0029794127	0.04117766	0.0070774704	0.031169668	0.04007815	0.006668046	0.08601658	0.0015750229	0.02683705	0.006478846	0.06288177	0.036992416	0.031282738	0.01829052	0.048767284	0.10038592	0.0014974177
chr2:133197538-133197728@@GPR39_2==wt	0.08997886	0.019367099	0.025894955	0.013944596	0.025379315	0.019107267	0.03732577	0.04620485	0.024629831	0.016878739	0.06316152	0.025083467	0.0058357418	0.018381312	0.008951396	0.0051299185	0.006922215	0.0097961575	0.0138711035	0.007254392	0.014114499	0.0075490028	0.032749504	0.044063464	0.013663232	0.022575676	0.008780196	0.038609087	0.028409526	0.007943928	0.023998559	0.0051460117	0.047514588	0.008067012	0.012429908	0.013913393	0.009525374	0.066405684	0.001489833	0.018170685	0.005968407	0.0657213	0.017660856	0.03140761	0.016887143	0.06024778	0.11369668	0.0019281805
chr2:133197558-133197748@@GPR39_2==wt	0.08821949	0.02076596	0.02672194	0.015716448	0.025531083	0.02119337	0.06062302	0.0435874	0.038472816	0.022402734	0.072512954	0.04602343	0.0147966	0.02501823	0.017824396	0.008124515	0.015480295	0.008895934	0.016853765	0.012053609	0.02145201	0.008604586	0.029678255	0.04807645	0.017578602	0.022772253	0.014481127	0.026379794	0.024595529	0.010865524	0.020816743	0.0035604239	0.06166473	0.008048743	0.024521768	0.021346644	0.007887036	0.07395674	0.001961425	0.02017188	0.007301718	0.074383005	0.025357246	0.045606643	0.017068297	0.069823995	0.10735281	0.0027846098
chr2:133197578-133197768@@GPR39_2==wt	0.06532593	0.033738047	0.027029231	0.021392122	0.02456668	0.030526817	0.038249105	0.054405883	0.047386274	0.030580044	0.059758916	0.08015704	0.042769775	0.038839996	0.03456898	0.020820439	0.036577404	0.014764577	0.018776938	0.022675306	0.014145598	0.010348275	0.03532213	0.047408283	0.021669462	0.033843815	0.01558505	0.028940469	0.033029288	0.018103898	0.039334953	0.008401662	0.041997	0.009983838	0.028904885	0.025384873	0.0143138915	0.051995948	0.006118834	0.017207116	0.012923345	0.0511263	0.014816731	0.04803285	0.017248392	0.05062236	0.06602503	0.002713129
chr2:133197598-133197788@@GPR39_2==wt	0.05911818	0.03821279	0.03776239	0.020200685	0.024218068	0.028712496	0.03554891	0.0556937	0.05516024	0.03527318	0.07080832	0.080227315	0.051989168	0.065315485	0.033065468	0.043829486	0.06579152	0.022183686	0.019631311	0.023384705	0.014789268	0.0075101107	0.03322871	0.04814291	0.019795522	0.034662724	0.026984066	0.018985316	0.029741347	0.016374618	0.03468819	0.009638041	0.04749483	0.0068011135	0.031158835	0.042123124	0.019734904	0.02864325	0.0104112625	0.015279785	0.010904491	0.042725608	0.01403068	0.05541809	0.014538527	0.05140531	0.056433603	0.004466653
chr2:133197618-133197808@@GPR39_2==wt	0.039426193	0.030866072	0.03164579	0.023156226	0.021303624	0.03245154	0.030290112	0.08790067	0.05154279	0.043095976	0.064606264	0.038149893	0.014220178	0.02553004	0.01852262	0.011851862	0.014105767	0.014589712	0.00966312	0.020661518	0.008782759	0.010583699	0.040028423	0.057559848	0.022258133	0.05463153	0.020313755	0.044850826	0.05118583	0.012587637	0.05153425	0.0134099275	0.033065096	0.0076553077	0.012385443	0.01301001	0.030738637	0.029129997	0.0037982017	0.01523374	0.012723327	0.047733665	0.009722605	0.03331718	0.010650843	0.048212707	0.05028446	0.0031210333
chr2:133197638-133197828@@GPR39_2==wt	0.025292993	0.04068826	0.032505065	0.027034149	0.022565365	0.034140587	0.026210919	0.07958099	0.057629272	0.048901632	0.052747175	0.03670007	0.018096939	0.03999038	0.02304767	0.025531814	0.022684678	0.01894562	0.008612171	0.031826198	0.008645937	0.010408223	0.04727891	0.044314444	0.01969245	0.07232101	0.02001673	0.041893095	0.043530226	0.011464208	0.065315634	0.0205912	0.01926519	0.007896155	0.009646729	0.01762046	0.034596995	0.013553545	0.005864069	0.015492573	0.014509678	0.03744535	0.007940471	0.023030117	0.00822857	0.033903793	0.03136298	0.0039019883
chr2:133197658-133197848@@GPR39_2==wt	0.022432417	0.039969355	0.035688967	0.03281787	0.02210635	0.03303361	0.01657769	0.070066676	0.07066077	0.0481804	0.044570833	0.04698369	0.023522198	0.057130784	0.035768777	0.040754944	0.03974302	0.030149385	0.008247271	0.039232537	0.008583918	0.020732254	0.044195175	0.050248265	0.033624977	0.08429113	0.024093926	0.03749244	0.049721286	0.017442122	0.0776241	0.029474273	0.019431964	0.011847258	0.01700434	0.022891179	0.042252913	0.009758592	0.013723731	0.015511602	0.015939355	0.027532667	0.011966273	0.03147453	0.014438987	0.029691055	0.022191018	0.0027984083
chr2:133197678-133197868@@GPR39_2==wt	0.015221328	0.036671057	0.027805045	0.04029295	0.023298234	0.042404085	0.014807031	0.06557456	0.06659962	0.060121953	0.03136863	0.03536439	0.02544345	0.01662217	0.04768464	0.021467328	0.028523028	0.026054472	0.0052408725	0.057118148	0.0063378066	0.028594658	0.04599887	0.05113037	0.040733203	0.08676508	0.016456634	0.03819062	0.06099181	0.024538577	0.06924993	0.040700436	0.016192332	0.016412675	0.017204419	0.010095075	0.046264037	0.0075810105	0.014876008	0.019258887	0.028294861	0.028772146	0.008944452	0.026624635	0.01922065	0.028705284	0.01786971	0.0007481128
chr2:133197698-133197888@@GPR39_2==wt	0.020911962	0.04172097	0.03683281	0.033942163	0.017664611	0.033817634	0.016719282	0.052753896	0.069395676	0.043051273	0.043072596	0.062101886	0.028186351	0.050163135	0.038936034	0.044718683	0.04990904	0.03070058	0.0064160377	0.032240108	0.008216307	0.020258322	0.037440583	0.048638836	0.03678316	0.07625817	0.028015167	0.028365865	0.03967057	0.015026167	0.06664376	0.029396385	0.018873096	0.011248946	0.018416986	0.020965755	0.032914534	0.007414162	0.016524836	0.014048919	0.015718713	0.025825813	0.011625707	0.028769165	0.012773335	0.028319404	0.019797906	0.0032215267
chr2:133197718-133197908@@GPR39_2==wt	0.021801949	0.054344326	0.04372868	0.034075394	0.020857215	0.033883348	0.012974963	0.05998443	0.076408446	0.040419877	0.033261	0.04571493	0.042240262	0.064954504	0.040094793	0.08108708	0.060723066	0.061024725	0.006325081	0.04656887	0.008055031	0.02045025	0.045816213	0.04942994	0.036386147	0.090744674	0.036176726	0.024180576	0.052017897	0.022054091	0.07469426	0.07515207	0.01763165	0.011029631	0.021913826	0.025182232	0.067105114	0.0052188486	0.06522985	0.011879608	0.022267923	0.014415756	0.009454325	0.030376703	0.018604577	0.020633504	0.012566537	0.0027045012
chr2:133197738-133197928@@GPR39_2==wt	0.024069294	0.028234735	0.019993529	0.023677215	0.032322735	0.02207227	0.012541294	0.061023727	0.073234335	0.030621469	0.023704141	0.04751323	0.057984248	0.048370704	0.05992107	0.045409396	0.05925335	0.055456594	0.013765633	0.081983775	0.011832178	0.037074685	0.049692303	0.044487655	0.052361563	0.11121489	0.024049252	0.022560284	0.06422487	0.03023699	0.061585158	0.07987027	0.019761592	0.020231545	0.04395397	0.03263177	0.04956019	0.009422824	0.077124655	0.02197966	0.031876415	0.01417093	0.015573248	0.03383757	0.039184764	0.01754807	0.011286691	0.0014167577
chr2:133197758-133197948@@GPR39_2==wt	0.057024777	0.027353331	0.017564148	0.02223973	0.032699242	0.025925413	0.016162813	0.052890494	0.065212876	0.025500953	0.028535634	0.07416578	0.054468438	0.04783398	0.05094999	0.031406596	0.052819625	0.033176392	0.0151087195	0.046906263	0.012173429	0.024409637	0.04865724	0.040533394	0.04004644	0.07601045	0.01696685	0.026593357	0.051840633	0.027791172	0.05561073	0.04540053	0.023058623	0.017012104	0.046764553	0.031219646	0.029023185	0.01412414	0.042314783	0.022013351	0.037115872	0.021482036	0.015790671	0.04570657	0.037714526	0.022265494	0.021468893	0.00214158
chr2:133197778-133197968@@GPR39_2==wt	0.04613766	0.022125363	0.01482448	0.019540638	0.038435772	0.021930397	0.015061885	0.07490681	0.054476097	0.041476592	0.027145863	0.037747204	0.03162536	0.019809008	0.048582822	0.010962546	0.019959033	0.025859088	0.010831371	0.059986338	0.0095449835	0.029949427	0.06767343	0.039867535	0.039102063	0.10308908	0.009438336	0.058272332	0.06026444	0.020045042	0.06516607	0.059580475	0.015070319	0.02328132	0.022452742	0.014389023	0.030919299	0.015419662	0.02547577	0.028111711	0.036863893	0.029680014	0.015967116	0.02712436	0.03645858	0.025022581	0.022029772	0.00085142255
chr2:133197798-133197988@@GPR39_2==wt	0.083816975	0.019037068	0.013042912	0.012632102	0.037520155	0.01484549	0.026613533	0.050178453	0.047860235	0.022486776	0.037805453	0.04481092	0.026733503	0.057949647	0.03224443	0.019820035	0.019666225	0.015053675	0.028049305	0.030154228	0.019433305	0.021684855	0.047780484	0.03704089	0.031103313	0.06259726	0.0154800415	0.0465986	0.033182427	0.014212683	0.061373398	0.024481133	0.02012971	0.018346846	0.035531253	0.03917265	0.014257133	0.03596446	0.016830504	0.029153928	0.020395324	0.03612618	0.028804868	0.031073332	0.03219028	0.024330452	0.03831601	0.0025662929
chr2:133197818-133198008@@GPR39_2==wt	0.058943987	0.02004531	0.0187193	0.016499445	0.035429865	0.016907483	0.023501083	0.07309538	0.051883683	0.036656305	0.036586583	0.029322281	0.012335494	0.029040545	0.03447789	0.009325355	0.016015857	0.017517895	0.012564823	0.027546689	0.014051676	0.027200088	0.058085367	0.043189853	0.03809099	0.077656955	0.013511404	0.07120907	0.05155115	0.014903814	0.058965147	0.027367383	0.020249218	0.02029948	0.024991766	0.017101765	0.021586224	0.02768737	0.010205537	0.029549956	0.019050166	0.04292108	0.026895076	0.033669546	0.027075917	0.03039527	0.038186356	0.0023799688
chr2:133197838-133198028@@GPR39_2==wt	0.048511773	0.030799136	0.025492564	0.020199195	0.030315936	0.02262257	0.03381762	0.06546162	0.05483143	0.038194895	0.045828804	0.03583239	0.016877651	0.045949116	0.034749225	0.016555667	0.02043745	0.018263757	0.015101656	0.033546567	0.020295128	0.024022445	0.053776488	0.048488438	0.035060123	0.07011776	0.021906972	0.048424736	0.04689233	0.0151601285	0.054795846	0.024215609	0.024764061	0.018473372	0.028950766	0.027674183	0.024920732	0.030981228	0.009727865	0.027727664	0.019153878	0.044675753	0.035142273	0.034048766	0.021387026	0.034875497	0.041020736	0.0031271875
chr2:133197858-133198048@@GPR39_2==wt	0.050131157	0.0360654	0.019519433	0.018448994	0.029522851	0.020768404	0.037799716	0.052624896	0.042992473	0.03552924	0.037658513	0.023914874	0.011682242	0.028192893	0.024429128	0.018031359	0.009867474	0.01170294	0.017258972	0.027682528	0.020290107	0.024359629	0.058326542	0.041169897	0.032989338	0.06365749	0.019235343	0.054380372	0.041778684	0.011443675	0.049194083	0.03292723	0.017974436	0.019456148	0.027943507	0.024375632	0.024861693	0.03424394	0.013811603	0.032539353	0.026143357	0.048035353	0.03496726	0.023758262	0.02166517	0.028511554	0.039000854	0.0019563437
chr2:133197878-133198068@@GPR39_2==wt	0.04754448	0.023757428	0.023968577	0.015535966	0.032420397	0.018802747	0.037455738	0.076241374	0.049493313	0.034190997	0.051318705	0.021040276	0.009211332	0.04942748	0.02712299	0.0140876025	0.017258346	0.01240927	0.016915068	0.03127423	0.022531748	0.01884979	0.05822526	0.044611618	0.02969928	0.065041214	0.021423891	0.04847151	0.047733188	0.01358971	0.055015206	0.023135886	0.024982035	0.016447693	0.020269886	0.030126035	0.022221744	0.030529842	0.006468028	0.028174743	0.02548927	0.047256514	0.034147263	0.027241915	0.015675843	0.037141547	0.046256483	0.0077116936
chr2:133197898-133198088@@GPR39_2==wt	0.04757878	0.012163237	0.020006806	0.013131753	0.033968955	0.014654696	0.05180855	0.056890056	0.04466696	0.04657501	0.056302294	0.013321504	0.004124552	0.01192528	0.027660906	0.0028187633	0.0066985786	0.0059167743	0.0102759	0.021754786	0.016560018	0.022576928	0.047842816	0.04586768	0.032076254	0.049793005	0.014652148	0.06856297	0.031307966	0.01104027	0.045398086	0.007098958	0.02587302	0.019866705	0.017779931	0.013675392	0.01001963	0.03499669	0.0017549992	0.036073565	0.016630843	0.07584481	0.030528545	0.02764003	0.018558577	0.05364424	0.06801821	0.002179429
chr2:133197918-133198108@@GPR39_2==wt	0.03516625	0.015639216	0.027543753	0.02260904	0.028279737	0.017762855	0.062064976	0.04314071	0.0383389	0.057011142	0.05077775	0.00701721	0.0012605041	0.009824082	0.021473467	0.002679512	0.0047543794	0.0052798837	0.013884589	0.012199372	0.023195937	0.028475732	0.053833857	0.04701814	0.035960183	0.04739611	0.0146508515	0.07741399	0.024245143	0.007896528	0.056098282	0.0114602	0.02014254	0.02124378	0.009051412	0.015744075	0.009815007	0.029235467	0.0012862235	0.039223343	0.018358976	0.074067295	0.03098455	0.016949013	0.01675208	0.04366985	0.0532279	0.002452284
chr2:133197938-133198128@@GPR39_2==wt	0.026439369	0.020002365	0.037164047	0.022959694	0.036422268	0.015565991	0.06257573	0.047388837	0.04709336	0.06392099	0.04690008	0.007264152	0.0020471066	0.03166704	0.030469894	0.009174868	0.012685999	0.011624992	0.01285018	0.015852302	0.03374909	0.02990362	0.047213286	0.045789197	0.04041417	0.05705051	0.022783443	0.06635319	0.021493644	0.009383932	0.061552748	0.009602383	0.019412339	0.021028087	0.01185143	0.024345994	0.013299823	0.021484569	0.0017965287	0.04822208	0.009997264	0.055744067	0.042402297	0.021938086	0.014753282	0.034602553	0.040768415	0.0045894086
chr2:133197958-133198148@@GPR39_2==wt	0.033052534	0.023310825	0.03543958	0.029073864	0.030810192	0.017213061	0.0602566	0.037228838	0.04059185	0.06122659	0.03562151	0.0065446496	0.001383543	0.035892695	0.025125474	0.0106013715	0.009743303	0.012280896	0.01627329	0.010842621	0.045895442	0.04532279	0.042132944	0.053753436	0.061682463	0.04833685	0.027068987	0.062978595	0.024090827	0.011335179	0.060043037	0.01036945	0.017491654	0.025928542	0.02038303	0.02753736	0.013739899	0.025008574	0.0021257699	0.052058905	0.010896772	0.049996868	0.09187761	0.025692612	0.023673758	0.02742675	0.0424273	0.004260212
chr2:133197978-133198168@@GPR39_2==wt	0.023577288	0.020582318	0.03300117	0.022349924	0.028344229	0.0142223835	0.065068215	0.033159643	0.039409444	0.047637418	0.03545904	0.0061211437	0.00146541	0.06796609	0.025720313	0.021754384	0.013854831	0.009599924	0.016917199	0.012260452	0.03998211	0.030456811	0.043079287	0.04211539	0.036587954	0.0422007	0.02789034	0.05120924	0.019055545	0.0091718435	0.07745716	0.008693859	0.012881339	0.021963388	0.013965175	0.032844454	0.012760937	0.02499184	0.0017274022	0.046303257	0.011874795	0.04926741	0.05844128	0.018095523	0.01692073	0.024297804	0.040031537	0.0051190555
chr2:133197998-133198188@@GPR39_2==wt	0.03178996	0.018973053	0.025482267	0.030846044	0.035464734	0.018655911	0.07742174	0.03565894	0.032902658	0.083334476	0.028422967	0.0040086955	0.00072188675	0.017273143	0.02124989	0.005026087	0.0040350407	0.0061575025	0.020739824	0.01148212	0.04598479	0.04640898	0.055264965	0.045819283	0.059854895	0.0519816	0.018644124	0.06474151	0.025984421	0.008874267	0.053668767	0.011232212	0.009740576	0.027191281	0.017624527	0.020563453	0.014248475	0.041309863	0.0013163835	0.069083065	0.017775044	0.06186691	0.09258135	0.015878454	0.029264078	0.023275927	0.044874728	0.001254946
chr2:133380127-133380317@@GPR39_3==wt	0.030215696	0.01646167	0.051196694	0.024926811	0.014394805	0.016787514	0.038280204	0.039429143	0.037287533	0.024061933	0.04613009	0.015268341	0.0010766983	0.021638915	0.008905917	0.0036731958	0.0067248046	0.013615638	0.004496187	0.002769053	0.01688832	0.02932106	0.033424303	0.04303038	0.03576961	0.03166984	0.0142522305	0.08085163	0.02107817	0.0036328584	0.030268654	0.0034327954	0.025757894	0.0187767	0.00800547	0.007272303	0.00534001	0.0321247	0.00042758882	0.016551852	0.0031234622	0.054340288	0.04299286	0.021105573	0.010053083	0.040219232	0.06513798	0.0054305494
chr2:133380147-133380337@@GPR39_3==wt	0.03964512	0.01992628	0.04512325	0.025151238	0.010811403	0.019062445	0.06993297	0.03232932	0.0388069	0.025408536	0.06020035	0.025401875	0.0014599711	0.028075054	0.007387921	0.0045859218	0.005835265	0.008253843	0.0054944307	0.0026261508	0.02190271	0.017442688	0.024673298	0.057128012	0.027710363	0.02639705	0.018139258	0.05622171	0.018915787	0.0038285106	0.033292353	0.0024613738	0.029681042	0.009649366	0.008816689	0.012055233	0.0049225837	0.029500201	0.0004774928	0.013472676	0.0029044002	0.062272802	0.05175318	0.024191126	0.0069432408	0.041211754	0.06610578	0.0075396
chr2:133380167-133380357@@GPR39_3==wt	0.028011426	0.02261366	0.03899391	0.023541048	0.013014242	0.017516151	0.06769776	0.028647795	0.041138932	0.0438257	0.046160996	0.024365619	0.0023759305	0.029529199	0.022014633	0.007297769	0.014858276	0.0071091503	0.006334543	0.0044874847	0.021876067	0.027185231	0.022657737	0.056790486	0.03876333	0.019922107	0.013521612	0.06378877	0.019949406	0.008380577	0.04026267	0.001977712	0.03186348	0.018297762	0.01910007	0.012737244	0.005465448	0.048244655	0.00061510503	0.023906976	0.0040501803	0.08247529	0.064735055	0.03706269	0.011665925	0.04950404	0.06785847	0.0061100274
chr2:133380187-133380377@@GPR39_3==wt	0.0181306	0.03441991	0.05095415	0.029062033	0.0075893253	0.023439169	0.042334646	0.01983434	0.05411482	0.056898817	0.04243657	0.06285736	0.008386329	0.025776863	0.057293296	0.01105763	0.05225028	0.011930138	0.0039716363	0.0055621117	0.014571726	0.022018403	0.010412455	0.05779028	0.037292868	0.0115068555	0.014092982	0.030891642	0.016836092	0.013890356	0.02588889	0.0016403049	0.04794945	0.012308776	0.028555632	0.011368856	0.0070724636	0.035520494	0.0010072142	0.011832848	0.0026581734	0.050481454	0.037360877	0.06521483	0.00769186	0.055015206	0.04190354	0.0031920224
chr2:133380207-133380397@@GPR39_3==wt	0.027134106	0.033515617	0.039572775	0.030317232	0.01512593	0.021595284	0.06618132	0.025597692	0.045052707	0.06825021	0.043283165	0.031454057	0.004262507	0.026562676	0.04491046	0.008819535	0.0219547	0.008738741	0.0077136904	0.0077733546	0.029353634	0.036070257	0.02166009	0.06410946	0.050151512	0.01945123	0.015358508	0.04017502	0.02139932	0.0149951875	0.032740608	0.0025291294	0.037149936	0.022199497	0.037479937	0.015899763	0.007789716	0.053503737	0.0010319799	0.028714105	0.006716281	0.066384226	0.08262551	0.046732232	0.017857164	0.05239466	0.05228436	0.0023649484
chr2:133380227-133380417@@GPR39_3==wt	0.04301603	0.031925544	0.041566625	0.026246622	0.0110813975	0.018343449	0.055750594	0.030218437	0.030786172	0.03540182	0.044984013	0.021949992	0.0010926276	0.013573006	0.012206972	0.0034893304	0.0056842268	0.007431969	0.0052834004	0.002952367	0.018748581	0.033296898	0.027163848	0.06889534	0.04461591	0.015867993	0.015282303	0.04349275	0.028580397	0.010289684	0.019594073	0.0021847785	0.04107614	0.021738619	0.025427312	0.008377776	0.0047434866	0.06617464	0.00045752525	0.016654387	0.006979689	0.07650472	0.076857254	0.041232646	0.013105378	0.0553153	0.078045994	0.0033053756
chr2:133380247-133380437@@GPR39_3==wt	0.036811575	0.034814835	0.0501412	0.0280471	0.011379436	0.019427389	0.057078913	0.02941294	0.031008765	0.045214802	0.047445685	0.019840717	0.0010357797	0.031375036	0.013907626	0.0068573803	0.0079188645	0.0080266595	0.005551204	0.0033346862	0.024296671	0.02934049	0.026084676	0.060089484	0.039460734	0.018086478	0.017660365	0.045148194	0.022827387	0.007097259	0.030898973	0.002046913	0.031829655	0.018274307	0.018624514	0.011340857	0.005870968	0.049896404	0.00034426153	0.019062579	0.00490354	0.06550424	0.07883164	0.032740965	0.012626156	0.048013672	0.06943363	0.0035737604
chr2:133380267-133380457@@GPR39_3==wt	0.039715827	0.034303844	0.048979595	0.024787173	0.009429157	0.018262088	0.060668916	0.031315327	0.028991684	0.03592521	0.057516232	0.01785943	0.00073963404	0.024076179	0.009664282	0.0052108616	0.0057868958	0.0060776174	0.0047686845	0.0024219155	0.019277304	0.01891987	0.022752404	0.07027033	0.030174285	0.016167805	0.017662302	0.043666527	0.023419902	0.0059262663	0.029655889	0.0017694086	0.036032915	0.0120370835	0.012287572	0.009492114	0.005215436	0.048930496	0.00026345253	0.014279172	0.004753858	0.070949614	0.056147993	0.02972193	0.00826107	0.0517464	0.077314764	0.0055107325
chr2:133380287-133380477@@GPR39_3==wt	0.052257746	0.03590004	0.0538283	0.01949808	0.006701052	0.016979158	0.03955461	0.038256526	0.01721327	0.035205185	0.05311057	0.0099815875	0.00018297136	0.0027080774	0.0069316477	0.0013752431	0.0022614598	0.0041784495	0.0014976114	0.0010662526	0.0071683377	0.009145513	0.02008088	0.067038685	0.01765357	0.007816508	0.012931526	0.030387238	0.02538985	0.0057625473	0.014143154	0.0009508729	0.058374777	0.0060013384	0.007615164	0.0019687861	0.00492619	0.058168337	7.763505e-05	0.0067213476	0.004067868	0.076311976	0.021002024	0.044125766	0.0040883273	0.073084	0.112131715	0.0021888167
chr2:133380307-133380497@@GPR39_3==wt	0.054381102	0.06069623	0.058900297	0.02155742	0.009083241	0.019313931	0.05349499	0.03469026	0.026245236	0.04409191	0.052467003	0.013238072	0.0007377863	0.035318732	0.013974562	0.011577815	0.010837987	0.007843509	0.006357968	0.003010422	0.01574482	0.011914924	0.021228507	0.059962317	0.0247152	0.012124836	0.02611968	0.03646016	0.027466327	0.008322224	0.03228937	0.0022378415	0.039594755	0.007877052	0.018812776	0.013182268	0.008915752	0.07145205	0.00036276877	0.010165587	0.006380439	0.05924657	0.039408296	0.049289495	0.0074345917	0.04458399	0.08134277	0.0065345764
chr2:133380327-133380517@@GPR39_3==wt	0.07519364	0.0717707	0.057189465	0.014718577	0.008958876	0.01465407	0.05681199	0.03151445	0.019762635	0.044493005	0.05109918	0.009995341	0.0004760623	0.04691048	0.011106625	0.017118812	0.009137034	0.0062076002	0.008839354	0.0026582181	0.018535689	0.008104503	0.022207275	0.056125	0.017608091	0.008750394	0.03359969	0.026350766	0.025955781	0.006394848	0.03156486	0.0022688806	0.031744704	0.006872326	0.017360538	0.022017747	0.007895201	0.08044164	0.0002618134	0.010321915	0.007185653	0.065015495	0.04843259	0.05076146	0.00803709	0.038981766	0.091450974	0.013036996
chr2:133380347-133380537@@GPR39_3==wt	0.054784924	0.027951673	0.044793278	0.022985116	0.011950269	0.018243238	0.038489074	0.0483734	0.025558934	0.031244218	0.047888637	0.007495418	0.0004080981	0.011306137	0.00781849	0.0029127896	0.004503086	0.0069667697	0.0039625466	0.0023518056	0.009496838	0.015869781	0.031902194	0.050848454	0.02507095	0.01888679	0.013550505	0.06905253	0.030178174	0.005628586	0.03531085	0.0032180548	0.033252195	0.0095835775	0.006513521	0.004582837	0.007735923	0.046679884	0.00030393898	0.010670513	0.006754577	0.06424315	0.019206032	0.027297974	0.005869955	0.047792733	0.08714901	0.0038990527
chr2:133380367-133380557@@GPR39_3==wt	0.05490701	0.036378354	0.03785914	0.023339227	0.014347121	0.020488605	0.04186216	0.04815933	0.024032786	0.028531894	0.04689844	0.009407282	0.0005033016	0.0099808425	0.0064503998	0.0027628392	0.0033141077	0.005569577	0.006074652	0.0030819178	0.01085116	0.014522314	0.034709215	0.051489756	0.022697717	0.019783005	0.013556734	0.061449155	0.03657265	0.006487936	0.034409404	0.004356742	0.031560063	0.009192646	0.008915231	0.0052540004	0.008724153	0.060098305	0.00040903687	0.012744769	0.009237617	0.067742705	0.018964067	0.026418164	0.0070792288	0.04323356	0.07814798	0.0034362078
chr2:133380387-133380577@@GPR39_3==wt	0.055565	0.03408113	0.036926508	0.019760534	0.010424733	0.018103376	0.037841022	0.04663074	0.024810672	0.032683536	0.04972495	0.009277329	0.00050501525	0.0069984198	0.007848322	0.0021820217	0.0031647682	0.004921809	0.0043152124	0.0029494911	0.008404255	0.013184607	0.030266702	0.050360933	0.020512477	0.017303169	0.012687996	0.065522864	0.035109207	0.005808577	0.03237705	0.0031520575	0.030200407	0.007890269	0.007972941	0.0041933507	0.008345231	0.055206925	0.000283584	0.009972155	0.00793013	0.06542936	0.01691176	0.026256517	0.0053996444	0.049372464	0.0811141	0.002631098
chr2:133380407-133380597@@GPR39_3==wt	0.048330173	0.042150214	0.035927594	0.021963969	0.014980927	0.02239789	0.056391433	0.04392974	0.026596338	0.035560355	0.050421	0.01071623	0.0009153187	0.01006937	0.010375738	0.0034017116	0.0044620037	0.0050603747	0.007339105	0.0050608963	0.0122369975	0.012168452	0.03385158	0.049072668	0.020545855	0.019938558	0.013846412	0.051555574	0.036876246	0.0077510327	0.035398826	0.004634574	0.032491878	0.009058416	0.011403978	0.0071370006	0.01035063	0.07519086	0.000505954	0.0146372765	0.01282078	0.07025613	0.017352238	0.025024861	0.0071301013	0.048624128	0.07586053	0.0028946698
chr2:133380427-133380617@@GPR39_3==wt	0.0329787	0.046356454	0.04005313	0.02391234	0.010817453	0.023969814	0.058751374	0.039034024	0.027169272	0.037037924	0.058478698	0.013562411	0.0012407452	0.016913086	0.01251173	0.006646514	0.0066740215	0.0051665753	0.007039711	0.0053560734	0.012186602	0.011206269	0.028581962	0.052798584	0.02083236	0.017435566	0.016998172	0.038328156	0.03436017	0.007945418	0.035787225	0.0044972003	0.037178025	0.008199498	0.010086849	0.009617835	0.009961531	0.05773954	0.00054331124	0.011816904	0.011803284	0.06804396	0.016473934	0.022566274	0.005599767	0.053590313	0.06791815	0.0032866895
chr2:133380447-133380637@@GPR39_3==wt	0.035498172	0.045873985	0.03547275	0.02521108	0.016001865	0.025117055	0.065760046	0.039155528	0.030227259	0.040820315	0.049851716	0.014817357	0.0020352006	0.026927471	0.017496064	0.008420512	0.00866209	0.006425157	0.012571067	0.007505238	0.017438859	0.014180616	0.030165583	0.045272037	0.02336979	0.022748902	0.014283776	0.054677397	0.031594962	0.009416506	0.052001685	0.0056165904	0.0283456	0.01193437	0.013956934	0.015123278	0.011972353	0.066560715	0.00086276233	0.018253565	0.011633754	0.063895315	0.021141753	0.022730246	0.009036988	0.041153386	0.06102632	0.0041024685
chr2:133380467-133380657@@GPR39_3==wt	0.04627034	0.027589664	0.028459549	0.023996025	0.02232714	0.022055775	0.072170004	0.032469913	0.027109727	0.033029392	0.051711857	0.017838284	0.003921762	0.017679453	0.014468312	0.0046793073	0.0058721304	0.0045864433	0.016524166	0.010271817	0.023229808	0.013816491	0.02800244	0.04317072	0.021428034	0.020877033	0.010057509	0.04329112	0.023861066	0.008189499	0.037730187	0.0041357875	0.03125681	0.013300359	0.017142534	0.013394207	0.008302391	0.08656736	0.0008224994	0.026022658	0.011295363	0.067708	0.02519092	0.019653633	0.017680272	0.046596304	0.069747284	0.0025551915
chr2:133380487-133380677@@GPR39_3==wt	0.06806621	0.025209948	0.016866088	0.02196905	0.030706257	0.022100657	0.11675255	0.024809554	0.01838842	0.015088707	0.044556603	0.016892642	0.0030917227	0.023027346	0.006518066	0.005010426	0.003294021	0.0037606359	0.0417289	0.008918539	0.04435441	0.013991937	0.03816852	0.035627604	0.016813725	0.022722393	0.0069300085	0.029192716	0.021270066	0.005869508	0.033393607	0.006761238	0.02148047	0.017608508	0.012993336	0.027498677	0.006569907	0.13942625	0.00089901686	0.040407643	0.01426734	0.06942205	0.034891054	0.010853276	0.02683711	0.033594236	0.07645486	0.0016327798
chr2:133380507-133380697@@GPR39_3==wt	0.063449144	0.062146887	0.026281327	0.041220814	0.030383855	0.045438856	0.07938127	0.030056864	0.030934319	0.020687684	0.046536103	0.056599498	0.029549241	0.063784	0.01483281	0.029773489	0.017037049	0.016249225	0.047330588	0.0326636	0.031026691	0.01566255	0.04769869	0.037439242	0.023462534	0.04231602	0.015399396	0.018804714	0.02992329	0.012573451	0.037129328	0.026092932	0.023844078	0.0150980055	0.025184363	0.056423724	0.016570702	0.06624973	0.00799866	0.028208077	0.028135166	0.042715177	0.02362004	0.01719369	0.026294753	0.02625671	0.045069188	0.0016049892
chr2:133380527-133380717@@GPR39_3==wt	0.044742033	0.045562685	0.029542312	0.04524508	0.02831234	0.046053767	0.077710435	0.040496513	0.037052423	0.03691867	0.050518975	0.0363836	0.017562494	0.021861717	0.01775539	0.010515377	0.009399533	0.014144808	0.02139154	0.03313589	0.021620259	0.019297034	0.048058063	0.046808347	0.03145182	0.046029612	0.014894441	0.03625703	0.039426148	0.016634867	0.041562602	0.020945325	0.02660039	0.016004756	0.024743289	0.021853268	0.017271698	0.05145493	0.005953759	0.02909556	0.030166805	0.05933413	0.0212062	0.021183804	0.020784006	0.039215565	0.054621726	0.0021300465
chr2:133380547-133380737@@GPR39_3==wt	0.05825652	0.05507818	0.034460828	0.055343628	0.032764822	0.05065684	0.10599953	0.03115967	0.04110627	0.03980559	0.04355645	0.0450799	0.017161444	0.027041554	0.024379477	0.014436394	0.015309304	0.019194126	0.028510973	0.025503412	0.040457353	0.026705682	0.046192497	0.04963857	0.043398887	0.04088761	0.018395156	0.025409266	0.03198409	0.01651746	0.029783696	0.015568778	0.029962137	0.018787995	0.042883083	0.031001866	0.016470045	0.07648824	0.0053160936	0.040441647	0.023914054	0.057457283	0.041067645	0.02662398	0.028895453	0.03521304	0.055555776	0.0012399852
chr2:133380567-133380757@@GPR39_3==wt	0.07305607	0.03470719	0.024452448	0.040737525	0.047392413	0.039614215	0.12515755	0.025529757	0.032454655	0.027448058	0.044846386	0.045294	0.026406705	0.036508948	0.021757007	0.013616115	0.015021622	0.015837595	0.048985437	0.03785874	0.05734308	0.025341451	0.057935387	0.036691308	0.033659786	0.042714775	0.0122832805	0.018645808	0.025015295	0.0112540275	0.028674006	0.019114986	0.023303613	0.023916379	0.033340707	0.053619146	0.01091601	0.073704794	0.006123975	0.061301097	0.027110502	0.061310515	0.050301418	0.015428811	0.04761903	0.03274432	0.064089805	0.00090940297
chr2:133380587-133380777@@GPR39_3==wt	0.069685936	0.03623815	0.030773908	0.041627645	0.04956004	0.037180185	0.08036618	0.024645433	0.034624353	0.031421497	0.042916015	0.055993274	0.045206815	0.0246308	0.022634163	0.008996502	0.011824325	0.027251855	0.05220519	0.04797204	0.054684743	0.03825952	0.05762489	0.035212845	0.03733234	0.050464585	0.01138103	0.032733858	0.022812232	0.01200299	0.038341418	0.02652067	0.024207756	0.03839989	0.03528279	0.060513765	0.011376113	0.05748573	0.012133226	0.05781862	0.026671126	0.045608595	0.047168776	0.015954673	0.05935952	0.030170545	0.046016067	0.00086562335
chr2:133380607-133380797@@GPR39_3==wt	0.07264148	0.025829583	0.023342475	0.03670484	0.056381464	0.02967082	0.10934241	0.019869953	0.028967038	0.026565015	0.03662777	0.0408656	0.031704456	0.02770032	0.016086906	0.009354442	0.008557335	0.01992768	0.07917854	0.05005446	0.08709298	0.038806796	0.058147818	0.032176867	0.039959043	0.051690176	0.013265938	0.015576437	0.020124316	0.009885386	0.025234967	0.025539637	0.017808735	0.03637089	0.044103667	0.08948876	0.008909866	0.0621309	0.0108079165	0.07853088	0.030502394	0.04239957	0.07370235	0.011661798	0.072690666	0.020764291	0.04395388	0.00065743923
chr2:133380627-133380817@@GPR39_3==wt	0.07643914	0.024594441	0.025598347	0.027461007	0.059934214	0.02300392	0.11683798	0.021473244	0.031420335	0.017879069	0.040966526	0.033875316	0.018187359	0.06595449	0.015843049	0.020110518	0.014486507	0.01883389	0.104349166	0.037861332	0.12388198	0.028292462	0.0597616	0.028817177	0.02750966	0.052384347	0.018258393	0.015575439	0.017943755	0.008403614	0.033690214	0.023675367	0.016346037	0.030644923	0.043495417	0.12744434	0.008115798	0.07302135	0.009368122	0.07987274	0.025271222	0.038325295	0.07734996	0.011845574	0.064710036	0.01735814	0.047088504	0.001938656
chr2:133380647-133380837@@GPR39_3==wt	0.114314094	0.021435738	0.02535355	0.026918203	0.061936647	0.0213352	0.11201292	0.026777476	0.02911435	0.0218824	0.043639198	0.024169892	0.0108900815	0.022186145	0.013792291	0.0072262287	0.007835776	0.016855806	0.056141436	0.027850568	0.07806274	0.031814173	0.07580419	0.033266827	0.032357827	0.055238277	0.012928277	0.02444774	0.021976128	0.00678955	0.029867202	0.018225983	0.018316925	0.0341361	0.02122362	0.05395165	0.006702721	0.074159205	0.004082054	0.08088076	0.020105869	0.0634013	0.06719281	0.010354981	0.05371906	0.027385294	0.07899377	0.0013192743
chr2:133380667-133380857@@GPR39_3==wt	0.039458618	0.013524011	0.022094384	0.018335938	0.043483227	0.011796221	0.107304335	0.019581169	0.03723742	0.025629193	0.03388174	0.017917514	0.009861723	0.032756314	0.031914994	0.011024207	0.017710462	0.01242128	0.045776844	0.029038817	0.09058516	0.0314427	0.046507567	0.026379049	0.026967123	0.041974008	0.010882318	0.030232683	0.012451515	0.007258475	0.039884686	0.00858441	0.014316365	0.036506563	0.022556141	0.061196566	0.0051120818	0.055089355	0.0028097183	0.080552176	0.011592045	0.048642144	0.08410342	0.0110390335	0.049648315	0.022157222	0.042240337	0.0016508251
chr2:133380687-133380877@@GPR39_3==wt	0.036625594	0.019635275	0.026537359	0.02748783	0.052702412	0.01916574	0.050836697	0.025270984	0.042598292	0.03228429	0.028993577	0.029552907	0.02618821	0.020780131	0.044198498	0.01738596	0.033293515	0.027837351	0.046443865	0.047182515	0.07366243	0.03655052	0.056716517	0.023830578	0.03229797	0.063703984	0.012090579	0.01755339	0.017550647	0.007829115	0.03644596	0.02425985	0.012437448	0.033749074	0.024524003	0.06412451	0.014769331	0.035763547	0.009544462	0.07473591	0.015888244	0.028911546	0.05773379	0.009857178	0.061024576	0.016184628	0.024823189	0.00060009956
chr2:133380707-133380897@@GPR39_3==wt	0.08611742	0.020106927	0.024914429	0.021104962	0.06627232	0.01722981	0.07224408	0.029004037	0.033712298	0.02227424	0.036456093	0.028060988	0.023271978	0.03291513	0.02283436	0.020058617	0.023653954	0.024424538	0.078581125	0.03860721	0.09410648	0.020805046	0.05327843	0.021844983	0.019741908	0.061182186	0.013859972	0.012645155	0.016469732	0.005825624	0.030347422	0.022138879	0.012992278	0.020064354	0.02173765	0.09777808	0.013070241	0.052510396	0.009400263	0.0693056	0.011762723	0.030351236	0.04559125	0.009508938	0.049084947	0.014947683	0.039408043	0.0008419752
chr2:133380727-133380917@@GPR39_3==wt	0.09691751	0.029003292	0.017080784	0.02055405	0.07825653	0.02287373	0.069288835	0.03692171	0.025401697	0.01577112	0.034265205	0.02643077	0.024686143	0.031174898	0.0117470175	0.016689613	0.009767726	0.019283935	0.068179205	0.049749	0.05171694	0.014748007	0.085750505	0.01975803	0.014748797	0.07366927	0.010226205	0.015370026	0.022907197	0.006492853	0.034387723	0.042446285	0.011466026	0.020624816	0.014970645	0.074480236	0.015059575	0.05992438	0.011113733	0.060461193	0.0227371	0.03675291	0.023147583	0.007980928	0.03880678	0.015570253	0.0468307	0.0005761832
chr2:133380747-133380937@@GPR39_3==wt	0.0115817785	0.025749877	0.030961692	0.02770646	0.029841483	0.025279805	0.021953702	0.06328122	0.056754768	0.0610563	0.03616616	0.02046761	0.015576154	0.018107355	0.039028406	0.014057115	0.020136178	0.023287117	0.0065654516	0.053024337	0.0106211305	0.025143728	0.043704823	0.04205732	0.0308436	0.07800728	0.018544808	0.046359003	0.039751515	0.018267855	0.0640527	0.02534461	0.018265948	0.018664286	0.014424831	0.012685716	0.0313372	0.008986294	0.0071402043	0.02634126	0.0153426975	0.031188905	0.011059582	0.023610651	0.014886051	0.031011567	0.018894553	0.0012450665
chr2:133380767-133380957@@GPR39_3==wt	0.019630447	0.038437158	0.03139521	0.030467272	0.023948893	0.027064025	0.02775769	0.046473473	0.05222048	0.051468223	0.035401225	0.026778892	0.018653542	0.037162542	0.03468965	0.027739376	0.02272451	0.025960013	0.010267377	0.038368702	0.0164337	0.024263114	0.045226797	0.040556923	0.03457141	0.079698294	0.022871628	0.032948226	0.030967936	0.011214659	0.06374228	0.031395882	0.014255136	0.016442984	0.015663564	0.027120128	0.028630808	0.010132134	0.010783225	0.02263394	0.013402522	0.028946817	0.018022776	0.017915174	0.015327856	0.022366986	0.01941903	0.001694724
chr2:133380787-133380977@@GPR39_3==wt	0.008863762	0.032102257	0.029306486	0.023601547	0.02925244	0.023376554	0.0111029	0.07282606	0.061961457	0.06996703	0.025913	0.021985859	0.02760613	0.007437855	0.056113943	0.014559805	0.023422733	0.034143075	0.0033065528	0.07879114	0.006430924	0.026012987	0.05128333	0.041587114	0.030543357	0.10387808	0.018976524	0.033280417	0.04707539	0.025488004	0.051687866	0.03509824	0.014521733	0.021063998	0.013826713	0.00790067	0.042169347	0.00492011	0.013283178	0.022385985	0.018780723	0.02252841	0.0073654205	0.024833381	0.014373973	0.02656445	0.011567384	0.0005683452
chr2:133380807-133380997@@GPR39_3==wt	0.0078004748	0.032182395	0.027750224	0.02590689	0.02215311	0.025661692	0.008189991	0.064465255	0.0607152	0.061747402	0.02345772	0.026955694	0.032925785	0.010634661	0.04916668	0.01770787	0.022923574	0.03712918	0.0035079718	0.07862714	0.0053341687	0.024267524	0.05201468	0.035880074	0.030745178	0.106144875	0.016144589	0.026544452	0.046009943	0.0197047	0.055214107	0.047008976	0.010462254	0.016717315	0.0108508915	0.009083703	0.047089666	0.0034719408	0.01699987	0.017152295	0.01909101	0.01591383	0.0060406327	0.01648575	0.014117017	0.021966174	0.009158656	0.00038409233
chr2:133380827-133381017@@GPR39_3==wt	0.012867779	0.028022528	0.03026472	0.030929118	0.03058514	0.031394586	0.013587162	0.07243924	0.049438104	0.06775609	0.03182888	0.023226976	0.017762542	0.007141277	0.03154446	0.006774023	0.010570258	0.030546993	0.005007714	0.05491005	0.007312134	0.03344226	0.05911076	0.03840585	0.032248974	0.10540044	0.011223182	0.06517075	0.048561722	0.013988808	0.06559932	0.038361758	0.012679771	0.029596701	0.008434638	0.007021114	0.039508864	0.009167522	0.008792251	0.025003731	0.017391384	0.02953738	0.009420231	0.01582028	0.020507693	0.02978383	0.01836878	0.0004936904
chr2:133380847-133381037@@GPR39_3==wt	0.01386781	0.028585643	0.024766192	0.02747257	0.037094653	0.029353634	0.012672439	0.06164491	0.055694863	0.05612877	0.02379927	0.038711697	0.051998988	0.015608177	0.05246854	0.013899684	0.022942647	0.038565263	0.009960949	0.08667046	0.00869301	0.038150012	0.05619715	0.035309255	0.034728512	0.10292594	0.010166809	0.062845215	0.047170028	0.023483679	0.08344811	0.05089329	0.012589648	0.038023382	0.013100758	0.013097748	0.045608386	0.011347219	0.022130549	0.029645681	0.023149222	0.021742508	0.009754479	0.02075839	0.033663526	0.023496479	0.013303891	0.00092610717
chr2:133380867-133381057@@GPR39_3==wt	0.017408818	0.014769942	0.025472224	0.022627175	0.022763744	0.02126725	0.032639563	0.050468504	0.040177792	0.049096882	0.047811225	0.018318847	0.006375253	0.009769201	0.024547353	0.003245309	0.0071085244	0.008943379	0.006285906	0.02320598	0.010047704	0.026741967	0.0393959	0.03872548	0.025445744	0.053436503	0.007343948	0.0830417	0.027620614	0.009479538	0.062181517	0.010575131	0.018330589	0.023907393	0.0065356195	0.006991148	0.012761936	0.02145037	0.0013117492	0.025566667	0.011147112	0.058031544	0.0128976405	0.013935357	0.014191359	0.048082322	0.04146053	0.0014454573
chr2:133380887-133381077@@GPR39_3==wt	0.017018631	0.020961523	0.027037337	0.033599123	0.021424219	0.028624177	0.02930057	0.037199423	0.044515654	0.064573675	0.030729666	0.027666777	0.009629756	0.012732953	0.038404137	0.0060258955	0.013244882	0.013639599	0.006946251	0.026182845	0.01184167	0.03865339	0.036439806	0.039908662	0.0407615	0.053780273	0.008399427	0.06711297	0.030171737	0.0150334835	0.06515896	0.012748122	0.015201107	0.028305084	0.014703989	0.009197921	0.015506089	0.017248958	0.0026351064	0.029499099	0.015764743	0.04486932	0.020746276	0.021627039	0.02307652	0.032627046	0.027693063	0.0011627078
chr2:133380907-133381097@@GPR39_3==wt	0.017979354	0.019233152	0.02591227	0.033258706	0.023269951	0.024329469	0.04642093	0.036495954	0.037374824	0.060460225	0.03431706	0.020599991	0.0066526383	0.008608177	0.030700177	0.0036421567	0.007877007	0.0113814175	0.008498833	0.026062146	0.017274901	0.043687	0.039846122	0.04101315	0.04012017	0.055377454	0.00786826	0.053303167	0.029925272	0.00950861	0.047088206	0.010902345	0.01416482	0.03384614	0.011670798	0.009417221	0.010906145	0.02427873	0.001793459	0.037713304	0.014224201	0.06354077	0.029672667	0.013084903	0.02346626	0.034582928	0.038580433	0.0005930215
chr2:133380927-133381117@@GPR39_3==wt	0.020539626	0.025237367	0.032233	0.03678593	0.017850474	0.027672619	0.039908394	0.030717328	0.03858006	0.06456609	0.035023436	0.028393432	0.008509278	0.011008874	0.042695463	0.0046866536	0.014585748	0.012117386	0.008684948	0.022711277	0.013916239	0.04318084	0.03766805	0.039456323	0.041029483	0.0439153	0.007386625	0.053297207	0.027111962	0.010783851	0.056120694	0.009835079	0.017128333	0.03282626	0.012268454	0.008963361	0.010919407	0.02550213	0.0017841756	0.027782008	0.014628962	0.05779025	0.02481702	0.016180992	0.02202952	0.035222366	0.036744386	0.0010958761
chr2:133380947-133381137@@GPR39_3==wt	0.021699324	0.019887015	0.029849991	0.03389038	0.02077362	0.026030853	0.04787852	0.03590302	0.042395055	0.06758034	0.04075411	0.025332868	0.0063366294	0.016020596	0.03484106	0.005266443	0.0110024065	0.010640621	0.009015799	0.021169603	0.015977234	0.037801698	0.037798777	0.04057163	0.04065317	0.047892243	0.008832529	0.063965306	0.026129976	0.009684846	0.062086	0.009014741	0.016105905	0.029189095	0.011096805	0.0113520175	0.0107859075	0.025604427	0.0016631484	0.031933397	0.013487488	0.06505425	0.02637726	0.016001731	0.019297466	0.038076147	0.044243842	0.0016090274
chr2:133380967-133381157@@GPR39_3==wt	0.0495805	0.025081486	0.029204607	0.036837295	0.03658144	0.026365101	0.06118293	0.020593345	0.025712326	0.016484052	0.029254869	0.014171243	0.0034753531	0.054427564	0.00852944	0.014329448	0.00701423	0.0218779	0.054060236	0.011443168	0.047602504	0.04229434	0.07358344	0.020978808	0.042699635	0.052960724	0.015638769	0.03253761	0.01560694	0.006260827	0.049020603	0.04028386	0.012017161	0.03801693	0.013362274	0.04859902	0.0088512	0.038013667	0.006306827	0.04549925	0.020547241	0.032726184	0.04211907	0.011762187	0.030049682	0.014749691	0.038126826	0.0040157586
chr2:133380987-133381177@@GPR39_3==wt	0.033256814	0.013893202	0.019223586	0.019324958	0.055509165	0.013781786	0.05544035	0.02198778	0.027393028	0.018297136	0.024429947	0.006565973	0.0021151155	0.037286773	0.014016822	0.009742364	0.0069632977	0.015810385	0.064020485	0.016682297	0.06378463	0.049636453	0.07037723	0.02015619	0.039065897	0.057848826	0.015535861	0.039231688	0.01408875	0.010084733	0.052158818	0.03562753	0.010633215	0.057097316	0.01755713	0.05598876	0.007473305	0.036744177	0.0068873614	0.07908283	0.024314567	0.03567764	0.04860176	0.015390381	0.03998652	0.013348535	0.030612186	0.010929555
chr2:133381007-133381197@@GPR39_3==wt	0.026869535	0.015998662	0.022266671	0.025696978	0.04325363	0.015957952	0.05752808	0.01938653	0.022295058	0.01764521	0.024698332	0.0067021996	0.0018467903	0.04509127	0.0071148127	0.01049827	0.0039739907	0.014229491	0.040047303	0.015463293	0.052296102	0.060069412	0.073471874	0.022082686	0.04467459	0.056132525	0.015332609	0.030891627	0.0146668255	0.005483821	0.041274935	0.03241062	0.008766606	0.07222323	0.012646437	0.0421786	0.006552011	0.029444098	0.0040496886	0.06334934	0.021076888	0.03599888	0.061400205	0.008454278	0.046437174	0.015321463	0.03182283	0.0018771887
chr2:133381027-133381217@@GPR39_3==wt	0.02905123	0.010178998	0.01580903	0.018771172	0.04198636	0.011326358	0.051215738	0.017153025	0.019977719	0.017480388	0.022668853	0.0071763843	0.0024000853	0.025206298	0.008639306	0.0046843886	0.00280267	0.012897089	0.044767186	0.016350582	0.04863353	0.060028315	0.06406553	0.020726845	0.040330768	0.054130092	0.008539155	0.03679894	0.012373656	0.0053824037	0.041371644	0.028218418	0.008240491	0.07265103	0.012308255	0.04007426	0.0047685653	0.031594872	0.0041402876	0.06553438	0.019166827	0.033454493	0.05912067	0.0073478073	0.054397017	0.014316887	0.03017205	0.0008800924
chr2:133381047-133381237@@GPR39_3==wt	0.027864665	0.013023913	0.018460795	0.019362286	0.051658988	0.012977943	0.06104453	0.018463314	0.02173467	0.01961802	0.026816785	0.007780671	0.0032391697	0.041834354	0.013018578	0.007858768	0.006204352	0.013706058	0.05132024	0.022122175	0.060273916	0.0657012	0.06566472	0.02271755	0.03762397	0.051643357	0.008080646	0.0362747	0.013002396	0.006619498	0.045214206	0.025583625	0.010834143	0.092542365	0.0132406205	0.050093338	0.0057059675	0.040373564	0.0034972727	0.08193755	0.022296384	0.041971445	0.06807023	0.00918968	0.066645175	0.017855912	0.032806784	0.0013722777
chr2:133381067-133381257@@GPR39_3==wt	0.023373008	0.0076318085	0.017783314	0.016038612	0.049402878	0.009138569	0.06657678	0.015786126	0.016191646	0.014417857	0.021006718	0.0038440675	0.0015850216	0.019638687	0.008179247	0.0030455887	0.0022337586	0.011597738	0.06478952	0.020138845	0.08113854	0.0694779	0.062063262	0.018848449	0.035239965	0.05447316	0.007839397	0.030674353	0.011561245	0.0056441575	0.029905364	0.027895331	0.0069762766	0.08234273	0.01087293	0.055488393	0.00396803	0.037026778	0.0025953948	0.09198162	0.02195011	0.0352616	0.08301368	0.0060791224	0.06981948	0.012500703	0.029023021	0.0009741485
chr2:133381087-133381277@@GPR39_3==wt	0.04402183	0.0060731024	0.014703438	0.015300199	0.05772634	0.007934779	0.069665015	0.01518026	0.011396065	0.0106996	0.019754991	0.002636984	0.00078602135	0.006857559	0.003945887	0.001129508	0.00087216496	0.009009153	0.06085801	0.013989612	0.08546345	0.067807406	0.064387485	0.019669741	0.03115268	0.0452812	0.005511731	0.01921685	0.013001084	0.004467115	0.014781877	0.019627228	0.006776452	0.082520336	0.009883925	0.045345157	0.002912879	0.044288784	0.0016633421	0.10695936	0.019653171	0.04627052	0.103004545	0.0051846206	0.07892971	0.012549609	0.04685384	0.00036339462
chr2:133381107-133381297@@GPR39_3==wt	0.044094607	0.009501755	0.015605211	0.015545398	0.048259586	0.00922963	0.10520075	0.013938665	0.014107674	0.010505244	0.024584442	0.004184395	0.0015102327	0.024476081	0.004937902	0.0044032186	0.0023578852	0.008465037	0.084868	0.013349742	0.111311	0.0432079	0.05383955	0.021708623	0.028076604	0.036813587	0.009074926	0.015364036	0.011519864	0.005005792	0.017710596	0.016274989	0.007989541	0.05505936	0.014633507	0.07217857	0.0030326694	0.06650762	0.0019803643	0.09521185	0.020025477	0.04875493	0.10979675	0.0063113123	0.06496188	0.011974171	0.04635437	0.001406759
chr2:133381127-133381317@@GPR39_3==wt	0.03723879	0.009720877	0.01356563	0.013880491	0.036635533	0.007527724	0.08717997	0.009671405	0.009285599	0.007017702	0.018408641	0.0025901198	0.0009585172	0.018815532	0.0030731559	0.0030422658	0.0012109727	0.006716132	0.12170206	0.011321023	0.15527456	0.052340224	0.042301	0.01688169	0.027232528	0.027252287	0.008411452	0.0074699074	0.009925544	0.004024029	0.011453807	0.014681414	0.0053584278	0.049831733	0.018421292	0.095999956	0.0028086752	0.08178562	0.0017866343	0.0861436	0.017069727	0.031817332	0.14573434	0.003997594	0.063712224	0.006215483	0.03188096	0.00028079748
chr2:133381147-133381337@@GPR39_3==wt	0.015343741	0.010597646	0.019106776	0.018791497	0.036027566	0.009050578	0.11331116	0.014097497	0.012902185	0.03220935	0.021250099	0.0022974014	0.00058053434	0.018299028	0.009430781	0.0041374117	0.002618745	0.0048597157	0.039929107	0.007957548	0.17835468	0.0578008	0.026998013	0.031282693	0.037070826	0.024966553	0.010525659	0.015741006	0.010537356	0.004922226	0.021824762	0.005412549	0.006743327	0.04302363	0.015022054	0.044017494	0.005151555	0.046490744	0.00055520236	0.13195246	0.0079855025	0.037233144	0.2264452	0.0059890747	0.054540202	0.012019619	0.027181208	0.00072166324
chr2:133381167-133381357@@GPR39_3==wt	0.022061154	0.009569973	0.01847957	0.018605024	0.03916444	0.008880079	0.105945244	0.016051367	0.015873373	0.031429872	0.022598952	0.002431631	0.0006072074	0.010006398	0.010995701	0.0019531846	0.0019112825	0.005010411	0.03206916	0.010675117	0.12659848	0.072422296	0.034925938	0.03603229	0.041803032	0.030493319	0.00790073	0.025789082	0.012706026	0.007565528	0.02285634	0.006038919	0.008559585	0.058556274	0.015946373	0.034564003	0.0046693534	0.04856667	0.0006250441	0.11510874	0.010232687	0.045970738	0.1788054	0.008894995	0.054785907	0.017039776	0.034341037	0.00061635673
chr2:133381187-133381377@@GPR39_3==wt	0.035249174	0.008259162	0.017676428	0.014967799	0.03976424	0.008177936	0.10333586	0.016645238	0.01924564	0.025454238	0.027033448	0.0048140734	0.0011659414	0.022274226	0.01604703	0.003506288	0.0042105317	0.0049232095	0.033953026	0.010361105	0.11347595	0.06292896	0.02934593	0.03476861	0.036126435	0.022988185	0.007313147	0.036055684	0.013309136	0.007864967	0.038313463	0.0037584603	0.011323944	0.05130802	0.020741314	0.036442235	0.004077509	0.064569294	0.00061635673	0.10375552	0.007929295	0.050709546	0.15228617	0.012213826	0.06500062	0.020930663	0.048325315	0.00066423416
chr2:133381207-133381397@@GPR39_3==wt	0.041603476	0.013156414	0.021026567	0.016357139	0.04725015	0.0093845725	0.120219424	0.02561085	0.019668385	0.031907275	0.031860754	0.0034126043	0.000896737	0.015880495	0.008480296	0.0030047297	0.0021450669	0.005703166	0.0276324	0.010896385	0.10831627	0.04416217	0.04895483	0.04001139	0.037666604	0.039042667	0.01304321	0.029858306	0.017531663	0.0056818724	0.024084285	0.006730184	0.01072064	0.03400016	0.017391786	0.03586629	0.0059295446	0.056784943	0.0009560287	0.09991501	0.009711564	0.05913268	0.14622521	0.009989947	0.04165308	0.020757124	0.052569017	0.0007852465
chr2:133381227-133381417@@GPR39_3==wt	0.041099146	0.008372188	0.015055537	0.014350951	0.054145798	0.0082883835	0.14106116	0.018092528	0.015145406	0.020570964	0.029338524	0.0038497597	0.0013292581	0.011511713	0.0071490407	0.0021964312	0.0021244437	0.005798176	0.049890816	0.01300472	0.14388333	0.03891988	0.050385714	0.029186517	0.028771132	0.03838414	0.007906675	0.017605722	0.012147054	0.00443615	0.01616092	0.007599756	0.008488238	0.037939742	0.013877153	0.05066234	0.0037866235	0.05533047	0.0009097755	0.1239607	0.010767281	0.05315879	0.14090724	0.0061980933	0.05207789	0.01659435	0.048490524	0.00041554868
chr2:133381247-133381437@@GPR39_3==wt	0.039582416	0.007559374	0.01587677	0.01105988	0.047526598	0.0064843744	0.11120847	0.018323153	0.014138743	0.017610073	0.024871692	0.0031543523	0.00088858604	0.024650007	0.0074241757	0.0037476122	0.002865523	0.0050879866	0.052020982	0.007849038	0.15803576	0.028804943	0.041066512	0.022330225	0.020341635	0.029398799	0.007509455	0.029076204	0.011019602	0.0033091307	0.030764148	0.005715579	0.006705627	0.027789608	0.009997338	0.043841958	0.0041250885	0.057603016	0.0006517321	0.11865991	0.0065584034	0.043070167	0.14047076	0.0062394887	0.045617282	0.013088316	0.04645799	0.001252085
chr2:133381267-133381457@@GPR39_3==wt	0.045420527	0.0146933645	0.02105996	0.013546869	0.041529387	0.008149773	0.16260076	0.014312878	0.013189986	0.012544051	0.029426262	0.0070040226	0.0015916228	0.03737262	0.006157428	0.007620305	0.0052882135	0.0058758557	0.04798618	0.005841151	0.20440596	0.01849085	0.030417562	0.024308577	0.01487954	0.017697662	0.009248987	0.011502206	0.009512216	0.002723217	0.015822247	0.0029724836	0.01145564	0.019686535	0.0134948045	0.05409506	0.00356251	0.09328312	0.00051268935	0.10934937	0.004593447	0.045905754	0.16812573	0.0069571435	0.04027967	0.014923006	0.053427875	0.00080415606
chr2:133381287-133381477@@GPR39_3==wt	0.03358881	0.008193448	0.014444381	0.011437416	0.05646698	0.007041216	0.13845623	0.016563669	0.014818937	0.01873438	0.027432904	0.0039510727	0.0016051978	0.020783842	0.007797584	0.004044682	0.002803862	0.005300343	0.05483611	0.0124863535	0.1828056	0.025732815	0.041482806	0.022701323	0.019893825	0.034587204	0.00777179	0.019953161	0.00923799	0.0032706708	0.023297146	0.006523192	0.0075000226	0.02912195	0.011338353	0.05259849	0.003606528	0.05757512	0.0009836853	0.13644053	0.0069199204	0.045515835	0.14238366	0.005081564	0.053677917	0.013921827	0.04102342	0.0009034872
chr2:133381307-133381497@@GPR39_3==wt	0.034457058	0.008972615	0.015606388	0.0137396455	0.052090004	0.008396834	0.13346544	0.015913993	0.014790848	0.018867165	0.025435954	0.005414039	0.002501607	0.014554262	0.008787259	0.0031913966	0.0030319542	0.006971985	0.055342868	0.013980478	0.17288394	0.030565351	0.04265888	0.021175578	0.023315966	0.03666216	0.0066799372	0.019424558	0.009977192	0.0032978803	0.021179184	0.008022964	0.008225799	0.033049196	0.010677949	0.04418111	0.003667727	0.061227515	0.001125887	0.13490891	0.007357806	0.045497596	0.13699001	0.00490278	0.05827014	0.014667794	0.04191667	0.0006765425
chr2:133381327-133381517@@GPR39_3==wt	0.0367914	0.014106676	0.016067341	0.016843528	0.0576199	0.012295395	0.11579105	0.0251908	0.019118115	0.02857913	0.036211982	0.007704705	0.0036194026	0.023191616	0.011432111	0.0054115057	0.0042738467	0.0065814108	0.052072823	0.018771723	0.11816318	0.03124401	0.05170065	0.029820874	0.027358785	0.044036508	0.009407073	0.02894184	0.01716964	0.005316794	0.030572638	0.0111617595	0.010809541	0.03356789	0.015592754	0.04532206	0.006388247	0.063646615	0.0019237548	0.12688833	0.01312612	0.061613858	0.12833247	0.007442847	0.057757154	0.021142662	0.04921417	0.0011246204
chr2:133381347-133381537@@GPR39_3==wt	0.04661116	0.008638576	0.016141698	0.013943866	0.055422693	0.010470346	0.1033314	0.033525586	0.014805317	0.028697953	0.036637306	0.0034475476	0.00078618526	0.0084067285	0.0057477653	0.0011191368	0.001106739	0.003600046	0.026164025	0.00952518	0.0860714	0.025896162	0.04773274	0.030122235	0.020491883	0.036944628	0.00578627	0.054825485	0.01968138	0.004086867	0.032302067	0.0066758543	0.009082794	0.02868177	0.00794895	0.018943027	0.0060212314	0.06293206	0.0005107075	0.1062033	0.00800392	0.06847723	0.09396392	0.007047206	0.041794702	0.025909424	0.06892386	0.0010651946
chr2:133381367-133381557@@GPR39_3==wt	0.024449617	0.010188818	0.012016118	0.013822809	0.055162996	0.010409147	0.09668371	0.02583398	0.015280083	0.034053385	0.024475008	0.0035677105	0.0013798773	0.014811546	0.01009132	0.0022610426	0.0018546879	0.003536597	0.05296935	0.017951295	0.102794975	0.03185068	0.04745415	0.0220799	0.022900715	0.045807302	0.005214408	0.050740898	0.015762419	0.0048238635	0.044198647	0.0098888725	0.0052912086	0.03517078	0.010274112	0.038196355	0.006739974	0.0589844	0.0008840561	0.11728516	0.012413338	0.051380172	0.091490075	0.0058760345	0.050347686	0.014481917	0.034776673	0.0007803887
chr2:133381387-133381577@@GPR39_3==wt	0.042121083	0.015261933	0.016158983	0.01507239	0.052355707	0.011573449	0.11515181	0.02800621	0.016954347	0.025938556	0.028778717	0.005189523	0.0015396178	0.033582717	0.008914083	0.005403176	0.0034818798	0.0045404583	0.048868135	0.011427566	0.10880858	0.021683946	0.049742356	0.023423195	0.019135937	0.04193954	0.0076696873	0.039428428	0.015751898	0.0039756447	0.048201695	0.008325174	0.007391691	0.0229595	0.010843396	0.041067466	0.0068537593	0.08021258	0.00096580386	0.09623122	0.008986339	0.052858755	0.08559127	0.007305026	0.03543049	0.014845222	0.04837519	0.001591593
chr2:133381407-133381597@@GPR39_3==wt	0.032248124	0.01515241	0.021717325	0.01603961	0.06361663	0.012966737	0.054677904	0.05093828	0.025292248	0.036551133	0.03225939	0.004214868	0.0011580437	0.038401425	0.012097374	0.006931573	0.0046398044	0.006255597	0.026837736	0.016312018	0.05025138	0.026310757	0.054980963	0.031551957	0.022770762	0.05655153	0.011461854	0.0913278	0.027851135	0.008544907	0.092715815	0.011241585	0.009750143	0.024806172	0.01121369	0.026443288	0.01320219	0.046030402	0.0013207793	0.07814376	0.011988431	0.05063884	0.04869458	0.014901102	0.029241025	0.020287305	0.040990725	0.0038590282
chr2:133381427-133381617@@GPR39_3==wt	0.024698079	0.025065541	0.027594209	0.020372167	0.042297482	0.017237693	0.045449987	0.0524389	0.03565204	0.05379471	0.03295897	0.009312242	0.0026059747	0.05020514	0.026093334	0.011191964	0.01309599	0.009375572	0.018424228	0.0148781985	0.032646537	0.025445312	0.037169486	0.036459744	0.029486373	0.047881767	0.012885496	0.088585794	0.027198985	0.013934419	0.08750686	0.008674338	0.015002534	0.020667762	0.0148370415	0.023877382	0.015910447	0.036051735	0.00175111	0.05023977	0.009259254	0.048324168	0.03753425	0.030521393	0.019733444	0.025077075	0.03418374	0.0055134743
chr2:133381447-133381637@@GPR39_3==wt	0.02449435	0.012158498	0.01933743	0.015027463	0.05303061	0.01309213	0.045413285	0.05220139	0.03143294	0.040590987	0.04091537	0.0063770413	0.002262175	0.01847805	0.016363978	0.0034421533	0.0042699575	0.0065422207	0.016863897	0.02281423	0.025360897	0.029205322	0.050745457	0.032878026	0.024671048	0.061102703	0.008518055	0.100342184	0.023876429	0.0090842545	0.069785744	0.010502562	0.013715416	0.03308758	0.008064836	0.015813231	0.009815946	0.034804925	0.0013513118	0.057396635	0.013376638	0.062814176	0.032008097	0.014493287	0.024887726	0.033308297	0.040863052	0.0025379658
chr2:133381467-133381657@@GPR39_3==wt	0.044494182	0.01741001	0.036042705	0.012081116	0.028822586	0.009646624	0.039322227	0.040312544	0.031072184	0.019775063	0.05259739	0.011861235	0.0018679649	0.14749114	0.008779064	0.03333865	0.01642184	0.011219695	0.015873164	0.007871047	0.034865364	0.016214728	0.03666015	0.038427636	0.019205347	0.036395684	0.025837645	0.040962845	0.016421184	0.0050958246	0.0562343	0.0049197674	0.016395777	0.014640853	0.009073406	0.04607983	0.006886959	0.027379826	0.0010316223	0.028329894	0.005696416	0.04050128	0.05536534	0.019761875	0.015626848	0.027120918	0.04405147	0.023297831
chr2:133381487-133381677@@GPR39_3==wt	0.044544235	0.024284527	0.021454394	0.019233152	0.05266355	0.015748665	0.05358781	0.04717183	0.031152025	0.042146564	0.03311397	0.006235376	0.0023496896	0.04195769	0.020763293	0.010820031	0.007109806	0.008986026	0.036440387	0.022990033	0.03754726	0.04316695	0.06629576	0.041750595	0.040246263	0.055556	0.015730724	0.08006425	0.033808276	0.01962091	0.07667892	0.019347146	0.015362263	0.041035503	0.022646263	0.031720772	0.013623923	0.06958614	0.003115639	0.061323777	0.03027539	0.057774693	0.059680298	0.028277442	0.041397393	0.02609992	0.04916285	0.0027765185
chr2:133381507-133381697@@GPR39_3==wt	0.05096945	0.024493113	0.028872699	0.019482344	0.04129614	0.014280617	0.059306815	0.04382749	0.029088706	0.029492885	0.03889361	0.0065377057	0.0014344901	0.025779366	0.010636851	0.0069603473	0.005078599	0.0112550855	0.017956018	0.011209294	0.035790965	0.033933938	0.055557683	0.051081717	0.037308335	0.045651063	0.018079445	0.064224035	0.030167118	0.012695193	0.043054536	0.010712087	0.021377757	0.030352741	0.018014327	0.021050066	0.009346217	0.06135434	0.0018474609	0.045591235	0.015951708	0.066443786	0.06703605	0.02692324	0.0284798	0.03303741	0.06117916	0.0047312677
chr2:133381527-133381717@@GPR39_3==wt	0.037124053	0.036535874	0.0395997	0.022897989	0.042417362	0.01593265	0.037221238	0.034567565	0.046107545	0.03760837	0.029439881	0.014096096	0.008055717	0.05298105	0.047693327	0.030157253	0.037159458	0.028807804	0.023408115	0.027670637	0.036981925	0.043419644	0.045419842	0.03744328	0.045243025	0.046589926	0.025068164	0.041812375	0.02494973	0.024149895	0.05822669	0.015964657	0.024730518	0.039470583	0.03603013	0.037853226	0.015772223	0.05312717	0.0072705597	0.045768827	0.015960932	0.036518544	0.051917344	0.03511481	0.035944194	0.025725767	0.032264233	0.0038001835
chr2:133381547-133381737@@GPR39_3==wt	0.064706296	0.01815331	0.03645301	0.007527739	0.022552505	0.007753864	0.030655146	0.03519039	0.018286109	0.008848429	0.030164853	0.005211547	0.001236707	0.058924407	0.0036237836	0.018563926	0.007983401	0.017987177	0.021894023	0.0040983856	0.042967394	0.009798408	0.029935867	0.02867888	0.0114058405	0.022911593	0.026499331	0.028906986	0.013781324	0.0077719092	0.03309025	0.005449608	0.015351921	0.0114976615	0.0077943206	0.047007024	0.0054086596	0.036748692	0.0012111366	0.019739836	0.0056883395	0.023972496	0.03838177	0.02924174	0.008154646	0.014146179	0.044907868	0.28631994
chr2:133381567-133381757@@GPR39_3==wt	0.07612158	0.030107036	0.031359315	0.015443653	0.03717597	0.012581244	0.03488259	0.049297422	0.032336846	0.020817578	0.039820865	0.013960093	0.0032100827	0.059339926	0.010821894	0.017446905	0.011701584	0.017742753	0.017872468	0.011900932	0.022956401	0.02119869	0.0502944	0.044490904	0.02856952	0.039583907	0.02551964	0.050205395	0.033940643	0.012669444	0.045408383	0.009606689	0.022873059	0.021023154	0.020886049	0.025686815	0.0082178265	0.07099779	0.0029187053	0.031259626	0.014394164	0.052550435	0.04380147	0.03206554	0.026958182	0.030196846	0.06005025	0.009699926
chr2:133381587-133381777@@GPR39_3==wt	0.039871633	0.037238926	0.040833846	0.018517658	0.019652247	0.014985099	0.033569664	0.043465346	0.03630966	0.023167491	0.039283782	0.013632163	0.0026525855	0.092919305	0.010984048	0.031404927	0.01686953	0.019595832	0.013576537	0.009704933	0.01777403	0.019804463	0.04241219	0.042637706	0.028323546	0.034847125	0.030103609	0.052831173	0.030799553	0.009561107	0.061151117	0.009826034	0.018319577	0.014894083	0.014250055	0.025719702	0.010762855	0.04027228	0.0022833645	0.01961565	0.012330785	0.044023752	0.031299368	0.024573773	0.013220534	0.0243873	0.043549478	0.0162694
chr2:133381607-133381797@@GPR39_3==wt	0.063835695	0.030125663	0.027585074	0.021025553	0.031854346	0.018353939	0.033069372	0.048597246	0.041459307	0.024757683	0.039421618	0.020650685	0.0063544065	0.042280078	0.017248139	0.013368577	0.014198497	0.021014884	0.020228192	0.015604243	0.01799506	0.028936476	0.053823754	0.04419054	0.039776266	0.049208254	0.016055986	0.07264811	0.03634554	0.013512269	0.0666468	0.016016498	0.025005758	0.025813773	0.024909973	0.022679642	0.01163137	0.059970424	0.0053055584	0.027802765	0.016054899	0.05349812	0.04107149	0.030012801	0.026440486	0.030773297	0.053400114	0.0063472986
chr2:133381627-133381817@@GPR39_3==wt	0.03925821	0.04208085	0.036929727	0.027050853	0.017849311	0.023764074	0.038148224	0.04012291	0.046110466	0.028321773	0.046615362	0.031094775	0.0069548935	0.054967448	0.021976843	0.023957863	0.02007167	0.019168153	0.014157012	0.013868406	0.014693335	0.027282357	0.03773342	0.048787057	0.036805764	0.032055333	0.023550421	0.048426777	0.037229985	0.015603885	0.059129372	0.01113528	0.028230965	0.023754522	0.029598907	0.023329258	0.012891188	0.068021566	0.0036133975	0.019427985	0.014922351	0.059953555	0.033073097	0.03480999	0.019567192	0.038375452	0.050634474	0.0048829466
chr2:133381647-133381837@@GPR39_3==wt	0.018258333	0.019901589	0.026135996	0.026877195	0.017780498	0.025784314	0.03068678	0.056444913	0.04963723	0.035168067	0.0459788	0.015350416	0.0033652037	0.018414527	0.01727134	0.007168129	0.008394703	0.011538163	0.006536901	0.013706803	0.0075164884	0.030351534	0.038474515	0.049438223	0.03900096	0.047946602	0.013445422	0.1026493	0.037788227	0.014031827	0.077737615	0.012940168	0.023151502	0.021824539	0.009776771	0.0072667897	0.015207961	0.026180565	0.002552718	0.018616438	0.015581638	0.0655622	0.015190631	0.023834527	0.012331918	0.045458183	0.0455994	0.0057043135
chr2:133381667-133381857@@GPR39_3==wt	0.01990804	0.023340732	0.03256549	0.030850485	0.03888148	0.027807057	0.031245485	0.06185788	0.06323227	0.047725827	0.045431346	0.018431589	0.006292358	0.04001601	0.035071313	0.017561316	0.026278302	0.020524189	0.009555697	0.017961398	0.015098825	0.033087283	0.03340648	0.047705337	0.04352714	0.053411037	0.01820983	0.09183785	0.033669457	0.024529472	0.078212604	0.013351306	0.028969392	0.026481971	0.0143906325	0.0147848725	0.024615288	0.022752807	0.005048871	0.037005857	0.0121631175	0.053338602	0.020008594	0.04584615	0.019936442	0.04552397	0.040303946	0.008263722
chr2:133381687-133381877@@GPR39_3==wt	0.019053206	0.010475129	0.019170806	0.021335766	0.046131045	0.018892482	0.028924704	0.06941904	0.053180605	0.045051962	0.032662496	0.00802283	0.0029209405	0.022171125	0.024860129	0.007022932	0.009087488	0.011288717	0.012776032	0.021142468	0.01717192	0.041579112	0.044080988	0.044031233	0.045598	0.070044816	0.015271127	0.14396615	0.038792238	0.024497285	0.0924388	0.017294392	0.01493679	0.03143835	0.01219894	0.012799889	0.02338025	0.022047713	0.0039319843	0.047356397	0.017048672	0.0529411	0.024113238	0.03486219	0.024797872	0.030489817	0.034873605	0.00846234
chr2:133381707-133381897@@GPR39_3==wt	0.015787542	0.00880672	0.02362746	0.021715641	0.04610516	0.017648488	0.03663376	0.0628048	0.054139286	0.056061357	0.0518426	0.008643568	0.0025102347	0.018628702	0.023863554	0.004859835	0.008142084	0.008833736	0.006857127	0.018102154	0.017361835	0.031259	0.031059623	0.048184887	0.037112176	0.061539337	0.015099943	0.109825015	0.02525717	0.0141569525	0.071777865	0.008736178	0.02258642	0.023133576	0.008444741	0.010542497	0.017659694	0.01492165	0.0017286539	0.04588285	0.008526817	0.062198937	0.02438353	0.03217821	0.020303592	0.047365427	0.03860642	0.006498754
chr2:133381727-133381917@@GPR39_3==wt	0.025891945	0.014272526	0.023549035	0.023328036	0.061042562	0.021791488	0.047100008	0.043193474	0.052046195	0.055575177	0.048898727	0.01979436	0.0099324435	0.02486357	0.039034873	0.012035102	0.022247344	0.012311757	0.018184602	0.02992247	0.026871026	0.02525507	0.036035553	0.0371162	0.02976638	0.058130577	0.011441782	0.066000775	0.019027412	0.013463482	0.06919366	0.010280043	0.019835114	0.033222273	0.00985378	0.02331695	0.016849846	0.024422526	0.0032207072	0.06527129	0.011580437	0.059839875	0.02524893	0.025896445	0.041043445	0.040137082	0.04085064	0.0049794912
chr2:133381747-133381937@@GPR39_3==wt	0.018997058	0.017975941	0.022898063	0.03153707	0.064204216	0.025399461	0.0448194	0.04647708	0.04804127	0.066334516	0.037166893	0.012411103	0.008111015	0.009848759	0.045637086	0.009076327	0.015412077	0.016550943	0.015912712	0.03828931	0.02650109	0.038770214	0.0403727	0.041567177	0.04248604	0.06954987	0.013620183	0.05291696	0.027182415	0.019830227	0.056516558	0.020181164	0.016406998	0.042146206	0.010650992	0.016225383	0.023463383	0.021593913	0.005246356	0.0761586	0.019372493	0.055976138	0.023751989	0.022341698	0.04217139	0.034916162	0.035759374	0.0015340298
chr2:133381767-133381957@@GPR39_3==wt	0.03390138	0.010683119	0.016214356	0.021342814	0.059685484	0.01584725	0.052730814	0.034880728	0.047704265	0.038653582	0.03599289	0.01351656	0.009786382	0.03370273	0.04022102	0.009860352	0.014452308	0.011862397	0.038308904	0.040280163	0.040032223	0.05454451	0.040820822	0.03847781	0.045204476	0.05531074	0.010535419	0.06748797	0.022361368	0.021838024	0.0716524	0.0141056925	0.019028887	0.06742497	0.024416968	0.03983158	0.010437116	0.041935176	0.005395174	0.083174616	0.021953553	0.06024693	0.050081253	0.026527941	0.07152422	0.031137839	0.042119637	0.0026317835
chr2:133381787-133381977@@GPR39_3==wt	0.029140905	0.014629021	0.041635826	0.02134937	0.045630038	0.017484695	0.03383723	0.037294745	0.061985314	0.07124892	0.037108764	0.020768851	0.012777194	0.009460166	0.09154071	0.0069078654	0.050632045	0.024577335	0.014459431	0.030955687	0.028101996	0.026904851	0.021822736	0.04701589	0.030657634	0.03467618	0.013590455	0.023664579	0.020433232	0.039634854	0.020320252	0.004607022	0.04231772	0.035095796	0.032400787	0.023329437	0.016581148	0.022598356	0.003948733	0.051035598	0.011533007	0.039331317	0.03321603	0.07813816	0.036275133	0.04963252	0.031528383	0.0018265098
chr2:133381807-133381997@@GPR39_3==wt	0.02509971	0.011379451	0.04294005	0.01832527	0.044422135	0.015349686	0.04091385	0.032229513	0.060303092	0.06732391	0.035975665	0.025383756	0.014567524	0.004970163	0.12954135	0.0051041245	0.08198713	0.022978768	0.0058820993	0.025979638	0.025492355	0.017680928	0.016793966	0.042479098	0.022871971	0.025524125	0.010927305	0.01604797	0.015053481	0.033992708	0.009992659	0.0019051731	0.05332513	0.021307424	0.026425287	0.012481749	0.011807948	0.017200574	0.001593411	0.0471884	0.0059429705	0.040468037	0.027062997	0.09160446	0.026401326	0.05839528	0.034859464	0.0018243939
chr2:133381827-133382017@@GPR39_3==wt	0.018299863	0.02462186	0.06207876	0.02594611	0.038975358	0.016642287	0.035280317	0.025763467	0.07637176	0.045970872	0.028313652	0.022526383	0.013790801	0.009028614	0.13640288	0.03262627	0.14953993	0.030300617	0.005537078	0.027217314	0.026721999	0.022904664	0.0171666	0.040837213	0.0354957	0.023923233	0.025457084	0.01246199	0.015837848	0.04422553	0.010742322	0.0026375353	0.047325447	0.023767784	0.052203715	0.015117973	0.013494268	0.0155686885	0.0040465593	0.045833975	0.008760989	0.029947817	0.031965867	0.07916166	0.024985969	0.04203339	0.025790676	0.0010859817
chr2:133381847-133382037@@GPR39_3==wt	0.024464682	0.03776069	0.0620849	0.036792472	0.012265399	0.024483055	0.058907107	0.012217358	0.046815783	0.052151054	0.035185516	0.0328279	0.0095167905	0.007789284	0.08811103	0.016364515	0.083423615	0.02330108	0.003505513	0.014773294	0.027783677	0.028755754	0.016408622	0.052076727	0.04814069	0.012579232	0.01598905	0.007375166	0.0144987255	0.024145022	0.0060028136	0.0014958531	0.04414937	0.021685004	0.043395594	0.012346745	0.0074876994	0.029075712	0.0011661351	0.028271228	0.0064804703	0.0423245	0.07613863	0.043591544	0.02246967	0.055233657	0.040337265	0.00052826107
chr2:133381867-133382057@@GPR39_3==wt	0.02666983	0.033482492	0.06315966	0.033687025	0.011273667	0.021029681	0.06978655	0.011805013	0.061206803	0.0424615	0.034046993	0.046357423	0.009947881	0.013405323	0.07194291	0.014498606	0.07952583	0.022253558	0.0048001856	0.010869488	0.03231381	0.03104484	0.02018778	0.045359194	0.052764937	0.01410909	0.019022167	0.013876796	0.01271534	0.018233255	0.008225873	0.0014031827	0.035115138	0.021909028	0.054315895	0.014214724	0.0042025	0.043754473	0.0011198074	0.026379406	0.0060631484	0.038646564	0.08475448	0.040992603	0.016386956	0.04058343	0.03624323	0.0012625605
chr2:133381887-133382077@@GPR39_3==wt	0.016715407	0.043760896	0.06824209	0.03976898	0.00872913	0.02580516	0.080140874	0.009746149	0.059766248	0.045090497	0.03614542	0.054959774	0.011589751	0.0069324225	0.07844411	0.011255279	0.06842157	0.020080134	0.0024942458	0.012421504	0.028968006	0.027077138	0.01469256	0.051741704	0.051418796	0.010755047	0.022935703	0.008789152	0.012053847	0.024253279	0.004600078	0.0010251105	0.041846827	0.018442616	0.05645995	0.00874868	0.0037933886	0.02696	0.00088095665	0.021196827	0.005625829	0.032499358	0.07081406	0.03933999	0.012588859	0.052114442	0.032536224	0.00071781874
chr2:133381907-133382097@@GPR39_3==wt	0.01517567	0.034230486	0.06871392	0.041648313	0.008477211	0.024775907	0.07033616	0.01075168	0.06384742	0.068389505	0.036187157	0.039460823	0.0066930205	0.00290744	0.08405706	0.0044605285	0.04268293	0.018889993	0.0014908016	0.010666668	0.025143892	0.03172715	0.014005482	0.059869707	0.055341423	0.010236248	0.018458292	0.010830522	0.012782291	0.024016544	0.005061105	0.0008494556	0.041800916	0.019383803	0.04302208	0.0056678206	0.0041715205	0.022188261	0.0005940348	0.021649197	0.004471272	0.034469917	0.07210986	0.040399075	0.011230245	0.0658088	0.032745406	0.00048671663
chr2:133381927-133382117@@GPR39_3==wt	0.019446924	0.037454233	0.05010116	0.028114915	0.008696586	0.017842904	0.06642406	0.0073856115	0.052373037	0.03416884	0.029042795	0.049600348	0.01220046	0.0041333884	0.08377366	0.007366538	0.06167032	0.01682657	0.0025689602	0.0104673505	0.027726665	0.029849797	0.012504473	0.048624545	0.048418134	0.007112801	0.016117826	0.0063010603	0.011212215	0.030343741	0.003188327	0.000704661	0.043687463	0.024549216	0.06954326	0.008309126	0.0024573952	0.037301466	0.00079089403	0.022673488	0.0056076646	0.032005563	0.07883981	0.04118572	0.015814364	0.0547996	0.033628345	0.00038856268
chr2:133381947-133382137@@GPR39_3==wt	0.027209193	0.036781535	0.05305855	0.021250635	0.017108023	0.013983622	0.1741879	0.0077530295	0.033788368	0.014059007	0.038700745	0.021075904	0.0049653053	0.047342345	0.021730721	0.026285827	0.03129369	0.017270252	0.017218873	0.009454027	0.10963723	0.021366253	0.019882143	0.030988708	0.026984066	0.010519028	0.03181982	0.006472826	0.0075507164	0.011598542	0.0076325536	0.0018807203	0.026131183	0.022137716	0.04027556	0.04834503	0.002665624	0.058368623	0.000998944	0.04077016	0.0065178275	0.027988851	0.108872026	0.016304612	0.017276347	0.03268577	0.036687776	0.0028885156
chr2:133381967-133382157@@GPR39_3==wt	0.035099715	0.017393127	0.020357192	0.02560009	0.03104338	0.018569514	0.24819681	0.008560523	0.013257727	0.014296532	0.026305437	0.010159656	0.0018910319	0.010377064	0.0047213286	0.0031306148	0.0022968948	0.0069607794	0.050619602	0.0067912787	0.20840733	0.021025285	0.026615188	0.023061812	0.023413181	0.017180279	0.010938317	0.0060316175	0.008617684	0.0034510493	0.0047531873	0.0041546077	0.013616428	0.020689875	0.025257394	0.053153902	0.003394723	0.07783653	0.0007029325	0.08681624	0.0070745945	0.03772098	0.16124618	0.00683406	0.03609617	0.016659722	0.039726585	0.00029867887
chr2:133381987-133382177@@GPR39_3==wt	0.07905945	0.02050063	0.021666303	0.021692902	0.0391977	0.015406787	0.231386	0.010527417	0.011013702	0.01080139	0.030017525	0.008196905	0.0010985732	0.0116675645	0.002226904	0.0030025095	0.0015631318	0.005979553	0.04470706	0.0045833886	0.19156453	0.014985248	0.03406395	0.025906876	0.016807541	0.01637669	0.00999324	0.006518811	0.010049611	0.0030312836	0.0048965365	0.0033333749	0.014924601	0.021095648	0.018974468	0.04073532	0.0030971467	0.1285428	0.0005825907	0.0803878	0.00671266	0.05002886	0.14360812	0.0071064383	0.043921694	0.019392386	0.070988595	0.00038942695
chr2:133382007-133382197@@GPR39_3==wt	0.0726991	0.011235759	0.01338093	0.014125735	0.048763663	0.010518104	0.2201552	0.01181598	0.008521259	0.007927015	0.026594386	0.004986778	0.00087186694	0.0144366175	0.0016199201	0.0022478849	0.0008610636	0.0040124357	0.05803427	0.0053304285	0.2109355	0.012273669	0.03960471	0.019145787	0.010840908	0.020013213	0.0062847733	0.0070630014	0.008486539	0.0019221902	0.0068205595	0.0037648082	0.009273469	0.020965442	0.012562022	0.04907511	0.0025632977	0.112622485	0.00043705106	0.10444926	0.0064457506	0.048204243	0.12315598	0.0046685636	0.05051674	0.013825461	0.06871493	0.00035652518
chr3:69985229-69985419@@MITF_1==wt	0.05352953	0.018741772	0.040986553	0.025764555	0.06411584	0.01997304	0.07171099	0.050295338	0.04277551	0.035581127	0.047146887	0.009614006	0.0018313527	0.020690873	0.021216542	0.006564796	0.013616458	0.02052021	0.018639326	0.01391682	0.043148965	0.021208465	0.066206634	0.046527863	0.028865322	0.055458114	0.019031778	0.04934211	0.028259382	0.012360156	0.036100015	0.017589182	0.032650813	0.022684097	0.011520013	0.022344917	0.011969492	0.028493524	0.0027462244	0.0638265	0.018975988	0.053086847	0.031843796	0.033959165	0.026989922	0.04175587	0.057306573	0.011881292
chr3:69985249-69985439@@MITF_1==wt	0.04195793	0.019665793	0.056913808	0.0109243095	0.010117009	0.008817226	0.042363375	0.024418399	0.042141944	0.010278881	0.07147317	0.025932625	0.0055507123	0.22988205	0.012034684	0.08500031	0.06763603	0.02435048	0.01795727	0.0055205077	0.04558362	0.0069654435	0.020540953	0.038600713	0.011767954	0.021206483	0.048711196	0.009719446	0.009421602	0.003108114	0.0306741	0.0051473975	0.025863767	0.005689025	0.007793367	0.107786804	0.0063426346	0.008689642	0.0022798777	0.0104958415	0.0031228215	0.018386453	0.04157637	0.020417616	0.00740546	0.026719004	0.035786763	0.0718147
chr3:69985269-69985459@@MITF_1==wt	0.02586998	0.016029343	0.036278695	0.019435778	0.032248512	0.013689399	0.095222905	0.03654027	0.051404953	0.047752842	0.048474982	0.011446148	0.0037067384	0.040501714	0.03571026	0.012767419	0.02335991	0.017859295	0.01527372	0.014324263	0.0582605	0.022142604	0.03345613	0.04550548	0.030638173	0.04734522	0.020065159	0.05288863	0.013605878	0.009823963	0.054573506	0.005558744	0.02389954	0.021553978	0.01194483	0.038905814	0.009432539	0.019644693	0.0020691752	0.047472164	0.0055927783	0.055365354	0.06508063	0.028728798	0.016838357	0.037270054	0.04287094	0.013722822
chr3:69985289-69985479@@MITF_1==wt	0.02949208	0.044223636	0.053910866	0.025331333	0.042852566	0.020817012	0.04685895	0.04415004	0.06737198	0.038778126	0.034872144	0.019150898	0.014104828	0.047109008	0.053540528	0.084509	0.11001459	0.05024025	0.00808233	0.023948997	0.026048467	0.019012988	0.04335232	0.0384645	0.030708909	0.060349613	0.039172545	0.020571083	0.023445383	0.015588701	0.041479707	0.020552024	0.026073292	0.017005652	0.01837948	0.02734758	0.035247892	0.019374087	0.017737344	0.043502197	0.00936541	0.04681346	0.034728557	0.035406575	0.017998874	0.031724557	0.040385857	0.006269142
chr3:69985309-69985499@@MITF_1==wt	0.02417405	0.04383497	0.052959263	0.033980414	0.044606745	0.027196765	0.027767777	0.051430464	0.068611056	0.03818643	0.029008165	0.021174848	0.015217572	0.035580337	0.04884471	0.06571795	0.07820013	0.058730736	0.00869751	0.041215777	0.018095374	0.024273202	0.05946091	0.039498568	0.038069367	0.08336994	0.04351023	0.017505735	0.034872144	0.022299454	0.036193103	0.034395456	0.02141735	0.017599553	0.021824196	0.02566892	0.030624524	0.008658543	0.019813731	0.037008777	0.02320391	0.025595784	0.017023087	0.0319902	0.019849196	0.024397388	0.023962095	0.004875049
chr3:69985329-69985519@@MITF_1==wt	0.016502678	0.05513245	0.06917688	0.03315261	0.031681806	0.026540577	0.028835729	0.04710926	0.07029596	0.042742386	0.037913397	0.020604238	0.014888868	0.027437538	0.03960216	0.083766	0.086436376	0.06740762	0.0038606972	0.032755613	0.018005624	0.022388428	0.046524942	0.044866458	0.0339348	0.069966465	0.047387242	0.016973943	0.027672157	0.015806496	0.025538906	0.023398712	0.023510545	0.017461583	0.01554893	0.017281562	0.034899086	0.0077548176	0.016605169	0.031025842	0.0108100325	0.033058137	0.024299532	0.02621378	0.013735056	0.034172714	0.025513962	0.0023530573
chr3:69985349-69985539@@MITF_1==wt	0.01575008	0.057525784	0.081078425	0.030636072	0.018295825	0.02443862	0.02030383	0.0472918	0.071786314	0.035932124	0.034563288	0.02001433	0.011035025	0.036425352	0.03265685	0.09736484	0.09105392	0.07126148	0.0028452575	0.0205383	0.011602983	0.020365998	0.03663653	0.055938706	0.038526148	0.052551225	0.0697996	0.01373601	0.031181335	0.02285926	0.020956561	0.016489565	0.027595356	0.012676641	0.020038322	0.017361209	0.029047668	0.0047186315	0.013679326	0.017762884	0.013237104	0.02276215	0.022264361	0.039708093	0.008388311	0.033014312	0.019575045	0.004817143
chr3:69985369-69985559@@MITF_1==wt	0.008365706	0.08171177	0.09282628	0.049375743	0.0054685175	0.036979675	0.019193113	0.021962315	0.06736998	0.060667768	0.025214836	0.02702491	0.015149131	0.0060498416	0.075221434	0.0652459	0.11871725	0.06111534	0.0009203553	0.022429854	0.0071995556	0.021467432	0.020839766	0.059133753	0.0512556	0.029591292	0.05336626	0.0052360594	0.024480253	0.023752749	0.009323746	0.01046057	0.021694094	0.008070439	0.021022722	0.0051808357	0.041406184	0.0029435754	0.008332655	0.008092061	0.008927792	0.015461102	0.025630772	0.027164504	0.0051748604	0.03128265	0.0125622	0.00078202784
chr3:69985389-69985579@@MITF_1==wt	0.0056355745	0.09034783	0.103208095	0.048850596	0.0068855286	0.038427606	0.0095988065	0.030315384	0.08046807	0.06559886	0.021098599	0.026620522	0.016433775	0.0057237595	0.0633817	0.07264498	0.10837589	0.09132062	0.00050646067	0.034761176	0.0038932562	0.022779867	0.026263878	0.055630043	0.048671156	0.042126477	0.06401396	0.004294008	0.034102365	0.030975103	0.010153487	0.015470609	0.020167843	0.008528605	0.023467213	0.0030332506	0.04611577	0.0016237497	0.013335943	0.007875323	0.015420526	0.0095106065	0.011098534	0.029119134	0.0060456544	0.02972582	0.0074679554	0.00045502186
chr3:69985409-69985599@@MITF_1==wt	0.0051290095	0.124034464	0.111536235	0.05318837	0.0051019043	0.04637465	0.009116545	0.019937143	0.07025361	0.081415236	0.015756845	0.031651303	0.01654996	0.0056245327	0.11920339	0.08093886	0.14400347	0.06885691	0.00037515163	0.03373936	0.0027778298	0.016624406	0.018002436	0.056746557	0.050841376	0.019144997	0.06173426	0.0026985407	0.028715283	0.055418447	0.009146109	0.008474305	0.031175569	0.005522996	0.046958268	0.0025962144	0.04377307	0.001943469	0.008974537	0.0052894503	0.016897023	0.007057354	0.008621633	0.050585628	0.0046456456	0.035211265	0.006459996	0.00028157234
chr3:69985429-69985619@@MITF_1==wt	0.0067097098	0.11102195	0.0851818	0.06370145	0.009801522	0.04878457	0.012557223	0.024889842	0.07050906	0.08015005	0.015689611	0.031118661	0.021107122	0.0035652071	0.10067269	0.056343883	0.10306476	0.06984912	0.00095678866	0.050410688	0.0060924143	0.03072752	0.030530065	0.056261078	0.0631444	0.037053943	0.048649937	0.0039102137	0.03738962	0.050272763	0.01085256	0.017454445	0.020817086	0.011547312	0.044081405	0.0037383735	0.04776056	0.0027693063	0.01344724	0.012064695	0.027285233	0.008847684	0.016575754	0.033314854	0.011336923	0.02721572	0.0074613243	0.00020074844
chr3:69985449-69985639@@MITF_1==wt	0.0076286197	0.11597121	0.082478866	0.06288244	0.008033559	0.049412355	0.013401255	0.021449864	0.06677042	0.07601668	0.015253842	0.033478484	0.019921169	0.0039550215	0.10494529	0.061200887	0.11082171	0.058345735	0.00078088045	0.041615114	0.0048517436	0.025760084	0.030573845	0.053122774	0.06808992	0.029072806	0.051140398	0.0037350655	0.035157815	0.057893783	0.009640664	0.013502732	0.020785749	0.009110004	0.052718833	0.003071487	0.037400305	0.003198564	0.012281433	0.0098068565	0.02904278	0.0086449385	0.015583828	0.035645798	0.00880374	0.02794227	0.008251861	0.00021523237
chr3:69985469-69985659@@MITF_1==wt	0.01538758	0.08910601	0.06692785	0.048193708	0.01628232	0.035369545	0.049625427	0.020371422	0.05695896	0.06920807	0.025285736	0.032209948	0.014312744	0.020263284	0.0988916	0.047940984	0.08074179	0.033821464	0.00485	0.033149645	0.021748766	0.027453884	0.028298587	0.054585025	0.05495222	0.026046306	0.044516593	0.010289505	0.025286883	0.038592324	0.02188319	0.008245558	0.029897735	0.015809014	0.06323472	0.017631635	0.02135545	0.014263034	0.0064724386	0.022545516	0.021156415	0.019648552	0.040949345	0.035262182	0.014966443	0.032924503	0.01876618	0.0011775345
chr3:69985489-69985679@@MITF_1==wt	0.023141682	0.063402995	0.057869226	0.028887793	0.017380059	0.025748268	0.035790473	0.038355798	0.057628706	0.057604015	0.025337577	0.022102669	0.010498196	0.010687351	0.064087436	0.030121297	0.06299499	0.044039086	0.0035958886	0.025401533	0.01787673	0.022681087	0.04107587	0.049906075	0.03992434	0.04085639	0.032056272	0.015878096	0.03120038	0.027499318	0.0195155	0.009394929	0.027439952	0.014481917	0.03290257	0.0070806146	0.027198806	0.019591212	0.006103486	0.023288533	0.01322256	0.028037682	0.041729018	0.04141821	0.014449492	0.032263517	0.027028948	0.0014243424
chr3:69985509-69985699@@MITF_1==wt	0.017597988	0.051117957	0.049211696	0.02577208	0.01944369	0.018732116	0.07643081	0.024085924	0.060621157	0.057210535	0.02675438	0.022046968	0.0115458965	0.030058876	0.08880179	0.036499456	0.06486559	0.025241137	0.010423675	0.03121604	0.038360298	0.031076416	0.03371735	0.040950134	0.04425609	0.031197831	0.035006598	0.023556575	0.02042088	0.028880626	0.036680296	0.0070866793	0.022984207	0.024595335	0.051600024	0.020782188	0.01613383	0.044405386	0.006014392	0.032388404	0.014871612	0.031614125	0.06873095	0.033067167	0.018951356	0.027027845	0.024232775	0.0020617098
chr3:69985529-69985719@@MITF_1==wt	0.023601204	0.04786192	0.040164575	0.024525434	0.023732856	0.016844794	0.073394164	0.028986514	0.052270576	0.046376675	0.025851995	0.017084017	0.008063242	0.021887645	0.056578457	0.020397782	0.031625137	0.022334278	0.014633	0.0294628	0.049837098	0.03796695	0.04221505	0.038911954	0.04745397	0.03563547	0.034848347	0.026287034	0.025553614	0.028699905	0.028469458	0.008008659	0.020671234	0.032337293	0.053385153	0.018374026	0.012874335	0.07279843	0.0046721846	0.042279005	0.017603278	0.03626801	0.086751506	0.028547868	0.025797084	0.025815666	0.029181212	0.0015501976
chr3:69985549-69985739@@MITF_1==wt	0.030250058	0.0563654	0.03865184	0.021852031	0.025473207	0.016363755	0.075720295	0.028734758	0.051196635	0.041420594	0.028342083	0.027831346	0.0141988695	0.025481597	0.06427945	0.028731436	0.037480548	0.022340775	0.016710714	0.03748454	0.03844215	0.028083384	0.04354714	0.03851807	0.039950877	0.03614293	0.037491262	0.020009726	0.025656968	0.03121671	0.027735025	0.008846492	0.022813246	0.02676934	0.06819524	0.022453114	0.011486039	0.07090117	0.00631471	0.034240738	0.020638958	0.035330996	0.055050507	0.028340414	0.02144207	0.027089044	0.033894777	0.0014006495
chr3:69985569-69985759@@MITF_1==wt	0.036268428	0.031376734	0.050515562	0.010738492	0.023494378	0.0074646473	0.07362254	0.02028805	0.04238932	0.016994074	0.045233354	0.01787585	0.004474908	0.19727938	0.02174434	0.0897111	0.051045626	0.020060375	0.027003467	0.010986328	0.07245608	0.021282881	0.032696024	0.03675835	0.024105951	0.021110341	0.07270475	0.01661487	0.012198001	0.010919645	0.037913978	0.0037143975	0.026429847	0.021794558	0.04312457	0.09821348	0.0049486607	0.054244414	0.003033787	0.0386986	0.0072992146	0.0336511	0.0934764	0.028935894	0.018201381	0.024344161	0.03917545	0.039636254
chr3:69985589-69985779@@MITF_1==wt	0.05179836	0.031058073	0.037393272	0.008668572	0.042209953	0.008160368	0.07917702	0.036006734	0.031184196	0.018756911	0.036111414	0.008637831	0.0021392554	0.074536785	0.011271268	0.021603346	0.012340248	0.01644905	0.021488652	0.012513205	0.0543752	0.017532885	0.04648395	0.03302385	0.019669235	0.028511152	0.03794931	0.033912823	0.019123644	0.015076861	0.032454163	0.0047226697	0.022807404	0.026588336	0.028540894	0.033775076	0.0057477504	0.08520532	0.0013458878	0.048613533	0.011875719	0.048493043	0.0629392	0.038420647	0.023125589	0.028732508	0.058129206	0.043339923
chr3:69985609-69985799@@MITF_1==wt	0.030268356	0.022913769	0.041969568	0.016713917	0.033917114	0.01070866	0.053724244	0.04000826	0.042994916	0.029165894	0.039264575	0.0072529763	0.0015390068	0.045627236	0.012558818	0.010313913	0.008676529	0.01993543	0.012191042	0.011699885	0.038757384	0.046027914	0.04885003	0.048481196	0.045650154	0.045629904	0.03167793	0.067756504	0.022512987	0.013938636	0.04453121	0.0074386597	0.021578148	0.041341648	0.022307351	0.021540493	0.00723128	0.037234813	0.0018891245	0.050238177	0.011609629	0.05336967	0.078953594	0.032253966	0.024629474	0.030647814	0.04522705	0.019193456
chr3:69985629-69985819@@MITF_1==wt	0.030265912	0.021017328	0.036540404	0.01618211	0.039028898	0.010299563	0.048178658	0.04061678	0.035303846	0.023862317	0.032375768	0.0056512803	0.0010799319	0.03120087	0.007702753	0.007371098	0.005526617	0.018809453	0.012465343	0.009721115	0.033164665	0.038920477	0.052032277	0.040147036	0.039416462	0.05059825	0.02454719	0.0674139	0.020423904	0.011070281	0.038216576	0.008155778	0.016175479	0.036215335	0.014941916	0.018605232	0.0062865913	0.031293973	0.001696229	0.04934247	0.010100141	0.05060415	0.065452754	0.026716575	0.022530437	0.024437234	0.04401356	0.0152257085
chr3:69985649-69985839@@MITF_1==wt	0.04081823	0.021822542	0.043907046	0.018035546	0.042343706	0.012275144	0.05214487	0.047330886	0.03429489	0.025646776	0.036559507	0.007057801	0.0010908693	0.037554562	0.008067533	0.007838368	0.006978452	0.019482687	0.014352754	0.008453518	0.033526942	0.028262407	0.05491768	0.041476548	0.03284788	0.050817087	0.024809405	0.0734123	0.023589537	0.009395912	0.04834865	0.008472264	0.019357607	0.02709192	0.01267077	0.01826717	0.0078113526	0.03832254	0.00150837	0.04573913	0.010889813	0.04807192	0.050372988	0.02740638	0.02131173	0.026119336	0.05126387	0.019245833
chr3:69985669-69985859@@MITF_1==wt	0.031050697	0.01916802	0.039492637	0.016057685	0.036331058	0.010523841	0.055130124	0.04060702	0.034583807	0.024586752	0.040000483	0.006124094	0.0009883791	0.053601578	0.00838989	0.010399878	0.0068548024	0.013212234	0.017298356	0.008855104	0.047758922	0.027954087	0.040792927	0.044466943	0.030365229	0.041493595	0.025863633	0.055175915	0.019787937	0.008006439	0.045067757	0.0057772547	0.017740935	0.027229324	0.014968932	0.02701743	0.0070165545	0.03847149	0.0012768954	0.049727336	0.0077607185	0.048538208	0.06955747	0.02287066	0.021062985	0.023737773	0.04452771	0.019377306
chr3:69985689-69985879@@MITF_1==wt	0.049701676	0.0164399	0.030425444	0.015663788	0.03139198	0.0099540055	0.045707047	0.034580484	0.024746552	0.016742378	0.035283044	0.005186096	0.0005324334	0.033691198	0.0040833354	0.0069097877	0.0038793683	0.010359779	0.017249167	0.0042866915	0.04054542	0.029666156	0.047952086	0.043777317	0.03393416	0.036879122	0.02049905	0.046910986	0.019612625	0.006073177	0.034914955	0.0060510486	0.015135273	0.028501227	0.012274891	0.021918967	0.005034983	0.037878945	0.0010661483	0.048575312	0.00780575	0.05684322	0.09062092	0.019806162	0.027571306	0.022777706	0.060897887	0.014703184
chr3:69985709-69985899@@MITF_1==wt	0.04465358	0.016192108	0.037904084	0.020442799	0.019818157	0.012921348	0.05514781	0.03563662	0.024571374	0.022424996	0.039055914	0.0043477565	0.00027756393	0.028173387	0.004193783	0.005418524	0.0032837838	0.008200973	0.010102719	0.002480641	0.035811976	0.026760787	0.04353614	0.050369203	0.035416707	0.03104794	0.024208248	0.05457194	0.02245371	0.004901141	0.039626017	0.0048850775	0.015462697	0.019480288	0.009079531	0.01517573	0.0056200325	0.02959615	0.0005725175	0.035479203	0.00656569	0.058717296	0.09165464	0.018068105	0.015129045	0.02653402	0.07072738	0.012599334
chr3:69985729-69985919@@MITF_1==wt	0.04998812	0.017794982	0.046907812	0.019380197	0.014754504	0.011432245	0.057485566	0.030731857	0.021699399	0.01769486	0.041504383	0.0044453293	0.00016282499	0.020960763	0.0027285665	0.0029185116	0.0021689534	0.0071272254	0.013332084	0.0013256222	0.050095037	0.022473037	0.033410355	0.047466114	0.026643425	0.020199537	0.020636484	0.053028926	0.018531963	0.0034719557	0.030246615	0.00257653	0.017544135	0.0160086	0.0072999746	0.015631542	0.004139662	0.04714504	0.00022375584	0.026223212	0.003875345	0.050060943	0.09366931	0.018404067	0.012529314	0.02622448	0.0727725	0.013176441
chr3:69985749-69985939@@MITF_1==wt	0.07030238	0.023721978	0.0358122	0.024819344	0.025508344	0.01565662	0.07562262	0.015955716	0.014380813	0.0086288005	0.030531287	0.007712662	0.0005982965	0.022086665	0.0011762083	0.0039425343	0.0018576086	0.009756595	0.03155741	0.0021174103	0.068582445	0.036609143	0.058576763	0.024207518	0.030901417	0.024438336	0.012829214	0.020505756	0.012648672	0.002179116	0.012739062	0.007581532	0.013343424	0.03761223	0.009617448	0.026244983	0.0028986335	0.08069615	0.00068359077	0.041475534	0.0077037215	0.048192427	0.11232062	0.009199277	0.025218844	0.017078668	0.07295865	0.0012075901
chr3:69985769-69985959@@MITF_1==wt	0.066006824	0.022544652	0.040667444	0.028255656	0.021723956	0.013752356	0.09662248	0.009930208	0.013572365	0.007818922	0.027041629	0.0051872283	0.000492692	0.008737132	0.00125435	0.0024527013	0.0011356622	0.010983884	0.02335	0.002441734	0.08185467	0.043612108	0.056041434	0.025581405	0.043307945	0.019217357	0.016387269	0.013620853	0.01061517	0.0026547164	0.0060613304	0.0065967143	0.013012141	0.037332192	0.013648972	0.021963239	0.0017608702	0.08270152	0.0006327182	0.04403083	0.008235291	0.04705307	0.1580208	0.0070244074	0.02629684	0.018841505	0.0713703	0.0003463924
chr3:69985789-69985979@@MITF_1==wt	0.0727597	0.04590462	0.059949473	0.03619431	0.019088313	0.021449879	0.08475253	0.01050806	0.019051686	0.008614838	0.030485481	0.0113951415	0.0015443414	0.016661957	0.002218455	0.009659901	0.0038359314	0.02418898	0.020414636	0.0041547567	0.07579906	0.037779942	0.06651664	0.025807023	0.043740854	0.019154996	0.029232115	0.01214461	0.012189329	0.0042124987	0.007539019	0.010739982	0.016171068	0.031912744	0.018773183	0.024007872	0.0028366745	0.08089544	0.0017695427	0.03565067	0.011663809	0.038000733	0.147891	0.008989915	0.024949133	0.02019228	0.06561555	0.00072932243
chr3:69985809-69985999@@MITF_1==wt	0.07988322	0.04643345	0.052558675	0.038799614	0.020479888	0.024018005	0.098252475	0.0122219175	0.020948336	0.010000929	0.029499859	0.012473792	0.0023156852	0.013770118	0.0024233162	0.007917523	0.0030898303	0.02639769	0.026553065	0.0070483536	0.069002	0.03565447	0.0779296	0.025526002	0.047312737	0.025802791	0.02940841	0.010694042	0.014286652	0.004228413	0.0073696077	0.016182035	0.014518246	0.030144721	0.020371139	0.0251486	0.0033439547	0.109636635	0.002772957	0.034847975	0.01750122	0.036279947	0.10228595	0.007010326	0.025033042	0.018249542	0.06627563	0.00062830746
chr3:69985829-69986019@@MITF_1==wt	0.057659283	0.04538119	0.074578896	0.03538926	0.014958441	0.018664822	0.11621094	0.006929338	0.023236826	0.0070803314	0.028877735	0.016270846	0.0022287965	0.014076501	0.0028733313	0.0104751885	0.0061570257	0.029102802	0.016760424	0.0042505264	0.08258566	0.03753662	0.06104356	0.022411644	0.045330107	0.014767617	0.040884495	0.00673154	0.00882709	0.0036588758	0.0034552366	0.0062260926	0.015545368	0.032050073	0.021127284	0.022329032	0.0016084313	0.10883893	0.0012985915	0.036719352	0.01032947	0.032040447	0.13062397	0.0065590143	0.022403732	0.018698797	0.057368964	0.000918448
chr3:69985849-69986039@@MITF_1==wt	0.03478144	0.041464373	0.07438278	0.042674422	0.013730049	0.01938282	0.10276458	0.007156372	0.033980057	0.015076444	0.020303264	0.010392427	0.0034552813	0.003335014	0.007778406	0.0055713505	0.0057204515	0.03928116	0.010511339	0.009692967	0.0741964	0.059395596	0.06693809	0.023611471	0.077581614	0.025326729	0.03609787	0.0062819123	0.010346755	0.005003065	0.0031694025	0.011537939	0.009702891	0.034330457	0.02512832	0.015054047	0.0028434843	0.06206961	0.0026658326	0.038345516	0.014838472	0.023996308	0.12959401	0.0042308867	0.02267386	0.017243966	0.036295146	0.00027695298
chr3:69985869-69986059@@MITF_1==wt	0.044285163	0.043954283	0.06783794	0.05287844	0.014678404	0.0264052	0.1255531	0.0057893246	0.027127594	0.011707306	0.017363071	0.01066418	0.003392011	0.0018808991	0.005558595	0.004015997	0.0039328635	0.03644833	0.010608867	0.009315863	0.08034232	0.05671443	0.05927667	0.022036731	0.07149133	0.01796998	0.02987048	0.0047923476	0.010565504	0.0070483387	0.0019127876	0.011222571	0.010914385	0.0370712	0.025205746	0.008821994	0.0025485605	0.113676965	0.0029556453	0.041692823	0.02032721	0.023483977	0.120837316	0.004394725	0.024887577	0.01754734	0.040967807	0.0001924485
chr3:69985889-69986079@@MITF_1==wt	0.027909636	0.07412468	0.08346978	0.055378065	0.012174502	0.027655616	0.088414565	0.005619496	0.031929344	0.013444141	0.014663458	0.0125415325	0.005099803	0.0018219054	0.011453256	0.0073908567	0.0076630563	0.044578716	0.010355517	0.014505729	0.043180525	0.05703892	0.05862443	0.021595865	0.07654297	0.014918804	0.040422052	0.004125178	0.012165859	0.012052402	0.0021131933	0.012632191	0.011577949	0.038315848	0.039459467	0.009105682	0.0036015213	0.11349483	0.004108429	0.025355771	0.03359562	0.015121818	0.07882418	0.00494653	0.022181034	0.016556233	0.022860274	0.00011879206
chr3:69985909-69986099@@MITF_1==wt	0.01719889	0.06334993	0.07207334	0.05710371	0.00985238	0.026347071	0.120558515	0.0036891252	0.0352242	0.010351568	0.017584383	0.023955002	0.008331999	0.003068626	0.011719927	0.011517912	0.009940028	0.031640366	0.014707714	0.014519319	0.06544867	0.05522126	0.05042924	0.021437332	0.07130924	0.013750941	0.047548443	0.0025460273	0.009126976	0.009374529	0.0018372536	0.009338915	0.009808406	0.03381948	0.04747577	0.016117841	0.0022989064	0.06511524	0.004926443	0.03068152	0.030906782	0.014963895	0.0995651	0.0031406432	0.02047497	0.015391722	0.016799435	0.00010332465
chr3:69985929-69986119@@MITF_1==wt	0.01616475	0.08285135	0.06474601	0.052972764	0.005760908	0.033482805	0.09203586	0.0067919046	0.043594837	0.023727104	0.024056077	0.090373516	0.013740391	0.0059204698	0.02267982	0.016129851	0.026309863	0.023993403	0.00428015	0.008057356	0.032414973	0.031647533	0.025777414	0.033158794	0.04921803	0.014358297	0.030794919	0.005713582	0.0114432275	0.0089393705	0.0061722696	0.0038553923	0.01584445	0.018385172	0.03463283	0.007966682	0.0035600066	0.04912916	0.0019889623	0.015894324	0.0101064	0.020274207	0.06502798	0.010150358	0.009376049	0.025877312	0.022431344	0.00041300058
chr3:69985949-69986139@@MITF_1==wt	0.016030386	0.054666266	0.046569288	0.041508615	0.006939113	0.022991702	0.082977355	0.0070008337	0.051145762	0.022684976	0.023420364	0.095477626	0.020100236	0.0070370883	0.036202803	0.019841418	0.035946116	0.020910725	0.0043408424	0.0121593475	0.028935537	0.042261943	0.027652532	0.034039423	0.05546339	0.015680984	0.027003646	0.006860569	0.011815384	0.011458412	0.008425966	0.0037897527	0.015738234	0.027082607	0.048992455	0.008673191	0.0033582896	0.0492457	0.0030330569	0.019103765	0.011400178	0.026185215	0.07315579	0.011771217	0.013913602	0.028115645	0.023245588	0.00030700862
chr3:69985969-69986159@@MITF_1==wt	0.017435595	0.059359044	0.03973268	0.05733329	0.008142531	0.03942968	0.114940405	0.008360535	0.03508398	0.030501649	0.027034998	0.09510484	0.017480403	0.0059369802	0.026659831	0.009760365	0.01950249	0.015497565	0.006143257	0.01172103	0.03837265	0.03647074	0.024854422	0.040594608	0.047344968	0.017144501	0.016500741	0.0074790865	0.014514774	0.010102481	0.0089169	0.0044165403	0.019082472	0.023247838	0.033256486	0.010062754	0.004791379	0.048287287	0.0020847172	0.023065165	0.011767954	0.033884674	0.07222992	0.012325689	0.01555112	0.030093566	0.026602507	0.00029177964
chr3:69985989-69986179@@MITF_1==wt	0.026811332	0.047372594	0.044817224	0.05106026	0.011066347	0.029398471	0.12275998	0.0072427094	0.032066062	0.023553804	0.027759135	0.060998693	0.006299615	0.0040647835	0.016424	0.006252587	0.012556702	0.015711248	0.005731806	0.0068672895	0.052194268	0.043550804	0.026368886	0.04464531	0.056061715	0.0138922185	0.016970038	0.0071792603	0.012546852	0.0103016645	0.0057790875	0.0028306395	0.02131188	0.036531955	0.03825426	0.008664817	0.002588883	0.06966676	0.0013290048	0.036667734	0.011378169	0.039909482	0.12272212	0.013603151	0.028840154	0.036510304	0.037865162	0.0004287958
chr3:69986009-69986199@@MITF_1==wt	0.027823702	0.057115406	0.043648884	0.062220544	0.010013923	0.036136597	0.08153249	0.008445129	0.034092784	0.029734567	0.027469814	0.076677114	0.008429527	0.0059949458	0.023105249	0.008407801	0.016267404	0.014686435	0.008429155	0.0078505725	0.02497065	0.04634641	0.028635472	0.043877304	0.06364706	0.014829814	0.016725898	0.009671748	0.016927868	0.013561279	0.008320078	0.0044763684	0.020482749	0.029800773	0.047547147	0.0086193085	0.0031796992	0.06614585	0.0018735975	0.023499787	0.023434013	0.037447646	0.058795497	0.015526086	0.022773474	0.032726362	0.034755886	0.00047914684
chr3:69986029-69986219@@MITF_1==wt	0.03193815	0.03414312	0.03457074	0.043773755	0.010511309	0.02396153	0.11880882	0.008343682	0.031710878	0.024665803	0.03132522	0.057164595	0.006128907	0.006734565	0.018947348	0.004859224	0.011053234	0.010343403	0.007715851	0.006518677	0.04202354	0.043226793	0.027762711	0.041208148	0.049834922	0.014992088	0.012203097	0.013816044	0.0121627	0.0072561204	0.009234071	0.0024622977	0.019433126	0.031783402	0.031864136	0.010488555	0.0020835847	0.07903521	0.0007350445	0.031926125	0.009391457	0.053511575	0.107902706	0.011887088	0.022337526	0.03513296	0.047495946	0.00054103136
chr3:69986049-69986239@@MITF_1==wt	0.028664663	0.037671953	0.039978683	0.046036035	0.0093640685	0.02650708	0.09661141	0.010336071	0.031671286	0.022353023	0.0349966	0.054257065	0.004636243	0.0048793107	0.014985129	0.0033729523	0.007482752	0.011956558	0.0046563596	0.0057144463	0.027043074	0.046047777	0.028906763	0.047286317	0.051763013	0.015683025	0.013157845	0.015892848	0.015589848	0.0074381083	0.008943081	0.0028061122	0.02761294	0.029373556	0.026928842	0.006857455	0.0023719221	0.06142427	0.0006774664	0.022668704	0.009681001	0.053554893	0.06704998	0.012991011	0.015699446	0.042782515	0.049838215	0.00050087273
chr3:69986069-69986259@@MITF_1==wt	0.01864998	0.024925381	0.04041089	0.037647203	0.012180164	0.017726585	0.093774736	0.010684192	0.033962756	0.024535134	0.031967282	0.025176987	0.002556458	0.015056074	0.016654238	0.0063596815	0.008814588	0.01221104	0.0067309886	0.0057932585	0.041898504	0.06032151	0.026004717	0.043496415	0.05848284	0.019080028	0.017394468	0.023830652	0.012988135	0.007210508	0.019021586	0.0030568987	0.020260572	0.036030814	0.023272768	0.012974933	0.002707526	0.041463077	0.00071017444	0.035210222	0.0068477094	0.04518248	0.095145226	0.012605503	0.020346925	0.0344588	0.038464293	0.0014027655
chr3:69986089-69986279@@MITF_1==wt	0.013631105	0.024908394	0.03531924	0.034410104	0.0102702975	0.014780536	0.08769217	0.007917613	0.03254102	0.023065805	0.025780693	0.020835936	0.0028413087	0.0081154555	0.017971322	0.00486283	0.007545784	0.0106625855	0.005923748	0.007371396	0.03824602	0.073346674	0.027850345	0.038808733	0.06883258	0.017814666	0.015890628	0.016023785	0.011478305	0.008179128	0.010198012	0.0029450953	0.015808761	0.044585302	0.025838539	0.012134016	0.0021047592	0.035607398	0.0007882267	0.03308752	0.0089304745	0.038697585	0.10762745	0.009532794	0.019406512	0.030921787	0.029119521	0.0004710704
chr3:69986109-69986299@@MITF_1==wt	0.01974754	0.01864785	0.038954347	0.023249999	0.017480627	0.009370714	0.08321199	0.009639844	0.037915587	0.020576313	0.02744928	0.008889481	0.0023836493	0.01816605	0.021833733	0.008445576	0.010290444	0.016462758	0.012590781	0.0108139515	0.07172839	0.08103308	0.038210735	0.034702107	0.074461505	0.025679216	0.030127078	0.018994689	0.009883836	0.007892847	0.016863227	0.005651593	0.014290571	0.048461035	0.033137456	0.026162043	0.0027571172	0.030994102	0.0019932687	0.050591707	0.009561136	0.030663624	0.17989208	0.008649409	0.02602698	0.022448778	0.028593197	0.0011065006
chr3:69986129-69986319@@MITF_1==wt	0.010651469	0.025037318	0.053671017	0.025939688	0.014876306	0.011507869	0.07630405	0.008573741	0.053771064	0.025404587	0.02579704	0.014810145	0.0078443885	0.01828742	0.060676157	0.01527527	0.04790315	0.028163537	0.008958191	0.016708508	0.059589803	0.08203453	0.025442123	0.033813715	0.06470746	0.021630317	0.023919165	0.016463235	0.009236321	0.016304642	0.01602453	0.004871547	0.020827591	0.057604343	0.031774938	0.022482231	0.004632145	0.027302846	0.003028959	0.044885203	0.008252457	0.024291575	0.116171956	0.01707612	0.022099823	0.025158346	0.018325001	0.0014671087
chr3:69986149-69986339@@MITF_1==wt	0.021982968	0.0190977	0.04022923	0.023662016	0.034003958	0.011578515	0.0888212	0.015375599	0.034050703	0.022412404	0.030802503	0.008852899	0.0036070943	0.013784409	0.017337859	0.00518921	0.007677838	0.022754952	0.015807062	0.019922137	0.08135882	0.07208136	0.051162273	0.03293553	0.053609833	0.038613126	0.020342723	0.022910282	0.01263243	0.010044962	0.016458198	0.008527935	0.01774709	0.06543423	0.023499489	0.024880141	0.0038741976	0.03763351	0.0023768842	0.07110846	0.012957916	0.031796157	0.12623358	0.010469362	0.039212376	0.027475342	0.031470373	0.00095929205
chr3:69986169-69986359@@MITF_1==wt	0.027297422	0.017363787	0.04797481	0.014317244	0.024098963	0.006945431	0.09328006	0.012107924	0.02836968	0.009382322	0.043071702	0.0091935545	0.0023146719	0.09888016	0.008985147	0.024478942	0.015521258	0.019427747	0.02393958	0.009119257	0.117624626	0.046725363	0.04110633	0.02946359	0.031143382	0.021324098	0.03654	0.012384415	0.0079830885	0.005159825	0.019479603	0.004900962	0.018134847	0.04878606	0.019754618	0.06506382	0.0024611056	0.042914912	0.0014074296	0.05808747	0.008271202	0.0251102	0.14843602	0.010054052	0.03203146	0.022617236	0.036350593	0.006713778
chr3:69986189-69986379@@MITF_1==wt	0.027665555	0.016688377	0.03653571	0.015207857	0.037307784	0.007757291	0.10994333	0.014731333	0.02751781	0.014420778	0.031852588	0.007400915	0.0029052198	0.043573484	0.013931721	0.0119488835	0.011520237	0.01912935	0.028991148	0.014430642	0.12449625	0.04565549	0.04598947	0.02788262	0.032700315	0.030599266	0.02343461	0.015950784	0.009218529	0.008479163	0.025165454	0.006949231	0.018103719	0.051910043	0.026670873	0.050408527	0.0035113245	0.045271575	0.002778381	0.07461716	0.010522991	0.028204665	0.13494636	0.012501329	0.038300186	0.021544635	0.033753842	0.002490878
chr3:69986209-69986399@@MITF_1==wt	0.021309271	0.014038369	0.032181025	0.020380631	0.032906383	0.00879316	0.12720737	0.014593452	0.024905488	0.023877054	0.028335422	0.005139336	0.0016238838	0.009757817	0.015107527	0.0025722831	0.0041392	0.015128404	0.018275306	0.015104696	0.108978584	0.07285622	0.04675062	0.031413198	0.045012087	0.033956707	0.011962697	0.035507694	0.011370167	0.008528426	0.021221712	0.0064524114	0.013029665	0.07091758	0.017197862	0.023187697	0.0030014068	0.048054248	0.001139462	0.08462468	0.011181071	0.040040076	0.14665745	0.009025112	0.043476254	0.02383554	0.03357075	0.0009686649
chr3:69986229-69986419@@MITF_1==wt	0.021358564	0.015469298	0.033203676	0.024490133	0.026933298	0.009996355	0.113704935	0.012186676	0.024955109	0.020740792	0.026815861	0.006136507	0.0017026663	0.006771013	0.013271749	0.0023872256	0.004413128	0.016142368	0.015102282	0.011465028	0.10364355	0.079387516	0.046826676	0.033493996	0.05337265	0.027988434	0.011688396	0.026672572	0.011983559	0.007867187	0.013905376	0.0060553104	0.013789043	0.072680965	0.01803103	0.01808022	0.0025658607	0.04766266	0.001134634	0.080339774	0.011999354	0.040322855	0.17159636	0.008464143	0.045835733	0.024060503	0.034223527	0.00079521537
chr3:69986249-69986439@@MITF_1==wt	0.023518771	0.015013754	0.03215155	0.024189249	0.024867564	0.01002045	0.1423154	0.011037469	0.021814436	0.016634822	0.028659955	0.0064549297	0.0013470799	0.007144004	0.009122103	0.0022483915	0.003278315	0.014330313	0.0155174285	0.0090420395	0.1062924	0.06730439	0.048267335	0.031957835	0.049679145	0.026100606	0.011056155	0.023541719	0.01050888	0.005766511	0.012532666	0.0057334006	0.013007149	0.06721872	0.0140199065	0.018604428	0.0019928068	0.04553239	0.0009926856	0.075188294	0.010992214	0.043199256	0.15433273	0.0066616833	0.043226868	0.02485852	0.040145516	0.0009085536
chr3:69986269-69986459@@MITF_1==wt	0.025133342	0.014480025	0.035789415	0.017847076	0.024732873	0.007824972	0.14786845	0.010976538	0.025623143	0.014802128	0.029558226	0.0066773742	0.0016173422	0.00874269	0.009870425	0.0020985454	0.003388241	0.015022367	0.021575287	0.0104632825	0.110190436	0.060831577	0.043678865	0.026801184	0.042526558	0.026089549	0.012400433	0.02624473	0.008385301	0.0066067874	0.011967778	0.0045425296	0.012448102	0.061424837	0.016636387	0.027563825	0.0016348511	0.0601158	0.00088356435	0.063873544	0.009195775	0.03737919	0.12447043	0.007420793	0.03024371	0.02158925	0.03632225	0.001414746
chr3:69986289-69986479@@MITF_1==wt	0.019367024	0.024001822	0.050103366	0.032385454	0.014940292	0.013637483	0.14753433	0.009198204	0.031428233	0.02035138	0.031905547	0.0106140375	0.0020094365	0.0097013265	0.015140131	0.003999695	0.0062856376	0.016143188	0.0086027235	0.00859566	0.07118246	0.064019114	0.036354452	0.03414245	0.059246436	0.019447058	0.017936438	0.022391677	0.0100265	0.006631404	0.013433203	0.0039889067	0.016060293	0.04797718	0.019447535	0.013844892	0.0022630543	0.046853095	0.00080929697	0.04619281	0.008981362	0.035481542	0.12990348	0.0066396743	0.022721991	0.03140685	0.035587907	0.0010376126
chr3:69986309-69986499@@MITF_1==wt	0.022103488	0.01939115	0.04731135	0.028396338	0.0135747045	0.010963067	0.1159516	0.007447064	0.03141983	0.019038692	0.027056023	0.010916278	0.0016409457	0.0044231713	0.013748273	0.00192146	0.0044234097	0.01512751	0.006990373	0.0062399507	0.063249275	0.080542326	0.036306307	0.030369073	0.067181945	0.017763019	0.015183106	0.02381578	0.00850378	0.0056287497	0.009956017	0.0032130033	0.014683932	0.053655237	0.021180943	0.010024697	0.0015212744	0.04826927	0.00061793625	0.043055564	0.007802725	0.031462863	0.12396765	0.00649707	0.022561356	0.028521195	0.034660965	0.0007186085
chr3:69986329-69986519@@MITF_1==wt	0.011430532	0.017319724	0.04910536	0.034478217	0.009830043	0.014116317	0.06751965	0.010744587	0.03504035	0.028741598	0.029294774	0.010802656	0.0012565851	0.0022990853	0.015127704	0.0011141747	0.0033925176	0.013729021	0.0029695034	0.006340608	0.026431605	0.0912462	0.035641223	0.04064487	0.07643746	0.021716014	0.012734026	0.03361121	0.012105241	0.0061653852	0.012258023	0.0038080066	0.016283855	0.058940753	0.013394132	0.0042262524	0.00236848	0.023201942	0.0005315244	0.03142409	0.007946789	0.03990771	0.089083955	0.0072393715	0.01769434	0.039972022	0.034960747	0.0005094111
chr3:69986349-69986539@@MITF_1==wt	0.00957495	0.02559407	0.04372807	0.03848453	0.013307422	0.017464861	0.06612249	0.0136359185	0.0367084	0.037596524	0.026464373	0.009128854	0.00199759	0.005216956	0.023593262	0.0032289773	0.006430298	0.015184954	0.005709693	0.011596188	0.028220847	0.101210386	0.046103165	0.037760243	0.08311324	0.02706784	0.012939006	0.0391825	0.01635614	0.009581536	0.02330713	0.008236125	0.012309283	0.07410741	0.013042793	0.006087929	0.0045229793	0.03022772	0.0011595488	0.03866963	0.017222181	0.03637649	0.07118818	0.0074654073	0.023290262	0.03325811	0.027216852	0.00064381957
chr3:69986369-69986559@@MITF_1==wt	0.009009764	0.0126218945	0.032582715	0.030631557	0.014053196	0.014743313	0.063348904	0.016439646	0.02476576	0.043122187	0.026326343	0.004370883	0.00046023726	0.0021185875	0.014838234	0.00067040324	0.0017510206	0.0060721934	0.005357221	0.0069512725	0.02329345	0.091158554	0.03679505	0.034265384	0.06061767	0.02162163	0.007560402	0.079520985	0.017282233	0.010189459	0.030266002	0.0054611713	0.012034103	0.07024744	0.008495092	0.0035325587	0.0039532483	0.034453675	0.00034612417	0.042225108	0.017022505	0.054866582	0.055084795	0.01068373	0.020744428	0.039712533	0.037635684	0.0007493943
chr3:69986389-69986579@@MITF_1==wt	0.008761317	0.01800774	0.024288341	0.036313415	0.017864197	0.019316599	0.033564	0.017870963	0.022800922	0.050172985	0.015794218	0.0027717948	0.0006158352	0.0029845238	0.020932972	0.0028349906	0.0027305037	0.009615675	0.009155095	0.010569692	0.025061294	0.096429855	0.0495307	0.026962921	0.065795764	0.03369394	0.0100274235	0.05474782	0.024517938	0.012315825	0.048379347	0.023665994	0.0056705177	0.06242995	0.008074805	0.0046589673	0.013791278	0.025190398	0.0016484708	0.046244934	0.028759494	0.02930662	0.047337264	0.007167697	0.027599767	0.01837781	0.020762548	0.0005226135
chr3:69986409-69986599@@MITF_1==wt	0.006204292	0.019543603	0.023889884	0.030710518	0.019273907	0.01820083	0.021123767	0.02151516	0.022706345	0.050254747	0.016131416	0.0029103756	0.0008237958	0.005173713	0.028207272	0.0043820143	0.0046758056	0.010281682	0.008819267	0.013888568	0.016728133	0.09530282	0.045239493	0.025625959	0.05724065	0.036777765	0.009615257	0.062021807	0.024845868	0.015582219	0.06711057	0.02702643	0.006568104	0.06891531	0.007150337	0.004850909	0.01734306	0.020056218	0.0021232367	0.03888148	0.034428	0.02624093	0.029101193	0.009799525	0.025331244	0.018293723	0.016073376	0.0007702261
chr3:69986429-69986619@@MITF_1==wt	0.0067851096	0.03454657	0.026508257	0.04610826	0.0181344	0.029877558	0.01236023	0.020134509	0.028527573	0.043913454	0.012563407	0.0068197697	0.0024397373	0.007859021	0.031529456	0.011324063	0.008693203	0.018433064	0.00890322	0.019736111	0.011588663	0.09657788	0.05286388	0.026520029	0.06971824	0.04338944	0.0118609965	0.038633168	0.029870883	0.019217446	0.07083474	0.04973127	0.005825326	0.061839297	0.010676667	0.006823197	0.02435854	0.0137387365	0.0057243407	0.02814801	0.04505846	0.015665889	0.019625321	0.009738028	0.027435288	0.013239741	0.009947106	0.00037497282
chr3:69986449-69986639@@MITF_1==wt	0.008367971	0.05192572	0.036868647	0.055416226	0.0153761655	0.039287567	0.010951474	0.024694175	0.02968356	0.053283155	0.014289826	0.009933904	0.0027133226	0.007376507	0.03710106	0.013474852	0.013291523	0.021911725	0.005147919	0.016830117	0.0067276806	0.07150796	0.047259003	0.032803804	0.05807376	0.036639526	0.010997772	0.03747751	0.03817816	0.02323763	0.06245026	0.039311856	0.00867112	0.045654967	0.0093856305	0.0043391436	0.027339518	0.015049756	0.004427284	0.020094901	0.044492483	0.017702907	0.012109131	0.014026836	0.021166667	0.019309655	0.012340337	0.0003861338
chr3:69986469-69986659@@MITF_1==wt	0.0061404556	0.09664929	0.0422609	0.048058078	0.009791657	0.044905663	0.001866445	0.03426473	0.042893738	0.05388008	0.009471729	0.019337207	0.014536485	0.0029067546	0.0570724	0.08520186	0.072885066	0.060385376	0.00086918473	0.042464748	0.0010386109	0.024621606	0.04221712	0.038640305	0.038079113	0.055176377	0.018003538	0.006004855	0.05088553	0.034491092	0.022420645	0.06772986	0.0076491535	0.012108356	0.010019988	0.0016379952	0.077279106	0.0018180609	0.023910493	0.0071069	0.04610245	0.0059581697	0.0017472208	0.017063186	0.009946272	0.013490677	0.0039722472	7.338822e-05
chr3:69986489-69986679@@MITF_1==wt	0.0043895096	0.06465651	0.029196382	0.04000765	0.009391144	0.039386407	0.0018684119	0.046634704	0.048121437	0.075514376	0.008454189	0.013086423	0.014639437	0.0012111813	0.07346782	0.05695194	0.045948252	0.037412807	0.0004671812	0.058026537	0.00074875355	0.024523288	0.043901548	0.04607232	0.043260902	0.06410937	0.022398785	0.0073132515	0.07408568	0.046873733	0.025586262	0.08051203	0.006851986	0.008513004	0.0124955475	0.0009187311	0.09879266	0.0011338592	0.030369774	0.007157728	0.06710024	0.0068184435	0.0016696751	0.016834512	0.008685529	0.015418142	0.0038384497	3.989041e-05
chr3:69986509-69986699@@MITF_1==wt	0.006330237	0.073509544	0.03931351	0.038741887	0.012402415	0.033447146	0.002885148	0.039179325	0.05125147	0.059421852	0.007700026	0.015700132	0.016162828	0.0015635192	0.06611082	0.06866892	0.05884239	0.050852478	0.0010320991	0.04943028	0.0017900318	0.031249642	0.06070058	0.038225576	0.048559874	0.06979035	0.027322456	0.008276701	0.05591695	0.03804432	0.020176664	0.07949841	0.0059999675	0.012710139	0.013444349	0.0015632957	0.077224106	0.0019301474	0.031667724	0.009521335	0.059873894	0.005850628	0.0031793863	0.013040423	0.010533124	0.011789843	0.0043836683	7.073581e-05
chr3:69986529-69986719@@MITF_1==wt	0.004820004	0.10450348	0.051215947	0.057024613	0.0063233674	0.04563594	0.003266856	0.023370668	0.059719294	0.061301038	0.0071677864	0.027922675	0.027523667	0.0012155324	0.07956314	0.07958314	0.07705079	0.062354967	0.0005096048	0.05334647	0.0011832565	0.040450245	0.048135534	0.04508245	0.07226916	0.04649058	0.03214912	0.0043202043	0.053175032	0.053816482	0.012268364	0.05303316	0.007006213	0.013934627	0.022442758	0.0011153221	0.057058975	0.0017587245	0.03301835	0.0065592974	0.06784563	0.004866928	0.0037074685	0.01511541	0.009725213	0.014566109	0.0038398951	4.6297908e-05
chr3:69986549-69986739@@MITF_1==wt	0.0075914115	0.11864804	0.06298566	0.052641153	0.0064757764	0.044669926	0.00451985	0.02249302	0.06673449	0.043562666	0.008372441	0.048443645	0.044322476	0.0024871528	0.077365726	0.09902522	0.10913278	0.09197079	0.00084108114	0.044932857	0.001927644	0.030040696	0.041752964	0.04418753	0.056689933	0.04801263	0.038946018	0.0034978688	0.044222668	0.04195562	0.012879014	0.04527007	0.009254172	0.010640115	0.027609646	0.0020479113	0.050993815	0.0020430088	0.03747435	0.0064377636	0.042797595	0.0047421604	0.0045081675	0.017010897	0.00903897	0.013389438	0.0047499686	0.00012594461
chr3:69986569-69986759@@MITF_1==wt	0.006120354	0.06372514	0.06528804	0.04726492	0.009090319	0.030526444	0.008461058	0.025139377	0.07654315	0.058728993	0.011011243	0.025524959	0.020730525	0.0034840703	0.0784909	0.038215443	0.0587105	0.07378355	0.0007725358	0.045607775	0.003663823	0.049739406	0.04569523	0.042809933	0.0779167	0.0561582	0.04057023	0.007453412	0.036931574	0.034349576	0.017710328	0.027083173	0.010007665	0.01974471	0.024753049	0.0026983768	0.025985882	0.0024085194	0.01614137	0.010630533	0.033361733	0.007598877	0.010121852	0.015951797	0.010188147	0.018256217	0.00617896	0.00024048984
chr3:69986589-69986779@@MITF_1==wt	0.0055730045	0.068694785	0.06560476	0.06282301	0.006880179	0.040324405	0.007455021	0.025013894	0.07478295	0.06747863	0.013197392	0.028730378	0.020354077	0.0017657876	0.07157712	0.024806514	0.037973017	0.07776627	0.00055904686	0.04590559	0.0026669055	0.06097369	0.04294026	0.054302394	0.09910181	0.055592537	0.04261887	0.00654535	0.044728503	0.03640279	0.012053832	0.028474048	0.011449307	0.0216223	0.023496047	0.0016772151	0.026686773	0.0021275133	0.015174821	0.009330034	0.03798394	0.008647114	0.009331793	0.013661176	0.0104367435	0.024033532	0.006706059	0.00012166798
chr3:69986609-69986799@@MITF_1==wt	0.00719893	0.038909644	0.05880937	0.039335787	0.010138601	0.020655707	0.015680179	0.025388122	0.0863394	0.059888825	0.02098523	0.02241984	0.013771042	0.0061360598	0.07811341	0.022675157	0.044850543	0.05257693	0.0010509491	0.035307392	0.0073616505	0.066259235	0.038029805	0.05541478	0.10048501	0.05082339	0.04914555	0.013786539	0.03135106	0.027674854	0.0184308	0.012688249	0.016789138	0.026866019	0.03272116	0.00487642	0.014438465	0.0039806664	0.009432584	0.016152889	0.019824445	0.016796127	0.02718544	0.0194595	0.0121772885	0.031433105	0.012188792	0.00039048493
chr3:69986629-69986819@@MITF_1==wt	0.008439556	0.04120113	0.06912634	0.037849963	0.011204764	0.018067315	0.029119149	0.020062253	0.0804674	0.043533027	0.02524963	0.020678014	0.011682332	0.012049079	0.06369513	0.030176327	0.04950045	0.04846911	0.002391085	0.028875276	0.017280892	0.07694647	0.03415011	0.05345568	0.10125467	0.037124366	0.057742953	0.017573312	0.024030268	0.02635838	0.018195882	0.008763775	0.019539326	0.03457783	0.041639686	0.010533109	0.010974124	0.009186387	0.0075664967	0.020822927	0.0147343725	0.020469218	0.06133783	0.020611718	0.01491484	0.030799821	0.016231298	0.0006829798
chr3:69986649-69986839@@MITF_1==wt	0.009848058	0.024880812	0.056992874	0.03520383	0.010776043	0.017080635	0.04582399	0.020707786	0.05621724	0.045845404	0.03679745	0.016361073	0.0032377392	0.013807803	0.030158266	0.0064222366	0.013816163	0.020288646	0.003121227	0.01075168	0.019823432	0.07929921	0.029414147	0.055515617	0.088400766	0.031879097	0.026784271	0.03698975	0.019285232	0.011134714	0.020813867	0.0043909997	0.02442351	0.03820452	0.021932766	0.008429423	0.005470261	0.01524967	0.0013023615	0.0242334	0.0071572512	0.037786692	0.07373597	0.017788514	0.014437452	0.0437548	0.027986154	0.0013643205
chr3:69986669-69986859@@MITF_1==wt	0.009932697	0.03865719	0.05532448	0.046198726	0.013402477	0.022975326	0.050559208	0.019786447	0.058353618	0.05679077	0.031495288	0.01479201	0.003963679	0.020712808	0.05053647	0.013476223	0.019768536	0.021650374	0.00645867	0.016938403	0.025210053	0.08982946	0.033800095	0.05996211	0.1105587	0.03150426	0.033318356	0.03552459	0.024679244	0.02187115	0.028463423	0.0081257075	0.022713184	0.04105231	0.035564095	0.014666051	0.009217426	0.019025028	0.002791971	0.030274853	0.01607959	0.03412971	0.07315518	0.021257564	0.019262984	0.03747849	0.022328705	0.0011780411
chr3:69986689-69986879@@MITF_1==wt	0.0106289685	0.054731518	0.0669436	0.060211048	0.0128982365	0.030739456	0.034201086	0.019171908	0.05724165	0.0520885	0.02550742	0.017289028	0.0048038512	0.020580724	0.043978468	0.023911998	0.027717158	0.036985755	0.004566103	0.014853075	0.020228371	0.088738635	0.034836322	0.056891575	0.120813936	0.036566854	0.040843472	0.0246533	0.024599895	0.024232537	0.02519156	0.012980461	0.020412356	0.035793215	0.036979258	0.012901247	0.012706503	0.01075311	0.0049975365	0.023365408	0.016241536	0.020956412	0.06273608	0.024639294	0.018674478	0.026384443	0.015836462	0.0015819818
chr3:69986709-69986899@@MITF_1==wt	0.010254443	0.053786293	0.054557458	0.055943802	0.015947059	0.031661034	0.031243503	0.024668977	0.061713785	0.06440483	0.025888458	0.02309689	0.00918439	0.021150962	0.0656272	0.024259001	0.0343567	0.03401439	0.006155744	0.02567473	0.017715529	0.07530743	0.03454733	0.05561228	0.09607336	0.043986276	0.029213488	0.030189633	0.02886042	0.027499989	0.039905563	0.015722439	0.020100936	0.035201967	0.034767836	0.01449579	0.016821712	0.011908218	0.0069082975	0.025425598	0.019352257	0.024967298	0.042487606	0.02573888	0.021703884	0.027262717	0.015637472	0.0012093186
chr3:69986729-69986919@@MITF_1==wt	0.010914713	0.05147302	0.057495043	0.043257236	0.017314658	0.025677517	0.023282304	0.026538178	0.07053973	0.066104054	0.02305071	0.024316177	0.015445948	0.013482079	0.078855425	0.026023269	0.04635857	0.044044286	0.004934579	0.036790416	0.01656127	0.060647786	0.039185762	0.04890485	0.07990672	0.05424109	0.034278944	0.019776002	0.026459113	0.024470598	0.02927877	0.016713575	0.018076375	0.030392393	0.035476655	0.013066024	0.019223899	0.009631142	0.009613335	0.02402462	0.016980946	0.0202225	0.03778626	0.02257815	0.020092651	0.024504915	0.013314128	0.00080163777
chr3:69986749-69986939@@MITF_1==wt	0.008077875	0.04440385	0.05378735	0.040361524	0.018075347	0.025250077	0.019511566	0.027259365	0.065530375	0.06852305	0.020575836	0.02327241	0.020071507	0.00992921	0.08500415	0.026895374	0.05173807	0.04514745	0.003377989	0.050203204	0.012531757	0.059508115	0.035730988	0.049448967	0.066768005	0.052536294	0.025478452	0.01719226	0.030828208	0.027195573	0.027907535	0.018529713	0.017239466	0.032196283	0.027568415	0.010639861	0.021950543	0.007858336	0.009767532	0.025166154	0.019546539	0.022270411	0.02749084	0.020907342	0.022203207	0.026259944	0.012315527	0.0004363656
chr3:69986769-69986959@@MITF_1==wt	0.015185535	0.057706878	0.060286373	0.037849933	0.012294814	0.02731523	0.02080746	0.02936989	0.07079843	0.056622922	0.025626421	0.037024558	0.032853454	0.032451525	0.077165514	0.06454575	0.09192616	0.061884537	0.006733805	0.037679896	0.017573401	0.032405704	0.0317263	0.049056873	0.04652369	0.054984078	0.034940645	0.0108142495	0.02727747	0.015956283	0.032216042	0.025376037	0.01650101	0.015280679	0.023419797	0.021921426	0.040642083	0.008518189	0.01993297	0.014394775	0.0108347535	0.01976654	0.03112553	0.020151466	0.014715865	0.021073341	0.014335498	0.001221627
chr3:69986789-69986979@@MITF_1==wt	0.03476329	0.060971588	0.058709443	0.034142464	0.02587846	0.027412385	0.029685587	0.03987378	0.05513072	0.033065557	0.037752643	0.03242831	0.016320258	0.039880246	0.036468983	0.05705002	0.05198683	0.0471856	0.011126161	0.027148813	0.01660563	0.026137635	0.04835035	0.047379017	0.029981077	0.04597652	0.025015533	0.028983995	0.035030246	0.015537068	0.062430114	0.026054159	0.022809714	0.01935111	0.016918793	0.022013083	0.029465929	0.025409192	0.012262791	0.02241008	0.01608847	0.028947368	0.021511286	0.022337899	0.022478431	0.028912634	0.030636549	0.0016838908
chr3:69986809-69986999@@MITF_1==wt	0.04578662	0.055719778	0.039323464	0.028224602	0.018888906	0.02823095	0.041173756	0.055887297	0.036246106	0.038911805	0.031421512	0.018231243	0.0069935024	0.0042372644	0.018179432	0.008471727	0.010873392	0.04262735	0.0078091174	0.021475077	0.01283738	0.018151924	0.05745189	0.04592459	0.029198289	0.058861434	0.014970556	0.025271297	0.047729716	0.014630854	0.025280446	0.022667527	0.01945807	0.013022676	0.010570884	0.004589334	0.024041161	0.05321908	0.0050262064	0.018197075	0.018685207	0.03845176	0.017688677	0.017866522	0.01231508	0.033150196	0.049862564	0.00054498017
chr3:69986829-69987019@@MITF_1==wt	0.027865708	0.042489856	0.035097703	0.02649352	0.013931707	0.028645188	0.023739502	0.059134066	0.042015165	0.03319642	0.040159047	0.028336555	0.010005161	0.0049250275	0.016250834	0.007330179	0.010700569	0.03163682	0.002673313	0.021021962	0.004764989	0.016134799	0.043723956	0.052026033	0.027580485	0.053044677	0.014272019	0.035186127	0.047622725	0.014618382	0.031340644	0.017329946	0.027319446	0.010716945	0.00922133	0.0030586869	0.019472957	0.01795441	0.0046187043	0.0110708475	0.014196292	0.047465608	0.009471774	0.024908721	0.008096099	0.04472275	0.05058153	0.00080914795
chr3:69986849-69987039@@MITF_1==wt	0.045961946	0.02792646	0.033920422	0.01904291	0.017352074	0.018331736	0.025374517	0.05430177	0.038365707	0.024847746	0.042193785	0.018803015	0.0042278618	0.011068538	0.011784002	0.0071225315	0.008409008	0.02620165	0.003930226	0.011445254	0.0060962737	0.01777172	0.042173743	0.04483807	0.02833353	0.047478676	0.01524356	0.057567	0.036239758	0.008897945	0.044207767	0.012004375	0.03421232	0.012464568	0.008623406	0.004748076	0.011589915	0.033336177	0.0030342937	0.011833087	0.008938178	0.050603464	0.012268707	0.025114506	0.008891314	0.042546213	0.0716095	0.0028786063
chr3:69986869-69987059@@MITF_1==wt	0.045773238	0.028493538	0.06337826	0.013666049	0.0058519244	0.012638137	0.028787136	0.028262973	0.03204979	0.013660654	0.09271635	0.0365327	0.0043720603	0.06367707	0.005178407	0.022632122	0.017504826	0.026186347	0.003707528	0.0039167404	0.010201037	0.0056992024	0.017215326	0.040730685	0.0103750825	0.017127082	0.033597797	0.016630173	0.012632698	0.0020195693	0.030553997	0.0034125596	0.029245302	0.003518805	0.003023386	0.0245917	0.00543727	0.011259705	0.0009536445	0.0034858584	0.0015272051	0.03201866	0.023635909	0.014680684	0.0025345385	0.0340987	0.04994318	0.050597668
chr3:69986889-69987079@@MITF_1==wt	0.030851334	0.015096247	0.037231	0.013417527	0.010303259	0.011535615	0.022801012	0.053331554	0.017127067	0.013589606	0.049132988	0.005982384	0.00032545626	0.003243059	0.0017581284	0.0008312166	0.0008382201	0.00920181	0.0019762963	0.0021566749	0.0046984553	0.014155656	0.034702778	0.04141313	0.016792417	0.02953066	0.01040037	0.067560285	0.02672799	0.0027642995	0.023750633	0.0055924505	0.026995286	0.009834617	0.0022841543	0.002063781	0.0054896176	0.028343305	0.0003286004	0.007842079	0.0038633198	0.06016797	0.013597205	0.012322679	0.004841864	0.03979987	0.08098614	0.0027002543
chr3:69986909-69987099@@MITF_1==wt	0.039356828	0.026891112	0.041656792	0.019930795	0.0077044517	0.016297355	0.04083085	0.032327548	0.023196846	0.016310364	0.047968462	0.012481213	0.0008290708	0.04208073	0.0032892078	0.010239661	0.0051709414	0.008898377	0.0058947653	0.002051875	0.011379227	0.012714475	0.026937872	0.04075955	0.020097628	0.020222291	0.022226274	0.046990752	0.019166261	0.0025314689	0.045162737	0.0043028295	0.022111937	0.0074344277	0.0044970512	0.012048498	0.005807683	0.036005512	0.0005993843	0.007851541	0.0035528839	0.052511096	0.029809356	0.014937401	0.0042020082	0.028133169	0.06544751	0.009506211
chr3:69986929-69987119@@MITF_1==wt	0.022264093	0.02292931	0.03927599	0.019439861	0.011164814	0.014287427	0.030288339	0.04068753	0.023312211	0.026042432	0.04101625	0.0074427277	0.00044196844	0.019991636	0.006960526	0.0033812672	0.0037605017	0.0068175197	0.0057406723	0.0024811327	0.010302618	0.023358658	0.026732445	0.043555975	0.026472121	0.021239787	0.012174919	0.09150107	0.026537865	0.005040869	0.06127718	0.0045211613	0.027643278	0.015779227	0.0061423033	0.006768808	0.0067717135	0.043977067	0.00033712387	0.011832029	0.0049207807	0.0547214	0.020810738	0.019659534	0.007078618	0.038684323	0.057148352	0.003902316
chr3:69986949-69987139@@MITF_1==wt	0.03153768	0.019037113	0.03792426	0.01997003	0.011346355	0.014081508	0.04919575	0.035702333	0.01929146	0.023245618	0.04883954	0.005984187	0.00020550191	0.016405076	0.0028218478	0.0022546202	0.0016192943	0.004205793	0.0058375597	0.0012576282	0.017785221	0.022131577	0.025961503	0.051178366	0.02643232	0.019911483	0.0142547935	0.06623213	0.023132145	0.0025618225	0.03429213	0.0030423254	0.027300164	0.012254268	0.005694866	0.0076106787	0.0056265444	0.05128403	0.00017467141	0.014074668	0.0035390854	0.07042284	0.044745177	0.015711367	0.0073147565	0.038835615	0.06875479	0.0053060055
chr3:69986969-69987159@@MITF_1==wt	0.0312939	0.024601787	0.04158108	0.023231372	0.011020556	0.016069517	0.069419906	0.02940531	0.02600053	0.032356575	0.047133252	0.008598253	0.0004311651	0.032039925	0.008060828	0.0055559427	0.0047858655	0.0050629675	0.008957759	0.0016700923	0.030865952	0.023526222	0.020753115	0.053753912	0.034125566	0.01972039	0.020477042	0.058744892	0.019806832	0.0036086887	0.041407645	0.0028571188	0.027598381	0.011999369	0.00960055	0.015214831	0.0066272914	0.04871273	0.0002925843	0.017283037	0.0033861995	0.06247914	0.07478398	0.020349637	0.0077691376	0.034737274	0.056509897	0.0076982826
chr3:69986989-69987179@@MITF_1==wt	0.04100479	0.028567702	0.027513072	0.024351299	0.02769658	0.019178629	0.06347929	0.033332035	0.028936401	0.03523095	0.039531082	0.012685508	0.003069535	0.07208738	0.015382469	0.01863946	0.011453629	0.00891757	0.029192835	0.0085262805	0.045627907	0.030975431	0.035651147	0.042329296	0.033938155	0.03545533	0.0143633485	0.055588856	0.023029104	0.006653458	0.057735547	0.009871364	0.018558577	0.025556102	0.017384589	0.035195485	0.012201622	0.06638189	0.0020714551	0.04026334	0.008016214	0.05866036	0.07946837	0.016100109	0.026225582	0.028837144	0.0457872	0.0035897791
chr3:69987009-69987199@@MITF_1==wt	0.033487543	0.024367169	0.029780313	0.020823374	0.027534485	0.01447396	0.07796343	0.031879798	0.022381023	0.033767432	0.04125902	0.0068935603	0.0012234449	0.02849935	0.012882471	0.0051935017	0.00487794	0.005835235	0.02416496	0.007848874	0.053815395	0.02910301	0.035748363	0.039824918	0.027023375	0.029840305	0.010506749	0.052912533	0.02205567	0.005486548	0.040680334	0.00553973	0.01749827	0.025788113	0.011997253	0.023078263	0.008449167	0.0777134	0.0005478412	0.045223847	0.007053748	0.059752673	0.07276188	0.011474162	0.022899583	0.030316785	0.051438034	0.0016544461
chr3:69987029-69987219@@MITF_1==wt	0.033842027	0.042530894	0.039490625	0.029877529	0.031265154	0.026555046	0.045338944	0.04982482	0.048766658	0.048898533	0.037703246	0.016445622	0.006886795	0.054416433	0.029770225	0.03199421	0.029039964	0.025247574	0.019053563	0.018709376	0.036065295	0.026731253	0.05055371	0.042526215	0.035718977	0.05615343	0.023212701	0.05412519	0.033608228	0.011421531	0.067759305	0.022145197	0.017102152	0.022457808	0.015538394	0.024865746	0.035596654	0.048040047	0.0060513318	0.03858365	0.011160284	0.041871667	0.047833085	0.022435412	0.023226991	0.025765255	0.03572552	0.004456416
chr3:69987049-69987239@@MITF_1==wt	0.023827344	0.054140404	0.044735372	0.038864538	0.030579925	0.030771881	0.06485513	0.039502516	0.05154486	0.0640872	0.043377906	0.022048086	0.010506883	0.060428903	0.04296647	0.043999314	0.038762733	0.024739295	0.019479692	0.026596248	0.04094149	0.033014476	0.045251504	0.04936871	0.044916853	0.05516818	0.02885069	0.038588554	0.02972886	0.012864709	0.06291732	0.020024166	0.019695938	0.02523534	0.021100655	0.037212685	0.028635532	0.03338808	0.0075003505	0.045752615	0.013065696	0.048189998	0.055640727	0.020302594	0.026581913	0.028795257	0.031310275	0.003096372
chr3:69987069-69987259@@MITF_1==wt	0.016146526	0.05999005	0.042564645	0.04252386	0.02282554	0.030852154	0.05240877	0.03644371	0.051064298	0.06530225	0.03700824	0.021082595	0.009697691	0.02843982	0.047565028	0.031006292	0.028706923	0.023683995	0.011281371	0.028074637	0.03017795	0.03649278	0.041789114	0.05330375	0.05532725	0.053640023	0.03176686	0.029255673	0.031969234	0.017794877	0.045796216	0.01905106	0.01818186	0.023050219	0.024017647	0.023833737	0.024049565	0.019518554	0.0071996003	0.034474865	0.01628375	0.040195897	0.042881235	0.017827764	0.017666861	0.029018179	0.024909496	0.0017543137
chr3:69987089-69987279@@MITF_1==wt	0.018926859	0.057883218	0.054363966	0.036757603	0.023913085	0.026956066	0.06263892	0.035411775	0.055873573	0.05198793	0.03969477	0.023315951	0.010499895	0.0390279	0.039346695	0.04872212	0.04189536	0.03156762	0.0104099065	0.026599765	0.035003707	0.027568012	0.03887108	0.051726997	0.040518418	0.047137663	0.040964335	0.022631988	0.028048277	0.014902279	0.039342403	0.013188839	0.019209012	0.02068089	0.021270752	0.026145175	0.021409675	0.022580296	0.006267011	0.037073284	0.012113214	0.042187095	0.05071363	0.017710134	0.017937884	0.030087098	0.029013664	0.002808094
chr3:69987109-69987299@@MITF_1==wt	0.014827743	0.056908578	0.0549192	0.045985937	0.018076524	0.039131463	0.041132256	0.04174608	0.07047051	0.076284125	0.03401366	0.03216605	0.019898593	0.011438906	0.059910327	0.027444437	0.0461414	0.04602176	0.004769787	0.036922023	0.015814275	0.026020229	0.03667982	0.053520605	0.04772021	0.05806105	0.030123651	0.022592947	0.035483256	0.019125432	0.030066565	0.017614618	0.020545676	0.014026731	0.020286918	0.010330871	0.03474593	0.014138475	0.008738488	0.023855522	0.012745008	0.039007887	0.023474425	0.021997824	0.012410119	0.03342159	0.026560158	0.0008831769
chr3:69987129-69987319@@MITF_1==wt	0.015351921	0.034379274	0.03512515	0.03912036	0.019971475	0.032301694	0.028115585	0.0342329	0.081813484	0.04898347	0.03758736	0.060780346	0.044021517	0.01798132	0.073952794	0.023950756	0.04909739	0.03911969	0.006358266	0.05096829	0.013140425	0.042530358	0.03293632	0.05110298	0.056530833	0.05693768	0.021648094	0.027672082	0.031546444	0.023888886	0.044690832	0.019114867	0.027266651	0.028445363	0.030979335	0.016886547	0.02154003	0.012665659	0.01379621	0.023791939	0.015826777	0.035389394	0.024681374	0.027239025	0.020706862	0.036763504	0.02334942	0.00089371204
chr3:69987149-69987339@@MITF_1==wt	0.027595878	0.038511276	0.03647302	0.036309913	0.017472938	0.033524007	0.023613349	0.0382037	0.070970416	0.037010103	0.04593779	0.08154003	0.040163174	0.038535044	0.03841412	0.037034363	0.040496662	0.029316247	0.005738929	0.040483654	0.009413645	0.02793917	0.035449296	0.05778292	0.047906026	0.051903263	0.02738899	0.02246444	0.033539563	0.019531235	0.044084087	0.015723556	0.031015426	0.018190503	0.029322773	0.018883497	0.01843138	0.011895314	0.010776311	0.016363204	0.015363455	0.035591155	0.020141825	0.03374307	0.019389734	0.044292092	0.032060713	0.0012356788
chr3:69987169-69987359@@MITF_1==mut cisbp__M5907 chr3:69987352__C_A chr3:69987353__C_A	0.051431015	0.022231385	0.027642116	0.024377793	0.031508178	0.021609962	0.028737754	0.03421493	0.054903954	0.020808488	0.042829514	0.053272486	0.023640335	0.05372031	0.029107034	0.024843201	0.029446378	0.028274804	0.020733789	0.027109444	0.024457544	0.03380634	0.04386519	0.03969963	0.037578136	0.0469622	0.016895935	0.043638736	0.026747555	0.014072448	0.069592714	0.01753068	0.025674611	0.02930595	0.02839236	0.03517717	0.013960645	0.030628055	0.0093990415	0.030412033	0.01431182	0.035628945	0.039446875	0.026395023	0.03721051	0.031945154	0.035914466	0.0020759702
chr3:69987189-69987379@@MITF_1==mut cisbp__M5907 chr3:69987352__C_A chr3:69987353__C_A	0.03267619	0.017272726	0.02081336	0.030596793	0.023681775	0.028602526	0.023483142	0.041455492	0.043465763	0.028136268	0.041274637	0.0391441	0.012943566	0.018064275	0.01842621	0.007272154	0.009237424	0.019315869	0.009418547	0.025167674	0.011933684	0.04011041	0.041261166	0.047362432	0.046448782	0.053683743	0.0109342635	0.059267536	0.03838025	0.014050737	0.058161423	0.019560993	0.021793902	0.031434506	0.016701147	0.011108741	0.01534906	0.022752374	0.0052633584	0.027316019	0.015979886	0.047338024	0.02490227	0.022803694	0.034042433	0.03954774	0.042143553	0.0009544641
chr3:69987209-69987399@@MITF_1==mut cisbp__M5907 chr3:69987352__C_A chr3:69987353__C_A	0.0433861	0.03655152	0.047198266	0.029776022	0.026205242	0.028105423	0.031730935	0.03115189	0.06294094	0.03489764	0.04940781	0.08395827	0.042091057	0.08014664	0.05736868	0.034755662	0.07621068	0.028720424	0.016264781	0.031246364	0.023204684	0.026764557	0.024439886	0.0467086	0.036636382	0.027780712	0.017616004	0.03029044	0.025454387	0.025202528	0.049842045	0.0076587945	0.046741188	0.021637186	0.047427043	0.03800547	0.015310153	0.03653273	0.006364152	0.024591655	0.01184763	0.034221277	0.030534655	0.05536054	0.032257915	0.04523003	0.036803618	0.003580451
chr3:69987229-69987419@@MITF_1==mut cisbp__M5907 chr3:69987352__C_A chr3:69987353__C_A	0.053922504	0.02721931	0.032676786	0.024938434	0.029336229	0.021487623	0.03814949	0.035439953	0.048160225	0.03158988	0.046258584	0.041070342	0.017999679	0.07629222	0.032815278	0.021662235	0.028974667	0.017953038	0.024882242	0.024861306	0.027043983	0.028909892	0.036813453	0.044907257	0.03702733	0.040642798	0.016102731	0.047872096	0.027146354	0.014133766	0.066990376	0.013081238	0.028019547	0.023446709	0.029384285	0.03996831	0.012968317	0.04036887	0.0062787384	0.02957052	0.014858574	0.041163787	0.038573474	0.032518372	0.038175136	0.03400594	0.041582927	0.003963262
chr3:69987249-69987439@@MITF_1==mut cisbp__M5907 chr3:69987352__C_A chr3:69987353__C_A	0.07182288	0.033768	0.03241159	0.021140397	0.02908802	0.020677716	0.054437637	0.030191675	0.036699757	0.021647304	0.05285795	0.049489588	0.020951033	0.095110655	0.021720305	0.027851656	0.026823714	0.011699915	0.032242566	0.02263759	0.032959133	0.017464459	0.032540858	0.041755766	0.024629727	0.029253542	0.015275285	0.023547888	0.023138031	0.011232957	0.043845996	0.007943928	0.031958908	0.01688601	0.029245928	0.054289013	0.009352341	0.060247943	0.003812924	0.027977288	0.014316544	0.046056688	0.04342605	0.027547777	0.035338566	0.037474856	0.05729504	0.003309369
chr3:69987269-69987459@@MITF_1==mut cisbp__M5907 chr3:69987352__C_A chr3:69987353__C_A	0.06427984	0.01624231	0.021868631	0.018458083	0.029355362	0.018410698	0.03740199	0.030657887	0.032246754	0.020575956	0.03757073	0.037199765	0.017278537	0.052724183	0.020723581	0.011504829	0.014916554	0.008055195	0.037941664	0.024195	0.020036533	0.02553621	0.03795956	0.03325525	0.025675014	0.033325568	0.008090675	0.05234383	0.02761665	0.012394205	0.07083394	0.014151946	0.019928932	0.026617795	0.02170986	0.033186823	0.008820847	0.062376693	0.004905626	0.03258416	0.024814531	0.046778724	0.026684955	0.022474796	0.051251918	0.030579373	0.050607517	0.0033316016
chr3:69987289-69987479@@MITF_1==mut cisbp__M5907 chr3:69987352__C_A chr3:69987353__C_A	0.08199805	0.023761958	0.023256928	0.021238565	0.029234454	0.02032429	0.06067854	0.03042455	0.026251227	0.024495453	0.045043066	0.03198585	0.010218933	0.03495361	0.013542578	0.008481801	0.008729264	0.006664753	0.04388091	0.015686527	0.027501926	0.022154957	0.03668402	0.0402392	0.026610613	0.030551866	0.010516241	0.036090598	0.027797952	0.009658694	0.0408521	0.009720728	0.022743508	0.024725765	0.022978932	0.030844197	0.007161498	0.09541151	0.0028535277	0.036316887	0.01827535	0.06511822	0.042255953	0.02133952	0.049208492	0.03481683	0.07077144	0.0038055629
chr3:69987309-69987499@@MITF_1==mut cisbp__M5907 chr3:69987352__C_A chr3:69987353__C_A	0.06613842	0.036168233	0.040231824	0.024596274	0.020342186	0.021380663	0.056213915	0.03285548	0.033669263	0.022083491	0.055046916	0.031804875	0.006568685	0.12533046	0.015602931	0.042387024	0.034985155	0.014103219	0.030239835	0.009897128	0.032609165	0.013636544	0.039513722	0.037651986	0.017664343	0.030079186	0.01779762	0.022901267	0.02189684	0.005049914	0.052370057	0.010199651	0.019385278	0.012430027	0.009314224	0.058428884	0.011272728	0.043349326	0.0018924922	0.022590742	0.010187909	0.04231596	0.032657176	0.017002806	0.01581046	0.027114198	0.055431455	0.0066150725
chr3:69987329-69987519@@MITF_1==mut cisbp__M5907 chr3:69987352__C_A chr3:69987353__C_A	0.044326246	0.039778322	0.035085663	0.037673667	0.02866581	0.028356165	0.12037593	0.027897865	0.027704313	0.03935428	0.045869008	0.016902626	0.0035623014	0.04067476	0.019476697	0.015137941	0.013306722	0.010219902	0.026376322	0.010109335	0.054893896	0.025167406	0.035178304	0.048079327	0.03348048	0.030152768	0.013561547	0.030736402	0.021066353	0.008539259	0.034741417	0.0071971565	0.02409336	0.020965189	0.015906274	0.03923072	0.009589896	0.06622763	0.0011707246	0.044837236	0.010584116	0.06962384	0.061833665	0.019561768	0.023467213	0.03438607	0.0599833	0.002521485
chr3:69987349-69987539@@MITF_1==mut cisbp__M5907 chr3:69987352__C_A chr3:69987353__C_A	0.054690808	0.033441454	0.033819377	0.033205077	0.030893996	0.025124922	0.104274884	0.03148058	0.023464307	0.037630215	0.054277122	0.010708839	0.0013897121	0.021661326	0.011579454	0.0066312104	0.005038202	0.0066972375	0.02112341	0.0068856925	0.044686213	0.024167046	0.03784117	0.05296406	0.030523479	0.026687339	0.011986986	0.03793244	0.02448383	0.007336363	0.035408333	0.006464228	0.025722295	0.021912456	0.010463953	0.020805523	0.009175405	0.0731072	0.0007160604	0.045480862	0.010428891	0.08245158	0.053922907	0.01601696	0.024903476	0.045791417	0.08215104	0.002234131
chr3:69987369-69987559@@MITF_1==wt	0.05077529	0.04016258	0.044449165	0.03467761	0.02313836	0.02335371	0.115192086	0.023407891	0.030999973	0.041857883	0.051369756	0.016973853	0.0034159273	0.08848451	0.023739904	0.031430528	0.023939297	0.012131289	0.034801185	0.009449244	0.07137515	0.027277619	0.032052204	0.04748611	0.034159973	0.025000885	0.02025637	0.023506522	0.017628327	0.0075740963	0.04500203	0.006907955	0.021318689	0.022380054	0.015699163	0.06364153	0.01063782	0.06439623	0.0013736337	0.04202555	0.008529499	0.060871363	0.08666918	0.01918386	0.025405303	0.031751305	0.06125021	0.004100859
chr3:69987389-69987579@@MITF_1==wt	0.021342725	0.020126551	0.028983891	0.029241085	0.019556269	0.019349486	0.068326324	0.02852957	0.018041655	0.037022963	0.042075202	0.0058957785	0.0004930496	0.004299596	0.009395912	0.0010702014	0.0016826987	0.0046827197	0.011736959	0.005083367	0.027323812	0.046642274	0.030700982	0.05022417	0.031848073	0.02273263	0.0061706454	0.06124215	0.027110726	0.008616403	0.032860592	0.0054322183	0.018221885	0.046126753	0.0061237365	0.006862417	0.0072081685	0.06425916	0.00025556982	0.0413931	0.00972639	0.07923524	0.042583212	0.012402564	0.025827616	0.04657547	0.0638548	0.00070004165
chr3:69987409-69987599@@MITF_1==wt	0.01890558	0.015801653	0.025346458	0.034523338	0.028143436	0.02110076	0.070047855	0.027004585	0.028311178	0.054360747	0.03260301	0.007064104	0.002093643	0.010947362	0.022811636	0.0036542565	0.0058836937	0.009106845	0.016736448	0.014141589	0.03937961	0.06371109	0.038261235	0.041688263	0.045073032	0.04131688	0.006466761	0.06499621	0.02085565	0.008642212	0.050962284	0.01034914	0.012486711	0.054218337	0.007353157	0.013448611	0.010767028	0.040483937	0.0010997802	0.06012933	0.010928571	0.06637029	0.06351279	0.011984691	0.036551625	0.030254528	0.045111895	0.0009473115
chr3:69987429-69987619@@MITF_1==wt	0.0192841	0.021106899	0.042272776	0.029093757	0.02758202	0.018912554	0.053316012	0.03722143	0.03674659	0.046836182	0.039223522	0.0069354177	0.0016394258	0.049352765	0.023163304	0.013399646	0.013421923	0.015107021	0.015507221	0.010101199	0.035063654	0.050112396	0.03462206	0.041885063	0.04165788	0.04366684	0.014950633	0.101652324	0.020402804	0.009984657	0.09911452	0.011399791	0.016440555	0.038890377	0.007927313	0.021771729	0.016249448	0.027928934	0.0017219782	0.043143183	0.0069058985	0.048941255	0.048862383	0.021089852	0.021496579	0.029413328	0.03953941	0.009402275
chr3:69987449-69987639@@MITF_1==wt	0.01965873	0.020459428	0.035631865	0.026504874	0.042065382	0.014329895	0.077911615	0.02513504	0.031848177	0.042793646	0.031662807	0.006526962	0.0019781142	0.04809253	0.02670522	0.01609601	0.014374584	0.01458627	0.025931358	0.014563382	0.07619776	0.06327152	0.043305382	0.038233384	0.043204993	0.044968843	0.016077325	0.04926984	0.015864894	0.01086542	0.06963688	0.010473713	0.012799352	0.06063807	0.013302088	0.036410183	0.010241032	0.035476208	0.0019228607	0.084889084	0.009643182	0.050056517	0.095323816	0.017326951	0.043337256	0.022366151	0.034578025	0.0041530877
chr3:69987469-69987659@@MITF_1==wt	0.023922369	0.01769346	0.027469099	0.030329734	0.03845629	0.018207401	0.078280285	0.03060241	0.028465465	0.050509468	0.032663986	0.0046086162	0.00082688034	0.027387619	0.016633764	0.0080258995	0.0051618963	0.008910924	0.017759517	0.009962156	0.05157739	0.051508233	0.044011638	0.043159276	0.050152585	0.045793235	0.015064403	0.06817268	0.02100858	0.01037392	0.07117559	0.011328518	0.012401313	0.03733167	0.012374267	0.020811394	0.011628389	0.032817245	0.0014672875	0.07416886	0.0114637315	0.06539191	0.07977465	0.01811555	0.03262651	0.026784375	0.046519235	0.003941387
chr3:69987489-69987679@@MITF_1==wt	0.0316789	0.022734568	0.028536871	0.02419585	0.04420969	0.017189056	0.08059633	0.033631444	0.04210283	0.035318673	0.033895403	0.010091573	0.0040688366	0.07468815	0.023930565	0.033053353	0.019618943	0.01609993	0.031055719	0.016500592	0.07092792	0.03173411	0.044508547	0.038424164	0.03585036	0.054525346	0.030315176	0.04559949	0.018485844	0.011793777	0.07684538	0.014713407	0.014581263	0.027825937	0.0224372	0.05104582	0.015035465	0.035392404	0.006936416	0.07037476	0.011101946	0.045946628	0.087301925	0.019557446	0.031884506	0.019744009	0.039077774	0.0070546567
chr3:69987509-69987699@@MITF_1==wt	0.019433603	0.039917514	0.051272616	0.03806083	0.025367737	0.023883596	0.070863664	0.019302696	0.045379385	0.033455104	0.03405553	0.021941826	0.0076375753	0.09854001	0.03769818	0.06385298	0.067824736	0.02536942	0.022086352	0.01189892	0.07080245	0.03298928	0.023492709	0.03830722	0.038704783	0.03224638	0.026342183	0.016154915	0.012712896	0.009587571	0.04575771	0.010371402	0.019765303	0.022662058	0.02344592	0.06419933	0.01863332	0.020713747	0.006160751	0.045228556	0.00583224	0.03151895	0.07545321	0.023233876	0.022245422	0.019609153	0.0239411	0.003205493
chr3:69987529-69987719@@MITF_1==wt	0.017520428	0.03686863	0.050948754	0.02481553	0.026809216	0.017242938	0.057743624	0.023671612	0.052920833	0.029481381	0.03205444	0.016720429	0.007226467	0.13941596	0.03576815	0.085477754	0.07384859	0.03234294	0.026284352	0.015458107	0.06020412	0.032448962	0.028665468	0.036535323	0.037318647	0.04175581	0.045339584	0.02121465	0.012673765	0.012551412	0.051009387	0.012621224	0.0198524	0.02458544	0.028317183	0.08263396	0.015592322	0.01758483	0.009885475	0.04031931	0.007834539	0.025517613	0.064957544	0.029436812	0.020160243	0.016147941	0.019371003	0.0148308575
chr3:69987549-69987739@@MITF_1==wt	0.0234223	0.027753621	0.04254192	0.018484265	0.030522987	0.012298852	0.06640622	0.02137439	0.04552944	0.021348864	0.030223876	0.013974041	0.0060708225	0.095837235	0.03153716	0.06726363	0.059807688	0.026045144	0.025424376	0.016182736	0.06980285	0.02401729	0.0346175	0.032515064	0.026590899	0.041181862	0.047808886	0.013897285	0.01255703	0.009950608	0.035826385	0.009474069	0.017906323	0.021978676	0.027507588	0.07186775	0.0103931725	0.02373828	0.006431237	0.047893405	0.008314431	0.028370783	0.07210761	0.021350771	0.025224626	0.015468568	0.024453819	0.008579299
chr3:69987569-69987759@@MITF_1==wt	0.023096234	0.036553383	0.049848065	0.024100259	0.037637517	0.016594514	0.086441785	0.027755827	0.046237722	0.029677033	0.031133562	0.01256761	0.0056353807	0.08318199	0.03457372	0.05570236	0.044837788	0.02750595	0.02009733	0.023727864	0.06630492	0.024421394	0.03732653	0.037128434	0.030727208	0.046354502	0.05944845	0.018634632	0.018473595	0.016909644	0.031167313	0.009015754	0.02209729	0.021571606	0.03356418	0.058021635	0.011473849	0.026014745	0.0049249977	0.055673137	0.011059329	0.03267187	0.06180851	0.02483581	0.024144977	0.019942105	0.027680755	0.0071970373
chr3:69987589-69987779@@MITF_1==wt	0.020400912	0.03552611	0.0472655	0.021735162	0.023913607	0.0140035	0.075576395	0.02348189	0.042273283	0.031174615	0.032032356	0.011892885	0.0033791512	0.111033246	0.028699398	0.061098352	0.038466617	0.021746933	0.020050034	0.014211923	0.061755776	0.03268768	0.031944573	0.03825739	0.03694336	0.03497435	0.057559133	0.02650784	0.016043305	0.01437597	0.03963265	0.0065050274	0.018736944	0.026086017	0.031426355	0.059099466	0.008898795	0.030449882	0.0030101687	0.043627203	0.009027585	0.034489542	0.08150524	0.02565667	0.02140157	0.019127563	0.027692497	0.0145332515
chr3:69987609-69987799@@MITF_1==wt	0.015113622	0.02592799	0.035937607	0.021216989	0.021014959	0.011764079	0.08251488	0.018734306	0.03789395	0.027661145	0.03175716	0.010777265	0.0030020326	0.09700292	0.026268959	0.03986527	0.024184838	0.016274229	0.020368457	0.0154576	0.063345835	0.040533543	0.03045699	0.03878039	0.040564314	0.032881618	0.044984832	0.021375865	0.014931783	0.012757853	0.03405629	0.0058757067	0.015860766	0.03263788	0.029126018	0.05690761	0.006039962	0.023666605	0.0024552196	0.04606411	0.0095436275	0.03862454	0.09262447	0.017705068	0.026000246	0.022280067	0.026503831	0.009002432
chr3:124703732-124703922@@HEG1_1==mut cisbp__M5907 chr3:124703815__C_A chr3:124703816__C_A	0.055264637	0.06680395	0.06021571	0.018557966	0.035830334	0.015360087	0.12057011	0.030012101	0.035026416	0.019627258	0.03131388	0.00939019	0.0035323203	0.026832044	0.023357928	0.024558857	0.021241471	0.02914302	0.015033677	0.015284613	0.06535962	0.012367085	0.03998737	0.034535125	0.02518931	0.02695787	0.06945054	0.012893155	0.020035878	0.021666214	0.009846672	0.0054095387	0.03485097	0.010789812	0.043234646	0.024793893	0.008323729	0.07853393	0.002546817	0.033067614	0.011602744	0.030435055	0.047880307	0.030027688	0.010933563	0.027591556	0.047115266	0.00442259
chr3:124703752-124703942@@HEG1_1==mut cisbp__M5907 chr3:124703815__C_A chr3:124703816__C_A	0.029776812	0.049792677	0.065377414	0.011413783	0.02413562	0.00856024	0.087629706	0.02458267	0.041988105	0.010468006	0.037095606	0.011298403	0.0050040036	0.072932765	0.024980828	0.061178744	0.04466918	0.03365785	0.019394591	0.016071558	0.07400292	0.011177525	0.026322603	0.03040944	0.015773788	0.01984635	0.105460286	0.011376187	0.017116353	0.020785928	0.011124045	0.0042990893	0.030026346	0.014027774	0.041015282	0.05868335	0.0050041527	0.053111658	0.0030671954	0.026621878	0.01068379	0.027857006	0.04330516	0.022692278	0.009190768	0.023904026	0.03191623	0.01669705
chr3:124703772-124703962@@HEG1_1==mut cisbp__M5907 chr3:124703815__C_A chr3:124703816__C_A	0.018901333	0.06878251	0.058623955	0.02628684	0.018305153	0.016462073	0.122830614	0.015183106	0.03662631	0.019334972	0.029965207	0.008937299	0.0041555017	0.009109557	0.026287884	0.016518444	0.014324024	0.024121419	0.008047059	0.021563873	0.057065606	0.024658576	0.034461975	0.037680224	0.03876704	0.020669952	0.07362017	0.008335277	0.018486574	0.021655738	0.0041547716	0.0051745027	0.021875665	0.020180687	0.043880448	0.013409525	0.0052599907	0.053688854	0.0023698956	0.034326717	0.01813808	0.03316687	0.06962177	0.009771928	0.012883991	0.030264571	0.029210985	0.0012847036
chr3:124703792-124703982@@HEG1_1==mut cisbp__M5907 chr3:124703815__C_A chr3:124703816__C_A	0.019405603	0.06683509	0.062112197	0.022538915	0.010212392	0.011933014	0.11769779	0.0085680485	0.03238572	0.009901911	0.029496372	0.011214435	0.0029720515	0.017564073	0.014081508	0.03175959	0.014795482	0.018859014	0.009889841	0.0097040385	0.06621027	0.024883866	0.030568823	0.03293802	0.038770616	0.012140214	0.11044216	0.007851914	0.011509821	0.014370725	0.0038065165	0.0031181872	0.017070085	0.017530918	0.048392072	0.024991035	0.0024332255	0.052985653	0.0018448979	0.024786845	0.013600498	0.025095731	0.09008743	0.007822946	0.009661153	0.02072686	0.0272374	0.0012740791
chr3:124703812-124704002@@HEG1_1==mut cisbp__M5907 chr3:124703815__C_A chr3:124703816__C_A	0.01830709	0.05298391	0.07288173	0.034172744	0.011345014	0.016504705	0.11193666	0.010104597	0.040053457	0.013316691	0.03422375	0.012485251	0.003135562	0.013918683	0.013546854	0.021070868	0.012751088	0.023706332	0.0064741224	0.011612296	0.055963814	0.033543646	0.03422086	0.040034533	0.05848922	0.017896578	0.09429601	0.0069811195	0.013422549	0.012195066	0.0042016506	0.0042393506	0.019207418	0.01802744	0.040632293	0.018983915	0.0031218678	0.02718769	0.002209857	0.0270793	0.013449773	0.026854724	0.09746733	0.007829636	0.010789618	0.027610928	0.030916378	0.0012675673
chr3:124703832-124704022@@HEG1_1==wt	0.0152822435	0.04766345	0.066285804	0.037448168	0.011843517	0.017742753	0.10408741	0.011065766	0.04525481	0.021327317	0.03060329	0.008807868	0.0028135478	0.007909656	0.020984232	0.014909655	0.012095094	0.023093596	0.004429981	0.014196992	0.04539986	0.040701628	0.035430014	0.043621212	0.074832305	0.021802679	0.09155196	0.008331418	0.015562624	0.01750882	0.0050189793	0.005554065	0.019308582	0.019646913	0.042250067	0.011420131	0.0047598034	0.021961704	0.003164366	0.029380426	0.014669269	0.02684851	0.10096122	0.009024411	0.010858387	0.030417219	0.028041929	0.0011422932
chr3:124703852-124704042@@HEG1_1==wt	0.011150956	0.035441592	0.059735015	0.030584231	0.010017589	0.013685435	0.106251955	0.011466384	0.053288296	0.023931712	0.0357842	0.00887613	0.002012223	0.010728985	0.021936536	0.012902141	0.011373416	0.014440894	0.0043779463	0.011909768	0.042370513	0.04082091	0.03046383	0.04743001	0.07260238	0.018580616	0.08798708	0.013537109	0.013951778	0.018132567	0.0074697733	0.0031220615	0.020358339	0.020025149	0.044112116	0.013545632	0.003521949	0.019659951	0.0018504709	0.026717976	0.0117328465	0.034045666	0.09758027	0.0121627	0.007868513	0.036420822	0.029349178	0.0019188523
chr3:124703872-124704062@@HEG1_1==wt	0.026365906	0.03696932	0.05332622	0.03196369	0.015653849	0.015915439	0.119190946	0.015297577	0.03395018	0.021099359	0.039543062	0.00752604	0.0012115836	0.0065913647	0.008326277	0.004881054	0.00349541	0.013101831	0.0072362423	0.008053273	0.051218122	0.038057044	0.045156136	0.047433615	0.06264104	0.025455281	0.04666008	0.014886543	0.015910372	0.008227229	0.006398082	0.005188495	0.020576015	0.021476313	0.027453601	0.013135314	0.0034927577	0.038123935	0.0013839304	0.03491184	0.012187555	0.043997854	0.11079645	0.009702459	0.011309534	0.035034508	0.046876103	0.0011055022
chr3:124703892-124704082@@HEG1_1==wt	0.022962332	0.021517277	0.03969802	0.022926375	0.017821789	0.012316853	0.09182264	0.021925166	0.042648554	0.028773353	0.04959181	0.008648962	0.001369521	0.014541358	0.012411699	0.0048232377	0.0043934584	0.0099774	0.00901188	0.010730743	0.038636938	0.04266092	0.041395128	0.054161966	0.059111476	0.031063154	0.03523761	0.033819273	0.018003285	0.009014204	0.017922312	0.0050178617	0.026065573	0.026903242	0.02464439	0.016653255	0.003985882	0.035628065	0.001298219	0.036891565	0.011533722	0.06565459	0.097314134	0.014266908	0.0136784315	0.047371745	0.05424629	0.002349019
chr3:124703912-124704102@@HEG1_1==wt	0.03133793	0.034499615	0.050229594	0.026796937	0.017618164	0.017931178	0.07821439	0.031872258	0.04686737	0.03354965	0.05859779	0.014840782	0.003347829	0.030868173	0.016275957	0.012926593	0.011001736	0.017297879	0.009123355	0.014383942	0.029455513	0.025631696	0.04503067	0.05393769	0.042669296	0.037863135	0.041416883	0.029581934	0.02184096	0.00779517	0.026134223	0.0073373914	0.027687296	0.015489906	0.018758178	0.021631509	0.007435322	0.030746117	0.0021022111	0.023636147	0.01163511	0.057347327	0.05556293	0.014333844	0.0100452155	0.041575342	0.057521135	0.0037198812
chr3:124703932-124704122@@HEG1_1==wt	0.027815968	0.018053353	0.038475394	0.02383025	0.021852598	0.014609382	0.08748038	0.03118512	0.033761784	0.030544296	0.06725977	0.007684663	0.0009996146	0.014104739	0.008757532	0.0032885373	0.0027920008	0.007490799	0.012258843	0.008302912	0.039242387	0.034340486	0.044351235	0.062268004	0.043704554	0.032679737	0.021689177	0.040175647	0.022201583	0.0059752613	0.023216367	0.00549902	0.032856107	0.024427176	0.014408082	0.018790305	0.00482738	0.039703444	0.0008778125	0.03878334	0.010444179	0.088516936	0.08089255	0.013007104	0.016369626	0.062457055	0.0769469	0.0017170906
chr3:124703952-124704142@@HEG1_1==wt	0.02963981	0.016560107	0.0389134	0.017984271	0.022115678	0.011893988	0.07526806	0.03611687	0.03790322	0.03415875	0.06792398	0.008013815	0.0011152327	0.036095783	0.013452813	0.0074163824	0.006591618	0.007822424	0.012027338	0.008336142	0.03620924	0.026228517	0.037112385	0.057812944	0.033513814	0.030664489	0.021807149	0.051444143	0.020623505	0.006077543	0.040554464	0.0038570464	0.031921715	0.021242172	0.0117717385	0.024584651	0.005642414	0.036967292	0.00070518255	0.034260616	0.0074297935	0.09044573	0.06672436	0.016928583	0.014596075	0.06325796	0.07809262	0.0053842515
chr3:124703972-124704162@@HEG1_1==wt	0.02696973	0.010506079	0.03233908	0.017365068	0.021492586	0.011575788	0.07601106	0.03982027	0.03359078	0.0348002	0.074706435	0.005689904	0.00052787364	0.011536747	0.008181527	0.0023567975	0.0022388846	0.004322663	0.007900685	0.005704209	0.026049718	0.02247502	0.038277417	0.054900154	0.030603975	0.034214064	0.01802288	0.05561517	0.019684136	0.0042010844	0.032881275	0.004151255	0.029208288	0.016432077	0.006779775	0.012240335	0.0057656914	0.03087899	0.00044336915	0.034966916	0.0066045374	0.09465049	0.044388488	0.01292561	0.0111074	0.06362891	0.08046059	0.0031207502
chr3:124703992-124704182@@HEG1_1==wt	0.027628154	0.010559052	0.03173046	0.019848064	0.023698077	0.012303308	0.07139389	0.038983643	0.035799578	0.03531742	0.057877302	0.007110536	0.0007164329	0.013983473	0.008690596	0.0022488981	0.0025363863	0.0055834353	0.009558067	0.005957246	0.028163493	0.031384245	0.038936526	0.051871732	0.03825794	0.038119107	0.015221655	0.07671228	0.020109043	0.0050899982	0.038176134	0.004477769	0.023793787	0.026196152	0.009172857	0.012725145	0.0054884553	0.03384538	0.00055992603	0.038914412	0.007172659	0.088497505	0.05876288	0.016435266	0.015738308	0.051148087	0.06896633	0.004477158
chr3:124704012-124704202@@HEG1_1==wt	0.030078873	0.015026629	0.044509247	0.024484381	0.013778746	0.014089912	0.07748608	0.03039904	0.037315756	0.027068228	0.06661044	0.0136202425	0.00082838535	0.019067362	0.00612393	0.0031633228	0.0030234307	0.00621666	0.007593587	0.0034468025	0.026811272	0.029683352	0.030079663	0.06357516	0.03854516	0.028169096	0.018937692	0.057174787	0.018587664	0.004240051	0.0360322	0.0030004382	0.028815985	0.020770743	0.008432835	0.01397194	0.003850475	0.031142682	0.00041171908	0.02528672	0.0050720274	0.08107148	0.063512415	0.015840054	0.010390744	0.05065255	0.07249683	0.006741807
chr3:124704032-124704222@@HEG1_1==wt	0.029246733	0.020452723	0.04302369	0.028853267	0.013363466	0.016582623	0.06778777	0.026615173	0.03596382	0.030239373	0.053446993	0.016837478	0.0016331822	0.028323501	0.01192525	0.006468177	0.007657513	0.009614587	0.009076431	0.0055938363	0.02658248	0.037546232	0.031777084	0.05506164	0.04428254	0.026158363	0.01596576	0.044413432	0.020769909	0.005305156	0.035192594	0.0034918934	0.025348589	0.026955709	0.012833342	0.01618278	0.0047642887	0.039901897	0.00062569976	0.02561295	0.006682396	0.076996654	0.06991544	0.015911937	0.015600398	0.04567866	0.06750421	0.0032374263
chr3:124704052-124704242@@HEG1_1==wt	0.020733446	0.013447255	0.03803271	0.026887178	0.01038532	0.014590934	0.063306525	0.022082463	0.030248031	0.030623183	0.04672827	0.011271477	0.0005610585	0.0069803894	0.009268373	0.0014229715	0.002780214	0.005833298	0.004409507	0.0032426268	0.01875472	0.0508983	0.031312913	0.051787272	0.05082722	0.021309614	0.010653198	0.062126905	0.019620568	0.004523158	0.0270731	0.002557844	0.024865627	0.035752565	0.00976643	0.0049957186	0.00315924	0.046203613	0.0002490431	0.025231108	0.0068381876	0.08995147	0.061416388	0.0141450465	0.014041185	0.05433826	0.07350126	0.0016634315
chr3:124704072-124704262@@HEG1_1==wt	0.01681687	0.017379463	0.04302387	0.033530325	0.010751486	0.01623936	0.07067655	0.014366522	0.040775135	0.02626358	0.037255287	0.020259783	0.0016184002	0.009016871	0.014452353	0.0026872754	0.0068333894	0.009385109	0.005488619	0.004936129	0.02481033	0.07136412	0.02895245	0.04476878	0.06404059	0.021540418	0.013453573	0.04281211	0.015179634	0.006176606	0.020270646	0.002760753	0.020532683	0.044633105	0.015996024	0.007335514	0.0025583357	0.039654374	0.0005110353	0.030168429	0.007255554	0.059763625	0.0793546	0.013616458	0.01923886	0.039197654	0.045278132	0.0011790097
chr3:124704092-124704282@@HEG1_1==wt	0.014954835	0.010262847	0.042109445	0.02849479	0.007467136	0.013800606	0.046654254	0.014807716	0.037827164	0.027562156	0.032911822	0.016660497	0.0007021129	0.0033361465	0.010708764	0.00080916286	0.0037249476	0.0075597614	0.0022228807	0.0025553256	0.014093131	0.069368616	0.026076272	0.038979992	0.056644052	0.017855331	0.008052826	0.06624998	0.013821378	0.004135072	0.019102812	0.0016283691	0.018128097	0.045606896	0.009948969	0.0025238693	0.0020041615	0.038719267	0.00019040704	0.020999148	0.0044942796	0.061807632	0.061188012	0.013102993	0.013856322	0.04453872	0.05172023	0.0009614229
chr3:124704112-124704302@@HEG1_1==wt	0.01792325	0.018811062	0.034771428	0.028376058	0.00973773	0.013135135	0.06914386	0.009271681	0.03390704	0.02293405	0.024439305	0.016446158	0.0011374205	0.009665549	0.012370184	0.0030730814	0.005845979	0.0073359907	0.005467072	0.0031283945	0.031492546	0.072656766	0.029093057	0.03188066	0.06810078	0.015995562	0.013578042	0.03353733	0.010149747	0.0049517155	0.01648745	0.0021170974	0.012903944	0.04284574	0.022217616	0.008381605	0.0018101782	0.056703225	0.00038012862	0.029893205	0.0060967356	0.04213038	0.10776265	0.011259973	0.018617153	0.024737224	0.036683485	0.0010335147
chr3:124704132-124704322@@HEG1_1==wt	0.011912376	0.015361011	0.037209168	0.031098247	0.006928146	0.014296725	0.05513735	0.010962665	0.036488637	0.028518185	0.025641456	0.017433256	0.00083068013	0.00781633	0.011158675	0.0021679103	0.004310906	0.007030323	0.002820745	0.0024978518	0.020748049	0.07962297	0.026808575	0.036297455	0.07527307	0.017428026	0.015039414	0.03911096	0.011125669	0.0043400377	0.016133934	0.0019637644	0.01379393	0.044998348	0.015670419	0.0054416955	0.0019938946	0.03230855	0.00028786063	0.022095338	0.00523293	0.043998852	0.08384524	0.011918545	0.013518035	0.031481653	0.035650358	0.0010257959
chr3:124704152-124704342@@HEG1_1==wt	0.010754481	0.021807134	0.036796704	0.031380832	0.008758232	0.014466882	0.061932653	0.0103587955	0.036568224	0.027148291	0.02847159	0.021390289	0.0018621087	0.012095302	0.017744854	0.0033995658	0.006845966	0.008886859	0.005115092	0.005133286	0.026346192	0.08819942	0.025981218	0.038801223	0.067595646	0.01668112	0.013182163	0.037018657	0.012017891	0.007110536	0.020561427	0.0027460754	0.015699714	0.059654176	0.018881619	0.0093063265	0.0025417656	0.038601547	0.0005175173	0.025789037	0.008034214	0.041244715	0.07927811	0.010697126	0.016584575	0.032923445	0.02920416	0.0007981062
chr3:124704172-124704362@@HEG1_1==wt	0.013149321	0.01753451	0.028047651	0.030175209	0.009037182	0.013836607	0.06387414	0.011606738	0.028073147	0.033473954	0.023487464	0.011319175	0.00073321164	0.005914077	0.012253389	0.0014608204	0.002688378	0.0055998266	0.0045941025	0.0035270303	0.02824375	0.088476226	0.027679518	0.042528957	0.07523337	0.01743956	0.010770217	0.040853187	0.0143857	0.007389471	0.016917855	0.002467215	0.013624221	0.053262085	0.021291584	0.0056227893	0.0026886612	0.044155598	0.00035977364	0.030812606	0.008441091	0.050845876	0.10880937	0.012080461	0.019434974	0.03113532	0.03543146	0.0006389767
chr3:124704192-124704382@@HEG1_1==wt	0.014799386	0.027761161	0.030387998	0.03236887	0.015926749	0.017437428	0.06400895	0.019990444	0.031326354	0.05093868	0.02618143	0.010538772	0.0013330281	0.013722375	0.02190736	0.00394319	0.0051867515	0.008211106	0.01104109	0.007605031	0.034168035	0.07541241	0.03556499	0.045809	0.06737517	0.028198913	0.013685137	0.06387386	0.020977914	0.012266725	0.043038905	0.0061926395	0.013992682	0.045606837	0.022238538	0.012078315	0.006575361	0.04361111	0.0009952933	0.040246397	0.012901649	0.050775453	0.082286865	0.017227545	0.02099508	0.026053727	0.0319238	0.0013651252
chr3:124704212-124704402@@HEG1_1==wt	0.017637432	0.024586856	0.02547425	0.03158158	0.019733131	0.017924353	0.08272156	0.018004492	0.02836436	0.045525655	0.030455247	0.013996229	0.001940608	0.017528981	0.024950802	0.0042795837	0.0065517575	0.0072079897	0.015335098	0.008866712	0.041558787	0.07287404	0.032106876	0.044051647	0.053633288	0.026812494	0.008641571	0.047041327	0.017294794	0.010470986	0.037518993	0.005051106	0.016729385	0.058598697	0.01869604	0.016840935	0.005094558	0.057848424	0.000798285	0.048055574	0.011786163	0.06379609	0.082215026	0.016471848	0.029169157	0.03074576	0.038802356	0.0012247562
chr3:124704232-124704422@@HEG1_1==mut cisbp__M5907 chr3:124704409__C_A chr3:124704410__C_A	0.019956991	0.018074125	0.022148624	0.03397122	0.031193957	0.017581597	0.1081291	0.014600202	0.021207452	0.04189016	0.023511901	0.0066033155	0.0013885647	0.0151494	0.020344436	0.0050534904	0.0044980794	0.0085816085	0.029400304	0.012235001	0.087609455	0.06844428	0.036669597	0.034720868	0.05264549	0.033202544	0.011057153	0.026945993	0.013781115	0.010015562	0.031519726	0.009662375	0.010945618	0.05751489	0.019303575	0.032215133	0.006671831	0.044247538	0.0012562871	0.08561151	0.014344707	0.047531605	0.11908665	0.011974096	0.044427633	0.017903551	0.03017357	0.00077214837
chr3:124704252-124704442@@HEG1_1==mut cisbp__M5907 chr3:124704409__C_A chr3:124704410__C_A	0.04167062	0.020692363	0.024712682	0.023811072	0.030583858	0.015290096	0.1448602	0.014015868	0.019918978	0.019723177	0.035348564	0.0107290745	0.0026817024	0.057841107	0.010710627	0.019428596	0.008538067	0.008513883	0.049695343	0.010414958	0.11597741	0.028546125	0.037998274	0.03587684	0.028503448	0.026986137	0.018638775	0.010474652	0.011233956	0.0056631714	0.02476433	0.00856927	0.013922244	0.031620353	0.021230593	0.08489506	0.0059918463	0.052041605	0.0018609613	0.06537852	0.012395337	0.050819308	0.122250885	0.010772273	0.038995057	0.0192291	0.0464931	0.0015029311
chr3:124704272-124704462@@HEG1_1==mut cisbp__M5907 chr3:124704409__C_A chr3:124704410__C_A	0.035216838	0.016335309	0.019871324	0.017820597	0.037128836	0.010831505	0.13339356	0.01398325	0.016474083	0.018836468	0.027030796	0.0046885908	0.0015266389	0.04888068	0.012257159	0.01308623	0.006075248	0.0059623867	0.054515436	0.011814892	0.13744092	0.037939206	0.043195546	0.030274466	0.02890031	0.024818406	0.015728295	0.01327531	0.011675194	0.0068840086	0.024479762	0.0072328895	0.010867387	0.04435578	0.023041159	0.068382844	0.005497247	0.07332216	0.0012604743	0.09114906	0.013971537	0.049785838	0.15432626	0.008932173	0.05076985	0.016326994	0.04669042	0.0008658916
chr3:124704292-124704482@@HEG1_1==mut cisbp__M5907 chr3:124704409__C_A chr3:124704410__C_A	0.033751458	0.010056272	0.013449207	0.017591074	0.031693652	0.00939104	0.1497684	0.012772486	0.011391133	0.030531377	0.019934013	0.0021083504	0.00033070147	0.016348705	0.006337106	0.0030445307	0.0012407154	0.0026388466	0.038440943	0.0071395785	0.14530836	0.042929053	0.037173584	0.031389758	0.036096588	0.024460211	0.010551915	0.018352404	0.011677101	0.004919052	0.022883236	0.0050245076	0.006118357	0.034925476	0.020657763	0.044669494	0.0048480183	0.06729154	0.0005387366	0.11019626	0.010758847	0.054586604	0.226069	0.007266864	0.056969196	0.01278992	0.04606992	0.00052697957
chr3:124704312-124704502@@HEG1_1==mut cisbp__M5907 chr3:124704409__C_A chr3:124704410__C_A	0.031193718	0.012968466	0.017661482	0.01579757	0.034030855	0.009063214	0.15201117	0.016264841	0.014296889	0.025614351	0.026361093	0.0028844476	0.00054986775	0.021159962	0.0068190247	0.0035346746	0.0017374158	0.0040161163	0.04473351	0.008494392	0.1488964	0.03796433	0.040335014	0.032952055	0.031055585	0.026487395	0.0114385635	0.021314874	0.012139037	0.0054282695	0.023262441	0.005434528	0.008096546	0.034901246	0.020893648	0.05321625	0.0044964105	0.075523406	0.0005891174	0.10029012	0.010496423	0.052489772	0.19113365	0.00817053	0.04584086	0.015467986	0.044595137	0.0011399388
chr3:124704332-124704522@@HEG1_1==mut cisbp__M5907 chr3:124704409__C_A chr3:124704410__C_A	0.04381059	0.017422408	0.02587299	0.014151648	0.028588086	0.008068442	0.14853527	0.013108358	0.016253501	0.0131239	0.0375202	0.006193742	0.0008864999	0.058664948	0.006147772	0.011668906	0.0046400577	0.005996734	0.061571255	0.0064637214	0.17547965	0.02515839	0.036557525	0.031672493	0.021171391	0.020289034	0.021885186	0.010801181	0.009837672	0.0045523345	0.02080895	0.0039719045	0.010717675	0.028235644	0.021150619	0.08688463	0.002861008	0.07819794	0.0006802827	0.079175115	0.008344039	0.044491753	0.17506112	0.008776143	0.039977938	0.016528651	0.054098636	0.0032272488
chr3:124704352-124704542@@HEG1_1==mut cisbp__M5907 chr3:124704409__C_A chr3:124704410__C_A	0.079655424	0.014373586	0.021330431	0.018525511	0.03192231	0.010176748	0.13779972	0.017967895	0.011171252	0.01358062	0.028544262	0.0033900142	0.00022311509	0.0067857355	0.0017899275	0.0010994077	0.00056019425	0.0047836304	0.024519205	0.002836302	0.103290126	0.03183058	0.051249832	0.038272753	0.031441122	0.023778513	0.011165932	0.01939033	0.017470777	0.004470125	0.009160504	0.004579574	0.010006979	0.025934532	0.015120029	0.019152269	0.0027323514	0.10258141	0.00035609305	0.07522516	0.009416282	0.06689873	0.17589797	0.009129003	0.03527245	0.020938918	0.08837661	0.0013142675
chr3:124704372-124704562@@HEG1_1==mut cisbp__M5907 chr3:124704409__C_A chr3:124704410__C_A	0.06488976	0.022389457	0.025887907	0.0168944	0.032351255	0.010074943	0.13260058	0.014990851	0.013383701	0.01440838	0.033023044	0.005324602	0.00067043304	0.027761444	0.004609853	0.0066448897	0.0027833283	0.006398022	0.05262488	0.005365059	0.13765639	0.024132773	0.04447016	0.031199813	0.023347333	0.021840304	0.016822144	0.013304025	0.013105765	0.0042081773	0.015481204	0.005157292	0.010912403	0.025194779	0.016216397	0.048378125	0.0033320636	0.11075254	0.00064504147	0.07228139	0.009294003	0.04971218	0.13977078	0.007839665	0.041724876	0.016651884	0.06237009	0.0019281507
chr3:124704392-124704582@@HEG1_1==mut cisbp__M5907 chr3:124704409__C_A chr3:124704410__C_A	0.07756299	0.01829432	0.018829435	0.016642734	0.036046237	0.009766147	0.1405209	0.016445786	0.012239039	0.014452502	0.02904503	0.0040596873	0.00041882694	0.010880709	0.0033965558	0.00215514	0.0009764284	0.0041550547	0.048758566	0.0044177026	0.11863281	0.027492255	0.047929063	0.032147422	0.026041105	0.02255252	0.010302618	0.020812437	0.015388727	0.004044801	0.014423832	0.005023986	0.010816291	0.02802375	0.016141817	0.0311988	0.0030237883	0.15208174	0.0005592555	0.07600199	0.010412946	0.06918311	0.13488066	0.007051438	0.03893657	0.018486798	0.07515521	0.0010287166
chr3:124704412-124704602@@HEG1_1==wt	0.043547362	0.022471756	0.030703038	0.01927711	0.022722915	0.011986434	0.066486016	0.03469369	0.018492982	0.031080902	0.03209129	0.004019201	0.00024847686	0.019310206	0.006658867	0.0032759905	0.0020608455	0.004655227	0.014383033	0.0033138394	0.04149863	0.030215397	0.04886146	0.040153295	0.02989021	0.028278992	0.013876468	0.07578407	0.027106002	0.004867956	0.045369282	0.004926011	0.013127446	0.02132748	0.010861322	0.010810286	0.006713867	0.08620933	0.00036682189	0.03772445	0.008097291	0.06306416	0.085333556	0.013565436	0.018169329	0.024244502	0.06558083	0.002823621
chr3:124704432-124704622@@HEG1_1==wt	0.038998023	0.061135396	0.046662524	0.033395484	0.02721396	0.02748482	0.030117005	0.06261082	0.04868701	0.055584863	0.040341377	0.014687762	0.0047141314	0.04204619	0.024378613	0.028423518	0.021912247	0.029580519	0.009206787	0.015039757	0.020072326	0.023169398	0.058600664	0.050849766	0.04231395	0.06377293	0.034491435	0.04607308	0.04428053	0.010734439	0.046108365	0.021957621	0.019200623	0.0118582845	0.018324986	0.015867025	0.032771587	0.032408863	0.006500751	0.02337861	0.012811005	0.03989272	0.032554403	0.024422169	0.013877511	0.025284454	0.03653902	0.0033953786
chr3:124704452-124704642@@HEG1_1==wt	0.041007593	0.05170004	0.044160545	0.025348991	0.027012005	0.019817084	0.05105497	0.050321236	0.03420821	0.03666933	0.039168626	0.012948588	0.0019218326	0.063595206	0.015889198	0.01891455	0.012077287	0.013636023	0.0148537755	0.010112628	0.02822861	0.02248998	0.054629177	0.04064265	0.028087452	0.039412588	0.029308736	0.061657146	0.037038967	0.010331333	0.06269276	0.008872643	0.01793474	0.014955074	0.018142253	0.020239457	0.013194412	0.06941764	0.0015708804	0.027633026	0.011567727	0.051688388	0.040222004	0.022521853	0.013264254	0.025176525	0.052918553	0.0043657124
chr3:124704472-124704662@@HEG1_1==wt	0.04295151	0.058928475	0.041745543	0.033215523	0.030712917	0.02712141	0.04561293	0.05889702	0.038755685	0.037039146	0.034460172	0.014196634	0.002513498	0.022087395	0.0140744895	0.012989998	0.008443773	0.022213116	0.010335013	0.011749402	0.018583	0.024649203	0.0645642	0.044501215	0.039118662	0.056540057	0.03053978	0.05735573	0.043800503	0.0156009495	0.047952086	0.018466681	0.019231722	0.016025439	0.01763551	0.011276096	0.017714202	0.0499786	0.0038263947	0.026732787	0.01699458	0.050833076	0.023334384	0.025209025	0.011858985	0.026897922	0.048427105	0.0044195205
chr3:124704492-124704682@@HEG1_1==wt	0.042680055	0.06390174	0.05207877	0.02976285	0.017092898	0.031532347	0.03665161	0.05763659	0.049618915	0.028929383	0.055474907	0.039766207	0.009282008	0.09186751	0.016746521	0.03955771	0.02750893	0.030883625	0.010161951	0.013939962	0.015148744	0.012427434	0.042352647	0.04234992	0.022029757	0.05001074	0.034686938	0.033969626	0.037412733	0.007954985	0.056256443	0.0135896355	0.022621468	0.007922024	0.012185872	0.026987165	0.0211256	0.024069116	0.003905639	0.011844829	0.0093717575	0.03633228	0.015753105	0.022265196	0.0066746026	0.027843252	0.040007725	0.007753372
chr3:124704512-124704702@@HEG1_1==wt	0.039788276	0.064376146	0.043125182	0.034734473	0.018182784	0.03422433	0.050131306	0.049322218	0.047754303	0.0342914	0.05154963	0.0346902	0.008216172	0.10078719	0.019227713	0.04553491	0.026310056	0.018724442	0.014488563	0.015291393	0.019933209	0.014990956	0.046708226	0.0453562	0.026932389	0.049960375	0.03579566	0.028497666	0.03582859	0.008325711	0.059233353	0.01598525	0.020429283	0.008616462	0.01600203	0.036253065	0.021670207	0.027412489	0.0045583695	0.01632087	0.01359953	0.041971087	0.021802694	0.01977776	0.008517221	0.026842192	0.041672632	0.0047908127
chr3:124704532-124704722@@HEG1_1==wt	0.029796407	0.040623486	0.03788361	0.031470105	0.013671532	0.03444989	0.044180065	0.049944088	0.04686898	0.039867014	0.04893127	0.038327277	0.00757356	0.029692933	0.018329918	0.009364292	0.011418894	0.011529848	0.0060143024	0.012635276	0.01021041	0.018304095	0.03395325	0.045490444	0.024501517	0.037920505	0.018168136	0.06486744	0.03760971	0.008530796	0.067695394	0.007915169	0.025152296	0.010000095	0.011891022	0.009430915	0.018365249	0.029726103	0.0016994923	0.013054773	0.009025842	0.052025095	0.012675956	0.021678373	0.0071861595	0.038091898	0.04716158	0.0027383566
chr3:124704552-124704742@@HEG1_1==wt	0.017658263	0.04158236	0.042582795	0.03652288	0.010867983	0.03527713	0.033491373	0.05311124	0.059749663	0.06548698	0.050093055	0.04164347	0.010167047	0.022227079	0.030239254	0.009937286	0.0164188	0.014354289	0.0036967993	0.015110865	0.00816302	0.020132229	0.027300894	0.058510855	0.036546007	0.042534336	0.021774784	0.06450875	0.03728427	0.012840062	0.057285026	0.0077428967	0.029185519	0.009065345	0.014661357	0.007132679	0.021446884	0.015159771	0.002424702	0.012395889	0.009425342	0.049034	0.014744356	0.033656716	0.005985841	0.045706123	0.034556225	0.0027203113
chr3:124704572-124704762@@HEG1_1==wt	0.027332038	0.032724574	0.02956304	0.030656114	0.015529498	0.02806355	0.037011176	0.04703793	0.04387112	0.048247367	0.04005912	0.028208092	0.006645128	0.018982515	0.02260153	0.007021323	0.008276284	0.011133969	0.006433472	0.014126137	0.011110693	0.026302129	0.035027668	0.045992926	0.032897875	0.04627922	0.015025288	0.08224043	0.035078898	0.010151103	0.0679958	0.0110902935	0.019197375	0.014865786	0.012706503	0.008669496	0.016266182	0.02213116	0.0026465356	0.018026337	0.011472806	0.05031462	0.016349882	0.021394879	0.009908721	0.032521084	0.037569255	0.0017878264
chr3:124704592-124704782@@HEG1_1==wt	0.035203293	0.054099813	0.03703603	0.041069105	0.023051113	0.037231132	0.045023635	0.04110551	0.046867087	0.03756188	0.041835755	0.038963377	0.01528053	0.05163285	0.02471596	0.022223666	0.02113837	0.019544885	0.015179649	0.02353707	0.019611955	0.022707537	0.039460137	0.04572536	0.031276837	0.045481518	0.0178608	0.035541713	0.03751321	0.013477534	0.0531016	0.016426563	0.022721961	0.0151451975	0.021578178	0.024361193	0.02258633	0.03457004	0.005820915	0.022580966	0.016670689	0.04237607	0.023659691	0.02328132	0.017718568	0.029422805	0.036622763	0.0019578487
chr3:124704612-124704802@@HEG1_1==wt	0.0321887	0.03282781	0.03064023	0.035832748	0.01550585	0.027640969	0.05802676	0.0318055	0.035253853	0.037148952	0.044342473	0.029378146	0.0056464225	0.025868505	0.017710268	0.00818792	0.009500816	0.008518726	0.009824604	0.0123794675	0.018450007	0.024775907	0.03394994	0.05001785	0.03189826	0.032506034	0.013897017	0.03877084	0.029879883	0.009208456	0.044126004	0.0074282885	0.023913115	0.015677035	0.016928867	0.014885053	0.009930581	0.03773807	0.0017724186	0.02100867	0.013578683	0.058484435	0.030337065	0.018581688	0.013410792	0.03779663	0.04948041	0.0016036481
chr3:124704632-124704822@@HEG1_1==wt	0.05557543	0.034195676	0.0397678	0.02537322	0.010739088	0.018949524	0.05916226	0.031255603	0.027131826	0.021308765	0.050457343	0.022641525	0.001621142	0.03727372	0.0069556683	0.009909123	0.007804945	0.009321377	0.0075057447	0.0030257553	0.018022642	0.01413624	0.027409658	0.052063107	0.02422896	0.021031186	0.017953262	0.030411616	0.023768827	0.0045658797	0.027481228	0.0032834262	0.02941309	0.009372726	0.010819539	0.014131457	0.0061662793	0.050559	0.00067459047	0.012055829	0.0049018264	0.056570143	0.037156522	0.019177094	0.007670641	0.037304863	0.070512265	0.004496351
chr3:124704652-124704842@@HEG1_1==wt	0.036927775	0.025009483	0.035191596	0.024262413	0.015917271	0.016892344	0.075265914	0.03303966	0.030644715	0.03645937	0.045584008	0.01133658	0.0011101514	0.02389726	0.014729887	0.005241111	0.006200671	0.0070254356	0.011144206	0.004668221	0.028939456	0.02577053	0.029170528	0.04847303	0.032411218	0.025518253	0.014519557	0.06744167	0.023236632	0.0065040886	0.049277157	0.0041831434	0.023435026	0.017465606	0.01151377	0.013310283	0.007837787	0.057271585	0.00059986115	0.025307685	0.0056711137	0.06429076	0.048377216	0.01805608	0.011371881	0.0364791	0.06353794	0.003933817
chr3:124704672-124704862@@HEG1_1==wt	0.042086497	0.02993308	0.03730409	0.022216529	0.014293268	0.016109407	0.0864016	0.026524276	0.03441088	0.030628517	0.052592337	0.01953876	0.00235492	0.045656905	0.019759908	0.010560185	0.012749001	0.0065904856	0.012393132	0.005824104	0.03424421	0.020705089	0.025400594	0.05322312	0.028046474	0.017913133	0.017680839	0.035866857	0.020096034	0.006142512	0.035977587	0.0023192167	0.034430206	0.014294282	0.020568505	0.022736862	0.0065045506	0.07116689	0.0005888492	0.021208733	0.0051736236	0.06780462	0.06223303	0.019954458	0.011677593	0.047211647	0.071002916	0.0027925968
chr3:124704692-124704882@@HEG1_1==wt	0.055315033	0.03471069	0.03779404	0.021149382	0.011740789	0.016727269	0.08391261	0.02336447	0.034631535	0.022260547	0.055808797	0.02701953	0.0039495975	0.122091934	0.014711499	0.033849344	0.022173777	0.009459525	0.02263534	0.0054617673	0.038983226	0.01420027	0.025973305	0.046170816	0.023358986	0.018829003	0.024649054	0.025077686	0.016008854	0.0049446076	0.048579812	0.0038419664	0.023337185	0.010562763	0.015679002	0.052942008	0.0068465173	0.04716514	0.001275301	0.016642839	0.005087018	0.048767164	0.06072268	0.018324092	0.009717584	0.031440705	0.062477916	0.009117708
chr3:124704712-124704902@@HEG1_1==wt	0.048628524	0.024708897	0.02920258	0.02328965	0.016857237	0.019722804	0.08609146	0.029552117	0.031256214	0.030804068	0.05441156	0.01656562	0.0019563884	0.028396472	0.01296173	0.0068850666	0.0069105327	0.00492543	0.014665768	0.0060080737	0.028924718	0.018725887	0.034720093	0.05070989	0.027823985	0.023583636	0.015098572	0.045262218	0.022069171	0.0057947487	0.042298093	0.0040236115	0.028595224	0.014316633	0.015495434	0.018589616	0.0075859427	0.0695221	0.0007969588	0.024732605	0.008243278	0.07920422	0.049098775	0.017199934	0.012983844	0.043500572	0.08102034	0.0027660131
chr3:124704732-124704922@@HEG1_1==wt	0.0489932	0.03130679	0.025973603	0.024413407	0.018741682	0.021272302	0.10167979	0.029133603	0.028833017	0.030261755	0.051349714	0.019389153	0.0025904179	0.034511715	0.012547031	0.00912331	0.0068163723	0.004725203	0.023297504	0.0067989677	0.03352475	0.01885198	0.036696583	0.04755509	0.029572919	0.025611311	0.015849814	0.03662999	0.023062646	0.0061129183	0.04000111	0.005125746	0.023987934	0.016446859	0.018567324	0.024200976	0.007657677	0.10313295	0.0011173636	0.028602958	0.010574713	0.07873252	0.05020258	0.01610373	0.014917955	0.037127048	0.07615104	0.0028219968
chr3:124704752-124704942@@HEG1_1==wt	0.04907058	0.029182434	0.025905594	0.021941006	0.017365918	0.017773092	0.0859227	0.028382793	0.028353214	0.026101053	0.048418254	0.017929673	0.0021683276	0.0482264	0.010873571	0.01046215	0.0059825927	0.0045383424	0.022617146	0.0058059245	0.033509776	0.017722309	0.03461021	0.045027986	0.026080936	0.022933617	0.015437335	0.038600937	0.021137565	0.005251482	0.049308732	0.00430727	0.023552895	0.014373526	0.01638998	0.028178021	0.0068993717	0.0850791	0.0008827597	0.025020048	0.008222103	0.07105951	0.052277744	0.015119255	0.012983099	0.035508364	0.072316125	0.0035885721
chr3:124704772-124704962@@HEG1_1==wt	0.026034862	0.023741156	0.031635657	0.024971992	0.012883976	0.021034569	0.057487622	0.034378156	0.04361087	0.029868037	0.06150368	0.028846636	0.005045742	0.050119728	0.018050492	0.013545513	0.01564768	0.008659691	0.0100645125	0.008740842	0.017085105	0.01878497	0.028921783	0.048501417	0.02906391	0.030408263	0.016997725	0.04279782	0.021417394	0.0062953383	0.0489579	0.0052080303	0.030106217	0.013772935	0.012501314	0.020258456	0.008248776	0.035577267	0.0014932156	0.017177567	0.007172361	0.06607665	0.027442515	0.018266305	0.009119377	0.0458128	0.057690322	0.0045191646
chr3:124704792-124704982@@HEG1_1==wt	0.024079323	0.032134607	0.038003206	0.026171297	0.008947685	0.022064224	0.05411665	0.027999744	0.040928632	0.03842467	0.054764718	0.036317915	0.0053271055	0.044845313	0.026804492	0.013646916	0.0232037	0.007829711	0.008369833	0.0065357685	0.016099945	0.016382575	0.017813236	0.05339463	0.026693225	0.017740607	0.01424326	0.036059663	0.020518944	0.007440388	0.044581562	0.0029244125	0.03583634	0.011131614	0.014778972	0.017612755	0.0079799	0.03971143	0.0010055006	0.012659743	0.004576668	0.063300446	0.028400883	0.026717663	0.0071452856	0.050288796	0.055599242	0.0051922947
chr3:124704812-124705002@@HEG1_1==wt	0.023969948	0.02167818	0.02756977	0.02550587	0.013801828	0.019654363	0.06250106	0.033290967	0.03455873	0.036207944	0.047212273	0.013161719	0.0017345101	0.046141163	0.0148849785	0.010454282	0.008307949	0.0051262975	0.013476506	0.0063580573	0.02253601	0.024775833	0.027096018	0.050183192	0.032101825	0.027829155	0.015282527	0.06484556	0.024199784	0.006996259	0.07477696	0.005630195	0.019711554	0.016527236	0.011330426	0.01921831	0.009493962	0.03848569	0.0009610802	0.02381505	0.0073688626	0.068862006	0.038796246	0.016717583	0.0114527345	0.03502454	0.0539231	0.0046197176
chr3:124704832-124705022@@HEG1_1==wt	0.030802041	0.020308167	0.026777565	0.02182588	0.0150696635	0.016788945	0.067520976	0.030164659	0.035796836	0.033152938	0.043577477	0.01391767	0.002168849	0.06517716	0.016194865	0.0134550035	0.010842577	0.0056298375	0.017439947	0.006925389	0.02837804	0.022455037	0.028305188	0.047145814	0.031066999	0.02595818	0.016403586	0.049955115	0.02229391	0.0069403946	0.06067662	0.0046757907	0.01761961	0.016803786	0.015045986	0.027568623	0.007978931	0.04722415	0.0010124445	0.025555	0.008298442	0.06436944	0.04740867	0.017533526	0.013592735	0.031078681	0.055751294	0.006067902
chr3:124704852-124705042@@HEG1_1==wt	0.01909867	0.016424	0.021902174	0.024747565	0.018854573	0.016198903	0.07657084	0.030374885	0.029391423	0.04795313	0.04286036	0.006765783	0.0009275675	0.019384429	0.014825523	0.004207641	0.0035121143	0.0035758615	0.013024658	0.0076870173	0.029736161	0.034977287	0.03295681	0.05173707	0.040009573	0.03355111	0.011334628	0.06304014	0.023109227	0.0063714236	0.05414191	0.005379185	0.015603989	0.024263069	0.011631727	0.014960006	0.0075083375	0.036869287	0.0006572157	0.040903598	0.009834051	0.08201641	0.05588126	0.011871934	0.016243607	0.036684617	0.053125903	0.0018716305
chr3:124704872-124705062@@HEG1_1==wt	0.02152355	0.015703008	0.023777157	0.02692248	0.019758493	0.015575066	0.08619362	0.026733667	0.027065888	0.055578724	0.039716274	0.006155163	0.00078064203	0.012558252	0.01600328	0.002363503	0.002767399	0.0033426732	0.014764965	0.006964743	0.042760074	0.04848042	0.029866248	0.05455318	0.04737395	0.029989392	0.010025516	0.064739555	0.021836698	0.006338924	0.04527189	0.004456386	0.015316501	0.030448973	0.014319941	0.015351355	0.0071392655	0.043811426	0.00051414967	0.050122753	0.009028941	0.07960667	0.09295066	0.01211828	0.02255176	0.03573166	0.050383314	0.001134783
chr3:124704892-124705082@@HEG1_1==wt	0.019296616	0.015829176	0.021690235	0.026707098	0.023479179	0.014484465	0.07618955	0.022357896	0.02117829	0.05119036	0.027069137	0.0036302656	0.00047248602	0.0155008435	0.016199201	0.003469482	0.0034882873	0.0037964284	0.021277621	0.007057041	0.05274947	0.059672147	0.0356417	0.043155223	0.05291848	0.02951637	0.0091017485	0.05850731	0.020997405	0.007509917	0.046828628	0.0073230416	0.01011993	0.04072538	0.013673678	0.01641503	0.007404089	0.048854142	0.00055995584	0.062808305	0.014160782	0.06315747	0.11105658	0.011814952	0.03410031	0.024459392	0.03857687	0.0012202561
chr3:124704912-124705102@@HEG1_1==wt	0.030150726	0.017709315	0.027118444	0.024494395	0.02695559	0.013834089	0.095966905	0.023947224	0.0229747	0.05521369	0.0358966	0.004224986	0.0005748719	0.02429241	0.017943904	0.00490804	0.004115358	0.004003063	0.023915842	0.007126361	0.06973401	0.043811902	0.0336245	0.047094196	0.046025276	0.02853918	0.012298003	0.051569074	0.018177837	0.0065931827	0.051785216	0.005197495	0.012662947	0.03120932	0.016512752	0.027617007	0.007114485	0.05294673	0.0005750209	0.0651741	0.010056943	0.06449205	0.12432024	0.012690812	0.03090927	0.028382242	0.047781736	0.0018299073
chr3:124704932-124705122@@HEG1_1==wt	0.018578425	0.04822038	0.03999658	0.053275853	0.020840123	0.034131214	0.05312015	0.031330943	0.047686666	0.090100646	0.033784747	0.013201132	0.004473135	0.030779913	0.050507843	0.033937484	0.031295583	0.017100543	0.012262076	0.015874356	0.037913486	0.051764563	0.029696211	0.06487413	0.07971072	0.04216315	0.028917253	0.025919452	0.033407822	0.015525162	0.04710117	0.016933605	0.017659679	0.021877125	0.029354125	0.02521865	0.03462535	0.023556903	0.005412653	0.0426853	0.014156148	0.04418677	0.080986395	0.023745924	0.025434285	0.026777044	0.026943833	0.0011558682
chr3:124704952-124705142@@HEG1_1==wt	0.020815209	0.040709704	0.048382804	0.04120928	0.01901123	0.026542246	0.054832444	0.03338428	0.051080078	0.074558154	0.038369685	0.0134269595	0.0035984665	0.047827676	0.043834463	0.035633996	0.039456308	0.019400984	0.013691619	0.011292547	0.04838206	0.03994964	0.025669351	0.06031747	0.057743624	0.035824567	0.031270966	0.03112425	0.028104514	0.011640534	0.049813747	0.009719983	0.018624157	0.019307807	0.02082993	0.02555357	0.02854301	0.031696826	0.002993822	0.039817184	0.007789761	0.04125911	0.0870941	0.024965733	0.020638987	0.027114913	0.02978167	0.0030862093
chr3:124704972-124705162@@HEG1_1==wt	0.016853377	0.047704503	0.036457717	0.055154383	0.027222976	0.033816576	0.06424864	0.024391681	0.03658259	0.10052703	0.025884464	0.008625299	0.0029407144	0.022241369	0.055262715	0.034928247	0.027128741	0.013308808	0.015755296	0.01651296	0.06066051	0.047025084	0.026359364	0.052505463	0.06789024	0.034612015	0.028907448	0.0147935	0.027710497	0.014177516	0.032121047	0.012833983	0.013655677	0.02274783	0.027807862	0.029220253	0.039294586	0.03208819	0.003816843	0.06002955	0.012474805	0.038983434	0.09467532	0.017537132	0.035492867	0.020493105	0.023013502	0.0004695505
chr3:124704992-124705182@@HEG1_1==wt	0.02883923	0.03886436	0.03271255	0.040098324	0.031008914	0.032528266	0.049253285	0.016149461	0.033731833	0.01151818	0.036962643	0.022209436	0.01182355	0.17634916	0.015320674	0.094536036	0.048652202	0.025908872	0.15119521	0.013141617	0.09036386	0.04092011	0.02315265	0.02212803	0.04032293	0.030825421	0.03399457	0.014114037	0.014825568	0.009073377	0.040108725	0.043211356	0.019755378	0.02929236	0.04234229	0.17642188	0.022304565	0.042120337	0.024790332	0.04519838	0.013671339	0.015850648	0.06695822	0.014287025	0.0404059	0.007413149	0.015636817	0.0027650744
chr3:124705012-124705202@@HEG1_1==wt	0.027983293	0.044529393	0.033162862	0.055995658	0.0332347	0.04299411	0.04973136	0.017763212	0.03145148	0.017563641	0.03588204	0.022384629	0.014475554	0.10953663	0.012992874	0.074246004	0.02560763	0.028365016	0.135299	0.01890339	0.08673787	0.04476759	0.03029047	0.025242016	0.047524348	0.04215452	0.032479674	0.01111345	0.018409535	0.008232549	0.03217332	0.06253943	0.016014606	0.030977681	0.03893423	0.17410707	0.03281197	0.029085085	0.032494172	0.046637148	0.017389461	0.018136248	0.07526791	0.012194559	0.04406795	0.0077755153	0.015615344	0.0004967153
chr3:124705032-124705222@@HEG1_1==wt	0.04230246	0.05254419	0.03259328	0.06089264	0.039702997	0.055275217	0.055954784	0.019703507	0.031450316	0.01398854	0.0369208	0.03710404	0.029600054	0.10478735	0.009344429	0.07735108	0.028222308	0.035629854	0.14994109	0.026752666	0.07462652	0.038255334	0.037425995	0.026285857	0.04351309	0.045770496	0.031326786	0.009482205	0.024222374	0.009974077	0.02610448	0.07743475	0.019721776	0.029943854	0.04626268	0.1724481	0.03177491	0.03812127	0.047193363	0.046151266	0.027214319	0.020657033	0.054400995	0.014731273	0.05187793	0.008206427	0.021197125	0.00049622357
chr3:124705052-124705242@@HEG1_1==wt	0.056469157	0.04402718	0.029209971	0.059073135	0.047508553	0.05991882	0.052912757	0.024473265	0.032824308	0.015475571	0.03650506	0.043306082	0.040744975	0.06879449	0.0083002895	0.04387939	0.020226032	0.04157029	0.121871665	0.03288184	0.06196311	0.030194119	0.048313484	0.026389569	0.039138883	0.06129174	0.024331033	0.010364115	0.025084227	0.0077839047	0.027733102	0.086702704	0.018515468	0.024985671	0.03507051	0.1426403	0.032412693	0.029705897	0.044664904	0.045098186	0.02374433	0.023425058	0.04677859	0.014801741	0.0572412	0.0098902285	0.026429906	0.00043343008
chr3:124705072-124705262@@HEG1_1==wt	0.05076179	0.049469113	0.031350046	0.06221181	0.04358132	0.06455697	0.06155722	0.02301149	0.038952023	0.015328348	0.03745182	0.054512218	0.05362819	0.10328098	0.010934189	0.06891161	0.03171031	0.040642664	0.12996127	0.038152024	0.062499568	0.026382968	0.044926837	0.027767062	0.041431323	0.059897482	0.03188601	0.010405242	0.02454041	0.011486664	0.035019502	0.098657295	0.020151392	0.021222204	0.045525685	0.17805256	0.038622633	0.027191833	0.06676932	0.041911572	0.028860196	0.022688508	0.03832905	0.01809536	0.050980404	0.00982964	0.02536437	0.0007959008
chr3:124705092-124705282@@HEG1_1==wt	0.038267344	0.020271614	0.020320073	0.034385204	0.017477423	0.03171353	0.019212991	0.010165945	0.02028577	0.0012451857	0.057231605	0.028696671	0.020810574	0.11351523	0.00032624602	0.024524197	0.006110251	0.028190255	0.36520272	0.010178417	0.045692682	0.015513584	0.019726142	0.009275496	0.0172081	0.020019546	0.024031147	0.0049907714	0.010074317	0.0020996183	0.006097406	0.086622626	0.015811473	0.01640436	0.023972541	0.32614335	0.009188533	0.014949843	0.14619581	0.012870505	0.010190308	0.0069779307	0.0449709	0.006020695	0.02033256	0.0023681372	0.012159005	6.4983964e-05
chr3:124705112-124705302@@HEG1_1==wt	0.07098879	0.021789625	0.014786497	0.031168595	0.021373749	0.033509374	0.032454222	0.011668995	0.013734758	0.0009726286	0.05604461	0.022439197	0.013759315	0.069123894	9.5024705e-05	0.008460909	0.001279518	0.021833763	0.44260663	0.011292651	0.062180102	0.009697288	0.027255446	0.0072354227	0.012866765	0.023050144	0.016092509	0.0036889762	0.012400985	0.0015868992	0.0032584667	0.08621381	0.012190983	0.015685096	0.020958588	0.3163372	0.006012261	0.03180784	0.09207709	0.013626471	0.0148472935	0.012096345	0.04657221	0.004682228	0.0226866	0.0024653077	0.024069414	3.3438206e-05
chr3:124705132-124705322@@HEG1_1==wt	0.047696784	0.013374373	0.015541121	0.032605946	0.022060066	0.026975319	0.028149694	0.010961264	0.016223133	0.0018728524	0.04615426	0.018055335	0.008772969	0.057887495	0.00025090575	0.008168906	0.0018685907	0.01876004	0.38921493	0.010348514	0.06550689	0.017416134	0.025222912	0.008250341	0.01878129	0.025123715	0.01378493	0.0042482764	0.010593936	0.0013173372	0.0037563592	0.06953099	0.009467021	0.020197898	0.021145225	0.29060483	0.0060091913	0.022905648	0.07697745	0.018869221	0.013400286	0.012493879	0.057161674	0.004000768	0.027635992	0.0026196986	0.019832924	3.145635e-05
chr3:124705152-124705342@@HEG1_1==wt	0.085572034	0.009221807	0.009376839	0.02526097	0.033370644	0.02989401	0.036264867	0.013913304	0.010178372	0.0009786338	0.03926514	0.010373279	0.00365372	0.01627925	3.2916665e-05	0.0009391606	0.00013549626	0.014330432	0.39832854	0.008111	0.06163445	0.015530422	0.032271326	0.006710604	0.016743124	0.027476028	0.0075940937	0.0047324747	0.013879389	0.001128003	0.0019984692	0.07496299	0.008234993	0.019189224	0.0150705725	0.20232086	0.00450173	0.04112932	0.055788696	0.031115979	0.019010395	0.021630958	0.047448754	0.00428468	0.030623376	0.002555579	0.033275887	5.811453e-06
chr3:124705172-124705362@@HEG1_1==wt	0.09911227	0.013224885	0.01745832	0.025027543	0.045957327	0.023121074	0.0507994	0.020495862	0.019224778	0.0051039755	0.038248405	0.011729434	0.0033552349	0.03119111	0.0007671714	0.0047944635	0.001510933	0.015887097	0.18301864	0.010162696	0.06342456	0.026237175	0.060362354	0.016781867	0.027411655	0.040253162	0.010968149	0.017369568	0.017330348	0.0030937046	0.016072884	0.044236064	0.012979209	0.031899184	0.017368138	0.11458363	0.0060052723	0.059460506	0.012751251	0.044084236	0.019361705	0.03781402	0.05370064	0.009083405	0.050219223	0.010452762	0.05293879	0.00037695467
chr3:124705192-124705382@@HEG1_1==wt	0.10734734	0.0073390305	0.015503153	0.018783987	0.04397735	0.01382941	0.03677571	0.018408924	0.009511754	0.0033819973	0.024089932	0.0031775534	0.0004374832	0.005237147	0.0002616793	0.0005764663	0.0001783073	0.009081975	0.0952591	0.0044333637	0.04278846	0.03535442	0.08221561	0.01427874	0.024592534	0.035205394	0.004545942	0.029201254	0.017556444	0.001966983	0.01314114	0.032718062	0.0064465553	0.047448352	0.006453678	0.038568586	0.0033111274	0.06259583	0.0024849474	0.048644364	0.019338429	0.042298913	0.053848103	0.004548371	0.055063233	0.011025727	0.0739122	0.00015044212
chr3:124705212-124705402@@HEG1_1==wt	0.098069265	0.007948801	0.0120610595	0.021402389	0.031212717	0.017809808	0.05193399	0.013856351	0.0110132545	0.0027521402	0.025818318	0.0060304403	0.0009938031	0.008048311	0.00018617511	0.0008969158	0.00024035573	0.00881958	0.17537381	0.0040810704	0.062341854	0.03100036	0.04726714	0.01447992	0.027769938	0.02797164	0.006332755	0.01198633	0.015871882	0.0021715164	0.005232632	0.0287814	0.007884011	0.03290908	0.019319907	0.08175439	0.003104508	0.07240254	0.0070518255	0.045612857	0.01946932	0.04176137	0.078594625	0.006234199	0.051387817	0.009128213	0.05815208	0.000121846795
chr3:124705232-124705422@@HEG1_1==wt	0.12578672	0.011872336	0.014688745	0.023152187	0.040455326	0.019693583	0.061016887	0.01692243	0.01019299	0.0031243116	0.024101228	0.007325411	0.0011879504	0.007991612	0.00033301115	0.0011446327	0.00028896332	0.0098041445	0.11369315	0.005374357	0.047292486	0.031589508	0.076450184	0.015063822	0.024325356	0.028766394	0.0058686286	0.019337699	0.018475518	0.0029848665	0.008840501	0.035011813	0.008802801	0.03978342	0.012524381	0.046765298	0.0032690763	0.09347609	0.0051154196	0.04214415	0.03196694	0.0461203	0.052686512	0.0067813545	0.041028023	0.012275979	0.08127451	0.00018459558
chr3:124705252-124705442@@HEG1_1==wt	0.17577636	0.010308862	0.015080512	0.01612933	0.037697956	0.014453769	0.059609205	0.016133755	0.010722071	0.0036680996	0.028247863	0.010728762	0.0018707365	0.0060353577	0.0004671067	0.0009200722	0.00041086972	0.008624539	0.10767251	0.0046976507	0.0416027	0.021159858	0.061185256	0.014220744	0.019984186	0.021828532	0.005586192	0.01687035	0.01649405	0.002540946	0.006091818	0.0155364275	0.011173829	0.027550131	0.014448509	0.04228346	0.0022324026	0.11898595	0.0039993376	0.03484328	0.020062327	0.049397275	0.05104889	0.007313043	0.03469649	0.016108394	0.09600653	0.00020995736
[truncated: 6,743 more rows]
