# Supplementary material for: Analysis of long and short enhancers in melanoma cell states
Source: eLife. 2021 Dec 7;10:e71735. doi: 10.7554/eLife.71735 (PMC8691835; doi:10.7554/eLife.71735)
Supplement: Figure 2—source data 6. — Enhancer activity values for the STARR-seq ATAC library in all cell lines. These data were also used in Figures 3 and 6, Figure 2—figure supplement 1, and Figure 3—figure supplement 1. [file elife-71735-fig2-data6.txt]

enhancer	MM001.CPMNorm.FC	MM057.CPMNorm.FC	MM074.CPMNorm.FC	MM087.CPMNorm.FC	MM029.CPMNorm.FC	MM047.CPMNorm.FC	MM099.CPMNorm.FC	phenotype
TYR_2	0.951692386091775	0.298637372095589	0.787301712395346	0.250452030699301	0.130072912354532	0.296258177869336	0.15728050599798	Proliferative
GPR39_2	0.0236432740238223	0.0505345882401018	0.0595602505637554	0.0502468539612096	0.208700914655207	0.134980798841096	0.340557359978695	Invasive
EDN1_1	0.110757152350819	0.14125970075047	0.176515993240482	0.146420362702041	0.191253221853917	0.482373955488547	0.0622633540812503	Invasive
BLK_5	0.0985688052128934	0.172457032511055	0.197929239781605	0.2020020913992	0.314634760696929	0.651438279003081	0.558185184296755	Invasive
SGCD_2B	1.89063408402379	0.879799685927792	0.958742684125145	0.626757167410844	0.107023063916897	0.122197978511768	0.111147785115352	Proliferative
SOX10_5A	0.0813136626429736	0.0830638328975686	0.107759849824146	0.0742792122977947	0.135209322724855	0.200012610074537	0.52544021108787	Proliferative
SERPINE1_1B	1.55815012591675	1.88984379496262	1.31640467650075	1.67473199021487	2.94122640812308	3.1485132931858	2.87856833257388	Invasive
COL5A1_1	2.0113271522145	4.80812252674391	2.95337186910302	6.08756528870415	5.51980638911096	2.89952746472351	4.15130015844554	Invasive
SGCD_2A	0.0357025237762278	0.0300146482486585	0.0341097359292304	0.0334379060239242	0.0390405230044109	0.0670049446426942	0.0434763486533661	Proliferative
SERPINE1_1A	0.135149131679278	0.162625406006523	0.137204754232993	0.207078001585465	0.159220192215857	0.481792806103669	0.0682397925380455	Invasive
ABCC3_1	0.167302482797965	0.191801055493697	0.265464842431887	0.261424998172502	1.05086459888451	1.2468806706104	1.1289324268717	Invasive
FOSL2_1A	0.258224380327502	0.342943798128208	0.349605448200056	0.327184154227982	0.436894206321308	0.750668267771852	0.497810465779557	Invasive
TYR_1	2.83382969762786	1.24077185291277	3.66851550989397	1.13558889446432	0.47631143477621	0.669232918123074	0.71607347038832	Proliferative
SOX10_1A	0.187924641188935	0.26517573013068	0.412490577873614	0.228661871052867	0.284096127466049	0.417467742488936	0.26327077759193	Proliferative
SOX10_3B	0.143510015892095	0.0617932451482961	0.159136468056781	0.0563934009339824	0.10543862970699	0.182378458420985	0.127350592804065	Proliferative
FGF2_1A	0.0631730355291479	1.00884409884945	0.349840777752843	1.23140862910386	2.99790754661276	1.20529105567515	4.01476637442192	Invasive
COL1A2_1	0.104230365236448	0.0926590362190388	0.135251613476165	0.0920550513780108	0.468585257332143	0.446124936300932	0.419470243784277	Invasive
CDH1_2	0.327313774321715	0.17197861304317	0.579253122781596	0.115114619178023	0.0889891291484502	0.18172895633439	0.0629437597597679	Proliferative
SOX10_1B	0.330047518908513	0.133055830468105	0.440172281974901	0.135794711884337	0.295813850891443	0.462782752760878	0.154705911306824	Proliferative
COL5A1_8	0.0156341416059402	0.0160873608374299	0.0362528745260336	0.0110405771782365	0.0192950250095268	0.0694615681524585	0.00507389847391667	Invasive
FOSL2_1B	0.0509486008628701	0.0538941943788601	0.0616522739916327	0.0354900099439714	0.0915877344436121	0.12599480861339	0.336437649273004	Invasive
FGF2_1B	0.0851881637881204	0.124816733104941	0.118151939952707	0.0766457565499977	0.180402473774563	0.303391705984079	0.237075960364265	Invasive
COL5A1_3	0.559467405614694	0.283461359766511	0.43518304290064	0.272637189421346	1.65822644567652	1.06188932262914	0.46585367090072	Invasive
MITF_1	0.0519966290806583	0.0786836705755774	0.112437287840987	0.0638788044063303	0.115147043556207	0.154300397492714	0.138762517280447	Proliferative
GPR39_1	0.152768424360284	0.648345186571212	0.436394255804447	0.760338072836253	0.857440907411324	2.11027675707875	0.82175567522262	Invasive
HEG1_1	0.0635074107099876	0.0786285348974032	0.0832500454614007	0.0582590660829558	0.126970639867673	0.197264138954697	0.0940098418465846	Invasive
MLANA_1	7.29229022807988	3.90299690924197	3.52869102965401	2.78009505717011	0.202154991043986	0.423159324176382	0.154687709493112	Proliferative
KIT_1B	0.0703664125846246	0.0397698146027296	0.0791606866881987	0.0456438678040567	0.0780221690979177	0.141923728521271	0.0889552025512174	Proliferative
EDN1_3	0.092949419205414	0.588716677778104	0.172253187497148	0.608982467815777	0.931769440512459	1.19119596415158	0.451766332178114	Invasive
AXL_2	0.148166961732303	1.5352923492192	0.222153494900665	1.6430536477719	1.6565994620824	1.93669761814753	0.469279418809586	Invasive
FLNC_1A	2.33054884030359	2.8965018952064	0.867857180976336	3.50270757272409	3.775682638256	3.24332607037881	6.62364472398277	Invasive
COL5A1_5	0.232171425747639	0.853181619975871	0.56351877780225	1.17528387517841	5.37743321155076	2.09062739131927	2.62079037072374	Invasive
COL5A1_4	0.321753425669356	1.21426940235107	0.519823413031971	1.12499801430029	1.77211087607776	1.82854814869027	1.94534749129906	Invasive
CDH1_1	0.232845451032736	0.180855745753526	0.231531650090087	0.162412637096687	0.340756474419599	0.581550389309919	0.200518883244024	Proliferative
SOX10_5B	2.19786134990089	1.94413940872393	9.70767491799921	2.1763082985836	1.92398145941171	3.31577817483997	4.10898225835048	Proliferative
BLK_3	0.136250599939248	0.194051494066701	0.23197526061307	0.175204440558002	0.395136338799061	0.973376456202191	0.268908805224737	Invasive
FGF2_2	0.062187828854629	0.0851403700834283	0.176032470762974	0.122120501584341	0.252979580416157	0.225896289949912	0.150270613201733	Invasive
KIT_1A	9.19828294827862	2.28669473037791	1.71448739500219	1.46028647356336	0.211751921991615	0.430806168890732	0.161308796338372	Proliferative
COL5A1_2	0.0822886330141546	0.371284669741412	0.266518106547621	0.460000561171478	0.343220077430289	0.583821723909979	0.478847822028338	Invasive
IRF4_1	0.877034523209815	0.649609090691299	2.73762138911914	0.553184534069464	0.157653027184833	0.339005541369729	0.128087737486353	Proliferative
SGCD_3	1.42459695274683	4.48180537821687	3.32533730635988	3.84719151110771	0.16649088775498	0.329453289022827	0.124972504481441	Proliferative
SOX10_3A	0.284604811703645	0.20170550895383	0.214333318956044	0.26766839112647	0.104965697990883	0.355384183229006	0.185478837857765	Proliferative
FLNC_1B	0.136569479601313	0.0801107036668731	0.0929716082914073	0.0606552494628564	0.132443095007065	0.224106863510568	0.0846607797748099	Invasive
ALPK2_2	0.093086037616768	0.141457443070413	0.186221622152315	0.160827131423538	0.1991581845361	0.429486504995934	0.13215620451982	Invasive
