# Supplementary material for: Analysis of long and short enhancers in melanoma cell states
Source: eLife. 2021 Dec 7;10:e71735. doi: 10.7554/eLife.71735 (PMC8691835; doi:10.7554/eLife.71735)
Supplement: Figure 3—source data 1. — Enhancer activity values for the CHEQ-seq enhancer tiling library A in all cell lines. These data were also used in Figures 4 and 6, Figure 3—figure supplement 2, Figure 4—figure supplement 1, Figure 5—figure supplement 1, and Figure 6—figure supplement 1. [file elife-71735-fig3-data1.txt]

synthetic.region	class	phenotype	CPM.InputNorm.MM029_rep1	CPM.InputNorm.MM029_rep2	CPM.InputNorm.MM057_rep1	CPM.InputNorm.MM057_rep2	CPM.InputNorm.MM074_rep2	CPM.InputNorm.MM087_rep2	CPM.InputNorm.MM087_rep3	CPM.InputNorm.MM087_rep4	CPM.InputNorm.MM099_rep1	CPM.InputNorm.MM099_rep2
chr2:28497319-28497509@@FOSL2_1==wt	wt	Invasive	2.22720797720798	NA	1.03728093318418	NA	NA	NA	1.34623227290149	0.913660792693636	NA	NA
chr2:28497339-28497529@@FOSL2_1==wt	wt	Invasive	0.849358974358974	NA	0.8677964379499	0.959045071002264	NA	0.668217920079424	0.678772574572182	NA	NA	NA
chr2:28497359-28497549@@FOSL2_1==wt	wt	Invasive	NA	NA	NA	NA	NA	NA	NA	NA	NA	NA
chr2:28497379-28497569@@FOSL2_1==wt	wt	Invasive	NA	NA	NA	NA	NA	NA	NA	NA	NA	NA
chr2:28497399-28497589@@FOSL2_1==wt	wt	Invasive	NA	NA	1.02332256907069	NA	NA	NA	NA	NA	NA	NA
chr2:28497419-28497609@@FOSL2_1==wt	wt	Invasive	NA	NA	1.07523023561775	NA	NA	NA	1.46162361057877	NA	NA	NA
chr2:28497439-28497629@@FOSL2_1==wt	wt	Invasive	1.19909502262443	NA	2.39622738223384	NA	NA	NA	NA	NA	NA	NA
chr2:28497459-28497649@@FOSL2_1==wt	wt	Invasive	NA	NA	3.68650366497514	NA	NA	NA	NA	NA	NA	NA
chr2:28497479-28497669@@FOSL2_1==wt	wt	Invasive	NA	NA	0.941552963081488	1.26922271108318	NA	NA	2.84631966270602	0.713101106492594	NA	NA
chr2:28497499-28497689@@FOSL2_1==wt	wt	Invasive	NA	NA	1.65892664923881	NA	NA	NA	1.47673438098888	NA	NA	NA
chr2:28497519-28497709@@FOSL2_1==wt	wt	Invasive	0.697368421052632	NA	0.724675720443743	NA	NA	1.34313534566699	0.87283191319987	2.22844095778936	NA	NA
chr2:28497539-28497729@@FOSL2_1==wt	wt	Invasive	NA	NA	0.804328072358212	NA	NA	NA	0.714327328478344	1.00279843100521	NA	NA
chr2:28497559-28497749@@FOSL2_1==wt	wt	Invasive	0.647130647130647	NA	1.24473711982102	NA	NA	0.629068716094032	1.47673438098888	0.822400829660358	NA	NA
chr2:28497579-28497769@@FOSL2_1==wt	wt	Invasive	1.52884615384615	NA	1.83039193598184	NA	NA	1.56054454263196	0.635015223066743	0.483529641784483	NA	NA
chr2:28497599-28497789@@FOSL2_1==wt	wt	Invasive	0.597480106100796	NA	1.34403779452219	0.702411714039621	NA	0.90506329113924	2.31656852155127	1.4012166628524	NA	NA
chr2:28497619-28497809@@FOSL2_1==wt	wt	Invasive	NA	NA	NA	NA	NA	NA	NA	NA	NA	NA
chr2:28497639-28497829@@FOSL2_1==wt	wt	Invasive	0.658579881656805	NA	1.24773970199159	NA	NA	0.739415102575295	1.41475969566003	5.51987386670812	1.91857142857143	0.699337748344371
chr2:28497659-28497849@@FOSL2_1==wt	wt	Invasive	NA	NA	1.27157662646969	NA	NA	NA	2.36181100509034	2.32617959628889	NA	NA
chr2:28497679-28497869@@FOSL2_1==wt	wt	Invasive	0.883333333333333	NA	1.46824542518837	0.605033031656929	1.07353548706932	1.79557319602374	1.31472239726458	0.692453404962794	NA	0.540327178632516
chr2:28497699-28497889@@FOSL2_1==wt	wt	Invasive	0.764423076923077	NA	0.527840297485077	1.47780126849894	NA	NA	NA	0.742813652596452	NA	NA
chr2:28497719-28497909@@FOSL2_1==wt	wt	Invasive	3.66923076923077	NA	1.32468365028107	NA	NA	NA	0.835671393892935	0.305084178744971	NA	NA
chr2:28497739-28497929@@FOSL2_1==wt	wt	Invasive	NA	NA	NA	NA	NA	NA	NA	NA	NA	NA
chr2:28497759-28497949@@FOSL2_1==wt	wt	Invasive	1.60508782556027	NA	1.19252807950332	0.675045023882233	NA	1.41726943942134	1.41741524094916	2.42379130149167	1.52456140350877	1.18089926803764
chr2:28497779-28497969@@FOSL2_1==wt	wt	Invasive	2.83785822021116	NA	4.17803748697183	2.66629752676264	NA	NA	1.5500328941723	3.05994877786001	NA	NA
chr2:28497799-28497989@@FOSL2_1==wt	wt	Invasive	2.93186134852802	1.51438641378382	5.7407944753852	4.38461970565105	1.39375532427127	1.7651281259648	3.88937604975896	3.15695802353492	1.06182795698925	0.559282204657125
chr2:28497819-28498009@@FOSL2_1==wt	wt	Invasive	2.03846153846154	1.1491846827242	4.43942517621159	3.55117592957561	1.1192118226601	2.42875226039783	3.7914296665389	2.17750516446846	0.817241379310345	0.594336606531172
chr2:28497839-28498029@@FOSL2_1==wt	wt	Invasive	1.95582120582121	NA	8.66049080688478	7.36163965233733	4.95150920780211	2.99367088607595	4.03370152270114	3.50183579081185	NA	1.71111111111111
chr2:28497859-28498049@@FOSL2_1==wt	wt	Invasive	2.91208791208791	NA	3.77157682647457	4.2376267143709	NA	5.19057665260197	2.67109577956646	2.14590610750086	NA	NA
chr2:28497879-28498069@@FOSL2_1==wt	wt	Invasive	3.69471153846154	NA	3.03453866496565	3.11068044788975	NA	2.50398236381738	2.42019285015999	2.40371159491886	NA	1.77854950734938
chr2:28497899-28498089@@FOSL2_1==wt	wt	Invasive	3.47737556561086	NA	8.15454610692501	11.4151937984496	NA	1.83050324174128	3.61184268339425	2.17408873930669	NA	NA
chr2:28497919-28498109@@FOSL2_1==wt	wt	Invasive	2.25303643724696	2.35635852664516	7.57623766019891	4.1450009938382	2.17313194490651	1.85782934833568	2.96491631531877	2.95062089781368	NA	0.779224644690825
chr2:28497939-28498129@@FOSL2_1==wt	wt	Invasive	1.35897435897436	NA	2.33049902231568	1.06411874286401	NA	0.892350027517887	2.94331527988401	0.736354403443439	NA	0.937913907284768
chr2:28497959-28498149@@FOSL2_1==wt	wt	Invasive	1.74725274725275	NA	1.58947078308711	1.49207954162454	NA	2.37808127914723	0.691673222919314	1.42698412209318	NA	NA
chr2:28497979-28498169@@FOSL2_1==wt	wt	Invasive	0.536437246963563	NA	0.933391353472429	NA	NA	NA	1.06611561984435	0.532888055123542	NA	3.94118307329667
chr2:28497999-28498189@@FOSL2_1==wt	wt	Invasive	0.458081244598099	NA	1.55059518189086	0.71297429620563	NA	NA	0.970180145649674	2.46720248898107	NA	NA
chr2:28498019-28498209@@FOSL2_1==wt	wt	Invasive	0.543589743589744	NA	1.91967934749315	NA	NA	NA	0.773046543262763	1.09237301852419	NA	NA
chr2:28498039-28498229@@FOSL2_1==wt	wt	Invasive	0.652307692307692	NA	1.05425013345935	NA	NA	NA	2.13687662365317	1.31539917647288	NA	NA
chr2:28498059-28498249@@FOSL2_1==wt	wt	Invasive	1.95692307692308	NA	1.83039193598184	NA	NA	NA	NA	0.584965751419706	NA	NA
chr2:28498079-28498269@@FOSL2_1==wt	wt	Invasive	0.99375	NA	1.00610829189947	0.688076781100037	1.03377491347416	NA	0.977621055321324	1.2349276974416	NA	0.343224656138563
chr2:28498099-28498289@@FOSL2_1==wt	wt	Invasive	0.845215759849906	NA	0.809585118582776	0.584359325125399	NA	NA	3.00063819863586	1.12764482201389	NA	NA
chr2:28498119-28498309@@FOSL2_1==wt	wt	Invasive	1.01923076923077	NA	1.23700799583914	0.34798378493706	NA	0.312916836804138	0.847857499062385	0.485225047260586	1.15393258426966	1.26051045464692
chr2:28498139-28498329@@FOSL2_1==wt	wt	Invasive	NA	NA	1.53604319373964	NA	NA	NA	NA	1.43920145190563	NA	NA
chr2:28498159-28498349@@FOSL2_1==wt	wt	Invasive	0.452991452991453	NA	0.804525211591633	1.08372093023256	NA	NA	1.19850906283156	6.78221161066326	NA	NA
chr2:28498179-28498369@@FOSL2_1==wt	wt	Invasive	NA	NA	NA	NA	NA	NA	NA	NA	NA	NA
chr2:28498199-28498389@@FOSL2_1==wt	wt	Invasive	NA	NA	0.84535342662361	NA	NA	NA	NA	NA	NA	NA
chr2:28498219-28498409@@FOSL2_1==wt	wt	Invasive	NA	NA	0.586489219427863	NA	NA	NA	1.3221924108854	NA	NA	2.16114790286976
chr2:28498239-28498429@@FOSL2_1==wt	wt	Invasive	NA	NA	1.37629470159072	NA	NA	NA	NA	0.726665529713921	NA	NA
chr2:28498259-28498449@@FOSL2_1==wt	wt	Invasive	NA	NA	2.64846184352161	NA	NA	NA	0.786759120526848	NA	NA	NA
chr2:28498279-28498469@@FOSL2_1==wt	wt	Invasive	NA	NA	2.66657098433202	NA	NA	NA	1.20199310080491	NA	NA	NA
chr2:28498299-28498489@@FOSL2_1==wt	wt	Invasive	1.98481781376518	NA	0.769638484442178	NA	NA	NA	0.915804267279929	0.442150983688364	NA	NA
chr2:28498319-28498509@@FOSL2_1==wt	wt	Invasive	0.550935550935551	NA	1.11230714029422	NA	NA	NA	0.945015265460409	1.42159164548631	NA	NA
chr2:28498339-28498529@@FOSL2_1==wt	wt	Invasive	0.480769230769231	NA	1.30043593851092	NA	NA	0.81505424954792	1.15391337677271	0.835665359171009	NA	0.992153757558307
chr2:28498359-28498549@@FOSL2_1==wt	wt	Invasive	1.07287449392713	NA	0.933391353472429	NA	NA	NA	2.25153829614187	1.57621433599735	NA	NA
chr2:28498379-28498569@@FOSL2_1==wt	wt	Invasive	0.777557494052339	NA	1.00244541966824	1.05593321407275	NA	1.01937222032159	0.656223260439435	0.617338373441646	0.887640449438202	NA
chr2:28498399-28498589@@FOSL2_1==wt	wt	Invasive	0.379248658318426	NA	0.949786708129012	0.80275624461671	NA	NA	1.13821387504791	1.81913547574641	NA	NA
chr2:28498419-28498609@@FOSL2_1==wt	wt	Invasive	NA	NA	1.20129171151776	NA	NA	NA	1.2363357608279	NA	NA	NA
chr2:28498439-28498629@@FOSL2_1==wt	wt	Invasive	2.1517094017094	NA	2.92672425109612	NA	NA	NA	0.918856948170861	NA	NA	NA
chr2:28498459-28498649@@FOSL2_1==wt	wt	Invasive	NA	NA	1.22883455499171	NA	NA	NA	NA	1.63855952778629	NA	NA
chr2:28498479-28498669@@FOSL2_1==wt	wt	Invasive	NA	NA	0.818223984177409	NA	NA	NA	NA	1.72197710374632	NA	NA
chr2:28498499-28498689@@FOSL2_1==wt	wt	Invasive	NA	NA	1.17297843885573	NA	NA	NA	NA	NA	NA	NA
chr2:28498519-28498709@@FOSL2_1==wt	wt	Invasive	NA	NA	1.04320210093977	NA	NA	NA	0.915804267279929	0.389092865645761	NA	NA
chr2:28498539-28498729@@FOSL2_1==wt	wt	Invasive	1.76666666666667	NA	0.4300920942471	NA	NA	NA	0.868536950259029	NA	NA	NA
chr2:28498559-28498749@@FOSL2_1==wt	wt	Invasive	NA	NA	1.54116333771877	NA	NA	NA	NA	NA	NA	NA
chr2:28498579-28498769@@FOSL2_1==wt	wt	Invasive	NA	NA	0.860184188494199	NA	NA	NA	NA	2.07987822727007	NA	NA
chr2:28498599-28498789@@FOSL2_1==wt	wt	Invasive	NA	NA	0.446634097871988	NA	NA	NA	NA	NA	NA	NA
chr2:28498619-28498809@@FOSL2_1==wt	wt	Invasive	NA	NA	0.755283677702224	NA	NA	NA	1.3221924108854	NA	NA	NA
chr2:28498639-28498829@@FOSL2_1==wt	wt	Invasive	1.12765957446809	NA	1.88011686913732	1.52236987818383	NA	NA	0.726538052042077	0.210463868235661	NA	NA
chr2:28498659-28498849@@FOSL2_1==wt	wt	Invasive	1.21205821205821	NA	0.679092780390157	NA	NA	NA	NA	0.693292742423355	NA	NA
chr2:28498679-28498869@@FOSL2_1==wt	wt	Invasive	0.792735042735043	NA	0.5734561256628	NA	NA	NA	0.607322829880374	0.821004563396079	NA	NA
chr2:28498699-28498889@@FOSL2_1==wt	wt	Invasive	1.50202429149798	NA	1.42852017017787	NA	NA	NA	NA	NA	NA	NA
chr2:28498719-28498909@@FOSL2_1==wt	wt	Invasive	NA	NA	NA	NA	NA	NA	NA	NA	NA	NA
chr2:28498739-28498929@@FOSL2_1==wt	wt	Invasive	NA	NA	NA	NA	NA	NA	NA	NA	NA	NA
chr2:28498759-28498949@@FOSL2_1==wt	wt	Invasive	NA	NA	NA	NA	NA	NA	NA	NA	NA	NA
chr2:28498779-28498969@@FOSL2_1==wt	wt	Invasive	NA	NA	NA	NA	NA	NA	NA	NA	NA	NA
chr2:28498799-28498989@@FOSL2_1==wt	wt	Invasive	NA	NA	NA	NA	NA	NA	NA	NA	NA	NA
chr2:28498819-28499009@@FOSL2_1==wt	wt	Invasive	NA	NA	NA	NA	NA	NA	NA	NA	NA	NA
chr2:28498839-28499029@@FOSL2_1==wt	wt	Invasive	NA	NA	NA	NA	NA	NA	NA	NA	NA	NA
chr2:28498859-28499049@@FOSL2_1==wt	wt	Invasive	NA	NA	NA	NA	NA	NA	NA	NA	NA	NA
chr2:28498879-28499069@@FOSL2_1==wt	wt	Invasive	NA	NA	1.90736493970453	NA	NA	NA	NA	1.26278320941397	NA	NA
chr2:28498899-28499089@@FOSL2_1==wt	wt	Invasive	NA	NA	3.22569070685325	NA	NA	NA	NA	NA	NA	NA
chr2:28498919-28499109@@FOSL2_1==wt	wt	Invasive	NA	NA	0.906680631115507	NA	NA	NA	1.77293982368724	NA	NA	NA
chr2:28498939-28499129@@FOSL2_1==wt	wt	Invasive	1.73646723646724	NA	1.39081729178608	NA	NA	1.0685899322932	0.693242532557248	0.518242083206827	NA	NA
chr2:28498959-28499149@@FOSL2_1==wt	wt	Invasive	NA	NA	0.451596698959455	NA	NA	NA	0.565643812143485	NA	NA	NA
chr2:28498979-28499169@@FOSL2_1==wt	wt	Invasive	2.94444444444444	NA	1.31462111826472	NA	NA	NA	NA	1.4180987913205	NA	NA
chr2:28498999-28499189@@FOSL2_1==wt	wt	Invasive	3.60128205128205	NA	0.98530188863881	NA	NA	7.21640701071081	4.23471415514344	1.1356477957965	NA	NA
chr2:28499019-28499209@@FOSL2_1==wt	wt	Invasive	3.3974358974359	NA	1.15679942590599	NA	NA	NA	3.61863186137056	1.14354207044454	NA	NA
chr2:28499039-28499229@@FOSL2_1==wt	wt	Invasive	0.864801864801865	NA	1.79379873454278	NA	NA	2.43148734177215	0.76927558451514	1.47634213453545	NA	5.99779249448124
chr2:28499059-28499249@@FOSL2_1==wt	wt	Invasive	5.86978683966636	NA	1.16124865446717	NA	NA	1.23197578425977	0.794360657923242	2.04677457536088	NA	1.27183482664589
chr2:28499079-28499269@@FOSL2_1==wt	wt	Invasive	4.22252747252747	NA	0.658864484804068	NA	NA	NA	3.72230121539584	0.718851921867534	NA	NA
chr2:28499099-28499289@@FOSL2_1==wt	wt	Invasive	NA	NA	NA	NA	NA	NA	NA	NA	NA	NA
chr2:28499119-28499309@@FOSL2_1==wt	wt	Invasive	1.29268292682927	NA	0.568596327987691	NA	NA	NA	0.274741280183979	1.40073431632474	NA	NA
chr2:28499139-28499329@@FOSL2_1==wt	wt	Invasive	1.20216962524655	NA	0.928998923573735	NA	3.41330599225336	2.13409282700422	0.410280311741408	0.490257010713658	NA	NA
chr2:28499159-28499349@@FOSL2_1==wt	wt	Invasive	NA	NA	NA	NA	NA	NA	NA	NA	NA	NA
chr2:28499179-28499369@@FOSL2_1==wt	wt	Invasive	0.692307692307692	NA	0.67686624668396	NA	NA	NA	1.22107235637324	1.00810424280947	NA	1.87920039244543
chr2:28499199-28499389@@FOSL2_1==wt	wt	Invasive	NA	NA	NA	NA	NA	NA	NA	NA	NA	NA
chr2:28499219-28499409@@FOSL2_1==wt	wt	Invasive	NA	NA	1.39489327863924	NA	NA	NA	4.85269772790074	NA	NA	NA
chr2:28499239-28499429@@FOSL2_1==wt	wt	Invasive	2.72201750345463	NA	1.405632109344	0.729657579957903	0.967454737927852	1.17386735741166	0.835362000559394	1.38524708186906	0.956315789473684	0.896409898919484
chr2:28499259-28499449@@FOSL2_1==wt	wt	Invasive	0.959276018099548	NA	0.941142700352477	NA	NA	NA	0.409859942569542	0.712370470112991	NA	0.742729628563202
chr2:28499279-28499469@@FOSL2_1==wt	wt	Invasive	1.11866791744841	NA	1.75108924086319	NA	NA	NA	0.64106298709595	1.30387502849377	NA	NA
chr2:28499299-28499489@@FOSL2_1==wt	wt	Invasive	1.2457264957265	NA	1.0035482199099	NA	NA	NA	1.15391337677271	1.26278320941397	NA	NA
chr2:28499319-28499509@@FOSL2_1==wt	wt	Invasive	0.63855421686747	NA	0.64056269355951	0.883885865083292	NA	0.698250186150409	1.15956981489414	0.950364526116049	NA	1.27814569536424
chr2:28499339-28499529@@FOSL2_1==wt	wt	Invasive	1.85314685314685	NA	1.74566791194411	NA	NA	NA	1.00005825986968	NA	NA	NA
chr2:28499359-28499549@@FOSL2_1==wt	wt	Invasive	NA	NA	0.733686513715641	NA	NA	NA	0.517781643423652	0.685674140858264	NA	NA
chr2:28499379-28499569@@FOSL2_1==wt	wt	Invasive	0.467147435897436	NA	1.06050105430792	NA	NA	NA	0.619975388836215	0.425163077472969	NA	NA
chr2:28499399-28499589@@FOSL2_1==wt	wt	Invasive	0.789081885856079	NA	0.884760879594034	1.06651901070506	NA	0.770669764460824	0.803357414208849	1.33283335766515	1.0304347826087	NA
chr2:28499419-28499609@@FOSL2_1==wt	wt	Invasive	1.09203296703297	NA	1.14887614216691	NA	NA	NA	2.35247221157532	1.33308521582042	NA	NA
chr2:28499439-28499629@@FOSL2_1==wt	wt	Invasive	0.392011834319527	NA	0.860184188494199	0.887793982393904	NA	NA	0.399029002171969	1.04600289855419	NA	1.09271523178808
chr2:28499459-28499649@@FOSL2_1==wt	wt	Invasive	0.652307692307692	NA	1.45857318918582	1.54443320975171	NA	NA	0.562162927145679	0.668532287336807	NA	NA
chr2:28499479-28499669@@FOSL2_1==wt	wt	Invasive	NA	NA	NA	NA	NA	NA	NA	NA	NA	NA
chr2:28499499-28499689@@FOSL2_1==wt	wt	Invasive	NA	NA	0.967707212055974	NA	NA	NA	NA	NA	NA	NA
chr2:28499519-28499709@@FOSL2_1==wt	wt	Invasive	NA	NA	1.24726707331659	NA	NA	NA	NA	0.727654190298565	NA	NA
chr2:28499539-28499729@@FOSL2_1==wt	wt	Invasive	NA	NA	1.46231312044014	NA	NA	NA	NA	1.1728636619944	NA	NA
chr2:28499559-28499749@@FOSL2_1==wt	wt	Invasive	NA	NA	1.41930391101543	NA	NA	NA	2.01060664134639	NA	NA	NA
chr2:28499579-28499769@@FOSL2_1==wt	wt	Invasive	NA	NA	NA	NA	NA	NA	NA	NA	NA	NA
chr2:28499599-28499789@@FOSL2_1==wt	wt	Invasive	0.913793103448276	NA	1.23026343238124	NA	NA	NA	3.65405902644691	0.696387799309174	NA	NA
chr2:28499619-28499809@@FOSL2_1==wt	wt	Invasive	NA	NA	2.21190219898508	NA	NA	NA	NA	NA	NA	NA
chr2:28499639-28499829@@FOSL2_1==wt	wt	Invasive	NA	NA	3.79914683251605	NA	NA	NA	NA	NA	NA	NA
chr2:28499659-28499849@@FOSL2_1==wt	wt	Invasive	0.866346153846154	NA	1.07961893045701	NA	NA	2.23364978902954	0.747906818278608	0.309505688581855	NA	0.516643429766469
chr2:28499679-28499869@@FOSL2_1==wt	wt	Invasive	NA	NA	0.828087763550386	NA	NA	NA	1.63289628788591	2.31253306940405	NA	NA
chr2:28499699-28499889@@FOSL2_1==wt	wt	Invasive	NA	NA	1.04616995897943	NA	NA	NA	NA	NA	NA	NA
chr2:28499719-28499909@@FOSL2_1==wt	wt	Invasive	1.93653846153846	NA	1.11823944504246	NA	NA	NA	4.32717516289766	4.89018987959331	NA	NA
chr2:28499739-28499929@@FOSL2_1==wt	wt	Invasive	NA	NA	1.21285970577682	NA	NA	NA	3.61863186137056	NA	NA	NA
chr2:28499759-28499949@@FOSL2_1==wt	wt	Invasive	NA	NA	NA	NA	NA	NA	1.61722708108296	NA	NA	NA
chr2:28499779-28499969@@FOSL2_1==wt	wt	Invasive	NA	NA	1.2902762827413	NA	NA	NA	NA	NA	NA	NA
chr2:28499799-28499989@@FOSL2_1==wt	wt	Invasive	0.566239316239316	NA	1.55207147054388	NA	NA	NA	0.672082163890915	0.275559903382555	NA	NA
chr2:28499819-28500009@@FOSL2_1==wt	wt	Invasive	1.38200782268579	NA	0.815910002321704	0.677325581395349	NA	NA	1.19582903362129	1.29992389204379	NA	1.43215443144991
chr2:28499839-28500029@@FOSL2_1==wt	wt	Invasive	2.5748987854251	NA	0.652386884532117	NA	NA	1.06751054852321	0.772189507183758	1.11422047889468	NA	0.98731858531774
chr2:28499859-28500049@@FOSL2_1==wt	wt	Invasive	NA	NA	1.56321934255196	NA	NA	NA	0.876747908822402	0.524339048891613	NA	1.16300685488556
chr2:28499879-28500069@@FOSL2_1==wt	wt	Invasive	1.59328028293546	NA	0.925632985444845	0.458094596112796	NA	NA	1.82702951322346	1.89417481412095	NA	0.938026326547298
chr2:28499899-28500089@@FOSL2_1==wt	wt	Invasive	0.805903398926655	NA	0.769203168557313	NA	NA	1.59291139240506	0.807739363740897	0.646247877758913	NA	2.42889508539561
chr2:28499919-28500109@@FOSL2_1==wt	wt	Invasive	1.21741452991453	NA	0.791962683889487	0.747393744987971	NA	0.982565082397898	1.20652892382681	3.73158745290199	NA	NA
chr2:28499939-28500129@@FOSL2_1==wt	wt	Invasive	NA	NA	4.00664740430193	NA	NA	NA	NA	NA	NA	NA
chr2:28499959-28500149@@FOSL2_1==wt	wt	Invasive	1.33232780291604	1.97493033399297	0.866015945704329	0.697989751675207	NA	0.522646829443878	2.17839887084264	1.9485656716215	0.767428571428571	0.498278145695364
chr2:28499979-28500169@@FOSL2_1==wt	wt	Invasive	NA	NA	0.450572670163628	NA	NA	0.893459915611814	NA	0.408547508928049	NA	NA
chr2:133173225-133173415@@GPR39_1==wt	wt	Invasive	1.65018315018315	NA	1.14420726960077	NA	NA	NA	0.457902133639964	0.647309040119766	NA	1.21784183872224
chr2:133173245-133173435@@GPR39_1==wt	wt	Invasive	0.657568238213399	NA	1.25232698030773	NA	NA	NA	NA	NA	NA	NA
chr2:133173265-133173455@@GPR39_1==wt	wt	Invasive	1.76048951048951	NA	0.777274869121265	NA	NA	1.83984254399506	0.445616954444746	0.720166894895341	NA	NA
chr2:133173285-133173475@@GPR39_1==wt	wt	Invasive	NA	NA	1.7203683769884	NA	NA	NA	NA	NA	NA	NA
chr2:133173305-133173495@@GPR39_1==wt	wt	Invasive	2.71794871794872	NA	1.06498994765948	NA	NA	NA	0.352990378970555	2.00277605067145	NA	NA
chr2:133173325-133173515@@GPR39_1==wt	wt	Invasive	1.46769230769231	NA	0.786454115194697	NA	NA	1.64104882459313	NA	1.75091789540592	NA	NA
chr2:133173345-133173535@@GPR39_1==wt	wt	Invasive	NA	NA	1.42852017017787	NA	NA	NA	NA	NA	NA	NA
chr2:133173365-133173555@@GPR39_1==wt	wt	Invasive	0.696060037523452	NA	1.13621344301099	NA	NA	NA	1.136429840761	1.11422047889468	NA	NA
chr2:133173385-133173575@@GPR39_1==wt	wt	Invasive	NA	NA	0.774165769644779	NA	NA	NA	NA	1.70410190889774	NA	NA
chr2:133173405-133173595@@GPR39_1==wt	wt	Invasive	NA	NA	0.868961578172712	NA	NA	NA	2.37044220809898	0.829187333130923	NA	NA
chr2:133173425-133173615@@GPR39_1==wt	wt	Invasive	0.447467166979362	NA	0.853567387044244	0.764162194394753	NA	0.480516257135766	1.09357803681074	0.873898414819356	NA	0.718070009460738
chr2:133173445-133173635@@GPR39_1==wt	wt	Invasive	0.741258741258741	NA	1.19811369111692	NA	NA	NA	0.887625674440546	1.41420291552017	NA	NA
chr2:133173465-133173655@@GPR39_1==wt	wt	Invasive	NA	NA	0.851033292871921	NA	NA	NA	NA	0.576320937359316	NA	NA
chr2:133173485-133173675@@GPR39_1==wt	wt	Invasive	1.21336996336996	NA	0.958989129064479	0.854284517075215	NA	NA	0.776023615958255	0.703718197196639	NA	NA
chr2:133173505-133173695@@GPR39_1==wt	wt	Invasive	0.719457013574661	NA	0.896025196348124	NA	NA	NA	0.940225714407393	0.643771832250258	NA	NA
chr2:133173525-133173715@@GPR39_1==wt	wt	Invasive	NA	NA	0.731156560220069	3.01033591731266	NA	NA	NA	8.80764759507222	NA	NA
chr2:133173545-133173735@@GPR39_1==wt	wt	Invasive	1.25777414075286	NA	1.85951581924481	NA	NA	1.30566507574185	3.35769876028125	0.986359112464141	NA	0.725674987264391
chr2:133173565-133173755@@GPR39_1==wt	wt	Invasive	0.917307692307692	NA	0.709070749974948	NA	NA	NA	0.742497004041512	2.36948152473805	NA	NA
chr2:133173585-133173775@@GPR39_1==wt	wt	Invasive	NA	NA	3.7274648168082	NA	NA	NA	NA	NA	NA	NA
chr2:133173605-133173795@@GPR39_1==wt	wt	Invasive	0.871943085815918	0.48722019238615	1.57604217086521	0.666718693096093	NA	0.910058466254186	1.2116952872688	0.919356807697851	1.37612903225806	1.32582781456954
chr2:133173625-133173815@@GPR39_1==wt	wt	Invasive	1.38986013986014	NA	1.45962504485109	1.18531976744186	NA	2.32810126582278	2.14627888079724	1.21227188103741	NA	1.41506622516556
chr2:133173645-133173835@@GPR39_1==wt	wt	Invasive	1.03846153846154	NA	0.801329480860386	NA	NA	1.1976164826286	0.930905295091459	NA	NA	2.19663779928681
chr2:133173665-133173855@@GPR39_1==wt	wt	Invasive	1.00599400599401	NA	1.40345841280633	0.64431751212657	NA	0.734984283408377	1.91028165282283	0.568327224134198	NA	0.995870666147254
chr2:133173685-133173875@@GPR39_1==wt	wt	Invasive	0.53792735042735	NA	1.44267111928555	1.25154123176463	NA	NA	2.51307465109463	1.92881864413701	1.06756756756757	0.882047610524432
chr2:133173705-133173895@@GPR39_1==wt	wt	Invasive	0.29504048582996	NA	1.37091855041263	1.09662236987818	NA	NA	0.692348026063626	0.490257010713658	NA	NA
chr2:133173725-133173915@@GPR39_1==wt	wt	Invasive	2.32593688362919	NA	1.02484801886309	0.650232558139535	NA	0.653201787043932	0.586855455098866	0.999521311949638	NA	1.31618041882943
chr2:133173745-133173935@@GPR39_1==wt	wt	Invasive	1.45604395604396	NA	1.50532232986485	1.02351421188631	NA	0.417721518987342	1.61722708108296	0.790083612307136	NA	2.394095858121
chr2:133173765-133173955@@GPR39_1==wt	wt	Invasive	0.576534576534577	NA	0.979366335092793	0.587559540487532	1.27505814896955	0.6776705218104	1.6326352333235	0.905805137518695	0.814432989690722	NA
chr2:133173785-133173975@@GPR39_1==wt	wt	Invasive	NA	NA	NA	NA	NA	NA	NA	NA	NA	NA
chr2:133173805-133173995@@GPR39_1==wt	wt	Invasive	0.599547511312217	NA	0.821084907199009	NA	NA	NA	0.795802328808765	0.672374426919202	NA	NA
chr2:133173825-133174015@@GPR39_1==wt	wt	Invasive	1.20925684485007	NA	1.89122688018245	NA	NA	0.50292839599471	1.01900310635401	1.16411094809892	NA	NA
chr2:133173845-133174035@@GPR39_1==wt	wt	Invasive	1.19909502262443	NA	1.248654467169	0.824027435430286	NA	2.08772071273079	1.09634020404626	1.1497052075219	1.05333333333333	2.15683100318862
chr2:133173865-133174055@@GPR39_1==wt	wt	Invasive	1.58547008547009	0.990144128382804	1.14544935304585	1.10583768391077	NA	1.15967450271248	2.01110617094672	0.509357933208996	NA	1.04761904761905
chr2:133173885-133174075@@GPR39_1==wt	wt	Invasive	NA	NA	NA	NA	NA	NA	NA	NA	NA	NA
chr2:133173905-133174095@@GPR39_1==wt	wt	Invasive	3.35746606334842	NA	0.986681863272758	NA	NA	NA	NA	NA	NA	5.13856342333164
chr2:133173925-133174115@@GPR39_1==wt	wt	Invasive	2.9737556561086	2.24184291108714	1.44807985688952	0.37683341698734	NA	1.37209915611814	2.46007921298071	1.45777179322054	NA	1.8137417218543
chr2:133173945-133174135@@GPR39_1==wt	wt	Invasive	1.61607761607762	1.4366242454334	0.857821045119215	0.704617088338019	NA	0.709891907267814	2.51203052527767	1.62125339344787	0.774509803921569	1.48314071765572
chr2:133173965-133174155@@GPR39_1==wt	wt	Invasive	4.83406593406593	NA	1.08166874002265	NA	4.23957953135265	1.9249059185768	4.04562722937579	2.1380987567979	NA	0.409492273730684
chr2:133173985-133174175@@GPR39_1==wt	wt	Invasive	7.82692307692308	5.68779936189976	1.59705525905741	2.48826367431019	9.58016663279821	5.00923428097115	6.95973710170972	8.01873426614367	1.09186991869919	1.71221665859043
chr2:133174005-133174195@@GPR39_1==wt	wt	Invasive	3.07048599935629	1.82657724877695	1.11048368596587	1.04621510568899	4.0121243279138	1.66586193396842	3.12931262257662	3.29671420044096	0.569369369369369	2.69208281128811
chr2:133174025-133174215@@GPR39_1==wt	wt	Invasive	1.15981432360743	2.46757513456552	1.07523023561775	0.89234957548911	NA	0.794186591654946	1.36047811705918	1.5846691255391	1.8515625	1.39435016556291
chr2:133174045-133174235@@GPR39_1==wt	wt	Invasive	2.36461538461538	1.5525906614604	1.23782602734531	0.837020230667423	4.16936501838538	1.33724440116845	1.63471061709467	1.11422047889468	NA	0.365952473704714
chr2:133174065-133174255@@GPR39_1==wt	wt	Invasive	3.50615384615385	2.59635375730445	0.880526382141022	0.536978839304421	3.96686839048842	1.1545358649789	2.43312542829599	1.08889728619253	NA	1.15645695364238
chr2:133174085-133174275@@GPR39_1==wt	wt	Invasive	0.686872909698997	NA	1.15445772666327	1.20866118785335	NA	0.830313124583611	4.09942910169252	0.97347683945535	NA	0.970117913099661
chr2:133174105-133174295@@GPR39_1==wt	wt	Invasive	3.17094017094017	NA	1.7203683769884	NA	NA	NA	0.961594480643925	1.68491877296268	NA	2.12472406181015
chr2:133174125-133174315@@GPR39_1==wt	wt	Invasive	0.931868131868132	NA	1.2902762827413	NA	NA	NA	2.96491631531877	2.43735729758211	NA	NA
chr2:133174145-133174335@@GPR39_1==wt	wt	Invasive	NA	NA	NA	NA	NA	NA	NA	NA	NA	NA
chr2:133174165-133174355@@GPR39_1==wt	wt	Invasive	3.05769230769231	NA	2.27225646252671	3.77224394594224	1.10355721235863	1.58472239629026	1.40906913995347	1.74303797688474	NA	2.24970783015193
chr2:133174185-133174375@@GPR39_1==wt	wt	Invasive	2.88002822865208	NA	3.26064893126249	1.77950891663803	1.39390142021721	1.7027336385672	1.90272950425287	4.68802339790261	NA	2.75756495160469
chr2:133174205-133174395@@GPR39_1==wt	wt	Invasive	2.05650102110279	1.11832032034469	2.31570638113044	1.15026519787842	2.05838921628395	1.51701201322261	2.0273106566442	1.39100136218699	0.922627737226277	2.18862087301204
chr2:133174225-133174415@@GPR39_1==wt	wt	Invasive	0.721301775147929	NA	1.98103025228967	1.36833450786939	NA	NA	0.856214263587057	1.32790659813475	NA	1.4156370465553
chr2:133174245-133174435@@GPR39_1==wt	wt	Invasive	2.06410256410256	0.887801499986934	1.71862711344894	1.13344631704485	1.41832522482677	0.519139483933788	1.54872187988324	1.01244072361103	0.738848920863309	1.49678402972986
chr2:133174265-133174455@@GPR39_1==wt	wt	Invasive	0.634930643127364	NA	1.5538811146992	1.7090939401517	NA	0.970042194092827	0.628241727354031	0.683388560388736	NA	0.955228057084227
chr2:133174285-133174475@@GPR39_1==wt	wt	Invasive	2.1790450928382	NA	1.60412727043513	NA	NA	NA	0.585318379522389	0.758961775478984	NA	NA
chr2:133174305-133174495@@GPR39_1==wt	wt	Invasive	1.14153846153846	NA	0.94546106925009	NA	NA	NA	1.47937612406758	0.514255605643698	NA	NA
chr2:133174325-133174515@@GPR39_1==wt	wt	Invasive	NA	NA	0.929757909622407	NA	NA	NA	1.27226346669812	1.47419940284527	NA	NA
chr2:133174345-133174535@@GPR39_1==wt	wt	Invasive	1.10416666666667	NA	1.07281398789726	0.953836773800192	NA	NA	1.93364107520789	0.557110239447339	0.842666666666667	NA
chr2:133174365-133174555@@GPR39_1==wt	wt	Invasive	0.815384615384615	NA	1.3640063560408	NA	NA	NA	1.11923292009375	NA	NA	0.639735099337748
chr2:133174385-133174575@@GPR39_1==wt	wt	Invasive	0.689057421451788	NA	0.81678039916651	0.878244790555437	NA	NA	0.688903508521021	3.37592174948686	NA	0.910596026490066
chr2:133174405-133174595@@GPR39_1==wt	wt	Invasive	NA	NA	NA	NA	NA	NA	NA	NA	NA	NA
chr2:133174425-133174615@@GPR39_1==wt	wt	Invasive	NA	NA	1.26497674778559	NA	NA	NA	1.07934074357992	0.386566288596113	NA	NA
chr2:133174445-133174635@@GPR39_1==wt	wt	Invasive	NA	NA	1.248654467169	NA	NA	NA	2.88478344193177	NA	NA	NA
chr2:133174465-133174655@@GPR39_1==wt	wt	Invasive	NA	NA	0.967707212055974	NA	NA	NA	2.28378689152932	NA	NA	NA
chr2:133174485-133174675@@GPR39_1==wt	wt	Invasive	1.14352720450281	NA	1.12582930552917	1.4343365253078	NA	2.16671812287743	1.06713533827558	1.15498464275668	NA	NA
chr2:133174505-133174695@@GPR39_1==wt	wt	Invasive	NA	NA	NA	NA	NA	NA	NA	NA	NA	NA
chr2:133174525-133174715@@GPR39_1==wt	wt	Invasive	0.392592592592593	NA	1.17041455155768	NA	NA	0.376032744637308	0.800369058739554	1.30103588852971	NA	NA
chr2:133174545-133174735@@GPR39_1==wt	wt	Invasive	0.611538461538461	NA	0.701353498087594	0.974299591495384	NA	0.967355096602265	1.06281495229065	1.06860911426156	1.65966386554622	0.754187767822361
chr2:133174565-133174755@@GPR39_1==wt	wt	Invasive	1.03711201079622	NA	0.764144206283682	NA	NA	0.976701522656393	1.89531665750107	0.355258703415695	NA	NA
chr2:133174585-133174775@@GPR39_1==wt	wt	Invasive	1.08717948717949	NA	1.06178985767253	NA	NA	0.787095639943741	3.41900259784507	1.77965770934567	NA	NA
chr2:133174605-133174795@@GPR39_1==wt	wt	Invasive	0.780151946818613	NA	1.37712180177196	NA	NA	NA	2.33530088156382	1.13411727316065	0.854054054054054	0.633971720064435
chr2:133174625-133174815@@GPR39_1==wt	wt	Invasive	NA	NA	0.594206182841388	NA	NA	NA	3.38648491009382	2.13155222049417	NA	NA
chr2:133174645-133174835@@GPR39_1==wt	wt	Invasive	NA	NA	0.903193397918909	2.13131782945736	NA	NA	NA	0.751451020649899	NA	NA
chr2:133174665-133174855@@GPR39_1==wt	wt	Invasive	3.45652173913043	NA	27.1832782957192	NA	NA	NA	9.97209091038144	2.84745233495307	NA	NA
chr2:133174685-133174875@@GPR39_1==wt	wt	Invasive	1.29102564102564	NA	1.43834077420342	NA	NA	NA	2.51493941091488	1.37134828171653	NA	NA
chr2:133174705-133174895@@GPR39_1==wt	wt	Invasive	0.719457013574661	NA	0.897583501037425	NA	NA	NA	1.53485272872011	0.599964873250981	NA	NA
chr2:133174725-133174915@@GPR39_1==wt	wt	Invasive	1.1876254180602	1.14468744050263	0.86448510943667	0.686356589147287	NA	1.03858158487949	0.908904372115491	1.42711801063907	NA	NA
chr2:133174745-133174935@@GPR39_1==wt	wt	Invasive	0.888560157790927	NA	0.709651955507715	NA	NA	1.14122611069744	1.41410953035871	1.9007290522321	NA	NA
chr2:133174765-133174955@@GPR39_1==wt	wt	Invasive	1.73646723646724	NA	0.984164817703185	0.598995412118336	NA	0.451101092422403	0.911538877541912	0.879165747730595	0.500452488687783	0.639147763027779
chr2:133174785-133174975@@GPR39_1==wt	wt	Invasive	0.8582995951417	NA	0.563029650650749	NA	NA	1.13657825999598	0.793697031642605	0.627854396837477	NA	0.504834437086093
chr2:133174805-133174995@@GPR39_1==wt	wt	Invasive	0.58511396011396	NA	0.868004044753238	NA	NA	1.40274470485023	4.76988945349115	1.16937990854293	NA	NA
chr2:133174825-133175015@@GPR39_1==wt	wt	Invasive	1.01923076923077	NA	0.821084907199009	0.533650458069063	NA	NA	1.00793638332556	0.65108064128183	0.467455621301775	0.859947490105412
chr2:133174845-133175035@@GPR39_1==wt	wt	Invasive	0.56989247311828	NA	0.900758914366567	0.329432987177612	NA	NA	1.22249220795042	0.621890499848193	0.612931034482759	NA
chr2:133174865-133175055@@GPR39_1==wt	wt	Invasive	NA	NA	1.0967348403301	NA	NA	NA	NA	6.12821263392073	NA	NA
chr2:133174885-133175075@@GPR39_1==wt	wt	Invasive	NA	NA	NA	NA	NA	NA	NA	NA	NA	NA
chr2:133174905-133175095@@GPR39_1==wt	wt	Invasive	0.61038678835289	0.882660784874097	0.886570206546169	NA	2.87198345207998	1.41439040639574	1.2836596177017	1.29015002819384	0.926815642458101	0.575455991712605
chr2:133174925-133175115@@GPR39_1==wt	wt	Invasive	0.942641173855047	0.35553298290784	1.01129762701345	0.805468258956631	0.90466624576709	0.911546148721365	1.12510447330403	6.09438002828628	1.31666666666667	0.833545593479368
chr2:133174945-133175135@@GPR39_1==wt	wt	Invasive	0.697241001279006	0.25498401890212	0.964534401524643	0.660299911043335	0.127299016772701	0.434146015332501	1.12581043948629	1.33784923698269	NA	1.08045374073831
chr2:133174965-133175155@@GPR39_1==wt	wt	Invasive	0.60366457576758	0.387932744177191	1.0386015133055	1.081736093364	NA	0.692887281494876	1.20362846556791	1.34919214451192	NA	0.656773343504039
chr2:133174985-133175175@@GPR39_1==wt	wt	Invasive	0.659051474840949	NA	0.826430125401389	0.932823079187519	1.02415004903563	0.806606246723092	0.62873485272872	1.06806933479845	0.767611336032389	1.31509236667829
chr2:133175005-133175195@@GPR39_1==wt	wt	Invasive	0.487066031313819	NA	0.938382751084581	0.83924516482656	NA	0.900967982129561	2.3530782585169	1.37639000334049	1.11529411764706	0.581924425399299
chr2:133175025-133175215@@GPR39_1==wt	wt	Invasive	NA	NA	NA	NA	NA	NA	NA	NA	NA	NA
chr2:133175045-133175235@@GPR39_1==wt	wt	Invasive	0.761353104726599	NA	0.994147299817067	0.99193035963909	NA	1.1738889402199	0.863329351235056	1.66726422024386	NA	NA
chr2:133175065-133175255@@GPR39_1==wt	wt	Invasive	1.6358024691358	NA	0.815910002321704	NA	NA	0.900967982129561	0.49022463719102	1.21253405056186	NA	0.609703426432479
chr2:133175085-133175275@@GPR39_1==wt	wt	Invasive	0.665331196581197	NA	0.952001601872794	0.405887988851145	NA	0.725126888032777	1.70021053099361	0.974270080579405	2.34074074074074	1.3913007930668
chr2:133175105-133175295@@GPR39_1==wt	wt	Invasive	NA	NA	1.47460146599006	2.49427833148763	NA	NA	3.23259421152639	1.58835685289241	NA	NA
chr2:133175125-133175315@@GPR39_1==wt	wt	Invasive	0.466635773864689	NA	1.42520713583843	NA	NA	5.56854086939456	0.596337662414837	0.673714708168875	NA	NA
chr2:133175145-133175335@@GPR39_1==wt	wt	Invasive	1.88857466063348	NA	0.675859005245442	NA	NA	0.869312350325008	0.792665720530803	1.03893531140179	NA	NA
chr2:133175165-133175355@@GPR39_1==wt	wt	Invasive	1.20454545454545	NA	1.04556871187657	NA	NA	NA	0.92805048713309	0.997616010173142	NA	0.431078036457978
chr2:133175185-133175375@@GPR39_1==wt	wt	Invasive	NA	NA	0.420742266111293	NA	NA	NA	NA	2.55615286334661	NA	NA
chr2:133175205-133175395@@GPR39_1==wt	wt	Invasive	NA	NA	0.673187625778069	NA	NA	NA	NA	NA	NA	NA
chr2:133175225-133175415@@GPR39_1==wt	wt	Invasive	0.715249662618084	NA	0.891221762305846	NA	NA	NA	0.657933065703738	1.48074037326793	NA	0.599516735278325
chr2:133175245-133175435@@GPR39_1==wt	wt	Invasive	NA	NA	2.67980458723193	NA	NA	NA	2.14944648614524	1.57301714667484	NA	NA
chr2:133175265-133175455@@GPR39_1==wt	wt	Invasive	NA	NA	1.10145536331574	NA	NA	NA	1.44239172096589	3.23820326678766	NA	NA
chr2:133175285-133175475@@GPR39_1==wt	wt	Invasive	NA	NA	2.9910950190821	NA	NA	NA	1.56259103104638	1.39277559861835	NA	NA
chr2:133175305-133175495@@GPR39_1==wt	wt	Invasive	0.764423076923077	NA	0.850409368170402	NA	NA	NA	2.73908730850088	2.02585541617214	NA	NA
chr2:133175325-133175515@@GPR39_1==wt	wt	Invasive	3.59915865384615	NA	2.11558813926952	1.33431105524129	NA	1.32278481012658	2.08709711139761	3.11475270236467	NA	1.73879057648464
chr2:133175345-133175535@@GPR39_1==wt	wt	Invasive	NA	NA	1.0821672048798	NA	NA	NA	NA	3.42837070429132	NA	NA
chr2:133175365-133175555@@GPR39_1==wt	wt	Invasive	NA	2.4010995113283	1.6725803665165	1.33792707436118	NA	14.2520918257885	2.8521870188591	1.52969252187235	NA	NA
chr2:133175385-133175575@@GPR39_1==wt	wt	Invasive	0.770637898686679	NA	1.52068276180225	0.467677187153931	NA	NA	0.916342975672446	2.11046467178874	NA	0.526652914992943
chr2:133175405-133175595@@GPR39_1==wt	wt	Invasive	0.509615384615385	NA	1.38392536777897	0.582645661415354	NA	0.706913339824732	0.813656868237167	0.704720644770993	NA	1.20815078960774
chr2:133175425-133175615@@GPR39_1==wt	wt	Invasive	0.847450302506482	0.719682656764708	1.15950503786887	0.695631678189818	NA	1.15630159603742	0.858973725792597	1.62068433293771	NA	0.201791975068173
chr2:133195728-133195918@@GPR39_2==wt	wt	Invasive	NA	NA	0.821084907199009	NA	NA	NA	NA	NA	NA	NA
chr2:133195748-133195938@@GPR39_2==wt	wt	Invasive	NA	NA	1.47460146599006	NA	NA	NA	0.445616954444746	0.923987714205343	NA	NA
chr2:133195768-133195958@@GPR39_2==wt	wt	Invasive	1.07918552036199	NA	1.00597811874745	NA	NA	0.835443037974683	NA	0.790083612307136	NA	NA
chr2:133195788-133195978@@GPR39_2==wt	wt	Invasive	NA	NA	1.0821672048798	NA	NA	NA	NA	NA	NA	NA
chr2:133195808-133195998@@GPR39_2==wt	wt	Invasive	0.582417582417582	NA	1.08956663875932	1.30447889750215	NA	NA	1.64483266425935	0.527788647897479	NA	NA
chr2:133195828-133196018@@GPR39_2==wt	wt	Invasive	0.940828402366864	NA	0.512014397913214	NA	NA	NA	1.84776978633539	1.37639000334049	NA	NA
chr2:133195848-133196038@@GPR39_2==wt	wt	Invasive	NA	NA	NA	NA	NA	NA	NA	NA	NA	NA
chr2:133195868-133196058@@GPR39_2==wt	wt	Invasive	0.59181141439206	NA	0.910783258405623	NA	NA	1.61141877637131	1.19197649163153	0.777633042561911	NA	3.32671081677704
chr2:133195888-133196078@@GPR39_2==wt	wt	Invasive	NA	NA	NA	NA	NA	NA	NA	1.88933037725619	NA	NA
chr2:133195908-133196098@@GPR39_2==wt	wt	Invasive	1.24080267558528	NA	0.837841742039805	NA	NA	NA	0.508012178453394	2.20741792988568	NA	NA
chr2:133195928-133196118@@GPR39_2==wt	wt	Invasive	0.698901098901099	NA	0.814911336468189	NA	NA	1.75153528011029	0.656930882816147	1.23557122412083	NA	NA
chr2:133195948-133196138@@GPR39_2==wt	wt	Invasive	NA	NA	0.346641389393185	NA	NA	NA	NA	NA	NA	NA
chr2:133195968-133196158@@GPR39_2==wt	wt	Invasive	1.30670611439842	NA	0.891221762305846	1.52689203228642	NA	NA	0.709748307141944	0.842297623926334	0.838938053097345	1.02889292621462
chr2:133195988-133196178@@GPR39_2==wt	wt	Invasive	NA	NA	NA	NA	NA	NA	NA	NA	NA	NA
chr2:133196008-133196198@@GPR39_2==wt	wt	Invasive	NA	NA	NA	NA	NA	NA	NA	NA	NA	NA
chr2:133196028-133196218@@GPR39_2==wt	wt	Invasive	NA	NA	NA	NA	NA	NA	NA	NA	NA	NA
chr2:133196048-133196238@@GPR39_2==wt	wt	Invasive	NA	NA	NA	NA	NA	NA	NA	NA	NA	NA
chr2:133196068-133196258@@GPR39_2==wt	wt	Invasive	NA	NA	NA	NA	NA	NA	NA	NA	NA	NA
chr2:133196088-133196278@@GPR39_2==wt	wt	Invasive	NA	NA	NA	NA	NA	NA	NA	NA	NA	NA
chr2:133196108-133196298@@GPR39_2==wt	wt	Invasive	NA	NA	NA	NA	NA	NA	NA	NA	NA	NA
chr2:133196128-133196318@@GPR39_2==wt	wt	Invasive	NA	NA	NA	NA	NA	NA	NA	NA	NA	NA
chr2:133196148-133196338@@GPR39_2==wt	wt	Invasive	NA	NA	NA	NA	NA	NA	NA	NA	NA	NA
chr2:133196168-133196358@@GPR39_2==wt	wt	Invasive	NA	NA	NA	NA	NA	NA	NA	NA	NA	NA
chr2:133196188-133196378@@GPR39_2==wt	wt	Invasive	NA	NA	NA	NA	NA	NA	NA	NA	NA	NA
chr2:133196208-133196398@@GPR39_2==wt	wt	Invasive	NA	NA	0.860184188494199	NA	NA	NA	0.879172096588731	1.27339483302249	NA	NA
chr2:133196228-133196418@@GPR39_2==wt	wt	Invasive	NA	NA	1.54833153928956	NA	NA	NA	1.97661087687918	NA	NA	NA
chr2:133196248-133196438@@GPR39_2==wt	wt	Invasive	NA	NA	NA	NA	NA	NA	NA	NA	NA	NA
chr2:133196268-133196458@@GPR39_2==wt	wt	Invasive	4.91628959276018	NA	1.09177223924264	NA	NA	NA	2.81609812188578	1.27339483302249	NA	NA
chr2:133196288-133196478@@GPR39_2==wt	wt	Invasive	47.8111888111888	12.2415982507053	2.06444205238608	2.03197674418605	5.79591836734694	13.6813205610674	45.9356282307605	40.62387637916	22.3260869565217	15.7192628851137
chr2:133196308-133196498@@GPR39_2==wt	wt	Invasive	37.6036199095023	19.1365825714887	2.04216390074162	1.37739111036752	5.12481203007519	42.3358731719307	55.884510302277	44.5147307830253	32.5294117647059	11.3985196727698
chr2:133196328-133196518@@GPR39_2==wt	wt	Invasive	27.7354312354312	8.2694237996326	1.99685615186153	NA	7.44826351593269	11.8122362869198	21.7670023345761	33.69672842233	6.98846153846154	4.39327559857361
chr2:133196348-133196538@@GPR39_2==wt	wt	Invasive	10.1923076923077	NA	0.816297240101638	NA	NA	NA	11.3300914893262	5.71643550041618	NA	NA
chr2:133196368-133196558@@GPR39_2==wt	wt	Invasive	4.71394230769231	NA	1.61284535342662	NA	NA	NA	4.08677654273668	4.9211404484515	NA	3.93377483443709
chr2:133196388-133196578@@GPR39_2==wt	wt	Invasive	5.56656804733728	NA	1.06908606284279	1.18693244739756	NA	0.608461938616265	3.12188893030973	2.99160566936105	NA	1.03775996282096
chr2:133196408-133196598@@GPR39_2==wt	wt	Invasive	3.28226857887875	1.80140799100626	1.0001549883971	6.93624145681391	NA	0.429250987664275	1.43932931816129	1.04325102164024	1.1421686746988	1.62810181121838
chr2:133196428-133196618@@GPR39_2==wt	wt	Invasive	3.13049450549451	NA	0.750706200867665	NA	NA	NA	NA	0.93594520227153	NA	NA
chr2:133196448-133196638@@GPR39_2==wt	wt	Invasive	0.667132867132867	NA	1.09585108945151	1.75671657640438	NA	NA	1.15956981489414	0.589881430003065	4.79642857142857	NA
chr2:133196468-133196658@@GPR39_2==wt	wt	Invasive	NA	NA	0.828325514846266	NA	NA	NA	1.11117584429965	0.990418203461936	NA	NA
chr2:133196488-133196678@@GPR39_2==wt	wt	Invasive	NA	NA	NA	NA	NA	NA	NA	NA	NA	NA
chr2:133196508-133196698@@GPR39_2==wt	wt	Invasive	NA	NA	1.54833153928956	NA	NA	NA	NA	1.94988583806569	NA	NA
chr2:133196528-133196718@@GPR39_2==wt	wt	Invasive	0.815384615384615	NA	0.721036746237785	NA	NA	NA	NA	0.591929629412798	NA	NA
chr2:133196548-133196738@@GPR39_2==wt	wt	Invasive	2.71794871794872	NA	0.754315365294913	NA	NA	NA	0.587641071504621	1.17612161661105	NA	NA
chr2:133196568-133196758@@GPR39_2==wt	wt	Invasive	NA	NA	NA	NA	NA	NA	NA	NA	NA	NA
chr2:133196588-133196778@@GPR39_2==wt	wt	Invasive	NA	NA	NA	NA	NA	NA	NA	NA	NA	NA
chr2:133196608-133196798@@GPR39_2==wt	wt	Invasive	NA	NA	NA	NA	NA	NA	NA	NA	NA	NA
chr2:133196628-133196818@@GPR39_2==wt	wt	Invasive	NA	NA	0.938382751084581	NA	NA	NA	NA	1.91645922369885	NA	NA
chr2:133196648-133196838@@GPR39_2==wt	wt	Invasive	1.05698005698006	NA	0.846743810548978	NA	NA	NA	0.582784533723591	NA	NA	NA
chr2:133196668-133196858@@GPR39_2==wt	wt	Invasive	1.22307692307692	NA	1.1469122513256	NA	NA	NA	1.84305608790086	1.0677946256074	NA	NA
chr2:133196688-133196878@@GPR39_2==wt	wt	Invasive	NA	NA	1.98149571992414	NA	NA	7.84308162374509	1.22686192358018	NA	NA	NA
chr2:133196708-133196898@@GPR39_2==wt	wt	Invasive	3.26153846153846	NA	NA	NA	NA	NA	NA	NA	NA	NA
chr2:133196728-133196918@@GPR39_2==wt	wt	Invasive	3.3974358974359	NA	1.7203683769884	NA	NA	NA	NA	NA	NA	NA
chr2:133196748-133196938@@GPR39_2==wt	wt	Invasive	1.0552036199095	NA	0.946991767149577	NA	NA	1.85534386010701	1.00124786128904	0.654748116463883	NA	1.16217464962267
chr2:133196768-133196958@@GPR39_2==wt	wt	Invasive	NA	NA	1.2902762827413	NA	NA	NA	NA	NA	NA	NA
chr2:133196788-133196978@@GPR39_2==wt	wt	Invasive	NA	NA	1.2902762827413	NA	NA	NA	NA	NA	NA	NA
chr2:133196808-133196998@@GPR39_2==wt	wt	Invasive	NA	NA	0.893268195743976	NA	NA	NA	NA	2.45783929167944	NA	NA
chr2:133196828-133197018@@GPR39_2==wt	wt	Invasive	NA	NA	NA	NA	NA	NA	NA	NA	NA	NA
chr2:133196848-133197038@@GPR39_2==wt	wt	Invasive	NA	NA	NA	NA	NA	NA	NA	NA	NA	NA
chr2:133196868-133197058@@GPR39_2==wt	wt	Invasive	NA	NA	0.771635816149208	1.2749658002736	NA	NA	0.617444877045046	0.645075014096919	1.18045977011494	NA
chr2:133196888-133197078@@GPR39_2==wt	wt	Invasive	0.346153846153846	NA	0.834118000964072	NA	NA	NA	2.43534254336994	0.605554608094934	NA	1.90554200069711
chr2:133196908-133197098@@GPR39_2==wt	wt	Invasive	0.650198938992042	NA	0.682719003974765	0.368254685030481	NA	0.939111152175922	1.37571181172416	0.455447786993445	NA	NA
chr2:133196928-133197118@@GPR39_2==wt	wt	Invasive	0.729676573426573	NA	0.793622316765482	0.723914113448997	NA	0.31576579278901	0.879562724001315	0.591434566996227	0.925225225225225	1.05661953344073
chr2:133196948-133197138@@GPR39_2==wt	wt	Invasive	1.12571756601607	NA	1.0535283409539	NA	NA	NA	0.339386287286091	0.873898414819356	NA	NA
chr2:133196968-133197158@@GPR39_2==wt	wt	Invasive	1.05793573515092	0.424290676700583	0.993990617815519	0.729170255526845	NA	0.759646794610045	1.51218486875456	1.04233528670792	NA	0.438313862638589
chr2:133196988-133197178@@GPR39_2==wt	wt	Invasive	NA	NA	NA	NA	NA	NA	NA	NA	NA	NA
chr2:133197008-133197198@@GPR39_2==wt	wt	Invasive	1.17603550295858	NA	0.794016173994646	NA	NA	NA	NA	0.722737607931683	NA	NA
chr2:133197028-133197218@@GPR39_2==wt	wt	Invasive	0.832025117739403	NA	0.652728001857363	NA	NA	0.898565400843882	0.859024402708573	0.921088929219601	NA	NA
chr2:133197048-133197238@@GPR39_2==wt	wt	Invasive	0.582417582417582	NA	0.7646081675504	NA	NA	NA	0.297636386865977	0.557110239447339	NA	NA
chr2:133197068-133197258@@GPR39_2==wt	wt	Invasive	0.751012145748988	NA	1.13292551655334	1.49782567593118	NA	0.828338930508912	0.503692347003961	0.886828544426376	NA	NA
chr2:133197088-133197278@@GPR39_2==wt	wt	Invasive	2.37820512820513	NA	1.99071197908658	NA	NA	NA	NA	NA	NA	NA
chr2:133197108-133197298@@GPR39_2==wt	wt	Invasive	0.905982905982906	NA	1.28027414101462	NA	NA	1.08547055586131	1.0034029363241	0.891376383115743	NA	1.47682119205298
chr2:133197128-133197318@@GPR39_2==wt	wt	Invasive	0.52605459057072	NA	1.04616995897943	1.22040645296459	NA	1.81277038936068	2.75089053956363	0.662890664658859	NA	NA
chr2:133197148-133197338@@GPR39_2==wt	wt	Invasive	NA	NA	1.18275325917952	NA	NA	NA	NA	NA	NA	NA
chr2:133197168-133197358@@GPR39_2==wt	wt	Invasive	NA	NA	1.04214622836797	NA	NA	NA	NA	NA	NA	NA
chr2:133197188-133197378@@GPR39_2==wt	wt	Invasive	3.82211538461538	NA	NA	NA	NA	NA	NA	NA	NA	NA
chr2:133197208-133197398@@GPR39_2==wt	wt	Invasive	NA	NA	0.921625916243785	NA	NA	NA	NA	NA	NA	NA
chr2:133197228-133197418@@GPR39_2==wt	wt	Invasive	NA	NA	0.688147350795359	NA	NA	NA	NA	NA	NA	NA
chr2:133197248-133197438@@GPR39_2==wt	wt	Invasive	NA	NA	1.17025058202118	NA	NA	NA	0.824223840551936	1.08769141987338	NA	NA
chr2:133197268-133197458@@GPR39_2==wt	wt	Invasive	0.826403326403326	NA	0.931866204202049	0.752583979328165	NA	NA	0.563693316239542	1.69054141625399	NA	NA
chr2:133197288-133197478@@GPR39_2==wt	wt	Invasive	NA	NA	0.877387872264083	NA	NA	NA	NA	NA	NA	NA
chr2:133197308-133197498@@GPR39_2==wt	wt	Invasive	2.10421836228288	NA	1.50532232986485	NA	NA	NA	NA	NA	NA	NA
chr2:133197328-133197518@@GPR39_2==wt	wt	Invasive	0.909043659043659	NA	1.03531150830739	0.854430673536648	NA	1.29377637130802	0.947024867300835	1.31680602051189	NA	0.907682119205298
chr2:133197348-133197538@@GPR39_2==wt	wt	Invasive	1.23380566801619	NA	0.904869081402989	NA	NA	NA	0.592983263063754	NA	NA	NA
chr2:133197368-133197558@@GPR39_2==wt	wt	Invasive	0.96476805637111	NA	1.24621806820867	0.995613537530724	NA	NA	0.824223840551936	0.696387799309174	NA	0.874764443008669
chr2:133197388-133197578@@GPR39_2==wt	wt	Invasive	1.08373904576436	NA	1.35519584413709	NA	NA	0.783096982963739	0.614552863569426	0.645075014096919	NA	0.987179487179487
chr2:133197408-133197598@@GPR39_2==wt	wt	Invasive	1.11786600496278	NA	0.84572731137665	0.318741450068399	NA	NA	0.665719255830409	2.49781294169796	NA	NA
chr2:133197428-133197618@@GPR39_2==wt	wt	Invasive	1.05894105894106	NA	1.01768270188046	NA	NA	0.251285601265823	0.510847067842085	1.17515441133423	NA	NA
chr2:133197448-133197638@@GPR39_2==wt	wt	Invasive	0.991683991683992	NA	1.40087139269055	NA	NA	0.576123562884682	0.352878708493183	0.79733208581454	NA	1.08360927152318
chr2:133197468-133197658@@GPR39_2==wt	wt	Invasive	0.973593570608496	NA	0.92073113380083	2.09554451719726	NA	1.39489150090416	0.618167880413952	1.42461046944391	1.00545454545455	0.871523178807947
chr2:133197488-133197678@@GPR39_2==wt	wt	Invasive	0.728021978021978	NA	1.03892376012936	1.7592872244035	NA	NA	1.09896512073591	0.334266143668403	NA	3.36556291390729
chr2:133197508-133197698@@GPR39_2==wt	wt	Invasive	0.828125	NA	0.879137399427122	0.746971488634871	NA	1.48120215265671	1.69862498077819	1.30437187798748	0.726436781609195	1.2455278983025
chr2:133197528-133197718@@GPR39_2==wt	wt	Invasive	4.74626865671642	NA	1.34230355220667	0.233058264566142	NA	1.652112075096	0.615852644906783	0.287944618141321	NA	NA
chr2:133197548-133197738@@GPR39_2==wt	wt	Invasive	NA	NA	1.11432951691294	NA	NA	NA	NA	0.807809847198642	NA	NA
chr2:133197568-133197758@@GPR39_2==wt	wt	Invasive	0.742829204693611	NA	0.962587068076842	0.31536852467085	NA	0.428860759493671	0.782096844257059	0.527397693343481	NA	0.901048029319103
chr2:133197588-133197778@@GPR39_2==wt	wt	Invasive	0.410178236397749	0.748914371390493	1.05674211391934	0.719211477077414	NA	0.834064419100138	1.45191245839801	0.80532767286447	NA	0.633971720064435
chr2:133197608-133197798@@GPR39_2==wt	wt	Invasive	0.893399810066477	NA	1.05436755940427	0.808746962860118	NA	1.17266613924051	1.05174396320429	0.746129784974115	0.504255319148936	0.290228265464281
chr2:133197628-133197818@@GPR39_2==wt	wt	Invasive	NA	NA	3.70954431288123	NA	NA	NA	NA	NA	NA	NA
chr2:133197648-133197838@@GPR39_2==wt	wt	Invasive	0.35972850678733	NA	1.17807834511162	NA	NA	1.21692387723253	0.4610384496238	0.946324242348905	NA	NA
chr2:133197668-133197858@@GPR39_2==wt	wt	Invasive	NA	NA	1.01129762701345	NA	NA	NA	NA	NA	NA	NA
chr2:133197688-133197878@@GPR39_2==wt	wt	Invasive	NA	NA	0.914923182307466	NA	NA	NA	NA	1.96931991618594	NA	NA
chr2:133197708-133197898@@GPR39_2==wt	wt	Invasive	0.509615384615385	NA	1.09096531223655	1.49782567593118	NA	NA	0.305121325588938	1.22135706340378	NA	0.983443708609272
chr2:133197728-133197918@@GPR39_2==wt	wt	Invasive	0.724786324786325	1.06529618272638	0.951305394902483	1.12504927079227	NA	1.20113257828115	0.91098424482056	0.891376383115743	NA	0.291390728476821
chr2:133197748-133197938@@GPR39_2==wt	wt	Invasive	3.78571428571429	NA	1.54833153928956	NA	NA	NA	1.8630893062476	NA	NA	NA
chr2:133197768-133197958@@GPR39_2==wt	wt	Invasive	0.839366515837104	NA	1.46359697743789	NA	NA	1.87316113581936	1.13052324075705	0.858250909418874	NA	1.52980132450331
chr2:133197788-133197978@@GPR39_2==wt	wt	Invasive	1.20454545454545	NA	1.04450937174296	NA	NA	NA	NA	3.03315574810218	NA	0.976158940397351
chr2:133197808-133197998@@GPR39_2==wt	wt	Invasive	NA	NA	0.6690321466066	NA	NA	NA	0.99656155266734	NA	NA	NA
chr2:133197828-133198018@@GPR39_2==wt	wt	Invasive	1.01923076923077	NA	0.925632985444845	NA	NA	NA	NA	NA	NA	NA
chr2:133197848-133198038@@GPR39_2==wt	wt	Invasive	2.47920997920998	NA	1.08616478038674	0.642885297595585	NA	NA	1.66905327711767	1.62357841210367	NA	0.64295997696516
chr2:133197868-133198058@@GPR39_2==wt	wt	Invasive	0.881496881496882	NA	0.739220786987203	NA	NA	NA	0.336558068225374	0.835665359171009	NA	NA
chr2:133197888-133198078@@GPR39_2==wt	wt	Invasive	NA	NA	2.45152493720847	NA	NA	NA	NA	NA	NA	NA
chr2:133197908-133198098@@GPR39_2==wt	wt	Invasive	NA	NA	1.51467215800066	NA	NA	NA	NA	10.7370337057124	NA	NA
chr2:133197928-133198118@@GPR39_2==wt	wt	Invasive	1.12466843501326	NA	0.649526836209906	NA	NA	NA	0.394096098624559	1.42474094022598	NA	1.20529801324503
chr2:133197948-133198138@@GPR39_2==wt	wt	Invasive	NA	NA	0.397008086997323	NA	NA	NA	NA	2.64627363737486	NA	NA
chr2:133197968-133198158@@GPR39_2==wt	wt	Invasive	NA	NA	1.08654844862425	NA	NA	NA	0.606222607362474	0.82355426700911	NA	NA
chr2:133197988-133198178@@GPR39_2==wt	wt	Invasive	1.10416666666667	NA	0.607188838937082	NA	NA	NA	NA	NA	NA	NA
chr2:133380117-133380307@@GPR39_3==wt	wt	Invasive	0.762041696621136	NA	0.863652673125224	2.98605901475369	NA	0.414820675105485	1.48245815765938	0.882091212458287	NA	0.68416114790287
chr2:133380137-133380327@@GPR39_3==wt	wt	Invasive	NA	NA	1.75946765828359	NA	NA	NA	NA	NA	NA	NA
chr2:133380157-133380347@@GPR39_3==wt	wt	Invasive	NA	NA	1.15203239530473	NA	NA	NA	0.759153537350467	1.466079577493	NA	NA
chr2:133380177-133380367@@GPR39_3==wt	wt	Invasive	NA	NA	NA	NA	NA	NA	NA	NA	NA	NA
chr2:133380197-133380387@@GPR39_3==wt	wt	Invasive	NA	NA	1.60172228202368	NA	NA	NA	NA	NA	NA	NA
chr2:133380217-133380407@@GPR39_3==wt	wt	Invasive	NA	NA	NA	NA	NA	NA	NA	NA	NA	NA
chr2:133380237-133380427@@GPR39_3==wt	wt	Invasive	NA	NA	NA	NA	NA	NA	NA	NA	NA	NA
chr2:133380257-133380447@@GPR39_3==wt	wt	Invasive	NA	NA	0.737300732995028	NA	NA	NA	NA	NA	NA	NA
chr2:133380277-133380467@@GPR39_3==wt	wt	Invasive	NA	NA	NA	NA	NA	NA	NA	NA	NA	NA
chr2:133380297-133380487@@GPR39_3==wt	wt	Invasive	NA	NA	NA	NA	NA	NA	NA	NA	NA	NA
chr2:133380317-133380507@@GPR39_3==wt	wt	Invasive	NA	NA	0.928998923573735	NA	NA	NA	0.820873337135058	NA	NA	NA
chr2:133380337-133380527@@GPR39_3==wt	wt	Invasive	1.04188034188034	0.790879938852989	0.827518966146318	0.541098354757466	2.76308827624617	0.445777441904402	0.875481542078797	0.582055474049459	NA	0.498928009909953
chr2:133380357-133380547@@GPR39_3==wt	wt	Invasive	NA	NA	NA	NA	NA	NA	NA	NA	NA	NA
chr2:133380377-133380567@@GPR39_3==wt	wt	Invasive	0.810751748251748	NA	1.10052977057346	0.637482900136799	NA	0.827440710024735	0.574746126361886	0.947727763657543	NA	0.907930867388144
chr2:133380397-133380587@@GPR39_3==wt	wt	Invasive	1.22307692307692	NA	1.06908606284279	NA	NA	NA	0.931067671734594	1.62711561997318	NA	NA
chr2:133380417-133380607@@GPR39_3==wt	wt	Invasive	0.704653371320038	NA	1.13705597416577	0.259641472868217	NA	1.15807347946897	0.687970034932239	0.525404778665783	1.09255319148936	1.41587994927434
chr2:133380437-133380627@@GPR39_3==wt	wt	Invasive	1.09308807134894	NA	1.01442411194833	NA	NA	NA	1.54437901436752	0.590874496383542	NA	0.950617283950617
chr2:133380457-133380647@@GPR39_3==wt	wt	Invasive	1.07918552036199	NA	1.23651477096041	NA	NA	0.648003894839338	0.711949759707521	1.37134828171653	NA	1.09566851619832
chr2:133380477-133380667@@GPR39_3==wt	wt	Invasive	0.828125	0.749279280130817	0.880896838925363	0.511671827305268	0.362760182309054	1.15462512171373	1.29075566824896	1.15707511269832	0.734070796460177	0.410654632831272
chr2:133380497-133380687@@GPR39_3==wt	wt	Invasive	0.957831325301205	NA	0.866075861018132	NA	NA	0.991922845087402	1.47444487032068	0.901988006724263	NA	0.900662251655629
chr2:133380517-133380707@@GPR39_3==wt	wt	Invasive	NA	NA	0.853567387044244	NA	NA	NA	1.18664850802867	NA	NA	3.5030233227757
chr2:133380537-133380727@@GPR39_3==wt	wt	Invasive	NA	NA	0.877387872264083	NA	NA	NA	2.14756100677143	NA	NA	NA
chr2:133380557-133380747@@GPR39_3==wt	wt	Invasive	0.791044776119403	NA	1.14395629191497	NA	NA	NA	0.665719255830409	0.479971898600785	NA	NA
chr2:133380577-133380767@@GPR39_3==wt	wt	Invasive	0.87767094017094	NA	0.632320827303683	NA	NA	NA	1.59537266106833	0.70904939566025	NA	NA
chr2:133380597-133380787@@GPR39_3==wt	wt	Invasive	NA	NA	0.788502172786349	NA	NA	NA	1.68279034112687	NA	NA	NA
chr2:133380617-133380807@@GPR39_3==wt	wt	Invasive	NA	NA	0.667384284176534	NA	NA	NA	2.7099480818147	3.39330782208834	NA	NA
chr2:133380637-133380827@@GPR39_3==wt	wt	Invasive	NA	NA	0.47536494627311	NA	NA	NA	NA	NA	NA	NA
chr2:133380657-133380847@@GPR39_3==wt	wt	Invasive	NA	NA	1.10595109949254	NA	NA	NA	2.48883277343133	NA	NA	NA
chr2:133380677-133380867@@GPR39_3==wt	wt	Invasive	NA	NA	0.806422676713312	NA	NA	NA	NA	NA	NA	NA
chr2:133380697-133380887@@GPR39_3==wt	wt	Invasive	NA	NA	0.893268195743976	NA	NA	NA	NA	NA	NA	NA
chr2:133380717-133380907@@GPR39_3==wt	wt	Invasive	NA	NA	1.2902762827413	NA	NA	NA	NA	NA	NA	NA
chr2:133380737-133380927@@GPR39_3==wt	wt	Invasive	2.80288461538462	NA	1.0097814386671	NA	NA	NA	2.70588214320732	1.1919567913757	NA	NA
chr2:133380757-133380947@@GPR39_3==wt	wt	Invasive	0.890362511052166	NA	0.772133838490856	NA	NA	0.909414556962025	1.23204292832503	1.0097623089983	NA	NA
chr2:133380777-133380967@@GPR39_3==wt	wt	Invasive	NA	NA	1.22236700470228	NA	NA	NA	1.47444487032068	NA	NA	NA
chr2:133380797-133380987@@GPR39_3==wt	wt	Invasive	1.9458041958042	NA	0.706579869120235	NA	NA	NA	0.805660240539505	NA	NA	NA
chr2:133380817-133381007@@GPR39_3==wt	wt	Invasive	1.76048951048951	NA	0.531290234069947	NA	NA	NA	0.853027361861546	0.934507498427795	NA	NA
chr2:133380837-133381027@@GPR39_3==wt	wt	Invasive	NA	NA	0.498515836513684	NA	NA	NA	NA	1.31680602051189	NA	NA
chr2:133380857-133381047@@GPR39_3==wt	wt	Invasive	NA	NA	1.57252421959096	NA	NA	NA	0.282821906071743	0.327711905557258	NA	NA
chr2:133380877-133381067@@GPR39_3==wt	wt	Invasive	0.652307692307692	NA	1.02784720828544	0.673498883195375	NA	1.01070797762732	0.950413149473647	0.770885098770155	NA	0.988325254318291
chr2:133380897-133381087@@GPR39_3==wt	wt	Invasive	NA	NA	0.51611051309652	NA	NA	NA	NA	NA	NA	NA
chr2:133380917-133381107@@GPR39_3==wt	wt	Invasive	NA	NA	1.10259973252438	NA	NA	1.58634719710669	NA	1.29329162728847	NA	NA
chr2:133380937-133381127@@GPR39_3==wt	wt	Invasive	3.85353003161222	NA	0.974570383772683	NA	NA	NA	0.723780791882524	0.359425960933767	NA	NA
chr2:133380957-133381147@@GPR39_3==wt	wt	Invasive	0.228307692307692	NA	0.904944904185074	NA	NA	0.875226039783002	1.12513095694391	1.44014891829924	NA	0.412582781456954
chr2:133380977-133381167@@GPR39_3==wt	wt	Invasive	3.12139423076923	NA	4.38693936132042	1.76606373815676	NA	NA	4.9828077633367	2.76866906876859	NA	NA
chr2:133380997-133381187@@GPR39_3==wt	wt	Invasive	2.43047337278106	NA	6.51754942820605	NA	NA	NA	2.32385332822282	2.69269949066214	NA	NA
chr2:133381017-133381207@@GPR39_3==wt	wt	Invasive	3.74813895781638	NA	10.2229582401811	5.51123037169549	4.98245614035088	NA	5.65229926427283	5.10910853737072	8.17241379310345	NA
chr2:133381037-133381227@@GPR39_3==wt	wt	Invasive	5.25708502024292	NA	10.7671331180481	7.47393744987971	9.65350877192983	2.82765335929893	6.76814576760916	10.5850945494994	NA	NA
chr2:133381057-133381247@@GPR39_3==wt	wt	Invasive	4.33826429980276	4.21972205225351	4.95347446477694	2.6158781074579	9.73463069438302	4.07800632911392	6.63500191644308	10.9472162051402	NA	NA
chr2:133381077-133381267@@GPR39_3==wt	wt	Invasive	8.49358974358974	NA	5.25326772258957	NA	NA	NA	11.0583365274051	3.34266143668403	NA	NA
chr2:133381097-133381287@@GPR39_3==wt	wt	Invasive	2.95576923076923	NA	4.53928523566818	4.02587092556272	3.15852130325815	3.39664929262844	5.03422992807702	3.46063772268465	NA	NA
chr2:133381117-133381307@@GPR39_3==wt	wt	Invasive	2.99318403115871	2.04071748702405	3.46133996807247	2.56329202060994	0.74182208768675	1.24888023369036	3.15107114426394	4.70543879163983	NA	1.51403017682802
chr2:133381137-133381327@@GPR39_3==wt	wt	Invasive	2.9792899408284	NA	3.64997074577268	2.0990990990991	4.13927125506073	2.33624419163596	2.88478344193177	3.08878841617639	NA	NA
chr2:133381157-133381347@@GPR39_3==wt	wt	Invasive	1.21440261865794	NA	1.60089835080865	0.551894918173988	2.13533834586466	0.943921106858993	1.1293144481981	1.80089123914372	NA	1.20815078960774
chr2:133381177-133381367@@GPR39_3==wt	wt	Invasive	NA	NA	NA	NA	NA	NA	NA	NA	NA	NA
chr2:133381197-133381387@@GPR39_3==wt	wt	Invasive	1.09033989266547	NA	1.0513362303818	NA	NA	NA	0.676677597490169	1.25865646689954	NA	NA
chr2:133381217-133381407@@GPR39_3==wt	wt	Invasive	2.13553113553114	NA	1.2902762827413	NA	NA	NA	2.80628593330778	NA	NA	NA
chr2:133381237-133381427@@GPR39_3==wt	wt	Invasive	NA	NA	NA	NA	NA	NA	1.50510440448614	NA	NA	NA
chr2:133381257-133381447@@GPR39_3==wt	wt	Invasive	0.962606837606838	NA	0.896632671057513	NA	NA	NA	0.933312290036751	1.65494512306415	NA	NA
chr2:133381277-133381467@@GPR39_3==wt	wt	Invasive	1.3921200750469	NA	1.13182130065026	1.74282605739154	NA	NA	0.603353399619718	NA	NA	NA
chr2:133381297-133381487@@GPR39_3==wt	wt	Invasive	NA	NA	1.19102426099197	NA	NA	NA	NA	2.15880217785844	NA	NA
chr2:133381317-133381507@@GPR39_3==wt	wt	Invasive	NA	NA	1.2902762827413	NA	NA	NA	NA	0.790737114054288	NA	NA
chr2:133381337-133381527@@GPR39_3==wt	wt	Invasive	NA	NA	0.90142589616173	NA	NA	3.85507401845098	0.521542769162807	0.585437878741272	NA	1.01986754966887
chr2:133381357-133381547@@GPR39_3==wt	wt	Invasive	0.42914979757085	NA	1.10595109949254	NA	NA	NA	1.00005825986968	1.03993911363503	NA	NA
chr2:133381377-133381567@@GPR39_3==wt	wt	Invasive	NA	NA	1.25540395077532	NA	NA	NA	4.1792375504909	0.228558046952755	NA	0.623252391464312
chr2:133381397-133381587@@GPR39_3==wt	wt	Invasive	NA	NA	0.930199180580936	NA	NA	NA	NA	1.4325691871503	NA	NA
chr2:133381417-133381607@@GPR39_3==wt	wt	Invasive	NA	NA	2.05637782561895	NA	NA	NA	NA	NA	NA	NA
chr2:133381437-133381627@@GPR39_3==wt	wt	Invasive	0.88628762541806	NA	0.870936490850377	NA	NA	NA	1.58663089306248	NA	NA	NA
chr2:133381457-133381647@@GPR39_3==wt	wt	Invasive	3.78571428571429	NA	0.660873217989446	NA	NA	NA	NA	NA	NA	NA
chr2:133381477-133381667@@GPR39_3==wt	wt	Invasive	NA	NA	0.686317171670904	NA	NA	NA	3.62447150396556	0.685674140858264	NA	NA
chr2:133381497-133381687@@GPR39_3==wt	wt	Invasive	NA	NA	0.868455190306644	NA	NA	NA	0.894506493622256	1.54177019754031	NA	NA
chr2:133381517-133381707@@GPR39_3==wt	wt	Invasive	1.04835164835165	NA	0.834884653538488	NA	NA	NA	1.1588446305196	NA	NA	NA
chr2:133381537-133381727@@GPR39_3==wt	wt	Invasive	0.799396681749623	NA	0.737300732995028	NA	NA	0.953261927945472	0.833830179019907	1.06746996929071	NA	0.433252004182642
chr2:133381557-133381747@@GPR39_3==wt	wt	Invasive	2.40247252747253	NA	0.64513814137065	NA	NA	NA	NA	NA	NA	NA
chr2:133381577-133381767@@GPR39_3==wt	wt	Invasive	NA	NA	0.964311748154024	NA	NA	NA	0.571382227628999	0.9204430043043	NA	NA
chr2:133381597-133381787@@GPR39_3==wt	wt	Invasive	0.812199519230769	NA	1.16708407484138	0.671652837832574	NA	0.757543619568936	0.821253664549947	0.807056995523713	0.770731707317073	0.493350562644699
chr2:133381617-133381807@@GPR39_3==wt	wt	Invasive	0.441666666666667	NA	1.0006224233504	NA	NA	NA	0.978317862915993	0.222844095778936	NA	NA
chr2:133381637-133381827@@GPR39_3==wt	wt	Invasive	NA	NA	1.50989777767599	NA	NA	NA	NA	NA	NA	NA
chr2:133381657-133381847@@GPR39_3==wt	wt	Invasive	0.599547511312217	NA	1.12899174739864	NA	NA	NA	NA	0.955046124766867	NA	NA
chr2:133381677-133381867@@GPR39_3==wt	wt	Invasive	2.14038461538462	NA	0.967707212055974	NA	NA	NA	1.09272100073173	NA	NA	NA
chr2:133381697-133381887@@GPR39_3==wt	wt	Invasive	0.716216216216216	NA	2.06444205238608	1.47936507936508	1.63578671449265	NA	1.8951813550555	1.28730327173269	2.00133333333333	0.747902869757175
chr2:133381717-133381907@@GPR39_3==wt	wt	Invasive	NA	NA	0.794016173994646	NA	NA	NA	NA	NA	NA	NA
chr2:133381737-133381927@@GPR39_3==wt	wt	Invasive	1.86858974358974	NA	1.24377984011999	3.27068929394511	NA	NA	0.305961880204885	0.982539876843489	NA	NA
chr2:133381757-133381947@@GPR39_3==wt	wt	Invasive	NA	NA	1.2902762827413	NA	NA	1.93196202531646	0.830467960556117	0.86098855187316	NA	NA
chr2:133381777-133381967@@GPR39_3==wt	wt	Invasive	1.27403846153846	NA	0.848865975487697	NA	NA	NA	1.81006019885915	0.720966192225968	NA	NA
chr2:133381797-133381987@@GPR39_3==wt	wt	Invasive	NA	NA	1.57350766187963	NA	NA	NA	NA	NA	NA	NA
chr2:133381817-133382007@@GPR39_3==wt	wt	Invasive	NA	NA	0.810173479860816	NA	NA	NA	NA	NA	NA	NA
chr2:133381837-133382027@@GPR39_3==wt	wt	Invasive	0.634188034188034	NA	1.2902762827413	NA	NA	NA	0.829610924477112	2.29398333890081	NA	NA
chr2:133381857-133382047@@GPR39_3==wt	wt	Invasive	NA	NA	1.11591462291139	NA	NA	NA	1.21244521472495	NA	NA	NA
chr2:133381877-133382067@@GPR39_3==wt	wt	Invasive	NA	NA	NA	NA	NA	NA	NA	NA	NA	NA
chr2:133381897-133382087@@GPR39_3==wt	wt	Invasive	NA	NA	NA	NA	NA	NA	NA	NA	NA	NA
chr2:133381917-133382107@@GPR39_3==wt	wt	Invasive	NA	NA	1.88578841323728	NA	NA	NA	NA	NA	NA	NA
chr2:133381937-133382127@@GPR39_3==wt	wt	Invasive	NA	NA	NA	NA	NA	NA	NA	NA	NA	NA
chr2:133381957-133382147@@GPR39_3==wt	wt	Invasive	1.22307692307692	NA	1.42468006219352	NA	NA	NA	1.39660150760189	NA	NA	NA
chr2:133381977-133382167@@GPR39_3==wt	wt	Invasive	NA	NA	1.08500505594155	NA	NA	NA	NA	1.80397601344853	NA	NA
chr2:133381997-133382187@@GPR39_3==wt	wt	Invasive	NA	NA	1.37091855041263	NA	NA	NA	NA	NA	NA	NA
chr2:133382017-133382207@@GPR39_3==wt	wt	Invasive	3.90705128205128	NA	1.61284535342662	NA	NA	NA	NA	NA	NA	NA
chr3:69985219-69985409@@MITF_1==wt	wt	Proliferative	NA	NA	0.64513814137065	NA	NA	NA	NA	NA	NA	NA
chr3:69985239-69985429@@MITF_1==wt	wt	Proliferative	NA	NA	0.780956697448681	3.8500611995104	NA	NA	0.929541331289127	1.52276798782273	NA	NA
chr3:69985259-69985449@@MITF_1==wt	wt	Proliferative	0.679487179487179	NA	0.868961578172712	NA	NA	NA	NA	1.37420525730344	NA	NA
chr3:69985279-69985469@@MITF_1==wt	wt	Proliferative	1.44665012406948	NA	1.53220308575529	NA	NA	NA	0.57094672288233	1.14903986886014	NA	NA
chr3:69985299-69985489@@MITF_1==wt	wt	Proliferative	NA	NA	NA	NA	NA	NA	NA	NA	NA	NA
chr3:69985319-69985509@@MITF_1==wt	wt	Proliferative	NA	NA	NA	NA	NA	NA	NA	NA	NA	NA
chr3:69985339-69985529@@MITF_1==wt	wt	Proliferative	NA	NA	1.7008187363408	NA	NA	NA	1.32700038328862	NA	NA	NA
chr3:69985359-69985549@@MITF_1==wt	wt	Proliferative	NA	NA	0.416218155723	NA	NA	NA	NA	3.75316371838207	NA	NA
chr3:69985379-69985569@@MITF_1==wt	wt	Proliferative	0.546904315196998	NA	0.814911336468189	NA	NA	NA	0.573582672664797	0.469145464797759	NA	NA
chr3:69985399-69985589@@MITF_1==wt	wt	Proliferative	NA	NA	NA	NA	NA	NA	NA	NA	NA	NA
chr3:69985419-69985609@@MITF_1==wt	wt	Proliferative	11.8910256410256	NA	1.39779930630307	NA	NA	NA	NA	NA	NA	NA
chr3:69985439-69985629@@MITF_1==wt	wt	Proliferative	NA	NA	NA	NA	NA	NA	NA	NA	NA	NA
chr3:69985459-69985649@@MITF_1==wt	wt	Proliferative	NA	NA	NA	NA	NA	NA	NA	NA	NA	NA
chr3:69985479-69985669@@MITF_1==wt	wt	Proliferative	NA	NA	1.36002094667326	NA	NA	NA	NA	NA	NA	NA
chr3:69985499-69985689@@MITF_1==wt	wt	Proliferative	NA	NA	NA	NA	NA	NA	NA	NA	NA	NA
chr3:69985519-69985709@@MITF_1==wt	wt	Proliferative	NA	NA	NA	NA	NA	NA	NA	5.57110239447339	NA	NA
chr3:69985539-69985729@@MITF_1==wt	wt	Proliferative	0.962606837606838	NA	1.0035482199099	1.50516795865633	NA	NA	1.18522110404949	1.16604468721536	NA	NA
chr3:69985559-69985749@@MITF_1==wt	wt	Proliferative	NA	NA	NA	NA	NA	NA	NA	NA	NA	NA
chr3:69985579-69985769@@MITF_1==wt	wt	Proliferative	NA	NA	0.6212441361347	5.21791559000861	NA	NA	NA	NA	NA	NA
chr3:69985599-69985789@@MITF_1==wt	wt	Proliferative	NA	NA	NA	NA	NA	NA	NA	1.28563901410924	NA	NA
chr3:69985619-69985809@@MITF_1==wt	wt	Proliferative	NA	NA	1.73906803326001	NA	NA	NA	1.85908266257825	1.11422047889468	NA	NA
chr3:69985639-69985829@@MITF_1==wt	wt	Proliferative	NA	NA	NA	NA	NA	NA	NA	NA	NA	NA
chr3:69985659-69985849@@MITF_1==wt	wt	Proliferative	NA	NA	0.986681863272758	NA	NA	NA	NA	NA	NA	NA
chr3:69985679-69985869@@MITF_1==wt	wt	Proliferative	NA	NA	1.20963401506997	NA	NA	NA	NA	NA	NA	NA
chr3:69985699-69985889@@MITF_1==wt	wt	Proliferative	NA	NA	0.781985625903818	NA	NA	NA	2.01333844384822	1.04458169896376	NA	NA
chr3:69985719-69985909@@MITF_1==wt	wt	Proliferative	1.72136752136752	NA	0.588214187720298	NA	NA	NA	NA	0.434357135840298	NA	NA
chr3:69985739-69985929@@MITF_1==wt	wt	Proliferative	0.495054945054945	NA	0.970666561328317	NA	NA	1.65928270042194	0.801328733869937	0.684781335987354	NA	3.64885945548197
chr3:69985759-69985949@@MITF_1==wt	wt	Proliferative	1.19395604395604	NA	0.433706313526487	NA	NA	NA	1.05134329883736	1.18850184415432	NA	NA
chr3:69985779-69985969@@MITF_1==wt	wt	Proliferative	NA	NA	1.10052977057346	NA	NA	NA	NA	NA	NA	NA
chr3:69985799-69985989@@MITF_1==wt	wt	Proliferative	NA	NA	NA	NA	NA	NA	NA	NA	NA	NA
chr3:69985819-69986009@@MITF_1==wt	wt	Proliferative	NA	NA	0.521601050469887	NA	NA	NA	1.21958324374351	1.03269215117068	NA	NA
chr3:69985839-69986029@@MITF_1==wt	wt	Proliferative	NA	NA	NA	NA	NA	NA	NA	NA	NA	NA
chr3:69985859-69986049@@MITF_1==wt	wt	Proliferative	NA	NA	1.3380642932132	NA	NA	NA	NA	NA	NA	NA
chr3:69985879-69986069@@MITF_1==wt	wt	Proliferative	NA	NA	NA	NA	NA	NA	NA	NA	NA	NA
chr3:69985899-69986089@@MITF_1==wt	wt	Proliferative	NA	NA	0.860184188494199	NA	NA	NA	NA	NA	NA	NA
chr3:69985919-69986109@@MITF_1==wt	wt	Proliferative	2.03846153846154	NA	1.21437767787416	NA	NA	NA	NA	2.06926660366155	NA	NA
chr3:69985939-69986129@@MITF_1==wt	wt	Proliferative	NA	NA	NA	NA	NA	NA	NA	NA	NA	NA
chr3:69985959-69986149@@MITF_1==wt	wt	Proliferative	NA	NA	NA	NA	NA	NA	NA	NA	NA	NA
chr3:69985979-69986169@@MITF_1==wt	wt	Proliferative	NA	NA	NA	NA	NA	NA	NA	NA	NA	NA
chr3:69985999-69986189@@MITF_1==wt	wt	Proliferative	NA	NA	NA	NA	NA	NA	NA	NA	NA	NA
chr3:69986019-69986209@@MITF_1==wt	wt	Proliferative	NA	NA	NA	NA	NA	NA	NA	NA	NA	NA
chr3:69986039-69986229@@MITF_1==wt	wt	Proliferative	NA	NA	NA	NA	NA	NA	NA	NA	NA	NA
chr3:69986059-69986249@@MITF_1==wt	wt	Proliferative	NA	NA	NA	NA	NA	NA	NA	NA	NA	NA
chr3:69986079-69986269@@MITF_1==wt	wt	Proliferative	NA	NA	NA	NA	NA	NA	NA	NA	NA	NA
chr3:69986099-69986289@@MITF_1==wt	wt	Proliferative	NA	NA	NA	NA	NA	NA	NA	NA	NA	NA
chr3:69986119-69986309@@MITF_1==wt	wt	Proliferative	NA	NA	0.821084907199009	NA	NA	NA	NA	NA	NA	NA
chr3:69986139-69986329@@MITF_1==wt	wt	Proliferative	NA	NA	0.564495873699318	NA	NA	NA	NA	NA	NA	NA
chr3:69986159-69986349@@MITF_1==wt	wt	Proliferative	NA	NA	1.50532232986485	NA	NA	NA	NA	NA	NA	NA
chr3:69986179-69986369@@MITF_1==wt	wt	Proliferative	NA	NA	NA	NA	NA	NA	NA	NA	NA	NA
chr3:69986199-69986389@@MITF_1==wt	wt	Proliferative	NA	NA	NA	NA	NA	NA	NA	4.12261577191031	NA	NA
chr3:69986219-69986409@@MITF_1==wt	wt	Proliferative	NA	NA	NA	NA	NA	NA	NA	NA	NA	NA
chr3:69986239-69986429@@MITF_1==wt	wt	Proliferative	NA	NA	NA	NA	NA	NA	NA	NA	NA	NA
chr3:69986259-69986449@@MITF_1==wt	wt	Proliferative	NA	NA	1.2902762827413	NA	NA	NA	NA	NA	NA	NA
chr3:69986279-69986469@@MITF_1==wt	wt	Proliferative	NA	NA	NA	NA	NA	NA	NA	NA	NA	NA
chr3:69986299-69986489@@MITF_1==wt	wt	Proliferative	NA	NA	NA	NA	NA	NA	NA	NA	NA	NA
chr3:69986319-69986509@@MITF_1==wt	wt	Proliferative	NA	NA	0.373501029214587	NA	NA	NA	3.30548102721349	NA	NA	NA
chr3:69986339-69986529@@MITF_1==wt	wt	Proliferative	0.764423076923077	NA	1.05868823199286	NA	NA	NA	1.98590164480811	1.67133071834202	NA	0.756675923947875
chr3:69986359-69986549@@MITF_1==wt	wt	Proliferative	NA	NA	1.12899174739864	NA	NA	NA	1.58663089306248	NA	NA	NA
chr3:69986379-69986569@@MITF_1==wt	wt	Proliferative	NA	NA	NA	NA	NA	NA	NA	NA	NA	NA
chr3:69986399-69986589@@MITF_1==wt	wt	Proliferative	NA	NA	NA	NA	NA	NA	NA	NA	NA	NA
chr3:69986419-69986609@@MITF_1==wt	wt	Proliferative	NA	NA	NA	NA	NA	NA	NA	NA	NA	NA
chr3:69986439-69986629@@MITF_1==wt	wt	Proliferative	NA	NA	NA	NA	NA	NA	NA	NA	NA	NA
chr3:69986459-69986649@@MITF_1==wt	wt	Proliferative	NA	NA	NA	NA	NA	NA	NA	NA	NA	NA
chr3:69986479-69986669@@MITF_1==wt	wt	Proliferative	NA	NA	NA	NA	NA	NA	NA	NA	NA	NA
chr3:69986499-69986689@@MITF_1==wt	wt	Proliferative	NA	NA	NA	NA	NA	NA	NA	NA	NA	NA
chr3:69986519-69986709@@MITF_1==wt	wt	Proliferative	NA	NA	NA	NA	NA	NA	NA	NA	NA	NA
chr3:69986539-69986729@@MITF_1==wt	wt	Proliferative	NA	NA	2.06444205238608	NA	NA	NA	0.801328733869937	NA	NA	NA
chr3:69986559-69986749@@MITF_1==wt	wt	Proliferative	NA	NA	NA	NA	NA	NA	NA	NA	NA	NA
chr3:69986579-69986769@@MITF_1==wt	wt	Proliferative	NA	NA	0.957301758162899	NA	NA	NA	NA	0.924565929295584	NA	NA
chr3:69986599-69986789@@MITF_1==wt	wt	Proliferative	NA	NA	0.889845712235379	NA	NA	NA	NA	NA	NA	NA
chr3:69986619-69986809@@MITF_1==wt	wt	Proliferative	NA	NA	NA	NA	NA	NA	NA	NA	NA	NA
chr3:69986639-69986829@@MITF_1==wt	wt	Proliferative	NA	NA	NA	NA	NA	NA	NA	NA	NA	NA
chr3:69986659-69986849@@MITF_1==wt	wt	Proliferative	NA	NA	NA	NA	NA	NA	NA	NA	NA	NA
chr3:69986679-69986869@@MITF_1==wt	wt	Proliferative	NA	NA	NA	NA	NA	NA	NA	NA	NA	NA
chr3:69986699-69986889@@MITF_1==wt	wt	Proliferative	NA	NA	NA	NA	NA	NA	NA	NA	NA	NA
chr3:69986719-69986909@@MITF_1==wt	wt	Proliferative	NA	NA	NA	NA	NA	NA	NA	NA	NA	NA
chr3:69986739-69986929@@MITF_1==wt	wt	Proliferative	NA	NA	1.82789140055017	NA	NA	NA	NA	NA	NA	NA
chr3:69986759-69986949@@MITF_1==wt	wt	Proliferative	NA	NA	1.48381772515249	NA	NA	NA	NA	NA	NA	NA
chr3:69986779-69986969@@MITF_1==wt	wt	Proliferative	1.03846153846154	NA	1.05372563090539	NA	NA	NA	2.69246454580299	1.60042577877599	NA	NA
chr3:69986799-69986989@@MITF_1==wt	wt	Proliferative	NA	NA	0.860184188494199	NA	NA	NA	NA	NA	NA	NA
chr3:69986819-69987009@@MITF_1==wt	wt	Proliferative	1.04780733285406	0.725862340751781	1.24750469325816	0.399160563621568	1.40855149923	1.16175837423577	3.8529193816277	1.77365708885275	NA	1.60137097711165
chr3:69986839-69987029@@MITF_1==wt	wt	Proliferative	1.2972027972028	NA	1.27394367156736	NA	NA	NA	1.64134230316808	1.46001304131027	NA	NA
chr3:69986859-69987049@@MITF_1==wt	wt	Proliferative	NA	NA	NA	NA	NA	NA	NA	NA	NA	NA
chr3:69986879-69987069@@MITF_1==wt	wt	Proliferative	NA	NA	0.600128503600604	NA	NA	NA	1.60265746773988	NA	NA	NA
chr3:69986899-69987089@@MITF_1==wt	wt	Proliferative	1.83461538461538	NA	0.792598287969655	NA	NA	NA	2.36914582187634	1.09807235601215	NA	NA
chr3:69986919-69987109@@MITF_1==wt	wt	Proliferative	NA	NA	0.749904164328276	NA	NA	NA	0.69393416128943	0.597314071160034	NA	NA
chr3:69986939-69987129@@MITF_1==wt	wt	Proliferative	NA	NA	1.83766622087397	NA	NA	NA	NA	0.389977167613137	NA	NA
chr3:69986959-69987149@@MITF_1==wt	wt	Proliferative	NA	NA	0.719170387101708	NA	NA	NA	0.524506080351232	NA	NA	NA
chr3:69986979-69987169@@MITF_1==wt	wt	Proliferative	0.546016483516483	NA	1.18145780106432	NA	NA	NA	0.861428388910183	0.394619752941865	NA	NA
chr3:69986999-69987189@@MITF_1==wt	wt	Proliferative	0.530558482613277	NA	1.03222102619304	NA	NA	1.15238095238095	0.870014053915932	1.30522970384805	NA	NA
chr3:69987019-69987209@@MITF_1==wt	wt	Proliferative	0.907752403846154	NA	0.857654234998628	0.563109895120839	NA	NA	0.811735600543573	1.12869087472448	0.817241379310345	0.800068508791962
chr3:69987039-69987229@@MITF_1==wt	wt	Proliferative	1.08293269230769	NA	1.31214537227929	NA	NA	NA	1.17528214300924	0.512895141078503	NA	NA
chr3:69987059-69987249@@MITF_1==wt	wt	Proliferative	0.643724696356275	NA	0.955139585925377	NA	NA	1.34509899383317	0.406828434118584	1.09993560096013	NA	NA
chr3:69987079-69987269@@MITF_1==wt	wt	Proliferative	1.17365967365967	NA	0.847534421016344	NA	NA	1.12250736951621	1.14600986049344	1.28211671544045	NA	1.61164254762489
chr3:69987099-69987289@@MITF_1==wt	wt	Proliferative	1.01923076923077	NA	1.2692961805829	1.49782567593118	NA	0.853926291027221	0.706303910561467	0.542319702116879	NA	NA
chr3:69987119-69987309@@MITF_1==wt	wt	Proliferative	0.62468982630273	NA	1.20025700720121	NA	NA	NA	0.637889407951911	0.827391444723771	NA	NA
chr3:69987139-69987329@@MITF_1==wt	wt	Proliferative	0.46445959104187	NA	0.884760879594034	NA	NA	1.78691983122363	3.3442119160172	0.680912514880081	NA	NA
chr3:69987159-69987349@@MITF_1==wt	wt	Proliferative	1.38461538461538	NA	0.891935953841301	0.957650486447115	NA	NA	0.521169527677242	0.910088482761302	NA	0.520447873284632
chr3:69987179-69987369@@MITF_1==mut___cisbp__M5907___chr3:69987352__C_A___chr3:69987353__C_A	mut	Proliferative	NA	NA	0.742886344608627	NA	NA	NA	NA	NA	NA	NA
chr3:69987199-69987389@@MITF_1==mut___cisbp__M5907___chr3:69987352__C_A___chr3:69987353__C_A	mut	Proliferative	NA	NA	0.537615117808874	NA	NA	NA	0.659379072441548	0.891376383115743	NA	NA
chr3:69987219-69987409@@MITF_1==mut___cisbp__M5907___chr3:69987352__C_A___chr3:69987353__C_A	mut	Proliferative	NA	NA	0.860184188494199	NA	NA	NA	NA	0.544730011904065	NA	NA
chr3:69987239-69987429@@MITF_1==mut___cisbp__M5907___chr3:69987352__C_A___chr3:69987353__C_A	mut	Proliferative	NA	NA	NA	NA	NA	NA	NA	NA	NA	NA
chr3:69987259-69987449@@MITF_1==mut___cisbp__M5907___chr3:69987352__C_A___chr3:69987353__C_A	mut	Proliferative	NA	NA	0.532940203740971	NA	NA	NA	0.786759120526848	NA	NA	NA
chr3:69987279-69987469@@MITF_1==mut___cisbp__M5907___chr3:69987352__C_A___chr3:69987353__C_A	mut	Proliferative	0.619692307692308	0.868035974940843	0.88578490838986	0.788421311677126	NA	1.77190369818814	1.83519992384331	2.65810767840887	NA	1.49401649819914
chr3:69987299-69987489@@MITF_1==mut___cisbp__M5907___chr3:69987352__C_A___chr3:69987353__C_A	mut	Proliferative	1.14403453689168	NA	0.875222373607734	0.903100775193798	NA	1.15200692415882	2.43686122658909	1.4046796635638	NA	NA
chr3:69987319-69987509@@MITF_1==mut___cisbp__M5907___chr3:69987352__C_A___chr3:69987353__C_A	mut	Proliferative	0.475641025641026	NA	1.53438260650317	NA	NA	NA	2.13427067655115	NA	NA	NA
chr3:69987339-69987529@@MITF_1==mut___cisbp__M5907___chr3:69987352__C_A___chr3:69987353__C_A	mut	Proliferative	1.2457264957265	NA	0.911479575881468	NA	NA	NA	0.621029768749201	0.626749019378257	NA	NA
chr3:69987359-69987549@@MITF_1==wt	wt	Proliferative	1.03491124260355	NA	1.19196951834196	0.997711332595054	NA	0.885052679451224	0.593079230576792	0.854013301188735	NA	1.35415746872701
chr3:69987379-69987569@@MITF_1==wt	wt	Proliferative	0.639517345399698	NA	1.23953508061102	NA	NA	0.556418117088608	2.11851284016865	1.58428224342837	NA	1.18117313150426
chr3:69987399-69987589@@MITF_1==wt	wt	Proliferative	0.552357320099256	NA	1.14412848372529	1.18659842954266	NA	1.68481012658228	2.5901672606281	0.720687288476558	NA	0.992303561839986
chr3:69987419-69987609@@MITF_1==wt	wt	Proliferative	NA	NA	NA	NA	NA	NA	NA	NA	NA	NA
chr3:69987439-69987629@@MITF_1==wt	wt	Proliferative	0.64147391070468	NA	1.05838331026706	NA	NA	1.56559830392218	0.345795059541904	0.779405458143075	0.658333333333333	0.911699779249448
chr3:69987459-69987649@@MITF_1==wt	wt	Proliferative	NA	NA	2.90312163616792	NA	NA	NA	NA	2.98813673885391	NA	NA
chr3:69987479-69987669@@MITF_1==wt	wt	Proliferative	0.940828402366864	NA	0.79693535110492	NA	NA	NA	1.22148488081796	NA	NA	NA
chr3:69987499-69987689@@MITF_1==wt	wt	Proliferative	NA	NA	0.578399712952996	NA	NA	NA	NA	NA	NA	NA
chr3:69987519-69987709@@MITF_1==wt	wt	Proliferative	NA	NA	NA	NA	NA	NA	NA	NA	NA	NA
chr3:69987539-69987729@@MITF_1==wt	wt	Proliferative	NA	NA	1.34892520468409	NA	NA	NA	NA	0.879647746495799	NA	NA
chr3:69987559-69987749@@MITF_1==wt	wt	Proliferative	NA	NA	1.35171801049088	NA	NA	NA	1.2363357608279	NA	NA	NA
chr3:69987579-69987769@@MITF_1==wt	wt	Proliferative	NA	NA	NA	NA	NA	NA	NA	NA	NA	NA
chr3:69987599-69987789@@MITF_1==wt	wt	Proliferative	NA	NA	3.65578280110035	NA	NA	NA	NA	NA	NA	NA
chr3:124703722-124703912@@HEG1_1==mut___cisbp__M5907___chr3:124703815__C_A___chr3:124703816__C_A	mut	Invasive	NA	NA	0.812396178022299	NA	NA	NA	NA	NA	NA	NA
chr3:124703742-124703932@@HEG1_1==mut___cisbp__M5907___chr3:124703815__C_A___chr3:124703816__C_A	mut	Invasive	NA	NA	1.09810747467345	NA	NA	NA	1.92318896128785	1.62357841210367	NA	NA
chr3:124703762-124703952@@HEG1_1==mut___cisbp__M5907___chr3:124703815__C_A___chr3:124703816__C_A	mut	Invasive	NA	NA	1.04450937174296	NA	NA	NA	NA	NA	NA	NA
chr3:124703782-124703972@@HEG1_1==mut___cisbp__M5907___chr3:124703815__C_A___chr3:124703816__C_A	mut	Invasive	NA	NA	0.841484532222586	NA	NA	NA	NA	NA	NA	NA
chr3:124703802-124703992@@HEG1_1==mut___cisbp__M5907___chr3:124703815__C_A___chr3:124703816__C_A	mut	Invasive	NA	NA	NA	NA	NA	NA	NA	NA	NA	NA
chr3:124703822-124704012@@HEG1_1==wt	wt	Invasive	NA	NA	3.50217848172638	NA	NA	NA	NA	NA	NA	NA
chr3:124703842-124704032@@HEG1_1==wt	wt	Invasive	NA	NA	NA	NA	NA	NA	NA	NA	NA	NA
chr3:124703862-124704052@@HEG1_1==wt	wt	Invasive	NA	NA	NA	NA	NA	NA	NA	NA	NA	NA
chr3:124703882-124704072@@HEG1_1==wt	wt	Invasive	NA	NA	NA	NA	NA	NA	NA	NA	NA	NA
chr3:124703902-124704092@@HEG1_1==wt	wt	Invasive	NA	NA	2.50465396061546	NA	NA	NA	NA	NA	NA	NA
chr3:124703922-124704112@@HEG1_1==wt	wt	Invasive	NA	NA	0.973793420936829	NA	NA	NA	0.556712594057009	NA	NA	NA
chr3:124703942-124704132@@HEG1_1==wt	wt	Invasive	NA	NA	NA	NA	NA	NA	NA	NA	NA	NA
chr3:124703962-124704152@@HEG1_1==wt	wt	Invasive	NA	NA	NA	NA	NA	NA	NA	NA	NA	NA
chr3:124703982-124704172@@HEG1_1==wt	wt	Invasive	0.833916083916084	NA	1.03222102619304	NA	NA	NA	1.08923976568515	0.384553970591969	NA	0.764900662251656
chr3:124704002-124704192@@HEG1_1==wt	wt	Invasive	0.773209549071618	NA	1.11658524467997	NA	NA	NA	1.02868246766559	1.11422047889468	NA	NA
chr3:124704022-124704212@@HEG1_1==wt	wt	Invasive	NA	NA	0.918081201181309	NA	NA	NA	NA	0.427680587858563	NA	NA
chr3:124704042-124704232@@HEG1_1==wt	wt	Invasive	1.23314339981007	NA	0.960643655763595	0.89650879873253	NA	NA	0.975840324801613	0.544730011904065	NA	NA
chr3:124704062-124704252@@HEG1_1==wt	wt	Invasive	NA	NA	1.04282603673612	NA	NA	NA	1.28941078086344	0.86098855187316	NA	NA
chr3:124704082-124704272@@HEG1_1==wt	wt	Invasive	0.588888888888889	NA	1.59387070220984	NA	NA	NA	1.48360291299348	NA	NA	NA
chr3:124704102-124704292@@HEG1_1==wt	wt	Invasive	NA	NA	1.78653639148795	NA	NA	NA	NA	NA	NA	NA
chr3:124704122-124704312@@HEG1_1==wt	wt	Invasive	NA	NA	NA	NA	NA	NA	NA	NA	NA	NA
chr3:124704142-124704332@@HEG1_1==wt	wt	Invasive	NA	NA	NA	NA	NA	NA	NA	NA	NA	NA
chr3:124704162-124704352@@HEG1_1==wt	wt	Invasive	NA	NA	NA	NA	NA	NA	NA	NA	NA	NA
chr3:124704182-124704372@@HEG1_1==wt	wt	Invasive	NA	NA	NA	NA	NA	NA	NA	NA	NA	NA
chr3:124704202-124704392@@HEG1_1==wt	wt	Invasive	NA	NA	2.13702009329028	NA	NA	NA	NA	NA	NA	NA
chr3:124704222-124704412@@HEG1_1==mut___cisbp__M5907___chr3:124704409__C_A___chr3:124704410__C_A	mut	Invasive	NA	NA	NA	NA	NA	NA	NA	NA	NA	NA
chr3:124704242-124704432@@HEG1_1==mut___cisbp__M5907___chr3:124704409__C_A___chr3:124704410__C_A	mut	Invasive	NA	NA	1.80638679583782	NA	NA	NA	1.0355632868473	1.88560388736022	NA	NA
chr3:124704262-124704452@@HEG1_1==mut___cisbp__M5907___chr3:124704409__C_A___chr3:124704410__C_A	mut	Invasive	1.65625	NA	1.53032768418154	2.43627185866234	NA	NA	2.83670371789958	1.64347520636965	NA	NA
chr3:124704282-124704472@@HEG1_1==mut___cisbp__M5907___chr3:124704409__C_A___chr3:124704410__C_A	mut	Invasive	2.96503496503496	NA	1.4112396842483	NA	NA	NA	2.25974702951322	NA	NA	NA
chr3:124704302-124704492@@HEG1_1==mut___cisbp__M5907___chr3:124704409__C_A___chr3:124704410__C_A	mut	Invasive	NA	NA	0.926352202993753	NA	NA	NA	NA	NA	NA	1.98605785988149
chr3:124704322-124704512@@HEG1_1==mut___cisbp__M5907___chr3:124704409__C_A___chr3:124704410__C_A	mut	Invasive	0.822537112010796	NA	1.79717053667538	1.16112956810631	3.2616706601669	NA	1.22384752081954	0.578815833192041	NA	1.60574890798929
chr3:124704342-124704532@@HEG1_1==mut___cisbp__M5907___chr3:124704409__C_A___chr3:124704410__C_A	mut	Invasive	NA	NA	1.2902762827413	NA	NA	NA	NA	NA	NA	NA
chr3:124704362-124704552@@HEG1_1==mut___cisbp__M5907___chr3:124704409__C_A___chr3:124704410__C_A	mut	Invasive	1.57016632016632	1.94261516333775	0.64056269355951	1.66529220957722	NA	0.53846914556962	0.991644308164047	1.93247614308296	NA	0.360684865126797
chr3:124704382-124704572@@HEG1_1==mut___cisbp__M5907___chr3:124704409__C_A___chr3:124704410__C_A	mut	Invasive	0.685837526959022	NA	1.13748040715351	0.974398204814362	NA	1.26555460201673	6.0955311145903	1.35028413967745	NA	1.08960208297957
chr3:124704402-124704592@@HEG1_1==mut___cisbp__M5907___chr3:124704409__C_A___chr3:124704410__C_A	mut	Invasive	1.52884615384615	NA	1.4983853606028	NA	NA	NA	NA	1.17135999063287	NA	NA
chr3:124704422-124704612@@HEG1_1==wt	wt	Invasive	0.485347985347985	NA	1.21696513031282	1.09808844256519	NA	NA	2.18005324036397	1.48817118756481	NA	NA
chr3:124704442-124704632@@HEG1_1==wt	wt	Invasive	NA	NA	1.41930391101543	NA	NA	NA	NA	NA	NA	NA
chr3:124704462-124704652@@HEG1_1==wt	wt	Invasive	1.04003139717425	NA	1.4443391224716	NA	NA	1.97501665556296	3.79576768675234	0.371406826298226	NA	0.880794701986755
chr3:124704482-124704672@@HEG1_1==wt	wt	Invasive	NA	NA	1.65892664923881	NA	NA	NA	NA	NA	NA	NA
chr3:124704502-124704692@@HEG1_1==wt	wt	Invasive	NA	NA	NA	NA	NA	NA	NA	NA	NA	NA
chr3:124704522-124704712@@HEG1_1==wt	wt	Invasive	0.377492877492878	NA	0.941375043020438	0.41468913146654	NA	0.78473198937334	0.789457197071864	0.632767185545126	0.658333333333333	0.772626931567329
chr3:124704542-124704732@@HEG1_1==wt	wt	Invasive	0.859186268277177	NA	0.933752573036467	0.419862641098871	NA	0.44284534947716	0.727467128834969	0.842932014468148	1.20508474576271	0.151251543383096
chr3:124704562-124704752@@HEG1_1==wt	wt	Invasive	2.94444444444444	NA	1.40607030811552	0.706271119061817	NA	NA	1.37760344035513	0.545256830097396	0.742735042735043	0.832455991396389
chr3:124704582-124704772@@HEG1_1==wt	wt	Invasive	1.60606060606061	NA	1.11658524467997	NA	NA	NA	1.09621770793407	0.401119372402084	NA	NA
chr3:124704602-124704792@@HEG1_1==wt	wt	Invasive	0.333210059171598	NA	1.45704668663303	0.970679744766124	NA	0.827499787613627	0.419487525113122	0.426245418100649	NA	0.687302044342067
chr3:124704622-124704812@@HEG1_1==wt	wt	Invasive	NA	NA	NA	NA	NA	NA	NA	NA	NA	NA
chr3:124704642-124704832@@HEG1_1==wt	wt	Invasive	NA	NA	3.8708288482239	NA	NA	NA	NA	NA	NA	NA
chr3:124704662-124704852@@HEG1_1==wt	wt	Invasive	1.01923076923077	NA	0.747416139392826	0.374456418982795	NA	0.654654961208657	NA	1.96785713611238	NA	1.09185820023374
chr3:124704682-124704872@@HEG1_1==wt	wt	Invasive	0.385654885654886	NA	1.03222102619304	NA	NA	NA	0.45074741280184	1.69454364498566	NA	1.04082373219632
chr3:124704702-124704892@@HEG1_1==wt	wt	Invasive	0.803900325027086	NA	1.2902762827413	1.1599459497902	NA	0.649002360008582	2.24100408624644	0.774288807367488	NA	1.49401649819914
chr3:124704722-124704912@@HEG1_1==wt	wt	Invasive	0.631635969664139	NA	0.959143431418311	0.831172394868629	NA	NA	1.92318896128785	0.93757576882601	NA	NA
chr3:124704742-124704932@@HEG1_1==wt	wt	Invasive	0.407692307692308	NA	0.577228863331634	1.07738338093295	NA	0.963732043806002	0.280915241536427	0.463215255270821	NA	NA
chr3:124704762-124704952@@HEG1_1==wt	wt	Invasive	1.21033653846154	NA	1.18494760659915	NA	NA	0.979369522882181	0.600996550402453	0.717815116210995	NA	0.694909751980262
chr3:124704782-124704972@@HEG1_1==wt	wt	Invasive	NA	NA	0.869534016630006	NA	NA	NA	1.34623227290149	3.31480592471167	NA	NA
chr3:124704802-124704992@@HEG1_1==wt	wt	Invasive	0.778321678321678	NA	0.846310249970099	NA	NA	NA	0.497766554686267	0.878267906893452	NA	NA
chr3:124704822-124705012@@HEG1_1==wt	wt	Invasive	NA	NA	0.938382751084581	NA	NA	NA	0.747906818278608	NA	NA	NA
chr3:124704842-124705032@@HEG1_1==wt	wt	Invasive	NA	NA	0.674462602342043	NA	NA	NA	NA	0.938290929595519	NA	NA
chr3:124704862-124705052@@HEG1_1==wt	wt	Invasive	2.97275641025641	NA	1.18275325917952	NA	NA	NA	0.752552202243072	NA	NA	NA
chr3:124704882-124705072@@HEG1_1==wt	wt	Invasive	NA	NA	NA	NA	NA	NA	NA	NA	NA	NA
chr3:124704902-124705092@@HEG1_1==wt	wt	Invasive	NA	NA	2.81514825325374	NA	NA	NA	NA	NA	NA	NA
chr3:124704922-124705112@@HEG1_1==wt	wt	Invasive	NA	NA	1.18275325917952	NA	NA	NA	1.20974789500365	NA	NA	NA
chr3:124704942-124705132@@HEG1_1==wt	wt	Invasive	NA	NA	0.658864484804068	NA	NA	NA	1.86824070525105	0.795871770639056	NA	5.70640176600442
chr3:124704962-124705152@@HEG1_1==wt	wt	Invasive	1.4703656998739	1.07501362510133	1.21437767787416	NA	NA	NA	0.65077606265801	0.66403038641198	NA	NA
chr3:124704982-124705172@@HEG1_1==wt	wt	Invasive	NA	NA	1.4398735329142	1.41354903943377	NA	0.786520697913103	1.97516704132266	1.44547521586337	NA	2.83405501782985
chr3:124705002-124705192@@HEG1_1==wt	wt	Invasive	NA	NA	1.40008703020864	NA	NA	NA	0.912281943175006	0.857092676072829	NA	NA
chr3:124705022-124705212@@HEG1_1==wt	wt	Invasive	NA	NA	3.97835187178567	NA	NA	NA	NA	NA	NA	NA
chr3:124705042-124705232@@HEG1_1==wt	wt	Invasive	NA	NA	0.632965723608939	NA	NA	NA	NA	NA	NA	NA
chr3:124705062-124705252@@HEG1_1==wt	wt	Invasive	1.18230769230769	NA	0.986681863272758	NA	NA	NA	0.636349288661421	0.835665359171009	NA	NA
chr3:124705082-124705272@@HEG1_1==wt	wt	Invasive	1.08428805237316	NA	0.814911336468189	NA	NA	0.72753164556962	1.41033857161109	2.91554358644108	NA	NA
chr3:124705102-124705292@@HEG1_1==wt	wt	Invasive	0.944652908067542	NA	0.715092879591563	NA	NA	2.48466947960619	1.17528214300924	NA	NA	5.94922737306843
chr3:124705122-124705312@@HEG1_1==wt	wt	Invasive	2.29326923076923	NA	0.698899653151537	NA	NA	NA	2.95690302798007	0.863520871143376	NA	NA
chr3:124705142-124705332@@HEG1_1==wt	wt	Invasive	NA	NA	0.576016197652366	NA	NA	NA	NA	0.993109557275692	NA	NA
chr3:124705162-124705352@@HEG1_1==wt	wt	Invasive	1.65625	NA	0.436416977986028	NA	NA	NA	0.621029768749201	0.580323166090978	NA	NA
chr3:124705182-124705372@@HEG1_1==wt	wt	Invasive	NA	NA	1.705007945051	NA	NA	NA	0.997209091038144	NA	NA	NA
chr3:124705202-124705392@@HEG1_1==wt	wt	Invasive	NA	NA	NA	NA	NA	NA	NA	NA	NA	NA
chr3:124705222-124705412@@HEG1_1==wt	wt	Invasive	NA	NA	NA	NA	NA	NA	NA	NA	NA	NA
chr3:124705242-124705432@@HEG1_1==wt	wt	Invasive	NA	NA	1.18275325917952	NA	NA	NA	NA	NA	NA	NA
chr3:124705262-124705452@@HEG1_1==wt	wt	Invasive	NA	NA	1.09810747467345	NA	NA	NA	NA	NA	NA	NA
chr3:124705282-124705472@@HEG1_1==wt	wt	Invasive	NA	NA	NA	NA	NA	NA	NA	NA	NA	NA
chr3:124705302-124705492@@HEG1_1==wt	wt	Invasive	NA	NA	1.02332256907069	NA	NA	NA	NA	NA	NA	NA
chr3:124705322-124705512@@HEG1_1==wt	wt	Invasive	NA	NA	1.6232508073197	NA	NA	NA	1.99187428133384	NA	NA	NA
chr3:124705342-124705532@@HEG1_1==wt	wt	Invasive	NA	NA	2.06444205238608	NA	NA	NA	NA	NA	NA	NA
chr3:124705362-124705552@@HEG1_1==wt	wt	Invasive	NA	NA	NA	NA	NA	NA	NA	0.62396346818102	NA	NA
chr3:124705382-124705572@@HEG1_1==wt	wt	Invasive	NA	NA	0.877387872264083	NA	NA	NA	NA	NA	NA	NA
chr3:124705402-124705592@@HEG1_1==wt	wt	Invasive	NA	NA	1.26095182176991	NA	NA	NA	1.74288999616711	0.452652069550963	NA	NA
chr3:124705422-124705612@@HEG1_1==wt	wt	Invasive	NA	NA	1.21437767787416	NA	NA	NA	NA	NA	NA	NA
chr3:124705442-124705632@@HEG1_1==wt	wt	Invasive	NA	NA	2.37410836024399	NA	NA	NA	NA	3.23654520059883	NA	NA
chr3:124705462-124705652@@HEG1_1==wt	wt	Invasive	NA	NA	1.90608996314056	2.58615221987315	NA	NA	1.07934074357992	0.477523062383434	NA	NA
chr3:124705482-124705672@@HEG1_1==wt	wt	Invasive	2.03846153846154	NA	1.67735916756369	NA	NA	NA	NA	NA	NA	NA
chr3:124705502-124705692@@HEG1_1==wt	wt	Invasive	NA	NA	1.36769285970578	NA	NA	NA	NA	NA	NA	NA
chr3:124705522-124705712@@HEG1_1==wt	wt	Invasive	0.93981018981019	NA	1.66465696581649	1.89042856569065	NA	0.626172747580045	0.531705183414876	1.69099343267545	NA	NA
chr3:124705542-124705732@@HEG1_1==wt	wt	Invasive	2.03846153846154	NA	2.41513252923371	NA	NA	NA	0.755538520505941	1.03463330183077	NA	NA
chr3:124705562-124705752@@HEG1_1==wt	wt	Invasive	NA	NA	1.53032768418154	NA	NA	NA	NA	NA	NA	NA
chr3:124705582-124705772@@HEG1_1==wt	wt	Invasive	NA	NA	0.675859005245442	NA	NA	NA	NA	NA	NA	NA
chr3:124705602-124705792@@HEG1_1==wt	wt	Invasive	NA	NA	0.95072989254622	NA	NA	NA	NA	NA	NA	NA
chr3:124705622-124705812@@HEG1_1==wt	wt	Invasive	NA	NA	0.741908862576247	NA	NA	NA	NA	0.732202028987932	NA	NA
chr3:124705642-124705832@@HEG1_1==wt	wt	Invasive	NA	NA	0.4300920942471	NA	NA	NA	1.78177800825198	1.83518667112065	NA	NA
chr3:124705662-124705852@@HEG1_1==wt	wt	Invasive	NA	NA	0.847895842944282	NA	NA	NA	0.604430816404753	1.14605534972024	NA	NA
chr4:55708266-55708456@@KIT_1==wt	wt	Proliferative	2.44615384615385	NA	1.30640473627557	NA	NA	NA	1.22870405860057	0.515842814303092	NA	NA
chr4:55708286-55708476@@KIT_1==wt	wt	Proliferative	1.43891402714932	NA	0.595512130495984	NA	NA	NA	1.59624683786892	0.646247877758913	NA	NA
chr4:55708306-55708496@@KIT_1==wt	wt	Proliferative	0.619532428355958	NA	0.744793626623026	0.587382618012227	NA	1.05403566081394	2.25406018043415	2.63579038018096	NA	NA
chr4:55708326-55708516@@KIT_1==wt	wt	Proliferative	NA	NA	0.896025196348124	NA	NA	NA	NA	1.74561208360166	NA	NA
chr4:55708346-55708536@@KIT_1==wt	wt	Proliferative	NA	NA	0.679092780390157	NA	NA	NA	NA	4.58068419101145	NA	NA
chr4:55708366-55708556@@KIT_1==wt	wt	Proliferative	0.883333333333333	NA	0.829463324619407	NA	NA	NA	NA	NA	NA	NA
chr4:55708386-55708576@@KIT_1==wt	wt	Proliferative	NA	NA	NA	NA	NA	NA	NA	NA	NA	NA
chr4:55708406-55708596@@KIT_1==wt	wt	Proliferative	NA	NA	0.731798488718946	NA	NA	NA	0.978464559251713	0.977386384995332	NA	NA
chr4:55708426-55708616@@KIT_1==wt	wt	Proliferative	1.32943143812709	NA	0.949585354152304	1.20751676683216	0.601777170198223	0.746556802802325	0.822495907972162	1.05115139518366	NA	NA
chr4:55708446-55708636@@KIT_1==wt	wt	Proliferative	0.815384615384615	NA	0.708855488666516	0.501722652885444	NA	1.41648424859617	0.780843638417623	0.2932159154986	NA	0.519646799116998
chr4:55708466-55708656@@KIT_1==wt	wt	Proliferative	1.15912518853695	NA	1.01129762701345	NA	NA	NA	0.945830636698942	0.730636379603068	NA	NA
chr4:55708486-55708676@@KIT_1==wt	wt	Proliferative	0.873626373626374	NA	1.3858523036851	NA	NA	NA	1.41568076317022	7.21148254395722	NA	NA
chr4:55708506-55708696@@KIT_1==wt	wt	Proliferative	NA	NA	1.89746512167838	NA	NA	NA	NA	NA	NA	NA
chr4:55708526-55708716@@KIT_1==wt	wt	Proliferative	0.757142857142857	NA	0.932969004443709	NA	NA	NA	1.52447905467939	1.19574880661868	NA	NA
chr4:55708546-55708736@@KIT_1==wt	wt	Proliferative	1.41444270015699	NA	1.20425786389188	NA	NA	NA	1.20849036080926	1.56593148385198	NA	NA
chr4:55708566-55708756@@KIT_1==wt	wt	Proliferative	NA	NA	NA	NA	NA	NA	NA	NA	NA	NA
chr4:55708586-55708776@@KIT_1==wt	wt	Proliferative	0.449152542372881	NA	0.69041099339666	NA	NA	1.25403481012658	0.588976619394404	2.47914056554066	NA	NA
chr4:55708606-55708796@@KIT_1==wt	wt	Proliferative	NA	NA	1.03222102619304	NA	NA	NA	NA	NA	NA	NA
chr4:55708626-55708816@@KIT_1==wt	wt	Proliferative	0.802017654476671	4.28048877810793	1.18338949008817	1.13288381266914	NA	0.709256329113924	0.557287710373184	1.98787062711891	NA	0.486398369842079
chr4:55708646-55708836@@KIT_1==wt	wt	Proliferative	NA	NA	1.10595109949254	NA	NA	NA	NA	NA	NA	NA
chr4:55708666-55708856@@KIT_1==wt	wt	Proliferative	1.01239029426949	NA	0.951843159399319	0.473757783708222	NA	0.464317751420313	0.942665455434399	0.701871167807671	1.14492753623188	0.89053651981956
chr4:55708686-55708876@@KIT_1==wt	wt	Proliferative	NA	NA	1.22353785432365	NA	NA	NA	NA	0.625527286397012	NA	NA
chr4:55708706-55708896@@KIT_1==wt	wt	Proliferative	NA	NA	0.632965723608939	NA	NA	NA	NA	NA	NA	NA
chr4:55708726-55708916@@KIT_1==wt	wt	Proliferative	0.540816326530612	NA	1.08060638679584	0.745058139534884	NA	NA	0.975946637071446	3.2927709674798	NA	NA
chr4:55708746-55708936@@KIT_1==wt	wt	Proliferative	NA	NA	1.2902762827413	NA	NA	NA	0.919786024963754	NA	NA	NA
chr4:55708766-55708956@@KIT_1==wt	wt	Proliferative	0.926573426573427	NA	1.54833153928956	NA	NA	NA	1.69007514779841	0.945399194213667	NA	NA
chr4:55708786-55708976@@KIT_1==wt	wt	Proliferative	0.926573426573427	NA	1.40974630892105	6.45549813379271	NA	NA	1.2180196754823	1.31230411958707	NA	NA
chr4:55708806-55708996@@KIT_1==wt	wt	Proliferative	0.882632831086439	NA	0.973793420936829	1.14733557603237	NA	1.09581146444376	0.703605717544335	0.951163823446677	NA	1.4023178807947
chr4:55708826-55709016@@KIT_1==wt	wt	Proliferative	3.56730769230769	NA	2.46835462785292	1.53134479271992	NA	2.17964946445959	7.10100539552437	4.58544581698964	NA	NA
chr4:55708846-55709036@@KIT_1==wt	wt	Proliferative	1.56282051282051	NA	2.79559861260615	2.50861326442722	NA	2.70053297801466	4.88388775695467	14.8367253242291	NA	1.47314201618837
chr4:55708866-55709056@@KIT_1==wt	wt	Proliferative	2.09355509355509	NA	0.799410305611457	1.23685540950455	NA	2.22301336146273	1.33554788978323	1.37730031418926	NA	NA
chr4:55708886-55709076@@KIT_1==wt	wt	Proliferative	NA	3.22836909086158	2.21190219898508	NA	NA	1.51821008216744	2.83417320610841	0.742813652596452	NA	NA
chr4:55708906-55709096@@KIT_1==wt	wt	Proliferative	NA	NA	1.74566791194411	NA	NA	NA	1.81634513010519	NA	NA	NA
chr4:55708926-55709116@@KIT_1==wt	wt	Proliferative	1.49244505494505	NA	1.16500674072758	0.789117182208174	NA	1.27637130801688	1.72074801799439	0.547336375597386	NA	NA
chr4:55708946-55709136@@KIT_1==wt	wt	Proliferative	0.853309481216458	NA	3.21528525296017	1.98827831957989	NA	1.2836648583484	1.52939312635748	1.28931226843527	0.848322147651007	0.270367571892084
chr4:55708966-55709156@@KIT_1==wt	wt	Proliferative	0.664715719063545	NA	3.97687895365469	0.989699479664437	NA	2.32299578059072	2.00332183467484	3.41694280194368	NA	NA
chr4:55708986-55709176@@KIT_1==wt	wt	Proliferative	NA	NA	2.77092119736246	0.651416952598805	NA	1.49834892680242	1.65143399936674	2.61599590697011	NA	NA
chr4:55709006-55709196@@KIT_1==wt	wt	Proliferative	NA	NA	1.42468006219352	NA	NA	NA	0.600996550402453	0.487471459516422	NA	NA
chr4:55709026-55709216@@KIT_1==wt	wt	Proliferative	NA	NA	NA	NA	NA	NA	NA	NA	NA	NA
chr4:55709046-55709236@@KIT_1==wt	wt	Proliferative	NA	NA	1.73519913885899	NA	NA	NA	NA	NA	NA	NA
chr4:55709066-55709256@@KIT_1==wt	wt	Proliferative	NA	NA	2.21190219898508	NA	NA	NA	NA	NA	NA	NA
chr4:55709086-55709276@@KIT_1==wt	wt	Proliferative	NA	NA	1.7203683769884	NA	NA	NA	NA	1.25349803875651	NA	NA
chr4:55709106-55709296@@KIT_1==wt	wt	Proliferative	NA	NA	0.583696413621064	NA	NA	NA	1.38229206592564	NA	NA	NA
chr4:55709126-55709316@@KIT_1==wt	wt	Proliferative	NA	NA	NA	NA	NA	NA	NA	NA	NA	NA
chr4:55709146-55709336@@KIT_1==wt	wt	Proliferative	NA	NA	1.5770043455727	NA	NA	NA	NA	NA	NA	NA
chr4:55709166-55709356@@KIT_1==wt	wt	Proliferative	2.26495726495726	NA	0.700435696345277	NA	NA	NA	NA	1.3795110691077	NA	NA
chr4:55709186-55709376@@KIT_1==wt	wt	Proliferative	NA	NA	1.2902762827413	NA	NA	NA	NA	NA	NA	NA
chr4:55709206-55709396@@KIT_1==wt	wt	Proliferative	1.35897435897436	NA	1.08023130648109	NA	NA	NA	1.64483266425935	NA	NA	NA
chr4:55709226-55709416@@KIT_1==wt	wt	Proliferative	NA	NA	0.931127214349391	NA	NA	NA	0.545769840365471	0.346311770467265	NA	3.39369719113953
chr4:55709246-55709436@@KIT_1==wt	wt	Proliferative	2.13553113553114	NA	0.878485979738757	NA	NA	NA	NA	NA	NA	NA
chr4:55709266-55709456@@KIT_1==wt	wt	Proliferative	NA	NA	0.698899653151537	NA	NA	NA	NA	1.31318842155444	NA	NA
chr4:55709286-55709476@@KIT_1==wt	wt	Proliferative	2.98974358974359	NA	1.11023773166112	NA	NA	NA	1.37078362134347	2.01507958949038	NA	NA
chr4:55709306-55709496@@KIT_1==wt	wt	Proliferative	0.711091234347048	NA	0.771635816149208	NA	NA	NA	2.34881274780237	0.365318189801534	NA	NA
chr4:55709326-55709516@@KIT_1==wt	wt	Proliferative	NA	NA	1.59748492148923	NA	NA	NA	NA	0.636697416511245	NA	NA
chr4:55709346-55709536@@KIT_1==wt	wt	Proliferative	1.36299499317251	NA	1.03145980124747	0.783220141318515	0.674707602339181	1.33186571271326	0.74612013213843	1.46451052911575	1.12857142857143	0.941816461684011
chr4:55709366-55709556@@KIT_1==wt	wt	Proliferative	1.16911764705882	NA	1.18275325917952	1.33959948320413	1.29137128535625	0.699549659201558	1.47937612406758	0.685674140858264	NA	2.0976821192053
chr4:55709386-55709576@@KIT_1==wt	wt	Proliferative	1.71813186813187	NA	0.710243825362183	NA	NA	NA	0.64106298709595	0.704392256772498	NA	NA
chr4:55709406-55709596@@KIT_1==wt	wt	Proliferative	NA	NA	2.1504604712355	NA	NA	NA	NA	NA	NA	NA
chr4:55709426-55709616@@KIT_1==wt	wt	Proliferative	1.27835723598435	NA	0.901940702498772	NA	NA	NA	1.06358177404555	1.16486686429898	NA	NA
chr4:55709446-55709636@@KIT_1==wt	wt	Proliferative	0.518881118881119	NA	0.956834097313772	NA	NA	NA	4.70112857203697	1.25865646689954	NA	0.675662251655629
chr4:55709466-55709656@@KIT_1==wt	wt	Proliferative	1.10560625814863	NA	1.61673172777223	1.8714859437751	NA	0.718549773402094	3.37151645065277	0.962906586699105	NA	1.33240760521256
chr4:55709486-55709676@@KIT_1==wt	wt	Proliferative	NA	NA	1.81962039873773	NA	NA	NA	2.71509029828873	0.557110239447339	NA	NA
chr4:55709506-55709696@@KIT_1==wt	wt	Proliferative	1.20925684485007	NA	1.21859426703345	0.731081579918789	NA	2.11046511627907	0.883325162451977	0.738494968569729	NA	1.71337748344371
chr4:55709526-55709716@@KIT_1==wt	wt	Proliferative	0.691003911342894	NA	0.58903917255581	NA	NA	NA	1.44239172096589	1.29992389204379	NA	2.91013930121032
chr4:55709546-55709736@@KIT_1==wt	wt	Proliferative	2.03846153846154	NA	1.0401206769037	0.460765701629489	NA	1.40257431375338	0.518612753605712	0.813756529529821	NA	NA
chr4:55709566-55709756@@KIT_1==wt	wt	Proliferative	NA	NA	2.02757701573633	NA	NA	NA	NA	1.9684561793806	NA	NA
chr4:55709586-55709776@@KIT_1==wt	wt	Proliferative	NA	NA	1.51607463222103	NA	NA	NA	NA	0.752851674928837	NA	NA
chr4:55709606-55709796@@KIT_1==wt	wt	Proliferative	NA	NA	0.990212030940997	NA	NA	NA	0.985048004562069	0.733754949516008	NA	NA
chr4:55709626-55709816@@KIT_1==wt	wt	Proliferative	NA	NA	0.893268195743976	NA	NA	NA	NA	NA	NA	NA
chr4:55709646-55709836@@KIT_1==wt	wt	Proliferative	1.75402504472272	NA	0.603246054268659	NA	NA	NA	1.76665032490395	NA	NA	NA
chr4:55709666-55709856@@KIT_1==wt	wt	Proliferative	1.30461538461538	NA	0.701237110185489	2.51297607010448	NA	NA	1.82456388635001	NA	NA	NA
chr4:55709686-55709876@@KIT_1==wt	wt	Proliferative	NA	NA	0.946202607343619	0.526808785529716	NA	NA	0.951681135482647	0.746642588950042	NA	0.582781456953642
chr4:55709706-55709896@@KIT_1==wt	wt	Proliferative	1.98261327713382	NA	0.812396178022299	1.12051392477749	NA	1.42092420314168	1.03110733466638	2.09419752659723	NA	1.85615894039735
chr4:55709726-55709916@@KIT_1==wt	wt	Proliferative	1.4896449704142	NA	0.523590375605165	NA	NA	NA	0.356146103942194	0.495209101730968	NA	NA
chr4:55709746-55709936@@KIT_1==wt	wt	Proliferative	NA	NA	0.946202607343619	NA	NA	NA	NA	NA	NA	NA
chr4:55709766-55709956@@KIT_1==wt	wt	Proliferative	NA	NA	0.907225511302476	NA	NA	NA	0.623004874783388	1.74195032615929	NA	NA
chr4:55709786-55709976@@KIT_1==wt	wt	Proliferative	NA	NA	0.967707212055974	NA	NA	NA	1.0034029363241	4.69910375881669	NA	NA
chr4:55709806-55709996@@KIT_1==wt	wt	Proliferative	0.573317307692308	NA	0.668456387444287	NA	NA	NA	0.677179211721074	0.972981263260142	NA	0.896991941275034
chr4:55709826-55710016@@KIT_1==wt	wt	Proliferative	0.930602006688963	NA	0.660141353960665	NA	NA	NA	0.415824640278454	1.12927751239326	NA	NA
chr4:123684497-123684687@@FGF2_1==wt	wt	Invasive	NA	NA	0.892042862142133	2.02918939611446	NA	1.37848101265823	0.820560623482816	0.62396346818102	NA	NA
chr4:123684517-123684707@@FGF2_1==wt	wt	Invasive	1.19230769230769	NA	0.860184188494199	NA	NA	NA	1.97126868532005	2.41414437093847	NA	NA
chr4:123684537-123684727@@FGF2_1==wt	wt	Invasive	NA	NA	NA	NA	NA	NA	NA	NA	NA	NA
chr4:123684557-123684747@@FGF2_1==wt	wt	Invasive	NA	NA	1.2902762827413	NA	NA	NA	NA	NA	NA	NA
chr4:123684577-123684767@@FGF2_1==wt	wt	Invasive	2.77972027972028	NA	1.62206161258906	NA	NA	2.31762158560959	0.430187004498598	0.439823873247899	NA	NA
chr4:123684597-123684787@@FGF2_1==wt	wt	Invasive	NA	NA	NA	NA	NA	NA	NA	NA	NA	NA
chr4:123684617-123684807@@FGF2_1==wt	wt	Invasive	NA	NA	0.607188838937082	NA	NA	NA	NA	NA	NA	NA
chr4:123684637-123684827@@FGF2_1==wt	wt	Invasive	NA	NA	NA	NA	NA	NA	NA	NA	NA	NA
chr4:123684657-123684847@@FGF2_1==wt	wt	Invasive	NA	NA	1.46622304856966	NA	NA	2.50632911392405	4.06492212272205	NA	NA	NA
chr4:123684677-123684867@@FGF2_1==wt	wt	Invasive	NA	NA	NA	NA	NA	NA	NA	NA	NA	NA
chr4:123684697-123684887@@FGF2_1==wt	wt	Invasive	NA	NA	0.64513814137065	NA	NA	NA	NA	NA	NA	NA
chr4:123684717-123684907@@FGF2_1==wt	wt	Invasive	0.564497041420118	NA	1.17025058202118	NA	NA	NA	0.506102358233645	1.18752445776933	NA	NA
chr4:123684737-123684927@@FGF2_1==wt	wt	Invasive	2.16200466200466	NA	0.434924589688078	NA	NA	NA	NA	1.18850184415432	NA	NA
chr4:123684757-123684947@@FGF2_1==wt	wt	Invasive	1.52884615384615	NA	0.4300920942471	NA	NA	NA	0.781295515523189	NA	NA	NA
chr4:123684777-123684967@@FGF2_1==wt	wt	Invasive	0.452991452991453	NA	0.909058290113188	NA	NA	NA	0.709372977524207	1.5708682161466	NA	NA
chr4:123684797-123684987@@FGF2_1==wt	wt	Invasive	NA	NA	0.720543898154232	NA	NA	NA	1.38534798058871	1.1331055717573	NA	NA
chr4:123684817-123685007@@FGF2_1==wt	wt	Invasive	0.402327935222672	NA	0.723519410882972	NA	NA	0.54373417721519	0.355789957838252	0.891376383115743	NA	0.789775480536263
chr4:123684837-123685027@@FGF2_1==wt	wt	Invasive	0.756203473945409	NA	0.75161725208231	NA	NA	NA	0.961594480643925	1.06357409349037	NA	NA
chr4:123684857-123685047@@FGF2_1==wt	wt	Invasive	0.947001817080557	NA	1.09780413006718	0.49895070452696	NA	0.844725738396624	1.24715890216848	0.357901123523745	NA	NA
chr4:123684877-123685067@@FGF2_1==wt	wt	Invasive	0.56470893970894	0.308892382908353	1.06822873640908	1.06691905534523	NA	1.41571826733248	0.670469546137049	1.06310944775272	0.848322147651007	0.229299079959109
chr4:123684897-123685087@@FGF2_1==wt	wt	Invasive	0.760104302477184	NA	0.718634891653382	NA	NA	0.676311030741411	0.661876720443221	1.12869087472448	NA	NA
chr4:123684917-123685107@@FGF2_1==wt	wt	Invasive	NA	NA	0.619332615715823	NA	NA	NA	1.15391337677271	NA	NA	NA
chr4:123684937-123685127@@FGF2_1==wt	wt	Invasive	NA	NA	1.15445772666327	NA	NA	NA	NA	NA	NA	NA
chr4:123684957-123685147@@FGF2_1==wt	wt	Invasive	NA	NA	NA	NA	NA	NA	NA	NA	NA	NA
chr4:123684977-123685167@@FGF2_1==wt	wt	Invasive	NA	NA	1.04834947972731	NA	NA	NA	NA	NA	NA	NA
chr4:123684997-123685187@@FGF2_1==wt	wt	Invasive	NA	NA	NA	NA	NA	NA	NA	NA	NA	NA
chr4:123685017-123685207@@FGF2_1==wt	wt	Invasive	NA	NA	NA	NA	NA	NA	NA	NA	NA	NA
chr4:123685037-123685227@@FGF2_1==wt	wt	Invasive	NA	NA	NA	NA	NA	NA	NA	NA	NA	NA
chr4:123685057-123685247@@FGF2_1==wt	wt	Invasive	NA	NA	NA	NA	NA	NA	NA	NA	NA	NA
chr4:123685077-123685267@@FGF2_1==wt	wt	Invasive	NA	NA	NA	NA	NA	NA	NA	NA	NA	NA
chr4:123685097-123685287@@FGF2_1==wt	wt	Invasive	NA	NA	NA	NA	NA	NA	NA	NA	NA	NA
chr4:123685117-123685307@@FGF2_1==wt	wt	Invasive	NA	NA	NA	NA	NA	NA	NA	NA	NA	NA
chr4:123685137-123685327@@FGF2_1==wt	wt	Invasive	1.26986128625473	NA	0.756744317725909	0.449645111699866	NA	0.650750967403424	0.782229707052312	1.80700005126443	NA	0.608278145695364
chr4:123685157-123685347@@FGF2_1==wt	wt	Invasive	0.828125	NA	1.25232698030773	NA	NA	NA	NA	1.05557729579496	NA	NA
chr4:123685177-123685367@@FGF2_1==wt	wt	Invasive	NA	NA	NA	NA	NA	NA	NA	NA	NA	NA
chr4:123685197-123685387@@FGF2_1==wt	wt	Invasive	1.15217391304348	NA	1.52487197051244	NA	NA	NA	0.961594480643925	4.33307964014597	NA	NA
chr4:123685217-123685407@@FGF2_1==wt	wt	Invasive	1.28347578347578	NA	1.11927581153462	0.631082469412534	NA	0.820524412296564	1.11769748074846	0.766930978979454	NA	1.25947498603686
chr4:123685237-123685427@@FGF2_1==wt	wt	Invasive	NA	NA	0.895293747208248	NA	NA	NA	NA	1.07295305375043	NA	NA
chr4:123685257-123685447@@FGF2_1==wt	wt	Invasive	2.22377622377622	NA	1.09345447689941	NA	NA	NA	0.884666922192411	0.668532287336807	NA	NA
chr4:123685277-123685467@@FGF2_1==wt	wt	Invasive	NA	NA	NA	NA	NA	NA	NA	NA	NA	NA
chr4:123685297-123685487@@FGF2_1==wt	wt	Invasive	0.9000999000999	NA	0.481581992854147	NA	NA	0.497457535432219	1.21637592423334	0.8380461721601	NA	0.472507442736497
chr4:123685317-123685507@@FGF2_1==wt	wt	Invasive	NA	NA	1.13335078889438	NA	NA	NA	1.06106977174502	0.672374426919202	NA	NA
chr4:123685337-123685527@@FGF2_1==wt	wt	Invasive	NA	NA	NA	NA	NA	NA	NA	NA	NA	NA
chr4:123685357-123685547@@FGF2_1==wt	wt	Invasive	NA	NA	NA	NA	NA	NA	NA	NA	NA	NA
chr4:123685377-123685567@@FGF2_1==wt	wt	Invasive	NA	NA	0.967707212055974	NA	NA	NA	3.8463779225757	NA	NA	NA
chr4:123685397-123685587@@FGF2_1==wt	wt	Invasive	NA	NA	1.93541442411195	NA	NA	NA	NA	NA	NA	NA
chr4:123685417-123685607@@FGF2_1==wt	wt	Invasive	NA	NA	NA	NA	NA	NA	NA	NA	NA	NA
chr4:123685437-123685627@@FGF2_1==wt	wt	Invasive	0.606029106029106	NA	0.802063635217564	NA	NA	NA	NA	0.604862545685683	NA	NA
chr4:123685457-123685647@@FGF2_1==wt	wt	Invasive	NA	NA	NA	NA	NA	NA	NA	NA	NA	NA
chr4:123685477-123685667@@FGF2_1==wt	wt	Invasive	0.974916387959866	NA	0.708386978759929	NA	NA	NA	10.3972403219624	NA	NA	NA
chr4:123685497-123685687@@FGF2_1==wt	wt	Invasive	NA	NA	NA	NA	NA	NA	NA	NA	NA	NA
chr4:123685517-123685707@@FGF2_1==wt	wt	Invasive	NA	NA	NA	NA	NA	NA	NA	NA	NA	NA
chr4:123685537-123685727@@FGF2_1==wt	wt	Invasive	NA	NA	1.93541442411195	NA	NA	NA	NA	NA	NA	NA
chr4:123685557-123685747@@FGF2_1==wt	wt	Invasive	NA	NA	0.64513814137065	NA	NA	NA	NA	NA	NA	NA
chr4:123685577-123685767@@FGF2_1==wt	wt	Invasive	NA	NA	NA	NA	NA	NA	NA	NA	NA	NA
chr4:123685597-123685787@@FGF2_1==wt	wt	Invasive	NA	NA	NA	NA	NA	NA	NA	NA	NA	NA
chr4:123685617-123685807@@FGF2_1==wt	wt	Invasive	NA	NA	NA	NA	NA	NA	NA	NA	NA	NA
chr4:123685637-123685827@@FGF2_1==wt	wt	Invasive	NA	NA	NA	NA	NA	NA	NA	NA	NA	NA
chr4:123685657-123685847@@FGF2_1==wt	wt	Invasive	NA	NA	3.8708288482239	NA	NA	NA	NA	NA	NA	NA
chr4:123685677-123685867@@FGF2_1==wt	wt	Invasive	NA	NA	NA	NA	NA	NA	NA	NA	NA	NA
chr4:123685697-123685887@@FGF2_1==wt	wt	Invasive	NA	NA	0.543274224312126	NA	NA	NA	NA	1.35644232213265	NA	NA
chr4:123685717-123685907@@FGF2_1==wt	wt	Invasive	1.82758620689655	NA	1.33554913476731	NA	NA	NA	1.47444487032068	NA	NA	NA
chr4:123685737-123685927@@FGF2_1==wt	wt	Invasive	0.307165437302424	NA	0.501078168054873	NA	NA	1.04236990154712	0.747906818278608	0.89756649688738	NA	0.855651588281513
chr4:123685757-123685947@@FGF2_1==wt	wt	Invasive	0.203846153846154	NA	1.25761106039342	NA	NA	NA	0.62712683520256	0.888146758539236	NA	NA
chr4:123685777-123685967@@FGF2_1==wt	wt	Invasive	NA	NA	1.23967721282988	NA	NA	1.34018987341772	3.10114220007666	1.14207599086705	NA	NA
chr4:123685797-123685987@@FGF2_1==wt	wt	Invasive	NA	NA	NA	NA	NA	NA	NA	NA	NA	NA
chr4:123685817-123686007@@FGF2_1==wt	wt	Invasive	0.789081885856079	NA	0.669951146807982	NA	NA	NA	NA	0.59996487325098	NA	NA
chr4:123685837-123686027@@FGF2_1==wt	wt	Invasive	NA	NA	0.995355989543288	NA	NA	NA	0.807052510540437	0.258658325457693	NA	NA
chr4:123685857-123686047@@FGF2_1==wt	wt	Invasive	NA	NA	NA	NA	NA	NA	NA	NA	NA	NA
chr4:123685877-123686067@@FGF2_1==wt	wt	Invasive	NA	NA	0.679092780390157	NA	NA	NA	1.98328861632809	1.42759498858381	NA	NA
chr4:123685897-123686087@@FGF2_1==wt	wt	Invasive	NA	NA	1.2902762827413	NA	NA	NA	NA	NA	NA	NA
chr4:123685917-123686107@@FGF2_1==wt	wt	Invasive	NA	NA	NA	NA	NA	NA	NA	NA	NA	NA
chr4:123685937-123686127@@FGF2_1==wt	wt	Invasive	NA	NA	NA	NA	NA	NA	1.84305608790086	NA	NA	NA
chr4:123685957-123686147@@FGF2_1==wt	wt	Invasive	NA	NA	1.91967934749315	NA	NA	NA	0.633245145789902	NA	NA	NA
chr4:123685977-123686167@@FGF2_1==wt	wt	Invasive	NA	NA	NA	NA	NA	NA	NA	NA	NA	NA
chr4:123685997-123686187@@FGF2_1==wt	wt	Invasive	NA	NA	NA	NA	NA	NA	NA	NA	NA	NA
chr4:123686017-123686207@@FGF2_1==wt	wt	Invasive	NA	NA	1.41315973824047	NA	NA	NA	NA	NA	NA	NA
chr4:123686037-123686227@@FGF2_1==wt	wt	Invasive	NA	NA	NA	NA	NA	NA	NA	NA	NA	NA
chr4:123686057-123686247@@FGF2_1==wt	wt	Invasive	20.1447963800905	16.4062969649423	28.2465888924447	13.5709197569663	11.1262366442422	9.41401667181229	52.1137301461171	92.7248847314303	NA	NA
chr4:123686077-123686267@@FGF2_1==wt	wt	Invasive	21.2281167108753	3.38114012819699	6.63003505285529	2.94549791293977	18.3338815789474	4.31361405321622	53.5745496358758	25.9454197228332	NA	NA
chr4:123686097-123686287@@FGF2_1==wt	wt	Invasive	8.29283216783217	3.0360407194911	11.572165410836	7.50702519379845	27.0698621553885	12.1289770783442	54.4730278764775	43.4244846098953	NA	NA
chr4:123686117-123686307@@FGF2_1==wt	wt	Invasive	39.2403846153846	24.7999278098623	26.3297003946896	33.640503875969	NA	14.786270691334	90.7967096146475	88.4948188045196	NA	NA
chr4:123686137-123686327@@FGF2_1==wt	wt	Invasive	6.93685419058553	7.84996467872203	5.46063355374443	2.35451273532669	14.9635452267031	4.8969513282225	17.0784597196055	17.1370248303238	NA	NA
chr4:123686157-123686347@@FGF2_1==wt	wt	Invasive	3.975	NA	1.08867061356297	2.20130813953488	11.4194181104936	NA	22.5440483795409	12.5040298187069	NA	NA
chr4:123686177-123686367@@FGF2_1==wt	wt	Invasive	3.11431623931624	3.36375231080093	2.96456336391751	2.98883351790329	NA	3.53655241075238	12.803252354641	8.2377199450865	1.36206896551724	NA
chr4:123686197-123686387@@FGF2_1==wt	wt	Invasive	11.2115384615385	NA	17.2698517843835	10.0035778175313	NA	4.50210970464135	11.1020453674344	14.0459308854602	NA	4.1953642384106
chr4:123686217-123686407@@FGF2_1==wt	wt	Invasive	2.9032634032634	NA	2.78978655727848	NA	NA	0.714767932489451	7.52180571525915	3.1693382510782	NA	NA
chr4:123686237-123686427@@FGF2_1==wt	wt	Invasive	NA	NA	0.443532472192322	NA	NA	NA	3.69612878497509	NA	NA	NA
chr4:123686257-123686447@@FGF2_1==wt	wt	Invasive	1.67873303167421	NA	1.25540395077532	NA	NA	1.23883097542815	1.1030054336798	0.540724644169476	NA	NA
chr4:123686277-123686467@@FGF2_1==wt	wt	Invasive	NA	NA	NA	NA	NA	NA	NA	NA	NA	NA
chr4:123686297-123686487@@FGF2_1==wt	wt	Invasive	NA	NA	0.560989688148391	NA	NA	NA	NA	NA	NA	NA
chr4:123686317-123686507@@FGF2_1==wt	wt	Invasive	NA	NA	NA	NA	NA	NA	NA	NA	NA	NA
chr4:123686337-123686527@@FGF2_1==wt	wt	Invasive	0.974916387959866	NA	0.64513814137065	NA	NA	NA	0.38463779225757	NA	NA	NA
chr4:123686357-123686547@@FGF2_1==wt	wt	Invasive	NA	NA	1.59994259059921	NA	NA	NA	3.06794429538776	NA	NA	NA
chr4:123686377-123686567@@FGF2_1==wt	wt	Invasive	NA	NA	1.87676550216916	NA	NA	NA	NA	2.04273754464024	NA	NA
chr4:123686397-123686587@@FGF2_1==wt	wt	Invasive	NA	NA	1.2902762827413	NA	NA	NA	3.71525140248789	NA	NA	NA
chr4:123686417-123686607@@FGF2_1==wt	wt	Invasive	NA	NA	NA	NA	NA	NA	NA	NA	NA	NA
chr4:123686437-123686627@@FGF2_1==wt	wt	Invasive	2.35207100591716	NA	1.46396732080263	1.31991651759094	NA	2.24003164556962	0.88947489459563	0.194988583806569	NA	NA
chr4:123686457-123686647@@FGF2_1==wt	wt	Invasive	NA	NA	3.13352811522887	NA	NA	NA	NA	NA	NA	NA
chr4:123686477-123686667@@FGF2_1==wt	wt	Invasive	NA	NA	NA	NA	NA	NA	NA	NA	NA	NA
chr4:123686497-123686687@@FGF2_1==wt	wt	Invasive	NA	NA	NA	NA	NA	NA	NA	NA	NA	NA
chr4:123686517-123686707@@FGF2_1==wt	wt	Invasive	NA	NA	4.8743770681338	NA	NA	NA	2.88478344193177	NA	NA	NA
chr4:123686537-123686727@@FGF2_1==wt	wt	Invasive	NA	NA	1.2902762827413	NA	NA	NA	0.759153537350467	1.466079577493	NA	NA
chr4:123686557-123686747@@FGF2_1==wt	wt	Invasive	NA	NA	NA	NA	NA	NA	NA	NA	NA	NA
chr4:123686577-123686767@@FGF2_1==wt	wt	Invasive	NA	NA	NA	NA	NA	NA	NA	NA	NA	NA
chr4:123686597-123686787@@FGF2_1==wt	wt	Invasive	NA	NA	1.61284535342662	NA	NA	NA	0.961594480643925	0.509357933208996	NA	NA
chr4:123686617-123686807@@FGF2_1==wt	wt	Invasive	1.25777414075286	NA	0.81970493256506	NA	NA	NA	1.17371091019773	0.802894168615283	NA	NA
chr4:123686637-123686827@@FGF2_1==wt	wt	Invasive	NA	NA	NA	NA	NA	NA	NA	NA	NA	NA
chr4:123686657-123686847@@FGF2_1==wt	wt	Invasive	NA	NA	0.910783258405623	NA	NA	NA	NA	NA	NA	NA
chr4:123686677-123686867@@FGF2_1==wt	wt	Invasive	NA	NA	1.55722999641191	NA	NA	NA	NA	NA	NA	NA
chr4:123686697-123686887@@FGF2_1==wt	wt	Invasive	1.31043956043956	NA	0.595512130495984	1.48201152852316	NA	NA	NA	NA	NA	NA
chr4:123686717-123686907@@FGF2_1==wt	wt	Invasive	NA	NA	NA	NA	NA	NA	NA	NA	NA	NA
chr4:123686737-123686927@@FGF2_1==wt	wt	Invasive	NA	NA	0.928093466533215	NA	NA	NA	0.473621162108202	NA	NA	NA
chr4:123686757-123686947@@FGF2_1==wt	wt	Invasive	2.18945868945869	NA	0.420089952520423	NA	NA	NA	NA	2.67412914934723	NA	NA
chr4:123686777-123686967@@FGF2_1==wt	wt	Invasive	NA	NA	NA	NA	NA	NA	NA	NA	NA	NA
chr4:123686797-123686987@@FGF2_1==wt	wt	Invasive	NA	NA	NA	NA	NA	NA	NA	NA	NA	NA
chr4:123686817-123687007@@FGF2_1==wt	wt	Invasive	NA	NA	NA	NA	NA	NA	NA	NA	NA	NA
chr4:123686837-123687027@@FGF2_1==wt	wt	Invasive	NA	NA	NA	NA	NA	NA	NA	NA	NA	NA
chr4:123686857-123687047@@FGF2_1==wt	wt	Invasive	NA	NA	NA	NA	NA	NA	NA	NA	NA	NA
chr4:123703105-123703295@@FGF2_2==wt	wt	Invasive	NA	NA	NA	NA	NA	NA	NA	NA	NA	NA
chr4:123703125-123703315@@FGF2_2==wt	wt	Invasive	1.43243243243243	NA	1.67387193436709	NA	NA	NA	1.00251339471388	0.521550011397509	NA	3.98948188546942
chr4:123703145-123703335@@FGF2_2==wt	wt	Invasive	NA	NA	2.96763545030499	NA	NA	NA	NA	NA	NA	NA
chr4:123703165-123703355@@FGF2_2==wt	wt	Invasive	NA	NA	NA	NA	NA	NA	NA	NA	NA	NA
chr4:123703185-123703375@@FGF2_2==wt	wt	Invasive	NA	NA	NA	NA	NA	NA	NA	NA	NA	NA
chr4:123703205-123703395@@FGF2_2==wt	wt	Invasive	NA	NA	NA	NA	NA	NA	NA	NA	NA	NA
chr4:123703225-123703415@@FGF2_2==wt	wt	Invasive	1.48251748251748	NA	1.84325183248757	NA	NA	NA	NA	NA	NA	NA
chr4:123703245-123703435@@FGF2_2==wt	wt	Invasive	NA	NA	NA	NA	NA	NA	NA	NA	NA	NA
chr4:123703265-123703455@@FGF2_2==wt	wt	Invasive	NA	NA	0.22938245026512	NA	NA	NA	NA	NA	NA	NA
chr4:123703285-123703475@@FGF2_2==wt	wt	Invasive	NA	NA	1.1469122513256	NA	NA	NA	NA	NA	NA	NA
chr4:123703305-123703495@@FGF2_2==wt	wt	Invasive	0.749434389140272	NA	1.48381772515249	NA	NA	NA	0.703605717544335	1.61697849985935	NA	NA
chr4:123703325-123703515@@FGF2_2==wt	wt	Invasive	NA	NA	0.450096377700453	NA	NA	NA	NA	0.706578840274674	NA	NA
chr4:123703345-123703535@@FGF2_2==wt	wt	Invasive	NA	NA	1.75282815768629	NA	NA	NA	NA	NA	NA	NA
chr4:123703365-123703555@@FGF2_2==wt	wt	Invasive	NA	NA	1.2902762827413	2.06960594315245	NA	NA	0.607322829880374	0.586431830997199	NA	NA
chr4:123703385-123703575@@FGF2_2==wt	wt	Invasive	NA	NA	1.65892664923881	NA	NA	NA	NA	NA	NA	NA
chr4:123703405-123703595@@FGF2_2==mut___cisbp__M5907___chr4:123703583__C_A___chr4:123703584__C_A	mut	Invasive	NA	NA	1.17807834511162	NA	NA	NA	NA	NA	NA	NA
chr4:123703425-123703615@@FGF2_2==mut___cisbp__M5907___chr4:123703583__C_A___chr4:123703584__C_A	mut	Invasive	NA	NA	0.477880104719	NA	NA	NA	1.22870405860057	NA	NA	NA
chr4:123703445-123703635@@FGF2_2==mut___cisbp__M5907___chr4:123703583__C_A___chr4:123703584__C_A	mut	Invasive	NA	NA	0.932729842945518	NA	NA	NA	0.871444998083557	1.56687254844564	NA	NA
chr4:123703465-123703655@@FGF2_2==mut___cisbp__M5907___chr4:123703583__C_A___chr4:123703584__C_A	mut	Invasive	0.724786324786325	NA	2.2891998564765	NA	NA	NA	1.136429840761	4.35558914477011	NA	1.2159959246052
chr4:123703485-123703675@@FGF2_2==mut___cisbp__M5907___chr4:123703583__C_A___chr4:123703584__C_A	mut	Invasive	NA	NA	NA	NA	NA	NA	1.29606212608529	NA	NA	NA
chr4:123703505-123703695@@FGF2_2==mut___cisbp__M5907___chr4:123703583__C_A___chr4:123703584__C_A	mut	Invasive	NA	NA	NA	NA	NA	NA	NA	NA	NA	NA
chr4:123703525-123703715@@FGF2_2==mut___cisbp__M5907___chr4:123703583__C_A___chr4:123703584__C_A	mut	Invasive	NA	NA	1.63765835886396	NA	NA	NA	NA	0.815283277240009	NA	NA
chr4:123703545-123703735@@FGF2_2==mut___cisbp__M5907___chr4:123703583__C_A___chr4:123703584__C_A	mut	Invasive	NA	NA	2.18785978377872	NA	NA	NA	NA	NA	NA	NA
chr4:123703565-123703755@@FGF2_2==mut___cisbp__M5907___chr4:123703583__C_A___chr4:123703584__C_A	mut	Invasive	NA	NA	1.13544312881234	NA	NA	NA	0.741801456496742	0.923211253941305	NA	NA
chr4:123703585-123703775@@FGF2_2==wt	wt	Invasive	NA	NA	NA	NA	NA	NA	NA	NA	NA	NA
chr4:123703605-123703795@@FGF2_2==wt	wt	Invasive	1.26837606837607	NA	0.739758402105011	NA	NA	NA	0.559473152374647	2.47154360773001	NA	NA
chr4:123703625-123703815@@FGF2_2==wt	wt	Invasive	NA	NA	1.16124865446717	NA	NA	NA	0.961594480643925	NA	NA	NA
chr4:123703645-123703835@@FGF2_2==wt	wt	Invasive	0.50263435194942	NA	0.609297133516725	NA	NA	NA	0.830467960556117	0.481140661340884	NA	NA
chr4:123703665-123703855@@FGF2_2==wt	wt	Invasive	NA	NA	NA	NA	NA	NA	NA	NA	NA	NA
chr4:123703685-123703875@@FGF2_2==wt	wt	Invasive	1.9012573964497	NA	0.857238352232233	0.692789635765106	NA	NA	0.952436437971126	1.00810424280947	NA	NA
chr4:123703705-123703895@@FGF2_2==wt	wt	Invasive	NA	NA	0.758986048671352	NA	NA	NA	NA	NA	NA	NA
chr4:123703725-123703915@@FGF2_2==wt	wt	Invasive	NA	NA	NA	NA	NA	NA	NA	NA	NA	NA
chr4:123703745-123703935@@FGF2_2==wt	wt	Invasive	1.61877828054299	NA	0.623869850995793	NA	NA	2.06321667907669	0.7466498320294	0.694749239781388	NA	NA
chr4:123703765-123703955@@FGF2_2==wt	wt	Invasive	1.27945990180033	NA	0.860184188494199	0.762618432385874	NA	1.92282123668154	0.871661183893054	0.745485644152555	NA	NA
chr4:123703785-123703975@@FGF2_2==wt	wt	Invasive	0.617715617715618	NA	1.00565651448954	0.849977200182399	NA	NA	1.46329594880597	1.30799795348506	NA	NA
chr4:123703805-123703995@@FGF2_2==wt	wt	Invasive	NA	NA	0.60212893194594	NA	NA	1.53164556962025	0.555587922149823	NA	NA	NA
chr4:123703825-123704015@@FGF2_2==wt	wt	Invasive	1.25972342264477	NA	0.797134038552216	0.359348999553553	NA	0.746311376279932	0.6063557553105	2.46973711245445	NA	0.727920732015571
chr4:123703845-123704035@@FGF2_2==wt	wt	Invasive	2.40909090909091	NA	0.531290234069947	NA	NA	NA	NA	NA	NA	NA
chr4:123703865-123704055@@FGF2_2==wt	wt	Invasive	0.490262901655307	NA	1.01574941407294	NA	NA	NA	2.4662070209456	1.67788495645316	1.33898305084746	NA
chr4:123703885-123704075@@FGF2_2==wt	wt	Invasive	4.20432692307692	NA	0.800861141011841	NA	NA	NA	0.937554618627827	0.696387799309174	NA	NA
chr4:123703905-123704095@@FGF2_2==wt	wt	Invasive	1.79137529137529	NA	0.880995096280349	NA	NA	0.683979128418205	0.587233270622244	0.944110482116865	NA	0.40794701986755
chr4:123703925-123704115@@FGF2_2==wt	wt	Invasive	NA	NA	NA	NA	NA	NA	NA	NA	NA	NA
chr4:123703945-123704135@@FGF2_2==wt	wt	Invasive	0.862426035502958	NA	1.38243887436568	NA	NA	NA	0.454086282526298	2.1355892512148	NA	NA
chr4:123703965-123704155@@FGF2_2==wt	wt	Invasive	NA	NA	0.821084907199009	NA	NA	NA	NA	NA	NA	NA
chr4:123703985-123704175@@FGF2_2==wt	wt	Invasive	0.744200244200244	NA	0.964162496993498	1.09166027770679	NA	NA	1.21401303181296	1.19778701481178	NA	NA
chr4:123704005-123704195@@FGF2_2==wt	wt	Invasive	NA	NA	0.860184188494199	NA	NA	NA	NA	2.80783560681459	NA	NA
chr4:123704025-123704215@@FGF2_2==wt	wt	Invasive	NA	NA	1.18841236568278	NA	NA	NA	0.90149482560368	0.464258532872783	NA	NA
chr4:123704045-123704235@@FGF2_2==wt	wt	Invasive	NA	NA	0.855002356033391	NA	NA	0.692887281494876	0.442638729185299	0.725127613248918	NA	NA
chr4:123704065-123704255@@FGF2_2==wt	wt	Invasive	NA	NA	1.45156081808396	NA	NA	NA	1.37780701704204	1.48008391972577	NA	0.745287824758023
chr4:123704085-123704275@@FGF2_2==wt	wt	Invasive	NA	NA	0.745940975959814	NA	NA	NA	0.961594480643925	NA	NA	NA
chr4:123704105-123704295@@FGF2_2==wt	wt	Invasive	NA	NA	1.2902762827413	NA	NA	NA	2.14509537989799	NA	NA	NA
chr4:123704125-123704315@@FGF2_2==wt	wt	Invasive	NA	NA	1.85799784714747	NA	NA	NA	NA	NA	NA	NA
chr4:123704145-123704335@@FGF2_2==wt	wt	Invasive	NA	NA	0.989800984020723	NA	NA	NA	0.364240333577244	0.776577909532655	NA	NA
chr4:123704165-123704355@@FGF2_2==wt	wt	Invasive	NA	NA	0.821084907199009	NA	NA	NA	2.28035262552702	NA	NA	NA
chr4:123704185-123704375@@FGF2_2==wt	wt	Invasive	NA	NA	NA	NA	NA	NA	NA	NA	NA	NA
chr4:123704205-123704395@@FGF2_2==wt	wt	Invasive	NA	NA	0.935450304987442	NA	NA	NA	1.66520019818826	NA	NA	NA
chr4:123704225-123704415@@FGF2_2==wt	wt	Invasive	9.2039627039627	NA	1.46069013140524	NA	NA	3.70727848101266	3.51856162235618	8.88844063845528	NA	NA
chr4:123704245-123704435@@FGF2_2==wt	wt	Invasive	NA	NA	1.42375313957661	NA	NA	NA	29.9696946467357	8.26380188513553	NA	NA
chr4:123704265-123704455@@FGF2_2==wt	wt	Invasive	1.05698005698006	NA	2.10745126181079	NA	NA	NA	1.56602529704868	2.41945018274273	NA	NA
chr4:123704285-123704475@@FGF2_2==wt	wt	Invasive	NA	NA	NA	NA	NA	NA	NA	NA	NA	NA
chr4:123704305-123704495@@FGF2_2==wt	wt	Invasive	NA	NA	0.480691164158523	NA	NA	NA	7.88507474128018	4.23403781979978	NA	NA
chr4:123704325-123704515@@FGF2_2==wt	wt	Invasive	NA	NA	NA	NA	NA	NA	NA	NA	NA	NA
chr4:123704345-123704535@@FGF2_2==wt	wt	Invasive	NA	NA	1.3858523036851	NA	NA	NA	1.51636052716927	1.2427843803056	NA	NA
chr4:123704365-123704555@@FGF2_2==wt	wt	Invasive	NA	NA	1.2902762827413	NA	NA	NA	5.28876964354159	1.46241437854927	NA	NA
chr4:123704385-123704575@@FGF2_2==wt	wt	Invasive	0.733846153846154	NA	1.17403517618803	0.976325162371674	NA	NA	1.19009217901476	1.11422047889468	NA	NA
chr4:123704405-123704595@@FGF2_2==mut___cisbp__M5907___chr4:123704578__C_A___chr4:123704579__C_A	mut	Invasive	NA	NA	1.73906803326001	NA	NA	NA	NA	NA	NA	NA
chr4:123704425-123704615@@FGF2_2==mut___cisbp__M5907___chr4:123704578__C_A___chr4:123704579__C_A	mut	Invasive	2.26495726495726	NA	1.00876145741592	NA	NA	2.36128691983122	1.84305608790086	1.60942958062565	NA	2.59046357615894
chr4:123704445-123704635@@FGF2_2==mut___cisbp__M5907___chr4:123704578__C_A___chr4:123704579__C_A	mut	Invasive	NA	NA	0.967707212055974	NA	NA	NA	NA	3.14007589506682	NA	NA
chr4:123704465-123704655@@FGF2_2==mut___cisbp__M5907___chr4:123704578__C_A___chr4:123704579__C_A	mut	Invasive	2.26495726495726	NA	0.6659490491568	NA	NA	NA	2.06459991432372	0.360483096112984	NA	NA
chr4:123704485-123704675@@FGF2_2==mut___cisbp__M5907___chr4:123704578__C_A___chr4:123704579__C_A	mut	Invasive	NA	NA	0.350217848172638	NA	NA	NA	0.909143872608802	1.03318626224779	NA	NA
chr4:123704505-123704695@@FGF2_2==mut___cisbp__M5907___chr4:123704578__C_A___chr4:123704579__C_A	mut	Invasive	NA	NA	0.71376985853774	NA	NA	NA	1.2500728248371	0.863520871143376	NA	NA
chr4:123704525-123704715@@FGF2_2==mut___cisbp__M5907___chr4:123704578__C_A___chr4:123704579__C_A	mut	Invasive	26.3058608058608	NA	3.2017967016173	NA	NA	6.92721518987342	39.2068295062546	14.180987913205	NA	NA
chr4:123704545-123704735@@FGF2_2==mut___cisbp__M5907___chr4:123704578__C_A___chr4:123704579__C_A	mut	Invasive	8.79086538461539	NA	2.32249730893434	NA	NA	NA	NA	NA	NA	NA
chr4:123704565-123704755@@FGF2_2==mut___cisbp__M5907___chr4:123704578__C_A___chr4:123704579__C_A	mut	Invasive	3.04779686333084	1.33307797544526	1.02146872383686	NA	NA	0.704556962025316	1.79497636386866	1.90160295064692	1.17037037037037	1.01357207096721
chr4:123704585-123704775@@FGF2_2==wt	wt	Invasive	NA	NA	1.15445772666327	NA	NA	NA	NA	NA	NA	NA
chr4:123704605-123704795@@FGF2_2==wt	wt	Invasive	1.83461538461538	NA	0.409111992088705	NA	NA	NA	NA	0.70904939566025	NA	NA
chr4:123704625-123704815@@FGF2_2==wt	wt	Invasive	NA	NA	0.622368559910509	NA	NA	NA	1.47067391157306	1.20161032037661	4.81707317073171	NA
chr4:123704645-123704835@@FGF2_2==wt	wt	Invasive	0.838034188034188	NA	0.95255296041304	NA	NA	1.10953852287451	0.817733889051527	0.263201687927877	NA	NA
chr4:123704665-123704855@@FGF2_2==wt	wt	Invasive	0.972902097902098	NA	0.711118178556284	NA	NA	0.385747773089545	0.470112857203697	0.693292742423355	NA	1.47314201618837
chr4:123704685-123704875@@FGF2_2==wt	wt	Invasive	1.12651821862348	NA	0.547925544725757	NA	NA	NA	1.8557086468567	0.351859098598319	NA	NA
chr4:123704705-123704895@@FGF2_2==wt	wt	Invasive	NA	NA	0.813687745872891	NA	NA	NA	1.12186022741791	0.388288954766327	NA	NA
chr4:123704725-123704915@@FGF2_2==wt	wt	Invasive	0.492042440318302	NA	1.31743999395691	NA	NA	NA	0.551026050706069	1.30201044724771	NA	1.07814569536424
chr4:123704745-123704935@@FGF2_2==wt	wt	Invasive	NA	NA	0.607188838937082	NA	NA	1.34784810126582	0.903898811805289	NA	NA	NA
chr4:123704765-123704955@@FGF2_2==wt	wt	Invasive	NA	NA	1.01863917058524	NA	NA	NA	NA	1.11422047889468	NA	NA
chr4:123704785-123704975@@FGF2_2==wt	wt	Invasive	0.873626373626374	NA	1.03222102619304	NA	NA	1.94292076887014	0.997209091038144	0.763447365168576	NA	NA
chr4:123704805-123704995@@FGF2_2==wt	wt	Invasive	2.88367729831144	NA	0.911795239803851	1.13188630490956	NA	NA	1.17267619590723	2.30996928551336	NA	NA
chr4:123704825-123705015@@FGF2_2==wt	wt	Invasive	NA	NA	1.25540395077532	NA	NA	NA	NA	NA	NA	NA
chr4:123704845-123705035@@FGF2_2==wt	wt	Invasive	NA	NA	2.76937348490815	NA	NA	1.34536435169347	1.29945200087017	0.843193875920297	NA	NA
chr4:123704865-123705055@@FGF2_2==wt	wt	Invasive	1.46626180836707	NA	0.607188838937082	NA	NA	NA	0.930238138883797	1.69555290266581	NA	NA
chr4:123704885-123705075@@FGF2_2==wt	wt	Invasive	NA	NA	0.622097493464555	NA	NA	NA	1.29445410855913	1.32849364791289	NA	NA
chr4:123704905-123705095@@FGF2_2==wt	wt	Invasive	0.522682445759369	NA	0.750706200867665	NA	NA	NA	0.862119189542829	0.34579256241559	NA	NA
chr4:123704925-123705115@@FGF2_2==wt	wt	Invasive	1.03213242453749	NA	1.49880578298232	NA	NA	0.887233714109293	0.867780384971347	1.34521740744601	NA	NA
chr4:123704945-123705135@@FGF2_2==wt	wt	Invasive	NA	NA	1.01468329031112	NA	NA	NA	0.511117787008933	0.562129250613531	NA	NA
chr4:123704965-123705155@@FGF2_2==wt	wt	Invasive	NA	NA	NA	NA	NA	NA	NA	NA	NA	NA
chr4:123704985-123705175@@FGF2_2==wt	wt	Invasive	NA	NA	NA	NA	NA	NA	NA	NA	NA	NA
chr4:123705005-123705195@@FGF2_2==wt	wt	Invasive	NA	NA	NA	NA	NA	NA	NA	NA	NA	NA
chr4:123705025-123705215@@FGF2_2==wt	wt	Invasive	NA	NA	0.868700863627805	NA	NA	NA	0.678772574572182	4.47326751085658	NA	NA
chr4:123705045-123705235@@FGF2_2==wt	wt	Invasive	NA	NA	1.64216981439802	NA	NA	0.893459915611814	0.673116136450747	1.03993911363503	NA	NA
chr4:123705065-123705255@@FGF2_2==wt	wt	Invasive	NA	NA	0.917529801060479	NA	NA	NA	NA	1.57003794753341	NA	NA
chr4:123705085-123705275@@FGF2_2==wt	wt	Invasive	NA	NA	0.893268195743976	NA	NA	NA	NA	NA	NA	3.65452538631347
chr4:123705105-123705295@@FGF2_2==wt	wt	Invasive	NA	NA	0.841484532222586	NA	NA	NA	NA	NA	NA	NA
chr4:123705125-123705315@@FGF2_2==wt	wt	Invasive	NA	NA	1.34188733405095	NA	NA	NA	0.846203142966654	NA	NA	NA
chr4:123705145-123705335@@FGF2_2==wt	wt	Invasive	NA	NA	NA	NA	NA	NA	NA	NA	NA	NA
chr4:123705165-123705355@@FGF2_2==wt	wt	Invasive	NA	NA	1.68728436973862	NA	NA	NA	NA	14.3329270694179	NA	NA
chr4:123705185-123705375@@FGF2_2==wt	wt	Invasive	1.33445678033307	0.519718508945519	1.06737140997536	1.14012722449715	0.472452909276676	0.823259493670886	0.820789574549636	0.803830488345446	0.624858757062147	0.72600740823886
chr4:123705205-123705395@@FGF2_2==wt	wt	Invasive	1.07918552036199	NA	1.93541442411195	NA	NA	NA	0.55906655851391	0.414593666565462	NA	NA
chr4:123705225-123705415@@FGF2_2==wt	wt	Invasive	0.616279069767442	NA	1.33554913476731	NA	NA	1.48475846034616	NA	1.13695967234151	NA	3.86846311943366
chr4:123705245-123705435@@FGF2_2==wt	wt	Invasive	NA	NA	0.58903917255581	NA	NA	NA	0.836169113603413	0.993109557275692	NA	NA
chr4:123705265-123705455@@FGF2_2==wt	wt	Invasive	NA	NA	1.1764283754406	1.0359097127223	NA	NA	0.226257524857394	1.87451209978752	NA	0.753132959755476
chr4:123705285-123705475@@FGF2_2==wt	wt	Invasive	NA	NA	1.50532232986485	NA	NA	NA	NA	NA	NA	NA
chr4:123705305-123705495@@FGF2_2==wt	wt	Invasive	0.803030303030303	NA	0.747002058429173	NA	NA	NA	2.65400076657723	0.401119372402084	NA	NA
chr4:123705325-123705515@@FGF2_2==wt	wt	Invasive	NA	NA	1.40757412662687	NA	NA	NA	4.58360035773604	0.835665359171009	NA	NA
chr4:123705345-123705535@@FGF2_2==wt	wt	Invasive	NA	NA	1.5400071761751	NA	NA	NA	NA	NA	NA	NA
chr4:123705365-123705555@@FGF2_2==wt	wt	Invasive	0.837225274725275	NA	1.16124865446717	1.49656699889258	NA	NA	0.585318379522389	1.25955358483746	NA	NA
chr4:123705385-123705575@@FGF2_2==wt	wt	Invasive	0.366464995678479	NA	0.842411787905476	NA	NA	NA	0.98142117096648	0.459472362430795	NA	0.661320364238411
chr4:123705405-123705595@@FGF2_2==wt	wt	Invasive	0.741258741258741	NA	1.0047233349215	NA	NA	NA	1.07212258186736	2.07475537449354	NA	NA
chr4:123705425-123705615@@FGF2_2==wt	wt	Invasive	NA	NA	NA	NA	NA	NA	4.80797240321962	NA	NA	NA
chr4:123705445-123705635@@FGF2_2==wt	wt	Invasive	NA	NA	NA	NA	NA	NA	NA	NA	NA	NA
chr4:123705465-123705655@@FGF2_2==wt	wt	Invasive	NA	NA	0.887064944384643	NA	NA	NA	1.35224223840552	2.08916339792752	NA	NA
chr5:155902513-155902703@@SGCD_2==wt	wt	Proliferative	NA	NA	0.806422676713312	NA	NA	NA	NA	NA	NA	NA
chr5:155902533-155902723@@SGCD_2==wt	wt	Proliferative	NA	NA	0.766101542877646	NA	NA	NA	NA	NA	NA	NA
chr5:155902553-155902743@@SGCD_2==wt	wt	Proliferative	NA	NA	0.58903917255581	NA	NA	NA	1.99715776749123	0.642819507054622	NA	NA
chr5:155902573-155902763@@SGCD_2==wt	wt	Proliferative	0.736111111111111	NA	0.33843312334198	NA	NA	NA	NA	0.417832679585504	NA	NA
chr5:155902593-155902783@@SGCD_2==wt	wt	Proliferative	1.26837606837607	NA	0.754057567835824	NA	NA	2.47848101265823	2.15047492944005	NA	NA	NA
chr5:155902613-155902803@@SGCD_2==wt	wt	Proliferative	NA	NA	NA	NA	NA	NA	NA	NA	NA	NA
chr5:155902633-155902823@@SGCD_2==wt	wt	Proliferative	NA	NA	0.192168808067853	NA	NA	NA	NA	NA	NA	NA
chr5:155902653-155902843@@SGCD_2==wt	wt	Proliferative	NA	NA	0.680979149224574	NA	NA	NA	NA	0.760931058757341	NA	NA
chr5:155902673-155902863@@SGCD_2==wt	wt	Proliferative	NA	NA	0.527840297485077	NA	NA	NA	NA	0.247604550865484	NA	NA
chr5:155902693-155902883@@SGCD_2==wt	wt	Proliferative	NA	NA	1.99406334605473	NA	NA	NA	NA	NA	NA	NA
chr5:155902713-155902903@@SGCD_2==wt	wt	Proliferative	1.03776223776224	NA	1.37865137060029	NA	NA	NA	0.881461607256931	0.510684386160061	NA	NA
chr5:155902733-155902923@@SGCD_2==wt	wt	Proliferative	NA	NA	NA	NA	NA	NA	NA	NA	NA	NA
chr5:155902753-155902943@@SGCD_2==mut___cisbp__M5907___chr5:155902928__C_A___chr5:155902929__C_A	mut	Proliferative	NA	NA	0.5827054180122	NA	NA	NA	NA	NA	NA	NA
chr5:155902773-155902963@@SGCD_2==mut___cisbp__M5907___chr5:155902928__C_A___chr5:155902929__C_A	mut	Proliferative	NA	NA	NA	NA	NA	NA	NA	NA	NA	NA
chr5:155902793-155902983@@SGCD_2==mut___cisbp__M5907___chr5:155902928__C_A___chr5:155902929__C_A	mut	Proliferative	NA	NA	1.46231312044014	NA	NA	NA	1.26525589558411	NA	NA	NA
chr5:155902813-155903003@@SGCD_2==mut___cisbp__M5907___chr5:155902928__C_A___chr5:155902929__C_A	mut	Proliferative	0.839366515837104	NA	1.9257854966288	NA	NA	1.94560383167978	2.70286016180995	2.01764248880928	NA	NA
chr5:155902833-155903023@@SGCD_2==mut___cisbp__M5907___chr5:155902928__C_A___chr5:155902929__C_A	mut	Proliferative	0.784023668639053	NA	0.904869081402989	NA	3.14581095596133	NA	1.67767547686812	0.829738654496037	NA	NA
chr5:155902853-155903043@@SGCD_2==mut___cisbp__M5907___chr5:155902928__C_A___chr5:155902929__C_A	mut	Proliferative	5.18351648351648	NA	1.55722999641191	NA	NA	NA	0.437088400292693	1.43835734548222	NA	NA
chr5:155902873-155903063@@SGCD_2==mut___cisbp__M5907___chr5:155902928__C_A___chr5:155902929__C_A	mut	Proliferative	1.13914027149321	NA	0.894869034804449	NA	NA	NA	NA	NA	NA	NA
chr5:155902893-155903083@@SGCD_2==mut___cisbp__M5907___chr5:155902928__C_A___chr5:155902929__C_A	mut	Proliferative	1.74725274725275	NA	1.51965873300642	NA	NA	NA	2.9382053575231	NA	NA	NA
chr5:155902913-155903103@@SGCD_2==mut___cisbp__M5907___chr5:155902928__C_A___chr5:155902929__C_A	mut	Proliferative	0.849358974358974	NA	0.694764152245315	0.778056052474657	NA	0.940867992766727	2.5413568417018	0.42977075614509	NA	NA
chr5:155902933-155903123@@SGCD_2==wt	wt	Proliferative	0.825091575091575	NA	1.11823944504246	NA	NA	NA	1.00530332067319	NA	NA	NA
chr5:155902953-155903143@@SGCD_2==wt	wt	Proliferative	NA	NA	NA	NA	NA	NA	NA	NA	NA	NA
chr5:155902973-155903163@@SGCD_2==wt	wt	Proliferative	0.367842683632157	NA	1.07641833532561	1.74632746584436	NA	1.02781479013991	0.941350386314579	0.697853878886667	NA	0.540184083511056
chr5:155902993-155903183@@SGCD_2==wt	wt	Proliferative	0.521466905187835	NA	0.7168201570785	NA	NA	2.88551084990958	1.08179379072442	2.16875057499143	NA	NA
chr5:155903013-155903203@@SGCD_2==wt	wt	Proliferative	NA	NA	1.37629470159072	NA	NA	NA	NA	NA	NA	NA
chr5:155903033-155903223@@SGCD_2==wt	wt	Proliferative	0.988344988344988	NA	0.733111524284829	2.50405214940099	NA	NA	0.619694220859418	NA	NA	NA
chr5:155903053-155903243@@SGCD_2==wt	wt	Proliferative	NA	NA	0.860184188494199	NA	NA	NA	1.94784523002231	NA	NA	NA
chr5:155903073-155903263@@SGCD_2==wt	wt	Proliferative	1.13430521091811	NA	0.828668819519196	0.451550387596899	NA	0.677031737295909	1.12882830336461	0.570567008516115	1.2679012345679	0.859332842776552
chr5:155903093-155903283@@SGCD_2==wt	wt	Proliferative	1.92521367521368	NA	0.95072989254622	NA	NA	NA	0.606544210867706	0.514255605643698	NA	0.708241353936718
chr5:155903113-155903303@@SGCD_2==wt	wt	Proliferative	NA	NA	0.897583501037425	NA	NA	NA	NA	NA	NA	NA
chr5:155903133-155903323@@SGCD_2==wt	wt	Proliferative	NA	NA	0.70262569852249	NA	NA	NA	2.92599463395937	0.366101014493966	NA	NA
chr5:155903153-155903343@@SGCD_2==mut___cisbp__M5907___chr5:155903341__C_A___chr5:155903342__C_A	mut	Proliferative	NA	NA	0.580624327233585	NA	NA	NA	NA	1.22564252678415	NA	NA
chr5:155903173-155903363@@SGCD_2==mut___cisbp__M5907___chr5:155903341__C_A___chr5:155903342__C_A	mut	Proliferative	NA	NA	1.17968117279204	NA	NA	NA	1.69693143643046	2.49061048223516	NA	NA
chr5:155903193-155903383@@SGCD_2==mut___cisbp__M5907___chr5:155903341__C_A___chr5:155903342__C_A	mut	Proliferative	NA	NA	NA	NA	NA	NA	NA	NA	NA	NA
chr5:155903213-155903403@@SGCD_2==mut___cisbp__M5907___chr5:155903341__C_A___chr5:155903342__C_A	mut	Proliferative	NA	NA	0.818223984177409	NA	NA	NA	NA	NA	NA	NA
chr5:155903233-155903423@@SGCD_2==mut___cisbp__M5907___chr5:155903341__C_A___chr5:155903342__C_A	mut	Proliferative	1.54641909814324	NA	0.884760879594034	NA	NA	NA	2.79172591154688	1.18610567108143	NA	3.27814569536424
chr5:155903253-155903443@@SGCD_2==mut___cisbp__M5907___chr5:155903341__C_A___chr5:155903342__C_A	mut	Proliferative	NA	NA	NA	NA	NA	NA	NA	NA	NA	NA
chr5:155903273-155903463@@SGCD_2==mut___cisbp__M5907___chr5:155903341__C_A___chr5:155903342__C_A	mut	Proliferative	NA	NA	0.806422676713312	NA	NA	1.75932261375299	1.01357256067873	7.88988555325421	NA	NA
chr5:155903293-155903483@@SGCD_2==mut___cisbp__M5907___chr5:155903341__C_A___chr5:155903342__C_A	mut	Proliferative	NA	NA	1.74566791194411	NA	NA	NA	NA	NA	NA	NA
chr5:155903313-155903503@@SGCD_2==mut___cisbp__M5907___chr5:155903341__C_A___chr5:155903342__C_A	mut	Proliferative	0.444755244755245	NA	0.609690990745889	NA	NA	NA	1.95323878880797	0.940123529067385	2.28222222222222	0.963208241353937
chr5:155903333-155903523@@SGCD_2==mut___cisbp__M5907___chr5:155903341__C_A___chr5:155903342__C_A	mut	Proliferative	NA	NA	1.19586582302852	NA	NA	NA	NA	NA	NA	NA
chr5:155903353-155903543@@SGCD_2==wt	wt	Proliferative	NA	NA	NA	NA	NA	NA	NA	NA	NA	NA
chr5:155903373-155903563@@SGCD_2==wt	wt	Proliferative	NA	NA	1.7203683769884	NA	NA	NA	NA	NA	NA	NA
chr5:155903393-155903583@@SGCD_2==wt	wt	Proliferative	NA	NA	1.64868636128055	NA	NA	NA	NA	NA	NA	NA
chr5:155903413-155903603@@SGCD_2==wt	wt	Proliferative	NA	NA	NA	NA	NA	NA	NA	NA	NA	NA
chr5:155903433-155903623@@SGCD_2==wt	wt	Proliferative	NA	NA	NA	NA	NA	NA	NA	NA	NA	NA
chr5:155903453-155903643@@SGCD_2==wt	wt	Proliferative	NA	NA	NA	NA	NA	NA	NA	NA	NA	NA
chr5:155903473-155903663@@SGCD_2==wt	wt	Proliferative	NA	NA	1.47460146599006	NA	NA	NA	NA	NA	NA	NA
chr5:155903493-155903683@@SGCD_2==wt	wt	Proliferative	NA	NA	1.61284535342662	NA	NA	NA	NA	NA	NA	NA
chr5:155903513-155903703@@SGCD_2==wt	wt	Proliferative	1.56804733727811	NA	1.01198139822847	NA	NA	NA	1.89313913376773	0.870484749136467	NA	NA
chr5:155903533-155903723@@SGCD_2==wt	wt	Proliferative	NA	NA	NA	NA	NA	NA	NA	NA	NA	NA
chr5:155903553-155903743@@SGCD_2==wt	wt	Proliferative	3.287841191067	NA	0.967707212055974	NA	NA	NA	0.961594480643925	NA	NA	NA
chr5:155903573-155903763@@SGCD_2==wt	wt	Proliferative	NA	NA	0.957301758162899	NA	NA	NA	NA	NA	NA	NA
chr5:155903593-155903783@@SGCD_2==wt	wt	Proliferative	NA	NA	0.465933102101025	NA	NA	NA	NA	NA	NA	NA
chr5:155903613-155903803@@SGCD_2==wt	wt	Proliferative	0.739222316145393	NA	0.693930101642379	0.713373721581656	NA	NA	0.522605696002133	0.569221331609238	NA	0.923393592267764
chr5:155903633-155903823@@SGCD_2==wt	wt	Proliferative	NA	NA	0.564495873699318	NA	NA	NA	NA	NA	NA	NA
chr5:155903653-155903843@@SGCD_2==wt	wt	Proliferative	NA	NA	0.379493024335676	1.87703298373613	NA	NA	NA	NA	NA	NA
chr5:155903673-155903863@@SGCD_2==wt	wt	Proliferative	0.448461538461538	NA	0.841484532222586	NA	NA	NA	0.145696133430898	0.303878312425821	NA	1.53844426983949
chr5:155903693-155903883@@SGCD_2==wt	wt	Proliferative	NA	NA	0.817174979069489	NA	NA	NA	NA	NA	NA	NA
chr5:155903713-155903903@@SGCD_2==wt	wt	Proliferative	NA	NA	1.75345238423818	NA	NA	NA	NA	1.02136877232012	NA	NA
chr5:155903733-155903923@@SGCD_2==wt	wt	Proliferative	NA	NA	0.460812958121892	NA	NA	NA	0.781295515523189	NA	NA	NA
chr5:155903753-155903943@@SGCD_2==wt	wt	Proliferative	0.959276018099548	NA	1.62687009563033	2.19885406134142	NA	NA	0.731647974402986	0.9204430043043	NA	NA
chr5:155903773-155903963@@SGCD_2==wt	wt	Proliferative	NA	NA	2.20422198301639	NA	NA	NA	NA	NA	NA	NA
chr5:155903793-155903983@@SGCD_2==wt	wt	Proliferative	NA	NA	0.51611051309652	NA	NA	NA	NA	NA	NA	NA
chr5:155903813-155904003@@SGCD_2==wt	wt	Proliferative	0.599547511312217	NA	1.22236700470228	NA	NA	NA	NA	NA	NA	NA
chr5:155903833-155904023@@SGCD_2==wt	wt	Proliferative	0.700721153846154	NA	1.31108719052745	NA	NA	NA	0.610242651177875	0.492828288741877	NA	NA
chr5:155903853-155904043@@SGCD_2==wt	wt	Proliferative	NA	NA	NA	NA	NA	NA	NA	NA	NA	NA
chr5:155903873-155904063@@SGCD_2==wt	wt	Proliferative	NA	NA	1.2902762827413	NA	NA	NA	2.32385332822282	2.11701890989989	NA	NA
chr5:155903893-155904083@@SGCD_2==wt	wt	Proliferative	NA	NA	1.8637324084041	NA	NA	NA	2.64438482177079	1.81060827820385	NA	NA
chr5:155903913-155904103@@SGCD_2==wt	wt	Proliferative	NA	NA	NA	NA	NA	NA	NA	NA	NA	NA
chr5:155903933-155904123@@SGCD_2==wt	wt	Proliferative	NA	NA	NA	NA	NA	NA	NA	NA	NA	NA
chr5:155903953-155904143@@SGCD_2==wt	wt	Proliferative	NA	NA	NA	NA	NA	NA	NA	NA	NA	NA
chr5:155903973-155904163@@SGCD_2==wt	wt	Proliferative	NA	NA	NA	NA	NA	NA	NA	NA	NA	NA
chr5:155903993-155904183@@SGCD_2==wt	wt	Proliferative	NA	NA	NA	NA	NA	NA	NA	NA	NA	NA
chr5:155904013-155904203@@SGCD_2==wt	wt	Proliferative	NA	NA	NA	NA	NA	NA	NA	NA	NA	NA
chr5:155904033-155904223@@SGCD_2==wt	wt	Proliferative	NA	NA	NA	NA	NA	NA	NA	NA	NA	NA
chr5:155904053-155904243@@SGCD_2==wt	wt	Proliferative	NA	NA	0.986681863272758	NA	NA	NA	NA	NA	NA	NA
chr5:155904073-155904263@@SGCD_2==wt	wt	Proliferative	NA	NA	0.423947921472141	NA	NA	NA	2.65972941454703	NA	NA	NA
chr5:155904093-155904283@@SGCD_2==wt	wt	Proliferative	1.27403846153846	NA	0.957301758162899	NA	NA	NA	NA	NA	NA	NA
chr5:155904113-155904303@@SGCD_2==wt	wt	Proliferative	0.633575883575884	NA	0.465345544595223	NA	NA	1.34255352398812	1.05656677502851	2.18717353264511	NA	1.17969753879609
chr5:155904133-155904323@@SGCD_2==wt	wt	Proliferative	NA	NA	NA	NA	NA	NA	NA	NA	NA	NA
chr5:155904153-155904343@@SGCD_2==wt	wt	Proliferative	NA	NA	NA	NA	NA	NA	NA	NA	NA	NA
chr5:155904173-155904363@@SGCD_2==wt	wt	Proliferative	NA	NA	1.98772292206092	NA	NA	NA	NA	NA	NA	NA
chr5:155904193-155904383@@SGCD_2==wt	wt	Proliferative	0.859975961538462	NA	3.16424897910366	NA	NA	NA	0.557287710373184	1.97520903076784	NA	0.676091971128804
chr5:155904213-155904403@@SGCD_2==wt	wt	Proliferative	1.01923076923077	NA	3.77157682647457	NA	NA	NA	1.06843831182658	0.711863083738267	NA	NA
chr5:155904233-155904423@@SGCD_2==wt	wt	Proliferative	0.49718574108818	NA	70.6426264800861	23.540826873385	NA	4.53111814345992	4.36724159959116	3.01768046367309	NA	NA
chr5:155904253-155904443@@SGCD_2==wt	wt	Proliferative	NA	NA	NA	NA	NA	NA	NA	NA	NA	NA
chr5:155904273-155904463@@SGCD_2==wt	wt	Proliferative	2.31643356643357	1.84247635971314	65.6692854350422	24.7476570635196	9.72765246449457	6.60522151898734	5.24870320684809	9.36641590070839	NA	0.676091971128804
chr5:155904293-155904483@@SGCD_2==wt	wt	Proliferative	1.09033989266547	NA	31.9009687836383	10.0898155573376	6.87096774193548	13.0436913025725	7.02584354405964	14.5028375236775	NA	NA
chr5:155904313-155904503@@SGCD_2==wt	wt	Proliferative	2.03846153846154	NA	1.55908384164574	1.58042635658915	NA	NA	3.19730164814105	0.91923189508811	NA	NA
chr5:155904333-155904523@@SGCD_2==wt	wt	Proliferative	0.789081885856079	NA	3.36393459428982	6.51522702104097	NA	NA	2.19243541586815	2.71869796850301	NA	NA
chr5:155904353-155904543@@SGCD_2==wt	wt	Proliferative	NA	NA	3.14701532375927	2.20268481754585	NA	NA	3.8463779225757	2.06337125721237	NA	NA
chr5:155904373-155904563@@SGCD_2==wt	wt	Proliferative	NA	NA	1.54833153928956	NA	NA	NA	NA	NA	NA	NA
chr5:155904393-155904583@@SGCD_2==wt	wt	Proliferative	1.60931174089069	NA	1.35818556078031	NA	NA	NA	NA	4.29181221500172	NA	NA
chr5:155904413-155904603@@SGCD_2==wt	wt	Proliferative	NA	NA	1.10595109949254	NA	NA	NA	NA	NA	NA	NA
chr5:155904433-155904623@@SGCD_2==wt	wt	Proliferative	NA	NA	0.838679583781844	NA	NA	NA	NA	NA	NA	NA
chr5:155904453-155904643@@SGCD_2==wt	wt	Proliferative	NA	NA	1.46824542518837	NA	NA	NA	NA	NA	NA	NA
chr5:155904473-155904663@@SGCD_2==wt	wt	Proliferative	NA	NA	0.942894206618642	NA	NA	NA	NA	5.41916323826048	NA	NA
chr5:155904493-155904683@@SGCD_2==wt	wt	Proliferative	NA	NA	2.75649933131096	4.18710359408034	NA	NA	NA	NA	NA	NA
chr5:155904513-155904703@@SGCD_2==wt	wt	Proliferative	NA	NA	0.64513814137065	NA	NA	NA	NA	NA	NA	NA
chr5:155904533-155904723@@SGCD_2==wt	wt	Proliferative	NA	NA	NA	NA	NA	NA	NA	NA	NA	NA
chr5:156015784-156015974@@SGCD_3==wt	wt	Proliferative	NA	NA	0.999964119124507	NA	NA	NA	0.924610077542235	NA	NA	NA
chr5:156015804-156015994@@SGCD_3==wt	wt	Proliferative	NA	NA	0.884760879594034	NA	NA	NA	NA	NA	NA	NA
chr5:156015824-156016014@@SGCD_3==wt	wt	Proliferative	NA	NA	1.46231312044014	NA	NA	NA	NA	1.20707218546923	NA	NA
chr5:156015844-156016034@@SGCD_3==wt	wt	Proliferative	NA	NA	0.786753830939817	NA	NA	NA	NA	0.945399194213667	NA	NA
chr5:156015864-156016054@@SGCD_3==wt	wt	Proliferative	NA	NA	NA	NA	NA	NA	NA	NA	NA	NA
chr5:156015884-156016074@@SGCD_3==wt	wt	Proliferative	NA	NA	NA	NA	NA	NA	NA	NA	NA	NA
chr5:156015904-156016094@@SGCD_3==wt	wt	Proliferative	NA	NA	NA	NA	NA	NA	NA	NA	NA	NA
chr5:156015924-156016114@@SGCD_3==wt	wt	Proliferative	NA	NA	NA	NA	NA	NA	NA	NA	NA	NA
chr5:156015944-156016134@@SGCD_3==wt	wt	Proliferative	NA	NA	NA	NA	NA	NA	NA	NA	NA	NA
chr5:156015964-156016154@@SGCD_3==wt	wt	Proliferative	NA	NA	NA	NA	NA	NA	NA	NA	NA	NA
chr5:156015984-156016174@@SGCD_3==wt	wt	Proliferative	NA	NA	NA	NA	NA	NA	NA	NA	NA	NA
chr5:156016004-156016194@@SGCD_3==wt	wt	Proliferative	NA	NA	1.36617488760843	NA	NA	6.89240506329114	NA	NA	NA	NA
chr5:156016024-156016214@@SGCD_3==wt	wt	Proliferative	1.28963893249608	NA	0.930199180580936	NA	NA	2.73181560551672	0.502325474963244	0.615315786852285	NA	NA
chr5:156016044-156016234@@SGCD_3==wt	wt	Proliferative	NA	NA	0.774165769644779	NA	NA	NA	1.40392794174013	NA	NA	NA
chr5:156016064-156016254@@SGCD_3==wt	wt	Proliferative	1.21523668639053	NA	1.48042226125054	3.17511219910241	NA	NA	0.925078234543523	1.29757321592798	NA	1.93774834437086
chr5:156016084-156016274@@SGCD_3==wt	wt	Proliferative	0.936590436590437	NA	1.26339552685086	NA	NA	NA	NA	NA	NA	NA
chr5:156016104-156016294@@SGCD_3==wt	wt	Proliferative	NA	NA	1.46069013140524	NA	NA	NA	9.64422699704642	1.67133071834202	NA	NA
chr5:156016124-156016314@@SGCD_3==wt	wt	Proliferative	NA	NA	0.360077102160362	3.33937263385614	NA	NA	1.06358177404555	0.303878312425821	NA	NA
chr5:156016144-156016334@@SGCD_3==wt	wt	Proliferative	NA	NA	NA	NA	NA	NA	NA	NA	NA	NA
chr5:156016164-156016354@@SGCD_3==wt	wt	Proliferative	NA	NA	1.0097814386671	NA	NA	NA	1.00005825986968	NA	NA	NA
chr5:156016184-156016374@@SGCD_3==wt	wt	Proliferative	NA	NA	0.7168201570785	NA	NA	NA	NA	NA	NA	NA
chr5:156016204-156016394@@SGCD_3==wt	wt	Proliferative	NA	NA	0.580624327233585	NA	NA	NA	NA	NA	NA	NA
chr5:156016224-156016414@@SGCD_3==wt	wt	Proliferative	NA	NA	NA	NA	NA	NA	NA	NA	NA	NA
chr5:156016244-156016434@@SGCD_3==wt	wt	Proliferative	NA	NA	1.15679942590599	NA	NA	NA	NA	NA	NA	NA
chr5:156016264-156016454@@SGCD_3==wt	wt	Proliferative	NA	NA	0.464499461786868	NA	NA	NA	NA	NA	NA	NA
chr5:156016284-156016474@@SGCD_3==wt	wt	Proliferative	NA	NA	1.49400411685835	NA	NA	NA	0.634243168084291	1.80171822119139	NA	NA
chr5:156016304-156016494@@SGCD_3==wt	wt	Proliferative	0.853309481216458	NA	0.830725825874535	1.68248911542954	NA	NA	1.52528779688347	0.595531635271294	NA	NA
chr5:156016324-156016514@@SGCD_3==wt	wt	Proliferative	NA	NA	0.737300732995028	NA	NA	0.803641193936553	0.771649891874755	0.61901137716371	NA	NA
chr5:156016344-156016534@@SGCD_3==wt	wt	Proliferative	NA	NA	NA	NA	NA	NA	NA	NA	NA	NA
chr5:156016364-156016554@@SGCD_3==wt	wt	Proliferative	NA	NA	0.682460182606968	NA	NA	NA	2.36457659174736	1.47953866869621	NA	NA
chr5:156016384-156016574@@SGCD_3==wt	wt	Proliferative	NA	NA	NA	NA	NA	NA	NA	NA	NA	NA
chr5:156016404-156016594@@SGCD_3==wt	wt	Proliferative	0.465934065934066	NA	0.456972850137543	NA	NA	NA	1.04343230878383	NA	NA	NA
chr5:156016424-156016614@@SGCD_3==wt	wt	Proliferative	NA	NA	0.843642184869311	NA	NA	NA	NA	NA	NA	NA
chr5:156016444-156016634@@SGCD_3==wt	wt	Proliferative	NA	NA	NA	NA	NA	NA	NA	NA	NA	NA
chr5:156016464-156016654@@SGCD_3==wt	wt	Proliferative	NA	NA	0.871808299149526	NA	NA	NA	NA	NA	NA	NA
chr5:156016484-156016674@@SGCD_3==wt	wt	Proliferative	0.297275641025641	NA	1.12197937629678	NA	NA	NA	0.565643812143485	0.655423811114517	NA	NA
chr5:156016504-156016694@@SGCD_3==wt	wt	Proliferative	NA	NA	NA	NA	NA	NA	NA	NA	NA	NA
chr5:156016524-156016714@@SGCD_3==wt	wt	Proliferative	NA	NA	1.22053161880934	NA	NA	NA	NA	2.15880217785844	NA	NA
chr5:156016544-156016734@@SGCD_3==wt	wt	Proliferative	1.10785953177258	NA	0.768366775115605	NA	NA	NA	1.46162361057877	3.67692758035244	NA	NA
chr5:156016564-156016754@@SGCD_3==wt	wt	Proliferative	1.25658587987355	NA	1.3385109101335	NA	NA	NA	0.353866768876964	0.543739593700603	NA	1.2796451330751
chr5:156016584-156016774@@SGCD_3==wt	wt	Proliferative	NA	NA	0.55911972252123	NA	NA	NA	NA	NA	NA	NA
chr5:156016604-156016794@@SGCD_3==wt	wt	Proliferative	1.48565840938722	NA	0.848865975487697	NA	NA	NA	1.9559705913098	0.49380225769196	2.85277777777778	2.66298749080206
chr5:156016624-156016814@@SGCD_3==wt	wt	Proliferative	0.303600654664484	NA	0.705619842124148	0.691436531007752	NA	2.58921036769138	1.36225884757889	1.08769141987338	NA	1.79524630318425
chr5:156016644-156016834@@SGCD_3==wt	wt	Proliferative	0.561044460127029	NA	0.988653255606969	0.680257726769355	NA	NA	0.468876647586707	0.911634937277464	NA	0.762216800278843
chr5:156016664-156016854@@SGCD_3==wt	wt	Proliferative	0.479638009049774	NA	0.993039861586235	NA	NA	0.940574292753377	0.909965246783848	0.919792744322453	NA	NA
chr5:156016684-156016874@@SGCD_3==wt	wt	Proliferative	NA	NA	1.13667196336733	NA	NA	NA	NA	0.835665359171009	NA	NA
chr5:156016704-156016894@@SGCD_3==wt	wt	Proliferative	NA	NA	2.01283100107643	NA	NA	NA	5.87259486393254	10.5453009609675	NA	NA
chr5:156016724-156016914@@SGCD_3==wt	wt	Proliferative	1.58547008547009	NA	1.07523023561775	NA	NA	NA	1.02570077935352	NA	NA	NA
chr5:156016744-156016934@@SGCD_3==wt	wt	Proliferative	NA	NA	1.62982267293638	NA	NA	NA	NA	NA	NA	NA
chr5:156016764-156016954@@SGCD_3==wt	wt	Proliferative	NA	NA	0.65330444695762	NA	NA	NA	0.47034512640192	0.726665529713921	NA	1.66092715231788
chr5:156016784-156016974@@SGCD_3==wt	wt	Proliferative	1.38324175824176	NA	2.06444205238608	NA	NA	NA	1.09272100073173	2.7855511972367	NA	NA
chr5:156016804-156016994@@SGCD_3==wt	wt	Proliferative	NA	NA	2.08721163384622	NA	NA	NA	2.1884564042241	1.3447488538384	NA	NA
chr5:156016824-156017014@@SGCD_3==wt	wt	Proliferative	1.56804733727811	NA	2.18012199497668	NA	NA	NA	2.53754099058813	NA	NA	NA
chr5:156016844-156017034@@SGCD_3==wt	wt	Proliferative	NA	NA	2.13176081496389	NA	NA	NA	NA	NA	NA	NA
chr5:156016864-156017054@@SGCD_3==wt	wt	Proliferative	NA	NA	8.11515872566238	NA	NA	NA	0.626154545535579	0.984659958092972	NA	NA
chr5:156016884-156017074@@SGCD_3==wt	wt	Proliferative	NA	NA	2.77905660898126	NA	NA	NA	NA	NA	NA	NA
chr5:156016904-156017094@@SGCD_3==mut___cisbp__M5907___chr5:156017078__G_T___chr5:156017079__G_T	mut	Proliferative	1.06776556776557	NA	4.38693936132042	NA	NA	NA	NA	NA	NA	NA
chr5:156016924-156017114@@SGCD_3==mut___cisbp__M5907___chr5:156017078__G_T___chr5:156017079__G_T	mut	Proliferative	NA	NA	11.116226435925	NA	NA	NA	NA	1.7592954929916	NA	NA
chr5:156016944-156017134@@SGCD_3==mut___cisbp__M5907___chr5:156017078__G_T___chr5:156017079__G_T	mut	Proliferative	0.910801963993453	NA	4.26226097894317	1.56266875707691	NA	NA	3.55637323793706	1.11422047889468	NA	3.11059602649007
chr5:156016964-156017154@@SGCD_3==mut___cisbp__M5907___chr5:156017078__G_T___chr5:156017079__G_T	mut	Proliferative	NA	NA	9.18992699340231	NA	NA	NA	1.41708660305421	0.996934112695238	NA	NA
chr5:156016984-156017174@@SGCD_3==mut___cisbp__M5907___chr5:156017078__G_T___chr5:156017079__G_T	mut	Proliferative	1.12323390894819	NA	2.49566596793383	NA	NA	2.25019534302235	0.320531493547975	3.1363243109628	NA	NA
chr5:156017004-156017194@@SGCD_3==mut___cisbp__M5907___chr5:156017078__G_T___chr5:156017079__G_T	mut	Proliferative	NA	NA	2.28730795576867	NA	NA	NA	0.693242532557248	NA	NA	NA
chr5:156017024-156017214@@SGCD_3==mut___cisbp__M5907___chr5:156017078__G_T___chr5:156017079__G_T	mut	Proliferative	0.686872909698997	NA	0.907972198966099	0.412527514594698	NA	0.758923480442468	0.658389013774219	2.31878315878082	NA	NA
chr5:156017044-156017234@@SGCD_3==mut___cisbp__M5907___chr5:156017078__G_T___chr5:156017079__G_T	mut	Proliferative	0.564497041420118	NA	0.93132724167793	0.339511569621729	NA	10.4135250412768	0.679387404802773	0.484443686475947	NA	1.21201650830214
chr5:156017064-156017254@@SGCD_3==mut___cisbp__M5907___chr5:156017078__G_T___chr5:156017079__G_T	mut	Proliferative	NA	NA	1.47460146599006	NA	NA	NA	NA	NA	NA	NA
chr5:156017084-156017274@@SGCD_3==wt	wt	Proliferative	NA	NA	NA	NA	NA	NA	NA	NA	NA	NA
chr5:156017104-156017294@@SGCD_3==wt	wt	Proliferative	NA	NA	0.410542453599504	NA	NA	NA	NA	2.30996928551336	NA	NA
chr5:156017124-156017314@@SGCD_3==wt	wt	Proliferative	1.03229783037475	NA	1.18414966208292	0.711533944092084	NA	1.25403481012658	0.348577999233423	0.659247116679351	NA	0.824276512746076
chr5:156017144-156017334@@SGCD_3==wt	wt	Proliferative	0.380052151238592	NA	0.944792469329694	0.700766721735079	NA	0.197631686402613	1.1601172121317	0.697286364211508	NA	1.18840498372432
chr5:156017164-156017354@@SGCD_3==wt	wt	Proliferative	0.780151946818613	0.601091578346132	0.864270574187759	1.04253438656576	NA	0.876374630386392	0.643586857123887	0.886112349357185	0.342125984251969	0.845205193721646
chr5:156017184-156017374@@SGCD_3==wt	wt	Proliferative	1.01051939513478	NA	1.15487691973758	0.791606852330367	NA	NA	0.624685465527805	0.715703665275414	NA	2.08274156227559
chr5:156017204-156017394@@SGCD_3==wt	wt	Proliferative	NA	NA	0.791760446227615	NA	NA	NA	1.19582903362129	0.59996487325098	NA	1.5476937376554
chr5:156017224-156017414@@SGCD_3==wt	wt	Proliferative	NA	NA	0.849694137415002	NA	NA	NA	2.42401941995656	1.7177565716293	NA	NA
chr5:156017244-156017434@@SGCD_3==wt	wt	Proliferative	1.55311355311355	NA	1.34541629482426	NA	NA	NA	1.2935735275329	0.756078182107103	NA	0.87515661356721
chr5:156017264-156017454@@SGCD_3==wt	wt	Proliferative	NA	NA	1.61284535342662	NA	NA	NA	NA	3.1198173409051	NA	NA
chr5:156017284-156017474@@SGCD_3==wt	wt	Proliferative	NA	NA	1.2902762827413	NA	NA	NA	NA	0.66379092359683	NA	NA
chr5:156017304-156017494@@SGCD_3==wt	wt	Proliferative	0.659502262443439	NA	0.930958836914608	NA	NA	NA	1.04062964343658	0.976850830811773	NA	NA
chr5:156017324-156017514@@SGCD_3==wt	wt	Proliferative	0.498290598290598	NA	1.01378850786816	0.700363866476823	NA	NA	0.725731683504849	1.093197450991	NA	NA
chr5:156017344-156017534@@SGCD_3==wt	wt	Proliferative	NA	NA	0.679092780390157	NA	NA	NA	NA	0.866615928029194	NA	NA
chr5:156017364-156017554@@SGCD_3==wt	wt	Proliferative	NA	NA	NA	NA	NA	NA	NA	NA	NA	NA
chr5:156017384-156017574@@SGCD_3==wt	wt	Proliferative	NA	NA	1.0035482199099	NA	NA	NA	NA	0.28651383743006	NA	NA
chr5:156017404-156017594@@SGCD_3==wt	wt	Proliferative	1.25443786982249	NA	0.794016173994646	NA	NA	NA	0.729485468074702	NA	NA	NA
chr5:156017424-156017614@@SGCD_3==wt	wt	Proliferative	1.79384615384615	NA	1.05568059497015	NA	NA	NA	NA	NA	NA	NA
chr5:156017444-156017634@@SGCD_3==wt	wt	Proliferative	NA	NA	NA	NA	NA	NA	NA	NA	NA	NA
chr5:156017464-156017654@@SGCD_3==wt	wt	Proliferative	NA	NA	NA	NA	NA	NA	NA	NA	NA	NA
chr5:156017484-156017674@@SGCD_3==wt	wt	Proliferative	NA	NA	0.438693936132042	NA	NA	NA	NA	NA	NA	NA
chr5:156017504-156017694@@SGCD_3==wt	wt	Proliferative	0.915227629513344	NA	0.686317171670904	NA	NA	NA	0.249302272759536	NA	NA	NA
chr5:156017524-156017714@@SGCD_3==wt	wt	Proliferative	0.590080971659919	NA	0.819988665667368	NA	NA	0.471960553429497	0.424890584470571	0.440505770725803	NA	1.00062476571286
chr5:156017544-156017734@@SGCD_3==wt	wt	Proliferative	NA	NA	0.934337997847148	NA	NA	NA	1.26002035394721	NA	NA	NA
chr5:156017564-156017754@@SGCD_3==wt	wt	Proliferative	1.30633802816901	NA	1.10336710159653	0.759617474462074	NA	1.05300632911392	1.52078257536621	1.58049752712778	1.15609756097561	0.97840951919453
chr5:156017584-156017774@@SGCD_3==wt	wt	Proliferative	0.616902834008097	NA	1.02049124180448	NA	NA	2.42360387192852	0.475140802200528	2.12357314801103	0.951807228915663	NA
chr5:156017604-156017794@@SGCD_3==wt	wt	Proliferative	NA	NA	1.89746512167838	NA	NA	NA	0.903316027271566	2.70114055489619	NA	NA
chr5:156017624-156017814@@SGCD_3==wt	wt	Proliferative	1.93653846153846	NA	1.53438260650317	NA	NA	NA	0.915804267279928	0.955046124766867	NA	NA
chr5:156017644-156017834@@SGCD_3==wt	wt	Proliferative	NA	NA	0.418467983591773	NA	NA	NA	NA	NA	NA	NA
chr5:156017664-156017854@@SGCD_3==wt	wt	Proliferative	1.21033653846154	NA	1.15587250328908	NA	NA	NA	0.468469105954733	NA	NA	NA
chr5:156017684-156017874@@SGCD_3==wt	wt	Proliferative	NA	NA	1.2902762827413	NA	NA	NA	NA	NA	NA	NA
chr5:156017704-156017894@@SGCD_3==wt	wt	Proliferative	NA	NA	NA	NA	NA	NA	NA	NA	NA	NA
chr5:156017724-156017914@@SGCD_3==wt	wt	Proliferative	NA	NA	NA	NA	NA	NA	NA	NA	NA	NA
chr5:156017744-156017934@@SGCD_3==wt	wt	Proliferative	NA	NA	NA	NA	NA	NA	NA	NA	NA	NA
chr5:156017764-156017954@@SGCD_3==wt	wt	Proliferative	NA	NA	NA	NA	NA	NA	NA	NA	NA	NA
chr5:156017784-156017974@@SGCD_3==wt	wt	Proliferative	NA	NA	1.88578841323728	NA	NA	NA	NA	NA	NA	NA
chr5:156017804-156017994@@SGCD_3==wt	wt	Proliferative	NA	NA	2.40460579965424	NA	NA	NA	0.630010176973606	2.07475537449354	NA	NA
chr5:156017824-156018014@@SGCD_3==wt	wt	Proliferative	NA	NA	0.570122078420574	NA	NA	NA	1.56259103104638	NA	NA	NA
chr5:156017844-156018034@@SGCD_3==wt	wt	Proliferative	0.509615384615385	NA	0.940370850133489	NA	NA	1.72801038623823	0.838313136971627	NA	NA	NA
chr5:156017864-156018054@@SGCD_3==wt	wt	Proliferative	NA	NA	NA	NA	NA	NA	NA	NA	NA	NA
chr5:156017884-156018074@@SGCD_3==wt	wt	Proliferative	NA	NA	1.5179720973427	NA	NA	NA	NA	NA	NA	NA
chr5:156017904-156018094@@SGCD_3==wt	wt	Proliferative	NA	NA	NA	NA	NA	NA	4.44737447297815	NA	NA	NA
chr5:156017924-156018114@@SGCD_3==wt	wt	Proliferative	NA	NA	NA	NA	NA	NA	NA	NA	NA	NA
chr5:156017944-156018134@@SGCD_3==wt	wt	Proliferative	NA	NA	NA	NA	NA	NA	NA	NA	NA	NA
chr5:156017964-156018154@@SGCD_3==wt	wt	Proliferative	NA	NA	NA	NA	NA	NA	NA	NA	NA	NA
chr5:156017984-156018174@@SGCD_3==wt	wt	Proliferative	NA	NA	NA	NA	NA	NA	NA	NA	NA	NA
chr5:156018004-156018194@@SGCD_3==wt	wt	Proliferative	NA	NA	NA	NA	NA	NA	NA	NA	NA	NA
chr6:395245-395435@@IRF4_1==wt	wt	Proliferative	NA	NA	NA	NA	NA	NA	NA	NA	NA	NA
chr6:395265-395455@@IRF4_1==wt	wt	Proliferative	NA	NA	NA	NA	NA	NA	NA	NA	NA	NA
chr6:395285-395475@@IRF4_1==wt	wt	Proliferative	NA	NA	0.348723319659811	NA	NA	NA	NA	NA	NA	NA
chr6:395305-395495@@IRF4_1==wt	wt	Proliferative	NA	NA	NA	NA	NA	NA	NA	NA	NA	NA
chr6:395325-395515@@IRF4_1==wt	wt	Proliferative	NA	NA	NA	NA	NA	NA	NA	NA	NA	NA
chr6:395345-395535@@IRF4_1==wt	wt	Proliferative	1.38615384615385	NA	0.860184188494199	NA	NA	NA	NA	NA	NA	NA
chr6:395365-395555@@IRF4_1==wt	wt	Proliferative	0.291208791208791	NA	0.762760012449276	0.459034648164804	NA	1.04946085325832	0.762152662436296	1.00692517351964	NA	0.62715992996879
chr6:395385-395575@@IRF4_1==wt	wt	Proliferative	NA	NA	1.32514861470728	NA	NA	NA	0.664374368444894	1.1344790330564	NA	NA
chr6:395405-395595@@IRF4_1==wt	wt	Proliferative	1.2972027972028	NA	0.994587967946418	NA	NA	NA	NA	NA	NA	NA
chr6:395425-395615@@IRF4_1==wt	wt	Proliferative	1.75621301775148	NA	0.786262109795479	0.437439437984496	NA	NA	2.25100526150737	1.62068433293771	NA	1.14925373134328
chr6:395445-395635@@IRF4_1==wt	wt	Proliferative	2.74408284023669	NA	2.50887054977475	7.02411714039621	NA	NA	0.961594480643925	NA	NA	NA
chr6:395465-395655@@IRF4_1==wt	wt	Proliferative	1.31900452488688	NA	0.872299458754681	NA	NA	NA	0.858038151959195	0.325695216907675	NA	NA
chr6:395485-395675@@IRF4_1==wt	wt	Proliferative	NA	NA	0.872833955972055	NA	NA	0.937917792632627	1.67468701685178	0.688563217294464	NA	1.47383298336295
chr6:395505-395695@@IRF4_1==wt	wt	Proliferative	2.25883575883576	NA	0.741908862576247	NA	NA	NA	0.868536950259029	0.413339855073832	NA	NA
chr6:395525-395715@@IRF4_1==wt	wt	Proliferative	0.930602006688963	NA	0.863611217133618	0.626053923839526	NA	1.09297038220474	2.17525741737898	1.22780606169462	NA	1.11548013245033
chr6:395545-395735@@IRF4_1==wt	wt	Proliferative	0.550935550935551	NA	0.689630426982418	NA	NA	NA	1.32986470727351	1.09051366019479	NA	NA
chr6:395565-395755@@IRF4_1==wt	wt	Proliferative	NA	NA	NA	NA	NA	NA	NA	NA	NA	NA
chr6:395585-395775@@IRF4_1==wt	wt	Proliferative	NA	NA	NA	NA	NA	NA	NA	1.98083640692387	NA	NA
chr6:395605-395795@@IRF4_1==wt	wt	Proliferative	NA	NA	0.833303432603756	NA	NA	NA	0.539842515449221	3.10808870428516	NA	NA
chr6:395625-395815@@IRF4_1==wt	wt	Proliferative	NA	NA	NA	NA	NA	NA	NA	NA	NA	NA
chr6:395645-395835@@IRF4_1==wt	wt	Proliferative	0.590080971659919	NA	2.08640420187955	3.30496453900709	NA	3.12072784810127	5.31280950555768	NA	NA	NA
chr6:395665-395855@@IRF4_1==wt	wt	Proliferative	NA	NA	NA	NA	NA	NA	NA	NA	NA	NA
chr6:395685-395875@@IRF4_1==wt	wt	Proliferative	NA	NA	1.2902762827413	NA	NA	NA	NA	NA	NA	NA
chr6:395705-395895@@IRF4_1==wt	wt	Proliferative	NA	NA	1.1469122513256	NA	NA	NA	0.441813680295857	NA	NA	NA
chr6:395725-395915@@IRF4_1==wt	wt	Proliferative	NA	NA	1.17904556871188	NA	NA	NA	0.754191749524647	0.218474603704839	NA	NA
chr6:395745-395935@@IRF4_1==wt	wt	Proliferative	NA	NA	1.10595109949254	NA	NA	NA	NA	14.0670335460453	NA	NA
chr6:395765-395955@@IRF4_1==wt	wt	Proliferative	NA	NA	1.2902762827413	NA	NA	NA	NA	NA	NA	NA
chr6:395785-395975@@IRF4_1==wt	wt	Proliferative	NA	NA	1.06908606284279	NA	NA	NA	1.57701494825604	NA	NA	NA
chr6:395805-395995@@IRF4_1==wt	wt	Proliferative	NA	NA	2.05746758599288	NA	NA	NA	1.22756742209863	1.82542503989128	NA	NA
chr6:395825-396015@@IRF4_1==wt	wt	Proliferative	0.866931918656057	NA	0.850239862615654	1.12757091006856	NA	0.6938223520502	2.67931453581128	0.714243896727358	NA	0.968874172185431
chr6:395845-396035@@IRF4_1==wt	wt	Proliferative	1.86858974358974	NA	1.3858523036851	NA	NA	NA	0.646890832433186	0.2836197582641	NA	NA
chr6:395865-396055@@IRF4_1==wt	wt	Proliferative	0.91131221719457	NA	1.2293183481236	0.767991210401026	NA	NA	1.75401956191531	1.97051955063781	NA	1.2317880794702
chr6:395885-396075@@IRF4_1==wt	wt	Proliferative	NA	NA	0.885065549318412	NA	NA	NA	0.554766046525341	0.714243896727358	NA	NA
chr6:395905-396095@@IRF4_1==wt	wt	Proliferative	1.44295592048401	NA	1.12899174739864	NA	NA	0.72121174880177	1.56842594901145	0.984408384266172	2.844	1.0878587196468
chr6:395925-396115@@IRF4_1==wt	wt	Proliferative	1.43297791317593	NA	1.01947755673387	0.579768398889846	NA	0.904596041118002	1.67149644621998	1.17404439722459	NA	0.45132069726726
chr6:395945-396135@@IRF4_1==wt	wt	Proliferative	0.470414201183432	NA	1.12556016154028	NA	NA	NA	3.82823463048808	1.11422047889468	NA	NA
chr6:395965-396155@@IRF4_1==wt	wt	Proliferative	1.32990538872892	0.941835643668727	1.07281398789726	0.351769590337659	NA	0.600714202763907	1.09392399632887	0.802443188928736	NA	1.55127222028581
chr6:395985-396175@@IRF4_1==wt	wt	Proliferative	0.501775147928994	NA	1.82649499764677	NA	NA	NA	0.876747908822402	0.540724644169476	NA	2.45968056096611
chr6:396005-396195@@IRF4_1==wt	wt	Proliferative	1.02984775641026	0.354169149754581	1.09499122373181	0.663901110412738	NA	0.934921658738477	1.48628616116513	1.01013194158817	1.04290429042904	0.79435228291041
chr6:396025-396215@@IRF4_1==wt	wt	Proliferative	0.930171769977595	0.267334861678795	0.997556887253721	0.436723359944464	0.59077694235589	0.497784810126582	1.05454861377284	1.74561208360166	0.785380116959064	0.578521358584098
chr6:396045-396235@@IRF4_1==wt	wt	Proliferative	0.968630660120022	NA	0.888112246562193	0.781905433068224	2.19621421975993	0.603743888554015	0.819136039067047	0.636697416511245	0.67030303030303	0.8560706401766
chr6:396065-396255@@IRF4_1==wt	wt	Proliferative	1.25904977375566	NA	0.824343180640274	NA	NA	NA	0.596188577999233	1.80503717580938	NA	0.594922737306843
chr6:396085-396275@@IRF4_1==wt	wt	Proliferative	NA	NA	1.7203683769884	2.60895779500431	NA	NA	1.2500728248371	0.668532287336807	NA	NA
chr6:396105-396295@@IRF4_1==wt	wt	Proliferative	1.33124018838305	NA	4.07610007502365	0.62943387361992	NA	0.670094936708861	1.91651122183893	1.02136877232012	NA	NA
chr6:396125-396315@@IRF4_1==wt	wt	Proliferative	NA	NA	2.28279650023461	NA	NA	NA	3.95322175375836	NA	NA	NA
chr6:396145-396335@@IRF4_1==wt	wt	Proliferative	1.26986128625473	NA	3.39398761329776	NA	NA	NA	1.34222562923215	NA	NA	NA
chr6:396165-396355@@IRF4_1==wt	wt	Proliferative	1.65357719203873	NA	1.57334709987332	3.35437430786268	1.72832634071366	0.703391579526692	1.06088956288433	0.684276707147275	NA	0.591351772497078
chr6:396185-396375@@IRF4_1==wt	wt	Proliferative	1.77024291497976	NA	1.85755292429135	NA	NA	1.26691670573527	1.66201515173024	0.660278802307957	NA	NA
chr6:396205-396395@@IRF4_1==wt	wt	Proliferative	0.44507893852872	NA	2.25925847136125	0.849557250972823	1.33690748610657	2.01550632911392	0.786759120526848	0.71411403420068	NA	0.305960264900662
chr6:396225-396415@@IRF4_1==wt	wt	Proliferative	NA	NA	23.2530225737508	6.08611391978429	2.6015037593985	2.58465189873418	5.50512840168647	7.27028862478778	NA	NA
chr6:396245-396435@@IRF4_1==wt	wt	Proliferative	0.216857610474632	NA	2.94920293198011	1.09282782880594	NA	1.11785422621478	1.83788622510169	2.10264187146254	NA	NA
chr6:396265-396455@@IRF4_1==wt	wt	Proliferative	0.491195551436515	NA	2.40103586527511	NA	NA	0.773800105485232	0.440730803628466	0.54550377612552	NA	NA
chr6:396285-396475@@IRF4_1==wt	wt	Proliferative	1.33504875406284	NA	0.841484532222586	0.687141894169195	1.53640198056116	0.653961029725501	1.12366096614571	0.594668233117946	NA	0.226982716847036
chr6:396305-396495@@IRF4_1==wt	wt	Proliferative	0.582417582417582	NA	0.965244852737766	0.937570270430203	NA	0.802878726010617	1.08567118782379	0.835665359171009	NA	1.24845855218086
chr6:396325-396515@@IRF4_1==wt	wt	Proliferative	NA	NA	0.921625916243785	NA	NA	NA	2.21906418610136	NA	NA	NA
chr6:396345-396535@@IRF4_1==wt	wt	Proliferative	1.77712031558185	NA	0.802488907558613	1.10134240877293	NA	NA	1.50008738980452	0.646247877758913	NA	NA
chr6:396365-396555@@IRF4_1==wt	wt	Proliferative	NA	NA	1.4567635450305	NA	NA	NA	NA	NA	NA	NA
chr6:396385-396575@@IRF4_1==wt	wt	Proliferative	1.05210918114144	NA	1.01501734242316	NA	NA	NA	0.699341440468309	2.2031177650872	NA	NA
chr6:396405-396595@@IRF4_1==wt	wt	Proliferative	0.853309481216458	NA	1.44207349247557	1.77078583371333	NA	NA	NA	1.9998829108366	NA	NA
chr6:396425-396615@@IRF4_1==wt	wt	Proliferative	NA	NA	1.42976561060522	NA	NA	NA	1.97661087687918	NA	NA	NA
chr6:396445-396635@@IRF4_1==wt	wt	Proliferative	1.06	NA	1.54410112524778	1.82100648112848	NA	1.27417066783064	0.936725657868651	0.268949770767681	NA	NA
chr6:396465-396655@@IRF4_1==wt	wt	Proliferative	1.06776556776557	NA	0.913945700275087	NA	2.17982456140351	NA	0.705851267706711	2.76184437853681	NA	1.07781456953642
chr6:396485-396675@@IRF4_1==wt	wt	Proliferative	NA	NA	1.17507304321083	1.51591915836102	NA	NA	0.705169285805545	NA	NA	NA
chr6:396505-396695@@IRF4_1==wt	wt	Proliferative	NA	NA	1.16124865446717	NA	NA	NA	2.6100421617478	1.41488314780277	NA	NA
chr6:396525-396715@@IRF4_1==wt	wt	Proliferative	NA	NA	0.827100181244422	NA	NA	NA	NA	NA	NA	NA
chr6:396545-396735@@IRF4_1==wt	wt	Proliferative	0.926573426573427	NA	1.2902762827413	NA	NA	NA	NA	0.86098855187316	NA	NA
chr6:396565-396755@@IRF4_1==wt	wt	Proliferative	2.71794871794872	NA	0.953682469852265	NA	NA	NA	1.22048530235575	NA	NA	NA
chr6:396585-396775@@IRF4_1==wt	wt	Proliferative	NA	NA	1.01378850786816	NA	NA	NA	NA	2.72365005952032	NA	NA
chr6:396605-396795@@IRF4_1==wt	wt	Proliferative	0.905982905982906	NA	1.10595109949254	NA	NA	NA	NA	0.318348708255622	NA	NA
chr6:396625-396815@@IRF4_1==wt	wt	Proliferative	NA	NA	NA	NA	NA	NA	NA	NA	NA	NA
chr6:396645-396835@@IRF4_1==wt	wt	Proliferative	0.986352357320099	NA	1.26160347645816	NA	NA	NA	0.649076274434649	NA	NA	NA
chr6:396665-396855@@IRF4_1==wt	wt	Proliferative	NA	NA	0.723813524464631	NA	NA	NA	NA	1.28754366450052	NA	NA
chr6:396685-396875@@IRF4_1==wt	wt	Proliferative	0.509615384615385	NA	0.463176101496877	NA	NA	NA	NA	NA	NA	NA
chr6:396705-396895@@IRF4_1==wt	wt	Proliferative	NA	NA	0.94873256083919	NA	NA	NA	1.06176057237767	0.766026579240091	NA	NA
chr6:396725-396915@@IRF4_1==wt	wt	Proliferative	NA	NA	1.01973448152135	NA	NA	NA	0.263663002757205	1.06030658475461	NA	NA
chr6:396745-396935@@IRF4_1==wt	wt	Proliferative	NA	NA	0.926352202993753	NA	NA	NA	NA	NA	NA	NA
chr6:396765-396955@@IRF4_1==wt	wt	Proliferative	NA	NA	0.967707212055974	NA	NA	NA	NA	0.884822145004597	NA	NA
chr6:396785-396975@@IRF4_1==wt	wt	Proliferative	NA	NA	0.998923573735199	NA	NA	NA	1.41708660305421	NA	NA	NA
chr6:396805-396995@@IRF4_1==wt	wt	Proliferative	NA	NA	1.80038551080181	NA	NA	NA	0.409189140699542	NA	NA	NA
chr6:396825-397015@@IRF4_1==wt	wt	Proliferative	NA	NA	0.543274224312126	NA	NA	NA	NA	NA	NA	NA
chr6:396845-397035@@IRF4_1==wt	wt	Proliferative	NA	NA	1.93541442411195	NA	NA	NA	NA	NA	NA	NA
chr6:396865-397055@@IRF4_1==wt	wt	Proliferative	NA	NA	1.12899174739864	NA	NA	NA	NA	0.382018449906747	NA	NA
chr6:396885-397075@@IRF4_1==wt	wt	Proliferative	NA	NA	NA	NA	NA	NA	NA	NA	NA	NA
chr6:396905-397095@@IRF4_1==wt	wt	Proliferative	1.01923076923077	NA	0.860184188494199	NA	NA	6.16585524180461	0.986250749378384	NA	NA	NA
chr6:396925-397115@@IRF4_1==wt	wt	Proliferative	0.851894374282434	NA	0.979654214673949	0.713561106325964	NA	1.08673899939723	0.320531493547975	1.52807379962699	NA	NA
chr6:396945-397135@@IRF4_1==wt	wt	Proliferative	0.764423076923077	NA	0.774165769644779	NA	NA	1.09651898734177	2.05431548137566	0.936958129979616	NA	NA
chr6:396965-397155@@IRF4_1==wt	wt	Proliferative	0.536437246963563	NA	1.20129171151776	NA	NA	NA	1.35949564504831	0.730006520655134	NA	NA
chr6:396985-397175@@IRF4_1==wt	wt	Proliferative	0.979520479520479	NA	0.913945700275087	NA	NA	NA	1.26131224084463	0.622227020681444	NA	NA
chr6:397005-397195@@IRF4_1==wt	wt	Proliferative	0.958627858627859	1.16985901003063	2.19639263664053	1.29765936629789	1.4828738512949	0.628612869198312	0.761262297176441	1.1838592588256	1.22394366197183	1.37658178652489
chr6:12289604-12289794@@EDN1_1==mut___cisbp__M5907___chr6:12289619__C_A___chr6:12289620__C_A___chr6:12289644__C_A___chr6:12289645__C_A	mut	Invasive	2.44112060778727	NA	1.74234388545358	3.88926611214848	NA	2.04648441655143	1.45451265979753	1.77900748731083	NA	1.07450331125828
chr6:12289624-12289814@@EDN1_1==mut___cisbp__M5907___chr6:12289644__C_A___chr6:12289645__C_A	mut	Invasive	NA	NA	1.08654844862425	NA	NA	NA	0.993647629998722	1.41134593993326	NA	NA
chr6:12289644-12289834@@EDN1_1==mut___cisbp__M5907___chr6:12289644__C_A___chr6:12289645__C_A	mut	Invasive	NA	NA	0.949786708129012	NA	NA	1.48746348588121	1.47937612406758	0.57853755634916	NA	NA
chr6:12289664-12289854@@EDN1_1==wt	wt	Invasive	2.44615384615385	NA	0.575393477438687	NA	NA	0.967355096602265	NA	0.674396605646779	NA	NA
chr6:12289684-12289874@@EDN1_1==wt	wt	Invasive	NA	NA	1.89746512167838	NA	NA	NA	NA	NA	NA	NA
chr6:12289704-12289894@@EDN1_1==wt	wt	Invasive	NA	NA	0.957301758162899	NA	NA	NA	1.5735182410537	2.12714818698075	NA	NA
chr6:12289724-12289914@@EDN1_1==wt	wt	Invasive	0.998430141287284	NA	0.883432409804853	NA	NA	NA	0.480797240321962	0.720166894895341	NA	NA
chr6:12289744-12289934@@EDN1_1==wt	wt	Invasive	0.951282051282051	NA	1.51083633107315	1.52832438878951	NA	1.59623303339942	1.39025708044905	0.550398067887733	NA	NA
chr6:12289764-12289954@@EDN1_1==wt	wt	Invasive	NA	NA	1.1237890204521	NA	NA	NA	NA	1.55990867045255	NA	NA
chr6:12289784-12289974@@EDN1_1==wt	wt	Invasive	0.568872987477639	NA	1.08956663875932	NA	NA	NA	0.686853200459946	1.27339483302249	NA	1.24037945229998
chr6:12289804-12289994@@EDN1_1==wt	wt	Invasive	NA	NA	0.314701532375927	NA	NA	NA	NA	NA	NA	NA
chr6:12289824-12290014@@EDN1_1==wt	wt	Invasive	0.62468982630273	NA	1.3041502212654	NA	NA	1.47943037974684	1.31126520087808	1.39277559861835	NA	1.10485651214128
chr6:12289844-12290034@@EDN1_1==wt	wt	Invasive	0.464912280701754	NA	1.50093363502559	NA	NA	NA	1.48979426578636	0.439410893085225	NA	NA
chr6:12289864-12290054@@EDN1_1==wt	wt	Invasive	0.696060037523452	NA	0.630586153219432	NA	NA	NA	0.464590591771784	0.863833854423964	NA	1.32264072847682
chr6:12289884-12290074@@EDN1_1==wt	wt	Invasive	0.509615384615385	NA	1.07158538736142	0.510226426663163	1.01394996926278	0.671276761994062	1.71543706732157	0.529598622684508	NA	0.802212889678566
chr6:12289904-12290094@@EDN1_1==wt	wt	Invasive	NA	NA	1.2424882722694	NA	NA	NA	0.440730803628466	NA	NA	NA
chr6:12289924-12290114@@EDN1_1==wt	wt	Invasive	1.33554376657825	NA	0.909058290113188	1.88830162085976	NA	2.06772151898734	2.04338827136834	0.891376383115743	NA	NA
chr6:12289944-12290134@@EDN1_1==wt	wt	Invasive	NA	NA	1.03682915577426	NA	NA	NA	1.79666337172944	NA	NA	NA
chr6:12289964-12290154@@EDN1_1==wt	wt	Invasive	NA	NA	0.796127919138248	0.749381494309748	NA	NA	0.788192197249119	1.02289093144429	NA	NA
chr6:12289984-12290174@@EDN1_1==wt	wt	Invasive	4.07692307692308	NA	1.80638679583782	NA	NA	NA	NA	NA	NA	NA
chr6:12290004-12290194@@EDN1_1==wt	wt	Invasive	1.83861236802413	NA	1.5770043455727	1.77753168450843	NA	NA	3.8143247732209	2.48842573619811	NA	NA
chr6:12290024-12290214@@EDN1_1==wt	wt	Invasive	1.35897435897436	NA	0.68703022847264	NA	NA	NA	1.83577128122931	0.506463854043036	NA	NA
chr6:12290044-12290234@@EDN1_1==wt	wt	Invasive	NA	NA	0.632965723608939	NA	NA	NA	0.797419813216913	0.760931058757341	NA	NA
chr6:12290064-12290254@@EDN1_1==wt	wt	Invasive	0.524175824175824	NA	1.09177223924264	2.15354800238521	NA	NA	0.559473152374647	1.92456264536353	NA	NA
chr6:12290084-12290274@@EDN1_1==wt	wt	Invasive	3.3974358974359	NA	1.61284535342662	NA	NA	5.72114668652271	2.58310674212192	1.63855952778629	NA	NA
chr6:12290104-12290294@@EDN1_1==wt	wt	Invasive	1.49764521193093	1.24732442146925	1.2902762827413	1.65166024126352	3.79159437054174	1.46002185593298	1.76407620549785	2.36471252715058	NA	0.551731625230703
chr6:12290124-12290314@@EDN1_1==wt	wt	Invasive	NA	NA	0.725780409041981	1.01598837209302	NA	NA	1.41517678283446	1.1772895626057	NA	5.41096394407653
chr6:12290144-12290334@@EDN1_1==wt	wt	Invasive	0.728021978021978	2.34795646379387	1.22883455499171	NA	NA	1.20513197919733	2.48970974058195	1.55472624962048	NA	0.845743821676628
chr6:12290164-12290354@@EDN1_1==wt	wt	Invasive	NA	NA	1.22576246860423	NA	NA	NA	NA	NA	NA	NA
chr6:12290184-12290374@@EDN1_1==wt	wt	Invasive	NA	NA	1.2902762827413	NA	NA	NA	1.92318896128785	NA	NA	NA
chr6:12290204-12290394@@EDN1_1==wt	wt	Invasive	0.797658862876254	NA	1.10211099150819	0.639696382428941	NA	1.91455696202532	1.20199310080491	1.4856273051929	NA	1.67711552612215
chr6:12290224-12290414@@EDN1_1==wt	wt	Invasive	1.13247863247863	NA	1.16621125555464	NA	NA	NA	2.07912320139227	1.47558928286052	NA	2.56560430463576
chr6:12290244-12290434@@EDN1_1==wt	wt	Invasive	0.894934333958724	NA	1.15861543756362	NA	NA	NA	0.534219155913292	1.44435988004866	NA	NA
chr6:12290264-12290454@@EDN1_1==wt	wt	Invasive	3.11431623931624	NA	1.63434995813898	NA	NA	NA	NA	NA	NA	NA
chr6:12290284-12290474@@EDN1_1==wt	wt	Invasive	0.301994301994302	NA	1.47460146599006	1.97822074566261	NA	1.14301908180616	0.688903508521021	1.89583782976109	NA	NA
chr6:12290304-12290494@@EDN1_1==wt	wt	Invasive	1.11188811188811	NA	1.2636726480456	2.68137137377128	NA	0.707659029001762	0.499055363372163	0.973179911945985	NA	NA
chr6:12290324-12290514@@EDN1_1==wt	wt	Invasive	1.25904977375566	NA	1.3318980983136	NA	NA	NA	NA	1.60942958062565	NA	NA
chr6:12290344-12290534@@EDN1_1==wt	wt	Invasive	NA	NA	1.41315973824047	NA	NA	NA	NA	NA	NA	NA
chr6:12290364-12290554@@EDN1_1==wt	wt	Invasive	NA	NA	0.829463324619407	NA	NA	NA	NA	NA	NA	NA
chr6:12290384-12290574@@EDN1_1==wt	wt	Invasive	NA	NA	2.12516093627979	NA	NA	NA	NA	NA	NA	NA
chr6:12290404-12290594@@EDN1_1==wt	wt	Invasive	NA	NA	0.768021596869821	NA	NA	NA	4.08677654273668	NA	NA	NA
chr6:12290424-12290614@@EDN1_1==wt	wt	Invasive	NA	NA	0.983067643993371	NA	NA	NA	2.70448447681104	1.94988583806569	NA	NA
chr6:12290444-12290634@@EDN1_1==wt	wt	Invasive	NA	NA	1.79379873454278	NA	NA	NA	NA	0.891376383115743	NA	NA
chr6:12290464-12290654@@EDN1_1==wt	wt	Invasive	0.582417582417582	NA	1.2902762827413	2.06142568250758	NA	1.39549929676512	0.630378603977684	0.693292742423355	NA	0.591523178807947
chr6:12290484-12290674@@EDN1_1==wt	wt	Invasive	NA	NA	1.50260022800253	NA	NA	1.03270042194093	2.25829006817891	2.26220521472556	NA	NA
chr6:12290504-12290694@@EDN1_1==wt	wt	Invasive	1.45316070068545	NA	0.826285304218566	0.418184595409936	NA	0.419495283399178	0.875847202115167	0.773567084073375	NA	1.56698399558499
chr6:12290524-12290714@@EDN1_1==wt	wt	Invasive	NA	NA	1.49400411685835	NA	NA	NA	NA	NA	NA	NA
chr6:12290544-12290734@@EDN1_1==wt	wt	Invasive	1.40750915750916	NA	0.779837313744741	NA	NA	1.42416166999778	1.43395668166199	0.527788647897479	NA	NA
chr6:12290564-12290754@@EDN1_1==wt	wt	Invasive	1.06169871794872	NA	1.6247923560446	2.54206144128625	NA	NA	0.65563260043904	1.4180987913205	NA	NA
chr6:12290584-12290774@@EDN1_1==wt	wt	Invasive	2.01091476091476	NA	0.722793658387487	0.38465403387884	NA	0.788855049014942	0.498872324544593	0.678585404439616	0.658333333333333	0.679911699779249
chr6:12290604-12290794@@EDN1_1==wt	wt	Invasive	1.27403846153846	NA	1.05714225034567	1.15349320196093	NA	NA	0.682421889489237	0.732330395402551	0.374568965517241	0.364866407855675
chr6:12290624-12290814@@EDN1_1==wt	wt	Invasive	0.370629370629371	1.63066444000456	1.20001004073882	0.319615912208505	NA	1.35386528028933	1.06462246071292	0.762710446862429	NA	0.300632598596422
chr6:12290644-12290834@@EDN1_1==wt	wt	Invasive	1.33869115958668	NA	0.980609974883387	0.852527131782946	NA	NA	0.536273844974496	0.921374626778292	3.43478260869565	1.00878203282465
chr6:12290664-12290854@@EDN1_1==wt	wt	Invasive	0.393387314439946	NA	0.659800371856346	NA	NA	NA	0.710268650475626	0.27855511972367	NA	NA
chr6:12290684-12290874@@EDN1_1==wt	wt	Invasive	1.69043151969981	NA	0.955760209437999	NA	NA	0.689240506329114	2.25974702951322	0.857949768748902	NA	NA
chr6:12290704-12290894@@EDN1_1==wt	wt	Invasive	1.26190476190476	NA	0.978341357243403	0.555754323196184	NA	NA	0.838837738434062	1.76615799314156	NA	NA
chr6:12290724-12290914@@EDN1_1==wt	wt	Invasive	NA	NA	1.83505960212096	NA	NA	NA	NA	0.512541420291552	NA	NA
chr6:12290744-12290934@@EDN1_1==wt	wt	Invasive	0.843501326259947	NA	0.769638484442178	5.41860465116279	NA	NA	0.810756130738996	0.699118731855484	NA	NA
chr6:12290764-12290954@@EDN1_1==wt	wt	Invasive	0.494172494172494	NA	1.38099883387155	0.522105135658915	NA	0.802998648150424	0.709526024552799	1.04931443158043	NA	1.36134105960265
chr6:12290784-12290974@@EDN1_1==wt	wt	Invasive	1.34353146853147	NA	0.919100913733528	NA	NA	NA	0.614789913854313	1.04115684093437	NA	NA
chr6:12290804-12290994@@EDN1_1==wt	wt	Invasive	NA	NA	1.60172228202368	NA	NA	NA	NA	0.942801943680112	NA	NA
chr6:12290824-12291014@@EDN1_1==wt	wt	Invasive	1.81550480769231	NA	0.664300660421263	0.840509632358585	NA	NA	2.33940149768597	0.299342815225436	NA	NA
chr6:12290844-12291034@@EDN1_1==wt	wt	Invasive	NA	NA	1.19811369111692	NA	NA	NA	1.89719992127045	NA	NA	NA
chr6:12290864-12291054@@EDN1_1==wt	wt	Invasive	0.962606837606838	NA	0.792050787425352	NA	NA	NA	1.60744151988238	1.31378235571164	NA	0.949043414275202
chr6:12290884-12291074@@EDN1_1==wt	wt	Invasive	0.403655750190404	NA	0.925263913281589	0.950632394940841	NA	0.487818623200971	0.619108775209102	0.717374828877396	NA	0.869502462217694
chr6:12290904-12291094@@EDN1_1==wt	wt	Invasive	0.545169946332737	NA	0.476173390059289	NA	NA	1.26725437010247	0.663958093777948	0.504052121404735	NA	NA
chr6:12290924-12291114@@EDN1_1==wt	wt	Invasive	NA	NA	0.95072989254622	NA	NA	1.1358270516285	1.21009642508	1.26445245357711	NA	NA
chr6:12290944-12291134@@EDN1_1==wt	wt	Invasive	0.350360576923077	NA	1.08438113124003	NA	NA	1.23469387755102	0.412111920275968	0.909567737873207	NA	NA
chr6:12290964-12291154@@EDN1_1==wt	wt	Invasive	NA	NA	0.981731954259684	NA	NA	NA	0.415233980278059	0.987604515383919	NA	NA
chr6:12290984-12291174@@EDN1_1==wt	wt	Invasive	NA	NA	1.58519657593931	NA	NA	NA	NA	NA	NA	NA
chr6:12291004-12291194@@EDN1_1==wt	wt	Invasive	NA	NA	2.32249730893434	NA	NA	NA	NA	NA	NA	NA
chr6:12291024-12291214@@EDN1_1==wt	wt	Invasive	NA	NA	1.07523023561775	NA	NA	NA	NA	1.52276798782273	NA	NA
chr6:12291044-12291234@@EDN1_1==wt	wt	Invasive	2.78947368421053	NA	1.3318980983136	NA	NA	NA	NA	NA	NA	NA
chr6:12291064-12291254@@EDN1_1==wt	wt	Invasive	NA	NA	NA	NA	NA	NA	NA	NA	NA	NA
chr6:12291084-12291274@@EDN1_1==wt	wt	Invasive	NA	NA	NA	NA	NA	NA	NA	NA	NA	NA
chr6:12291104-12291294@@EDN1_1==wt	wt	Invasive	NA	NA	NA	NA	NA	NA	NA	NA	NA	NA
chr6:12572995-12573185@@EDN1_3==wt	wt	Invasive	NA	NA	1.38952830449063	NA	NA	NA	NA	NA	NA	NA
chr6:12573015-12573205@@EDN1_3==wt	wt	Invasive	NA	NA	NA	NA	NA	NA	NA	NA	NA	NA
chr6:12573035-12573225@@EDN1_3==wt	wt	Invasive	NA	NA	NA	NA	NA	NA	NA	NA	NA	NA
chr6:12573055-12573245@@EDN1_3==wt	wt	Invasive	NA	NA	NA	NA	NA	NA	NA	NA	NA	NA
chr6:12573075-12573265@@EDN1_3==wt	wt	Invasive	NA	NA	NA	NA	NA	NA	NA	NA	NA	NA
chr6:12573095-12573285@@EDN1_3==wt	wt	Invasive	NA	NA	NA	NA	NA	NA	NA	NA	NA	NA
chr6:12573115-12573305@@EDN1_3==wt	wt	Invasive	NA	NA	NA	NA	NA	NA	1.81634513010519	NA	NA	NA
chr6:12573135-12573325@@EDN1_3==wt	wt	Invasive	NA	NA	NA	NA	NA	NA	NA	NA	NA	NA
chr6:12573155-12573345@@EDN1_3==wt	wt	Invasive	NA	NA	NA	NA	NA	NA	NA	NA	NA	NA
chr6:12573175-12573365@@EDN1_3==wt	wt	Invasive	0.746478873239437	NA	0.82163819891545	0.886061137925991	NA	0.660192055870799	0.75317006119401	0.746472833151115	0.871724137931034	0.903813656085864
chr6:12573195-12573385@@EDN1_3==wt	wt	Invasive	NA	NA	0.697446639319621	NA	NA	NA	1.00166091733742	1.69454364498566	NA	NA
chr6:12573215-12573405@@EDN1_3==wt	wt	Invasive	NA	NA	0.800861141011841	NA	NA	NA	0.432717516289766	2.92482875709853	NA	2.89857093063785
chr6:12573235-12573425@@EDN1_3==wt	wt	Invasive	0.566239316239316	NA	1.15679942590599	NA	NA	2.49552597119162	1.44239172096589	0.441846051975476	NA	NA
chr6:12573255-12573445@@EDN1_3==wt	wt	Invasive	0.643724696356275	NA	0.7646081675504	NA	NA	NA	0.659379072441548	1.36889944549918	NA	NA
chr6:12573275-12573465@@EDN1_3==wt	wt	Invasive	0.830484330484331	NA	0.940826456165531	NA	NA	NA	0.778812058703344	0.948468672116958	NA	0.242825607064018
chr6:12573295-12573485@@EDN1_3==wt	wt	Invasive	0.913060897435898	NA	0.752661164932424	NA	NA	1.22284605961617	0.713441066284202	0.611024133587404	NA	NA
chr6:12573315-12573505@@EDN1_3==wt	wt	Invasive	NA	NA	0.685459275206315	NA	NA	NA	1.24651136379768	0.949150778317689	NA	NA
chr6:12573335-12573525@@EDN1_3==wt	wt	Invasive	1.07482517482517	NA	1.31395107692004	0.894815446981011	NA	NA	2.68651653870622	0.436498744309255	NA	0.882870416131264
chr6:12573355-12573545@@EDN1_3==wt	wt	Invasive	1.97051282051282	NA	1.93541442411195	4.12846068660022	NA	NA	1.45411848292496	0.271761092413336	NA	NA
chr6:12573375-12573565@@EDN1_3==wt	wt	Invasive	NA	NA	1.36195829844915	NA	NA	NA	NA	NA	NA	NA
chr6:12573395-12573585@@EDN1_3==wt	wt	Invasive	NA	NA	0.788502172786349	NA	NA	NA	NA	4.2711785024296	NA	NA
chr6:12573415-12573605@@EDN1_3==wt	wt	Invasive	0.728021978021978	NA	2.09113742375314	1.93076717455226	NA	NA	1.10649227909712	0.778428005803131	NA	2.97691068551996
chr6:12573435-12573625@@EDN1_3==wt	wt	Invasive	2.91208791208791	NA	4.90304987441694	NA	NA	NA	8.82404346943837	3.27711905557258	NA	NA
chr6:12573455-12573645@@EDN1_3==wt	wt	Invasive	4.52991452991453	NA	2.30406479060946	NA	NA	NA	32.3736808483455	22.8415198173409	NA	NA
chr6:12573475-12573665@@EDN1_3==wt	wt	Invasive	NA	NA	NA	NA	NA	NA	NA	NA	NA	NA
chr6:12573495-12573685@@EDN1_3==wt	wt	Invasive	3.83230769230769	NA	1.0035482199099	NA	NA	NA	1.10583365274051	1.28135355072888	NA	NA
chr6:12573515-12573705@@EDN1_3==wt	wt	Invasive	3.76331360946746	NA	0.720154204320725	NA	NA	1.70395569620253	2.04338827136834	1.44848662256308	NA	NA
chr6:12573535-12573725@@EDN1_3==wt	wt	Invasive	1.52884615384615	NA	0.64513814137065	NA	NA	NA	3.94585321367679	1.61369862460609	NA	NA
chr6:12573555-12573745@@EDN1_3==wt	wt	Invasive	NA	NA	1.20129171151776	NA	NA	NA	1.5926408585665	1.49723376851472	NA	NA
chr6:12573575-12573765@@EDN1_3==wt	wt	Invasive	NA	NA	0.524174739863653	NA	NA	NA	0.990733707330104	3.14007589506682	NA	NA
chr6:12573595-12573785@@EDN1_3==wt	wt	Invasive	0.566239316239316	NA	0.79298229876809	NA	NA	0.719688882110721	1.0658637616776	2.73856599631945	NA	NA
chr6:12573615-12573805@@EDN1_3==wt	wt	Invasive	NA	NA	0.411790303002542	NA	NA	NA	NA	0.632395406940223	NA	NA
chr6:12573635-12573825@@EDN1_3==wt	wt	Invasive	0.738253638253638	NA	1.46303293984474	0.566799649703221	NA	0.561132823893134	1.35598115703706	1.53012766226089	NA	0.857486403492545
chr6:12573655-12573845@@EDN1_3==wt	wt	Invasive	1.18016194331984	NA	0.662894237004704	0.414266410639357	NA	NA	1.60265746773987	1.42759498858381	NA	1.0254712175242
chr6:12573675-12573865@@EDN1_3==wt	wt	Invasive	0.67948717948718	NA	0.657624686042339	NA	NA	NA	1.00652880216934	0.624796530221315	NA	NA
chr6:12573695-12573885@@EDN1_3==wt	wt	Invasive	0.797658862876254	NA	0.851033292871921	NA	NA	NA	0.569487993391062	0.638242798590156	NA	NA
chr6:12573715-12573905@@EDN1_3==wt	wt	Invasive	NA	NA	0.875544620431596	NA	NA	NA	NA	2.47604550865484	NA	NA
chr6:12573735-12573925@@EDN1_3==wt	wt	Invasive	1.51752136752137	NA	0.774165769644779	0.806770025839793	NA	0.446729957805907	0.553645307037411	0.658403010255946	NA	NA
chr6:12573755-12573945@@EDN1_3==wt	wt	Invasive	NA	NA	1.06089383247618	NA	NA	NA	0.673116136450747	NA	NA	NA
chr6:12573775-12573965@@EDN1_3==wt	wt	Invasive	0.767732267732268	NA	1.1037303141522	NA	NA	NA	0.578823862135178	0.713966520456784	NA	1.59829989127212
chr6:12573795-12573985@@EDN1_3==wt	wt	Invasive	0.865384615384615	NA	0.975208818350982	NA	NA	0.332585895117541	1.65394250670755	0.687633209832144	NA	0.582174392935982
chr6:12573815-12574005@@EDN1_3==wt	wt	Invasive	0.898676592224979	NA	1.0035482199099	NA	NA	NA	1.19687823654616	1.75430458379162	NA	NA
chr6:12573835-12574025@@EDN1_3==wt	wt	Invasive	NA	NA	1.22576246860423	NA	NA	NA	NA	NA	NA	NA
chr6:12573855-12574045@@EDN1_3==wt	wt	Invasive	1.94139194139194	NA	0.796605357170715	0.549713515335356	NA	0.679775280898876	0.497003888872141	0.61344722995325	NA	1.63796909492274
chr6:12573875-12574065@@EDN1_3==wt	wt	Invasive	NA	NA	1.48662267359324	NA	NA	NA	2.3688059157326	0.706578840274674	NA	NA
chr6:12573895-12574085@@EDN1_3==wt	wt	Invasive	NA	NA	1.51919626838895	NA	NA	NA	0.746312134231106	0.947918914880547	NA	NA
chr6:12573915-12574105@@EDN1_3==wt	wt	Invasive	NA	NA	NA	NA	NA	NA	NA	NA	NA	NA
chr6:12573935-12574125@@EDN1_3==wt	wt	Invasive	NA	NA	NA	NA	NA	NA	NA	NA	NA	NA
chr6:12573955-12574145@@EDN1_3==wt	wt	Invasive	NA	NA	NA	NA	NA	NA	NA	NA	NA	NA
chr6:12573975-12574165@@EDN1_3==wt	wt	Invasive	NA	NA	1.84325183248757	NA	NA	NA	NA	NA	NA	NA
chr6:12573995-12574185@@EDN1_3==wt	wt	Invasive	NA	NA	NA	NA	NA	NA	NA	NA	NA	NA
chr6:90121320-90121510@@RRAGD_1==wt	wt	Proliferative	NA	NA	1.95114950073074	NA	NA	NA	NA	1.61369862460609	NA	NA
chr6:90121340-90121530@@RRAGD_1==wt	wt	Proliferative	4.98290598290598	NA	1.50532232986485	NA	NA	NA	NA	NA	NA	NA
chr6:90121360-90121550@@RRAGD_1==wt	wt	Proliferative	1.65018315018315	NA	0.762435985256222	NA	NA	NA	NA	0.688195001670242	NA	NA
chr6:90121380-90121570@@RRAGD_1==wt	wt	Proliferative	NA	NA	0.465099590290468	NA	NA	NA	0.689445099329607	1.30342773002774	NA	NA
chr6:90121400-90121590@@RRAGD_1==wt	wt	Proliferative	NA	NA	0.913945700275087	NA	NA	NA	NA	NA	NA	NA
chr6:90121420-90121610@@RRAGD_1==wt	wt	Proliferative	1.93820933165195	NA	0.943813206820024	NA	NA	4.22184355728659	1.26979783982467	0.671389262923716	1.53896103896104	1.19867549668874
chr6:90121440-90121630@@RRAGD_1==wt	wt	Proliferative	0.482793522267207	NA	1.46104814369235	0.677325581395349	NA	NA	1.22236586522533	0.623208064466515	1.31666666666667	NA
chr6:90121460-90121650@@RRAGD_1==wt	wt	Proliferative	0.317682317682318	NA	1.08895657905117	0.461157842652152	NA	NA	1.67354424035145	0.739242433112815	NA	0.764900662251656
chr6:90121480-90121670@@RRAGD_1==wt	wt	Proliferative	0.924418604651163	NA	0.865957236739127	0.436397690026534	NA	0.792004760359191	0.945156968154285	1.85703413149113	NA	0.821559970566593
chr6:90121500-90121690@@RRAGD_1==wt	wt	Proliferative	1.13814102564103	1.1872201876886	1.19888171271379	1.48259043927649	NA	1.26895054459818	1.30262508133741	0.744972994609814	NA	4.14946110894689
chr6:90121520-90121710@@RRAGD_1==wt	wt	Proliferative	0.863754889178618	1.09573985636014	0.981228071306257	NA	1.15732078287321	1.03890687861839	1.98282272752933	1.14876995110847	NA	1.30701472384749
chr6:90121540-90121730@@RRAGD_1==wt	wt	Proliferative	NA	NA	NA	NA	NA	NA	NA	NA	NA	NA
chr6:90121560-90121750@@RRAGD_1==wt	wt	Proliferative	NA	NA	1.2902762827413	NA	NA	NA	NA	NA	NA	NA
chr6:90121580-90121770@@RRAGD_1==wt	wt	Proliferative	1.54261954261954	NA	0.834884653538488	1.062471500228	NA	NA	1.45181911783495	0.677271271485001	NA	NA
chr6:90121600-90121790@@RRAGD_1==wt	wt	Proliferative	NA	NA	1.06341451874283	NA	NA	NA	0.529858183211959	NA	NA	NA
chr6:90121620-90121810@@RRAGD_1==wt	wt	Proliferative	1.58547008547009	NA	1.37263434334181	NA	NA	NA	NA	NA	NA	NA
chr6:90121640-90121830@@RRAGD_1==wt	wt	Proliferative	1.01923076923077	NA	1.31252242554718	NA	NA	1.09403254972875	0.624412000418133	3.28477985336483	NA	NA
chr6:90121660-90121850@@RRAGD_1==wt	wt	Proliferative	NA	NA	2.12357971534505	2.85981912144703	NA	NA	1.24441638671567	2.16289857667791	NA	NA
chr6:90121680-90121870@@RRAGD_1==wt	wt	Proliferative	NA	NA	6.70943667025476	NA	NA	NA	NA	NA	NA	NA
chr6:90121700-90121890@@RRAGD_1==wt	wt	Proliferative	NA	NA	NA	NA	NA	NA	NA	NA	NA	NA
chr6:90121720-90121910@@RRAGD_1==wt	wt	Proliferative	NA	NA	3.50955148905633	2.60093023255814	NA	NA	2.2774606120514	NA	NA	NA
chr6:90121740-90121930@@RRAGD_1==wt	wt	Proliferative	1.20797720797721	NA	1.68874395829376	1.4608983128135	NA	NA	0.337401572155763	1.30969775589374	NA	NA
chr6:90121760-90121950@@RRAGD_1==wt	wt	Proliferative	NA	NA	NA	NA	NA	NA	NA	NA	NA	NA
chr6:90121780-90121970@@RRAGD_1==wt	wt	Proliferative	NA	NA	NA	NA	NA	NA	NA	NA	NA	NA
chr6:90121800-90121990@@RRAGD_1==wt	wt	Proliferative	2.85384615384615	NA	5.8903917255581	10.366026289181	NA	NA	NA	1.11422047889468	NA	NA
chr6:90121820-90122010@@RRAGD_1==wt	wt	Proliferative	1.33774038461538	1.96367771306535	4.48582034747442	3.40983844091864	NA	1.51113245931284	1.61410502108087	1.11422047889468	NA	2.27300267718754
chr6:90121840-90122030@@RRAGD_1==wt	wt	Proliferative	2.07621082621083	NA	9.70932902762828	8.48914728682171	NA	1.26907775768535	3.8189037945573	1.79867020164427	NA	1.21329070564056
chr6:90121860-90122050@@RRAGD_1==wt	wt	Proliferative	NA	NA	9.2596297937905	5.20611035111719	NA	NA	2.81609812188578	NA	NA	NA
chr6:90121880-90122070@@RRAGD_1==wt	wt	Proliferative	NA	NA	NA	NA	NA	NA	NA	NA	NA	NA
chr6:90121900-90122090@@RRAGD_1==wt	wt	Proliferative	2.13553113553114	NA	9.62476362261077	8.9821914938194	NA	10.8810654008439	3.8864443592692	3.99262338270593	NA	NA
chr6:90121920-90122110@@RRAGD_1==wt	wt	Proliferative	9.34294871794872	2.86006219458019	10.9177223924264	10.6188772467842	3.6966610073571	5.9563994374121	5.43377198586091	6.11936961424696	NA	1.89762240799045
chr6:90121940-90122130@@RRAGD_1==wt	wt	Proliferative	4.68014128728414	1.92087960906264	7.75666090903781	9.38804759329367	2.49820630006389	3.2870705244123	3.84013380257152	4.01553484276978	1.05803571428571	1.79387417218543
chr6:90121960-90122150@@RRAGD_1==wt	wt	Proliferative	1.30461538461538	NA	4.43046675399121	6.92014569907537	NA	5.27429563086974	2.85376426513681	1.8510436988089	NA	2.89421872203329
chr6:90121980-90122170@@RRAGD_1==wt	wt	Proliferative	1.86120401337793	NA	2.80301399354144	6.47741245656242	NA	NA	NA	1.81989344886131	NA	NA
chr6:90122000-90122190@@RRAGD_1==wt	wt	Proliferative	1.32943143812709	NA	0.917825397001543	0.707584112522976	NA	NA	1.50358409700686	1.25603035802673	NA	1.4023178807947
chr6:90122020-90122210@@RRAGD_1==wt	wt	Proliferative	NA	NA	1.04214622836797	1.29676008745776	NA	3.01616358325219	1.58293245275231	1.45705754932381	NA	NA
chr6:90122040-90122230@@RRAGD_1==wt	wt	Proliferative	0.905982905982906	NA	1.37775264089325	NA	NA	1.45656490444279	0.905030099429576	1.28900016185855	NA	4.09986754966887
chr6:90122060-90122250@@RRAGD_1==wt	wt	Proliferative	0.978461538461538	NA	1.59525067684379	NA	NA	NA	2.18307936146188	2.1380987567979	NA	NA
chr6:90122080-90122270@@RRAGD_1==wt	wt	Proliferative	1.14079040225829	NA	1.18327776173348	0.38767252788807	NA	1.16862567811935	1.34248580089899	0.955046124766867	NA	1.44329470198676
chr6:90122100-90122290@@RRAGD_1==wt	wt	Proliferative	NA	NA	1.91887242048706	1.82935798052077	NA	1.44412296564195	0.631904944423151	0.907293818528524	NA	2.54966887417219
chr6:90122120-90122310@@RRAGD_1==wt	wt	Proliferative	2.98219373219373	NA	2.0294970697285	0.86547157622739	NA	1.77670886075949	2.06422281844896	1.72332767402377	NA	1.99500406645754
chr6:90122140-90122330@@RRAGD_1==wt	wt	Proliferative	1.50202429149798	NA	2.5805525654826	NA	NA	NA	0.836169113603413	1.18688703186607	NA	NA
chr6:90122160-90122350@@RRAGD_1==wt	wt	Proliferative	0.876180836707153	1.5710574774231	1.7516995891521	0.861235176343755	NA	NA	4.26131252723712	1.06843059620038	NA	1.16556291390728
chr6:90122180-90122370@@RRAGD_1==wt	wt	Proliferative	2.8136511375948	NA	1.61575138109046	1.00886933445073	NA	NA	1.8778307310688	1.47161195325712	NA	0.526383251442
chr6:90122200-90122390@@RRAGD_1==wt	wt	Proliferative	1.79578754578755	NA	2.18514531754575	2.30145036259065	NA	NA	2.22040907348688	1.80301132039321	NA	NA
chr6:90122220-90122410@@RRAGD_1==wt	wt	Proliferative	0.663685152057245	NA	2.21538003263129	NA	NA	NA	0.93814095672578	0.869635495722676	NA	NA
chr6:90122240-90122430@@RRAGD_1==wt	wt	Proliferative	0.611538461538461	NA	0.965386571259677	0.480787463052814	NA	0.99297361081313	0.937147163339418	0.915927003837151	NA	0.715151025682442
chr6:90122260-90122450@@RRAGD_1==wt	wt	Proliferative	0.896923076923077	NA	1.95716065359635	2.8006271230729	NA	1.52375048936448	0.902114409676259	0.666234925524653	NA	1.74634854395355
chr6:90122280-90122470@@RRAGD_1==wt	wt	Proliferative	2.59440559440559	NA	1.47909720216686	NA	NA	1.3381745502998	3.7350354037643	0.950019566215463	NA	1.17439293598234
chr6:90122300-90122490@@RRAGD_1==wt	wt	Proliferative	NA	NA	0.64513814137065	NA	NA	NA	NA	NA	NA	NA
chr6:90122320-90122510@@RRAGD_1==wt	wt	Proliferative	0.708279009126467	NA	0.995543121709023	0.430921182072168	NA	0.598457540447649	1.8149299800233	1.77094645652134	NA	NA
chr6:90122340-90122530@@RRAGD_1==wt	wt	Proliferative	1.22307692307692	NA	0.942106492160314	1.64851728805217	NA	0.981442792183851	3.53829425401988	1.17912652620893	NA	NA
chr6:90122360-90122550@@RRAGD_1==wt	wt	Proliferative	1.68842268842269	1.06973924959905	1.40525139704498	1.3591219587075	NA	1.13237044249702	1.69306378643289	1.33325527389107	NA	NA
chr6:90122380-90122570@@RRAGD_1==wt	wt	Proliferative	1.85552268244576	NA	1.43478722640832	1.19931782945736	NA	0.703729045501197	1.02223557401787	0.913460032246989	NA	NA
chr6:90122400-90122590@@RRAGD_1==wt	wt	Proliferative	1.50997150997151	NA	1.16739282724213	NA	NA	NA	1.07607001405392	0.610168357489943	NA	NA
chr6:90122420-90122610@@RRAGD_1==wt	wt	Proliferative	0.910801963993453	NA	1.22655893544543	NA	NA	NA	1.64656589151357	1.37369648082906	NA	1.34093696345352
chr6:90122440-90122630@@RRAGD_1==wt	wt	Proliferative	0.890756302521008	NA	0.83010781826713	1.19992410690085	NA	0.481374321880651	1.77208125718666	0.883417665409352	NA	0.842732659463228
chr6:90122460-90122650@@RRAGD_1==wt	wt	Proliferative	1.63963210702341	NA	1.44907951754023	1.13929636255218	NA	3.36244066455696	2.70448447681104	2.28067004273754	2.37	NA
chr6:90122480-90122670@@RRAGD_1==wt	wt	Proliferative	0.976405946994182	0.923672267663174	1.37442473596356	1.23031120098865	NA	1.4510326449034	1.53276714207904	1.78442828574862	NA	1.27740986019132
chr6:90122500-90122690@@RRAGD_1==wt	wt	Proliferative	2.57234432234432	NA	1.64216981439802	0.771740662438337	NA	1.68931496649293	1.29391022027822	1.44193238445194	NA	0.341887417218543
chr6:90122520-90122710@@RRAGD_1==wt	wt	Proliferative	1.86273209549072	NA	1.4932410912624	NA	NA	2.16510392248789	1.1040529222208	1.34806922137875	NA	2.34569536423841
chr6:90122540-90122730@@RRAGD_1==wt	wt	Proliferative	NA	NA	1.22353785432365	1.15223202352312	NA	1.68279480346436	1.8472736075528	0.747700584521429	NA	NA
chr6:90122560-90122750@@RRAGD_1==wt	wt	Proliferative	0.800824175824176	NA	0.541916038751346	NA	NA	NA	1.05317490737192	NA	NA	NA
chr6:90122580-90122770@@RRAGD_1==wt	wt	Proliferative	0.752053771471247	NA	0.977482032379772	0.755320648343904	NA	NA	1.14260050052984	1.31084762222903	NA	0.810794701986755
chr6:90122600-90122790@@RRAGD_1==wt	wt	Proliferative	NA	NA	1.00747600159252	NA	NA	NA	0.689445099329607	0.714782948724888	NA	NA
chr6:90122620-90122810@@RRAGD_1==wt	wt	Proliferative	NA	NA	0.453340315557754	NA	NA	NA	2.43603935096461	NA	NA	NA
chr6:90122640-90122830@@RRAGD_1==wt	wt	Proliferative	0.624018838304553	NA	0.770314198651522	NA	NA	NA	1.44239172096589	2.26823454632131	NA	2.21557433203928
chr6:90122660-90122850@@RRAGD_1==wt	wt	Proliferative	NA	NA	NA	NA	NA	NA	NA	NA	NA	NA
chr6:90122680-90122870@@RRAGD_1==wt	wt	Proliferative	0.911943319838057	NA	1.44558731677497	0.752583979328166	NA	0.633784373635967	NA	0.806849312303043	NA	NA
chr6:90122700-90122890@@RRAGD_1==wt	wt	Proliferative	1.9552590266876	NA	0.921625916243785	0.670874861572536	NA	NA	1.77249131879888	1.32209743391234	NA	0.814569536423841
chr6:90122720-90122910@@RRAGD_1==wt	wt	Proliferative	NA	NA	0.893268195743976	NA	NA	NA	0.820183527608054	8.25834002004291	NA	NA
chr6:90122740-90122930@@RRAGD_1==wt	wt	Proliferative	0.777834008097166	NA	1.20230289982712	NA	NA	0.9453125	0.608509007282484	0.992352614015573	NA	0.630707563611014
chr6:90122760-90122950@@RRAGD_1==wt	wt	Proliferative	NA	NA	1.23417731392646	NA	NA	NA	NA	NA	NA	NA
chr6:90122780-90122970@@RRAGD_1==wt	wt	Proliferative	NA	NA	0.720154204320725	NA	NA	NA	0.701704080469891	0.873307942917451	NA	NA
chr6:90122800-90122990@@RRAGD_1==wt	wt	Proliferative	0.336445108289769	NA	0.898414596871719	0.575308641975309	NA	NA	0.871188161950906	0.8380461721601	NA	1.60927152317881
chr6:90122820-90123010@@RRAGD_1==wt	wt	Proliferative	NA	NA	1.42261231174041	NA	NA	NA	1.21958324374351	1.27727713434268	NA	1.19470198675497
chr6:90122840-90123030@@RRAGD_1==wt	wt	Proliferative	NA	NA	NA	NA	NA	NA	NA	NA	NA	NA
chr6:90122860-90123050@@RRAGD_1==wt	wt	Proliferative	1.35897435897436	NA	0.792274910455184	NA	NA	NA	3.98883636415258	1.09358676632255	NA	NA
chr6:90122880-90123070@@RRAGD_1==wt	wt	Proliferative	NA	NA	1.0035482199099	NA	NA	NA	0.596188577999233	1.89417481412095	NA	NA
chr6:90122900-90123090@@RRAGD_1==wt	wt	Proliferative	1.58084772370487	NA	0.48743770681338	NA	NA	NA	0.372863165963971	0.773132577192226	NA	NA
chr6:90122920-90123110@@RRAGD_1==wt	wt	Proliferative	NA	NA	0.706256491605764	NA	NA	NA	0.677845289634242	1.44300684971606	NA	NA
chr6:90122940-90123130@@RRAGD_1==wt	wt	Proliferative	NA	NA	0.5734561256628	NA	NA	NA	NA	NA	NA	NA
chr6:90122960-90123150@@RRAGD_1==wt	wt	Proliferative	0.993096646942801	NA	0.818223984177409	NA	NA	1.96561181434599	0.304504918870576	0.371406826298226	NA	NA
chr6:90122980-90123170@@RRAGD_1==wt	wt	Proliferative	1.49487179487179	NA	1.12899174739864	NA	NA	NA	0.781295515523189	0.580323166090978	NA	1.03200883002208
chr6:90123000-90123190@@RRAGD_1==wt	wt	Proliferative	NA	NA	1.05986980368035	NA	NA	NA	1.01501639623525	0.61901137716371	NA	NA
chr6:90123020-90123210@@RRAGD_1==wt	wt	Proliferative	1.41655801825293	NA	0.629403064751853	NA	NA	0.806996052810671	1.11669036461875	2.10863230414477	NA	NA
chr6:90123040-90123230@@RRAGD_1==wt	wt	Proliferative	NA	NA	0.76002575558734	NA	NA	NA	0.921528043950428	0.247604550865484	NA	2.06523178807947
chr6:90123060-90123250@@RRAGD_1==wt	wt	Proliferative	0.988344988344988	NA	0.635509213887506	NA	NA	1.98788042014543	1.51399982058831	2.20473413908947	NA	NA
chr6:90123080-90123270@@RRAGD_1==wt	wt	Proliferative	0.666420118343195	NA	1.17080625656155	NA	NA	NA	0.798612365280548	0.396586950115055	NA	NA
chr6:90123100-90123290@@RRAGD_1==wt	wt	Proliferative	NA	NA	0.967707212055974	NA	NA	NA	1.5689173105243	2.81487278878656	NA	NA
chr6:90123120-90123310@@RRAGD_1==wt	wt	Proliferative	NA	NA	NA	NA	NA	NA	NA	NA	NA	NA
chr7:93930341-93930531@@COL1A2_1==wt	wt	Invasive	5.88241758241758	NA	1.12899174739864	0.69785059901339	NA	3.01640402996642	0.412111920275968	2.20570176434253	NA	NA
chr7:93930361-93930551@@COL1A2_1==wt	wt	Invasive	6.37019230769231	NA	2.90312163616792	NA	NA	NA	2.96275056198398	1.14433454589183	NA	NA
chr7:93930381-93930571@@COL1A2_1==wt	wt	Invasive	0.873626373626374	NA	1.18123885039696	0.890381045965717	NA	1.42780519201888	0.733419519135197	2.94607448656898	NA	2.56029249448124
chr7:93930401-93930591@@COL1A2_1==wt	wt	Invasive	7.25452488687783	1.23654507461704	1.32378995242289	1.64200140944327	NA	1.79124651362369	3.40632621109458	2.94607448656898	NA	1.10890360559235
chr7:93930421-93930611@@COL1A2_1==wt	wt	Invasive	20.5774428274428	6.86028431808085	1.07744720517572	1.30344441780548	6.90618437986859	1.69873417721519	2.33405205756298	0.840729997711439	21.0349397590361	3.01045240564909
chr7:93930441-93930631@@COL1A2_1==wt	wt	Invasive	5.47836538461539	NA	1.13292551655334	NA	NA	NA	1.65143399936674	2.56755153832252	NA	NA
chr7:93930461-93930651@@COL1A2_1==wt	wt	Invasive	5.58361204013378	NA	1.58519657593931	NA	NA	2.34533227848101	1.35224223840552	NA	NA	NA
chr7:93930481-93930671@@COL1A2_1==wt	wt	Invasive	7.58760683760684	NA	1.88100518327346	NA	NA	1.73886820551005	2.11550785741663	1.66477648023087	3.36911764705882	1.72477600311648
chr7:93930501-93930691@@COL1A2_1==wt	wt	Invasive	1.55432692307692	NA	1.1203374552583	0.845830969937606	NA	0.79948532480178	0.845357785181472	0.826482223355943	NA	0.73482764476142
chr7:93930521-93930711@@COL1A2_1==wt	wt	Invasive	2.83612040133779	NA	0.47205229856389	NA	NA	NA	NA	1.37420525730344	NA	NA
chr7:93930541-93930731@@COL1A2_1==wt	wt	Invasive	NA	NA	1.41615689569167	3.74456418982795	NA	NA	1.04521139200427	0.896220819980502	NA	NA
chr7:93930561-93930751@@COL1A2_1==wt	wt	Invasive	NA	NA	1.05868823199286	NA	NA	NA	2.71754961921109	NA	NA	NA
chr7:93930581-93930771@@COL1A2_1==wt	wt	Invasive	0.896923076923077	NA	1.07677732948195	0.857620880040154	NA	0.748149951314508	0.754481823274464	0.797096188747731	NA	NA
chr7:93930601-93930791@@COL1A2_1==wt	wt	Invasive	NA	NA	1.22053161880934	NA	NA	NA	0.57094672288233	NA	NA	NA
chr7:93930621-93930811@@COL1A2_1==wt	wt	Invasive	0.922161172161172	NA	1.47460146599006	1.37946162364767	NA	0.774101950051317	0.883627360591715	0.831148249121436	NA	0.513550326429008
chr7:93930641-93930831@@COL1A2_1==wt	wt	Invasive	2.46314102564103	NA	1.24065027186663	NA	NA	NA	2.5001456496742	NA	NA	NA
chr7:93930661-93930851@@COL1A2_1==wt	wt	Invasive	0.548816568047337	NA	0.944991080317571	2.13691451031772	NA	NA	0.266287702332164	2.15987354370353	NA	NA
chr7:93930681-93930871@@COL1A2_1==wt	wt	Invasive	0.854838709677419	NA	1.11555136945341	0.827842377260982	NA	1.20113257828115	1.21464565976075	0.867919109875855	NA	NA
chr7:93930701-93930891@@COL1A2_1==wt	wt	Invasive	1.13247863247863	NA	2.65029722941456	NA	NA	NA	1.3050210808739	NA	NA	NA
chr7:93930721-93930911@@COL1A2_1==wt	wt	Invasive	0.563259109311741	NA	0.860184188494199	1.1754645010459	NA	0.90196905766526	0.694484902687279	0.321885916125129	NA	0.786934837707465
chr7:93930741-93930931@@COL1A2_1==wt	wt	Invasive	NA	NA	0.7168201570785	NA	NA	NA	NA	NA	NA	NA
chr7:93930761-93930951@@COL1A2_1==wt	wt	Invasive	0.926573426573427	NA	0.860184188494199	NA	NA	NA	0.588731314679954	NA	NA	NA
chr7:93930781-93930971@@COL1A2_1==wt	wt	Invasive	0.936590436590437	NA	1.10259973252438	NA	NA	NA	1.37477960904561	0.879189596627832	NA	NA
chr7:93930801-93930991@@COL1A2_1==wt	wt	Invasive	0.627218934911243	NA	0.741538093529482	NA	NA	NA	0.446454580298965	0.795871770639056	NA	NA
chr7:93930821-93931011@@COL1A2_1==wt	wt	Invasive	0.668348045397226	NA	1.48740182593789	NA	NA	1.85839662447257	1.10262833780503	2.61470405713951	NA	NA
chr7:93930841-93931031@@COL1A2_1==wt	wt	Invasive	NA	NA	1.69579168588856	NA	NA	NA	0.714327328478344	0.85954151229018	NA	NA
chr7:93930861-93931051@@COL1A2_1==wt	wt	Invasive	NA	NA	NA	NA	NA	NA	NA	NA	NA	NA
chr7:93930881-93931071@@COL1A2_1==wt	wt	Invasive	NA	NA	NA	NA	NA	NA	NA	NA	NA	NA
chr7:93930901-93931091@@COL1A2_1==wt	wt	Invasive	NA	NA	NA	NA	NA	NA	NA	NA	NA	NA
chr7:93930921-93931111@@COL1A2_1==wt	wt	Invasive	NA	NA	NA	NA	NA	NA	NA	NA	NA	NA
chr7:93930941-93931131@@COL1A2_1==wt	wt	Invasive	NA	NA	NA	NA	NA	NA	NA	NA	NA	NA
chr7:93930961-93931151@@COL1A2_1==wt	wt	Invasive	NA	NA	NA	NA	NA	NA	NA	NA	NA	NA
chr7:93930981-93931171@@COL1A2_1==wt	wt	Invasive	NA	NA	NA	NA	NA	NA	NA	NA	NA	NA
chr7:93931001-93931191@@COL1A2_1==wt	wt	Invasive	NA	NA	NA	NA	NA	NA	NA	NA	NA	NA
chr7:93931021-93931211@@COL1A2_1==wt	wt	Invasive	NA	NA	2.11136118994031	NA	NA	NA	NA	NA	NA	NA
chr7:93931041-93931231@@COL1A2_1==wt	wt	Invasive	1.01923076923077	NA	0.874058127018299	1.68967241810453	NA	NA	0.795164666686322	2.14273169018207	NA	NA
chr7:93931061-93931251@@COL1A2_1==wt	wt	Invasive	0.546016483516483	NA	0.849431886138022	0.526808785529716	NA	0.607376691401135	1.381601265293	0.89649923589227	NA	2.13245033112583
chr7:93931081-93931271@@COL1A2_1==wt	wt	Invasive	1.76361279170268	NA	1.322266603801	1.44794669741816	NA	0.33724306120079	1.44680270482205	0.572443548789927	1.01046511627907	NA
chr7:93931101-93931291@@COL1A2_1==wt	wt	Invasive	NA	NA	0.961382328317046	NA	NA	NA	1.39333077807589	NA	NA	NA
chr7:93931121-93931311@@COL1A2_1==wt	wt	Invasive	NA	NA	0.578399712952996	NA	NA	NA	NA	NA	NA	NA
chr7:93931141-93931331@@COL1A2_1==wt	wt	Invasive	NA	NA	0.527840297485077	NA	NA	NA	NA	NA	NA	NA
chr7:93931161-93931351@@COL1A2_1==wt	wt	Invasive	NA	NA	NA	NA	NA	NA	NA	2.02585541617214	NA	NA
chr7:93931181-93931371@@COL1A2_1==wt	wt	Invasive	NA	NA	0.322569070685325	NA	NA	NA	1.36842291476251	3.17124290146947	NA	NA
chr7:93931201-93931391@@COL1A2_1==wt	wt	Invasive	NA	NA	1.20963401506997	NA	NA	NA	NA	NA	NA	NA
chr7:93931221-93931411@@COL1A2_1==wt	wt	Invasive	NA	NA	NA	NA	NA	NA	NA	NA	NA	NA
chr7:93931241-93931431@@COL1A2_1==wt	wt	Invasive	NA	NA	1.8637324084041	NA	NA	NA	NA	NA	NA	NA
chr7:93931261-93931451@@COL1A2_1==wt	wt	Invasive	1.12466843501326	NA	1.47844157397441	NA	NA	NA	0.867780384971347	0.489169966344005	NA	NA
chr7:93931281-93931471@@COL1A2_1==wt	wt	Invasive	NA	NA	0.834884653538488	NA	NA	NA	NA	NA	NA	NA
chr7:93931301-93931491@@COL1A2_1==wt	wt	Invasive	NA	NA	NA	NA	NA	NA	NA	NA	NA	NA
chr7:93931321-93931511@@COL1A2_1==wt	wt	Invasive	1.42692307692308	NA	0.864759636305339	NA	NA	NA	1.27380048085299	1.34574681217149	NA	NA
chr7:93931341-93931531@@COL1A2_1==wt	wt	Invasive	0.815384615384615	NA	1.69859156208981	NA	NA	0.551392405063291	NA	0.545968034658392	NA	2.4476821192053
chr7:93931361-93931551@@COL1A2_1==wt	wt	Invasive	1.12376725838264	NA	1.13203485183906	NA	NA	NA	0.633778180424405	0.582433432149491	NA	1.26229508196721
chr7:93931381-93931571@@COL1A2_1==wt	wt	Invasive	0.39454094292804	NA	1.32453140529195	0.767236056801811	NA	2.16510392248789	0.569833766307511	0.935394969936273	NA	NA
chr7:93931401-93931591@@COL1A2_1==wt	wt	Invasive	0.377492877492877	NA	1.20791822214079	0.384298202210127	NA	NA	1.26154138286313	0.705332229759017	NA	1.14937454010302
chr7:93931421-93931611@@COL1A2_1==wt	wt	Invasive	NA	NA	0.904869081402989	NA	NA	NA	0.898881797123669	0.435999317828352	NA	NA
chr7:100659924-100660114@@SERPINE1_1==wt	wt	Invasive	NA	NA	NA	NA	NA	NA	NA	NA	NA	NA
chr7:100659944-100660134@@SERPINE1_1==wt	wt	Invasive	0.751012145748988	NA	4.40844396603277	5.64437984496124	NA	NA	0.879172096588731	2.41945018274273	NA	NA
chr7:100659964-100660154@@SERPINE1_1==wt	wt	Invasive	1.75534188034188	NA	3.48723319659811	1.90383406662476	NA	NA	1.79055523981972	1.5176451350462	NA	1.3112582781457
chr7:100659984-100660174@@SERPINE1_1==wt	wt	Invasive	0.284436493738819	NA	2.49863026181648	NA	NA	NA	0.884666922192411	0.668532287336807	NA	2.15659492273731
chr7:100660004-100660194@@SERPINE1_1==wt	wt	Invasive	0.356730769230769	NA	1.24158661169446	NA	NA	NA	1.03791150291725	1.20265067563235	NA	NA
chr7:100660024-100660214@@SERPINE1_1==wt	wt	Invasive	1.18910256410256	NA	2.01408980720593	NA	NA	1.50429475587703	1.57976236105788	2.34782172338521	NA	NA
chr7:100660044-100660234@@SERPINE1_1==wt	wt	Invasive	1.17470664928292	2.72292365984059	1.48754992927613	0.626945992696521	3.46848201585044	0.584562954085836	1.55334493027096	0.995546108361517	NA	1.09911401467693
chr7:100660064-100660254@@SERPINE1_1==wt	wt	Invasive	2.80050323508267	NA	0.937215608359352	0.314512707778935	NA	NA	1.2363357608279	1.205177252682	NA	1.66830185593983
chr7:100660084-100660274@@SERPINE1_1==wt	wt	Invasive	0.529678982434888	NA	1.16909011253908	1.5766842263052	NA	2.492097349465	0.924405743823441	0.886451651717313	NA	0.693659914296845
chr7:100660104-100660294@@SERPINE1_1==wt	wt	Invasive	NA	NA	0.946202607343619	NA	NA	NA	1.24133105683125	1.27628891218845	NA	3.31456953642384
chr7:100660124-100660314@@SERPINE1_1==wt	wt	Invasive	NA	NA	0.492650944319405	NA	NA	NA	0.747906818278608	NA	NA	NA
chr7:100660144-100660334@@SERPINE1_1==wt	wt	Invasive	NA	NA	NA	NA	NA	NA	NA	NA	NA	NA
chr7:100660164-100660354@@SERPINE1_1==wt	wt	Invasive	NA	NA	NA	NA	NA	NA	NA	NA	NA	NA
chr7:100660184-100660374@@SERPINE1_1==wt	wt	Invasive	NA	NA	NA	NA	NA	NA	NA	NA	NA	NA
chr7:100660204-100660394@@SERPINE1_1==wt	wt	Invasive	NA	NA	NA	NA	NA	NA	NA	NA	NA	NA
chr7:100660224-100660414@@SERPINE1_1==wt	wt	Invasive	NA	NA	NA	NA	NA	NA	NA	NA	NA	NA
chr7:100660244-100660434@@SERPINE1_1==wt	wt	Invasive	NA	NA	NA	NA	NA	NA	NA	NA	NA	NA
chr7:100660264-100660454@@SERPINE1_1==wt	wt	Invasive	NA	NA	NA	NA	NA	NA	NA	NA	NA	NA
chr7:100660284-100660474@@SERPINE1_1==wt	wt	Invasive	NA	NA	NA	NA	NA	NA	NA	NA	NA	NA
chr7:100660304-100660494@@SERPINE1_1==wt	wt	Invasive	1.38089330024814	NA	1.35909101782084	0.650232558139535	NA	1.28980679546969	3.04926670835771	1.12888127466961	NA	1.82119205298013
chr7:100660324-100660514@@SERPINE1_1==wt	wt	Invasive	NA	NA	2.13702009329028	NA	NA	NA	2.98873960200139	0.542053205948762	NA	NA
chr7:100660344-100660534@@SERPINE1_1==wt	wt	Invasive	3.9468085106383	NA	1.91237377620585	NA	NA	NA	1.44239172096589	1.0983030434819	NA	1.27930754037411
chr7:100660364-100660554@@SERPINE1_1==wt	wt	Invasive	1.80549450549451	NA	1.34930853097129	3.17560926179257	1.12867883995704	1.34313534566699	0.895022555060884	1.14850418593759	NA	1.53447961601555
chr7:100660384-100660574@@SERPINE1_1==wt	wt	Invasive	0.88102998696219	1.22292024800572	1.33896595378814	NA	NA	1.03173347398031	1.6560793833312	0.735076010381906	NA	1.38199443324695
chr7:100660404-100660594@@SERPINE1_1==wt	wt	Invasive	0.713461538461538	0.904068476026159	0.954153889758272	1.12318415738388	1.20622166102279	1.0143793026871	1.53517715330872	0.576657967147246	NA	1.45695364238411
chr7:100660424-100660614@@SERPINE1_1==wt	wt	Invasive	1.09763313609467	NA	0.98772874058127	0.460892809409249	NA	0.273508137432188	0.984489587325923	0.831243849334125	NA	1.22484092974938
chr7:100660444-100660634@@SERPINE1_1==wt	wt	Invasive	0.896027049873204	NA	0.0650959732474076	0.0592683035402001	NA	0.608967515632149	0.990558169819947	0.691353670639469	NA	0.634665777311925
chr7:100660464-100660654@@SERPINE1_1==wt	wt	Invasive	1.26190476190476	NA	1.5109814363681	0.895178838569292	NA	0.583484026522001	0.943278395298326	1.18319603235006	0.999397590361446	0.414705178329211
chr7:100660484-100660674@@SERPINE1_1==wt	wt	Invasive	1.22307692307692	NA	1.01045732985764	1.56682544130008	NA	0.875226039783002	0.329689536220774	1.62357841210367	NA	NA
chr7:100660504-100660694@@SERPINE1_1==wt	wt	Invasive	0.867430441898527	NA	0.964381757719012	0.837928554303524	NA	0.486002921129503	1.50403239280204	0.864235115040103	0.897727272727273	0.745584988962473
chr7:100660524-100660714@@SERPINE1_1==wt	wt	Invasive	1.26276378488768	1.08844734432121	1.24706128762556	0.872853380809317	0.319697548957139	0.41807672436063	1.3197393637409	1.06874209200102	0.950925925925926	1.48730684326711
chr7:100660544-100660734@@SERPINE1_1==wt	wt	Invasive	0.811929595827901	NA	1.07220141805263	0.267114313789715	NA	0.801324503311258	0.401195048215677	1.06994681748164	1.43636363636364	1.02913907284768
chr7:100660564-100660754@@SERPINE1_1==wt	wt	Invasive	0.802543912780133	0.598715722305238	1.25393047195985	NA	3.00704292376511	0.821722258153931	0.83525359997538	1.31754538380247	NA	1.45625318390219
chr7:100660584-100660774@@SERPINE1_1==wt	wt	Invasive	1.4788838612368	NA	1.00680649335117	1.06730091613813	NA	1.5169182083739	0.896871775215968	0.964229260581933	NA	NA
chr7:100660604-100660794@@SERPINE1_1==wt	wt	Invasive	0.697368421052632	NA	1.43967669442713	NA	NA	NA	2.17134237564757	1.47364643982845	NA	NA
chr7:100660624-100660814@@SERPINE1_1==wt	wt	Invasive	0.882319173363949	NA	1.64340452854418	1.00767033863729	NA	NA	0.702288103841069	1.43972309070661	NA	2.28903605592347
chr7:100660644-100660834@@SERPINE1_1==wt	wt	Invasive	1.4068255687974	NA	2.1504604712355	NA	NA	NA	0.886803798816064	1.03993911363503	NA	NA
chr7:100660664-100660854@@SERPINE1_1==wt	wt	Invasive	1.50532544378698	1.25906394543602	1.17483051007497	1.29286005711954	NA	2.42019636481662	0.844477204155242	0.985656577483754	NA	2.51077562015939
chr7:100660684-100660874@@SERPINE1_1==wt	wt	Invasive	1.48251748251748	NA	0.593527090060998	NA	NA	NA	1.09153968073094	0.933536076911757	NA	NA
chr7:100660704-100660894@@SERPINE1_1==wt	wt	Invasive	0.942514474772539	NA	1.22667111387377	0.750464024456819	NA	NA	1.01733908821749	1.34029419925012	NA	0.893698368266539
chr7:100660724-100660914@@SERPINE1_1==wt	wt	Invasive	1.87538461538462	NA	2.94920293198011	NA	NA	3.32654272151899	1.92318896128785	1.21867864879105	NA	NA
chr7:100660744-100660934@@SERPINE1_1==wt	wt	Invasive	2.19939271255061	NA	3.92045485909856	4.82811568276685	NA	2.53772648299826	0.88617530569146	1.44193238445194	NA	NA
chr7:100660764-100660954@@SERPINE1_1==wt	wt	Invasive	3.4823717948718	NA	2.87830863073059	2.22301729278473	NA	6.89240506329114	4.90413185128402	1.59704935308237	NA	NA
chr7:100660784-100660974@@SERPINE1_1==wt	wt	Invasive	4.70161290322581	NA	5.8802755180669	6.18846104968865	26.3545706371191	5.13340585443038	3.75622844001533	5.46664422457702	NA	2.52459016393443
chr7:100660804-100660994@@SERPINE1_1==wt	wt	Invasive	22.951566951567	12.4524554743346	37.5113874568013	18.5254487964096	11.5168248490078	16.6102320675106	24.4842352230624	25.4582497298966	3.7968992248062	1.73140304943786
chr7:100660824-100661014@@SERPINE1_1==wt	wt	Invasive	7.38942307692308	4.71333523615296	18.2877515142876	12.2227885738558	17.8057485485867	6.64668652271035	10.2072997009529	10.200777860255	1.58	3.72008830022075
chr7:100660844-100661034@@SERPINE1_1==wt	wt	Invasive	2.20705610179294	4.62323508392405	4.23947921472141	3.58143964562569	5.37301044819842	1.75987090284181	4.20299574321186	3.46072453378546	2.14824561403509	2.27233647031486
chr7:100660864-100661054@@SERPINE1_1==wt	wt	Invasive	3.57539682539683	1.78367392270102	4.34844493078559	5.38866760889117	4.7002713885305	2.54394005528881	2.72451769515779	2.70230483961813	0.683653846153846	1.36799541518085
chr7:100660884-100661074@@SERPINE1_1==wt	wt	Invasive	2.77230769230769	NA	2.03293530594705	1.79570037858302	2.04062575794325	4.29746835443038	2.17749493963996	3.31503613555441	1.37391304347826	0.748272386985315
chr7:100660904-100661094@@SERPINE1_1==wt	wt	Invasive	2.1517094017094	NA	3.17606469597858	NA	NA	NA	3.116892454501	1.30632745801445	NA	NA
chr7:100660924-100661114@@SERPINE1_1==wt	wt	Invasive	NA	NA	NA	NA	NA	NA	NA	NA	NA	NA
chr7:100660944-100661134@@SERPINE1_1==wt	wt	Invasive	NA	NA	NA	NA	NA	NA	NA	NA	NA	NA
chr7:100660964-100661154@@SERPINE1_1==wt	wt	Invasive	NA	NA	NA	NA	NA	NA	NA	NA	NA	NA
chr7:100660984-100661174@@SERPINE1_1==wt	wt	Invasive	NA	NA	NA	NA	NA	NA	NA	NA	NA	NA
chr7:100661004-100661194@@SERPINE1_1==wt	wt	Invasive	NA	NA	NA	NA	NA	NA	NA	NA	NA	NA
chr7:100661024-100661214@@SERPINE1_1==wt	wt	Invasive	NA	NA	NA	NA	NA	NA	NA	NA	NA	NA
chr7:100661044-100661234@@SERPINE1_1==wt	wt	Invasive	NA	NA	NA	NA	NA	NA	NA	NA	NA	NA
chr7:100661064-100661254@@SERPINE1_1==wt	wt	Invasive	NA	NA	NA	NA	NA	NA	NA	NA	NA	NA
chr7:100661084-100661274@@SERPINE1_1==wt	wt	Invasive	NA	NA	NA	NA	NA	NA	NA	NA	NA	NA
chr7:100661104-100661294@@SERPINE1_1==wt	wt	Invasive	NA	NA	NA	NA	NA	NA	NA	NA	NA	NA
chr7:100661124-100661314@@SERPINE1_1==wt	wt	Invasive	NA	NA	NA	NA	NA	NA	NA	NA	NA	NA
chr7:100661144-100661334@@SERPINE1_1==wt	wt	Invasive	NA	NA	NA	NA	NA	NA	NA	NA	NA	NA
chr7:100661164-100661354@@SERPINE1_1==wt	wt	Invasive	NA	NA	NA	NA	NA	NA	NA	NA	NA	NA
chr7:100661184-100661374@@SERPINE1_1==wt	wt	Invasive	NA	NA	NA	NA	NA	NA	NA	NA	NA	NA
chr7:100661204-100661394@@SERPINE1_1==wt	wt	Invasive	NA	NA	NA	NA	NA	NA	NA	NA	NA	NA
chr7:100741959-100742149@@SERPINE1_2==wt	wt	Invasive	1.47714604236343	NA	1.1935055615357	NA	NA	1.66547867764532	0.616167337111641	0.778872567771037	NA	NA
chr7:100741979-100742169@@SERPINE1_2==wt	wt	Invasive	0.268808114961961	NA	1.18184970435968	NA	NA	1.86786045075641	0.734877082768528	0.833400683400898	NA	NA
chr7:100741999-100742189@@SERPINE1_2==wt	wt	Invasive	0.854838709677419	NA	1.93541442411195	NA	NA	NA	2.272859681522	0.42542963739615	NA	NA
chr7:100742019-100742209@@SERPINE1_2==wt	wt	Invasive	0.61553544494721	NA	0.847701304492305	0.671964165183776	2.61526781122187	0.546706350629325	0.664671539028662	0.965868177172158	0.495964125560538	0.52136726754373
chr7:100742039-100742229@@SERPINE1_2==wt	wt	Invasive	2.36202686202686	2.119216541823	1.33554913476731	0.507003943968448	NA	1.90071679121549	0.706714015894933	1.07394744953704	NA	1.89139072847682
chr7:100742059-100742249@@SERPINE1_2==wt	wt	Invasive	2.13233805668016	1.39711726295163	1.34682225529171	1.0937953611909	NA	2.35419596812002	1.1841857956078	0.773764221454638	1.0956204379562	1.27297336491516
chr7:100742079-100742269@@SERPINE1_2==wt	wt	Invasive	0.891826923076923	NA	0.578399712952996	NA	NA	NA	0.933312290036751	NA	NA	NA
chr7:100742099-100742289@@SERPINE1_2==wt	wt	Invasive	1.30670611439842	NA	0.960205605760967	NA	NA	NA	0.580963332055705	0.696387799309174	NA	NA
chr7:100742119-100742309@@SERPINE1_2==wt	wt	Invasive	1.3789592760181	1.60581469963967	1.25930965195551	0.577984496124031	NA	2.02031344183243	1.86824070525105	2.41945018274273	2.90441176470588	0.457440592130892
chr7:100742139-100742329@@SERPINE1_2==wt	wt	Invasive	1.53897096281202	NA	1.23089118186199	1.38299114527586	0.913074541557514	0.811913970932958	1.74066408301748	1.22770589804136	NA	0.899093760892297
chr7:100742159-100742349@@SERPINE1_2==wt	wt	Invasive	1.33774038461538	NA	1.19811369111692	NA	NA	1.57866977570509	1.79666337172944	1.29992389204379	NA	NA
chr7:100742179-100742369@@SERPINE1_2==wt	wt	Invasive	0.596622889305816	NA	1.10918487463726	NA	NA	NA	0.714327328478344	4.87073523631102	NA	NA
chr7:100742199-100742389@@SERPINE1_2==wt	wt	Invasive	NA	NA	NA	NA	NA	NA	2.36027736158054	NA	NA	NA
chr7:100742219-100742409@@SERPINE1_2==wt	wt	Invasive	NA	NA	0.817174979069489	NA	NA	NA	NA	2.68723762556952	NA	NA
chr7:100742239-100742429@@SERPINE1_2==wt	wt	Invasive	1.81196581196581	NA	1.6717492706822	1.25648803505224	1.60947143979351	0.568565400843882	1.47881575432361	2.1862356366191	NA	0.759234731420162
chr7:100742259-100742449@@SERPINE1_2==wt	wt	Invasive	1.14153846153846	NA	1.17297843885573	1.1220342964529	NA	1.68615367532756	0.843503930389408	1.57359207984248	NA	NA
chr7:100742279-100742469@@SERPINE1_2==wt	wt	Invasive	0.860683760683761	NA	0.751552680153437	NA	NA	0.507233273056058	0.668120840447402	1.73644749957612	NA	0.753204933471049
chr7:100742299-100742489@@SERPINE1_2==wt	wt	Invasive	1.45604395604396	NA	0.887804781702729	NA	NA	NA	0.863472594863933	1.51215636421421	NA	1.25855995491053
chr7:100742319-100742509@@SERPINE1_2==wt	wt	Invasive	0.64551282051282	NA	2.25081529322649	1.64565030146426	NA	NA	1.14109211703079	0.713101106492594	NA	NA
chr7:100742339-100742529@@SERPINE1_2==wt	wt	Invasive	2.14864864864865	NA	0.949786708129012	NA	NA	NA	1.96689780131712	4.53285149368517	NA	NA
chr7:100742359-100742549@@SERPINE1_2==wt	wt	Invasive	2.45306388526727	1.57382993179502	1.16252615573721	1.3770051423747	NA	1.03021398432791	1.2363357608279	0.822400829660358	1.82307692307692	NA
chr7:100742379-100742569@@SERPINE1_2==wt	wt	Invasive	NA	NA	1.25443527488737	NA	NA	NA	1.06021955558176	0.999941455418301	NA	NA
chr7:100742399-100742589@@SERPINE1_2==wt	wt	Invasive	4.72552447552448	NA	2.25112032308056	NA	NA	NA	NA	2.72628415048698	NA	NA
chr7:100742419-100742609@@SERPINE1_2==wt	wt	Invasive	1.13914027149321	NA	0.707000702871945	NA	NA	NA	0.831208788353223	1.17087575748254	NA	1.22930463576159
chr7:100742439-100742629@@SERPINE1_2==wt	wt	Invasive	1.22307692307692	NA	0.656072686139644	NA	NA	1.87701662943658	0.452515049714788	0.720966192225968	NA	1.76352097130243
chr7:100742459-100742649@@SERPINE1_2==wt	wt	Invasive	0.890032502708559	NA	0.838679583781844	1.12242524916944	NA	NA	1.29347222175112	0.532459343896572	NA	2.28559602649007
chr7:100742479-100742669@@SERPINE1_2==wt	wt	Invasive	0.83629191321499	NA	2.00985344042395	NA	NA	1.41482514481871	0.700823096062521	0.415472042977677	NA	NA
chr7:100742499-100742689@@SERPINE1_2==wt	wt	Invasive	0.634188034188034	NA	1.2902762827413	NA	NA	NA	1.13219995301623	0.593052835540716	NA	NA
chr7:100742519-100742709@@SERPINE1_2==wt	wt	Invasive	0.905982905982906	NA	0.630134928780634	NA	NA	0.728766843609637	1.39586295577344	1.02436398866124	NA	NA
chr7:100742539-100742729@@SERPINE1_2==wt	wt	Invasive	NA	NA	1.39107911733046	NA	NA	2.70709449514277	1.31939707809283	1.63246256210151	NA	NA
chr7:100742559-100742749@@SERPINE1_2==wt	wt	Invasive	1.86858974358974	NA	1.04512378902045	2.20356589147287	NA	NA	0.952436437971126	0.912599630332784	NA	NA
chr7:100742579-100742769@@SERPINE1_2==wt	wt	Invasive	0.42741935483871	NA	1.41381337364206	NA	NA	0.781293952180028	0.485653778102992	0.247604550865484	NA	NA
chr7:100742599-100742789@@SERPINE1_2==wt	wt	Invasive	NA	NA	1.58803234798929	NA	NA	NA	7.10100539552437	NA	NA	NA
chr7:100742619-100742809@@SERPINE1_2==wt	wt	Invasive	NA	NA	0.590232767636977	NA	NA	NA	2.99573665123684	0.814238042269188	NA	NA
chr7:100742639-100742829@@SERPINE1_2==wt	wt	Invasive	NA	NA	0.847151094729136	0.83924516482656	NA	NA	0.975331544653124	1.00279843100521	NA	NA
chr7:100742659-100742849@@SERPINE1_2==wt	wt	Invasive	NA	NA	1.13228326852808	NA	NA	NA	1.10481067988876	0.73491137969649	NA	NA
chr7:100742679-100742869@@SERPINE1_2==wt	wt	Invasive	NA	NA	1.05730973169079	NA	NA	0.895117540687161	0.674364960451584	0.99845731225627	NA	NA
chr7:100742699-100742889@@SERPINE1_2==wt	wt	Invasive	0.784023668639053	NA	1.20425786389188	NA	NA	NA	0.587641071504621	NA	NA	NA
chr7:100742719-100742909@@SERPINE1_2==wt	wt	Invasive	3.07387057387057	NA	1.12713790216481	1.2664171790074	NA	NA	1.59387578298514	1.51106612891196	NA	0.454639751057209
chr7:100742739-100742929@@SERPINE1_2==wt	wt	Invasive	1.35897435897436	NA	1.53735046454282	NA	NA	NA	2.06305724938151	0.769825058145414	NA	NA
chr7:100742759-100742949@@SERPINE1_2==wt	wt	Invasive	1.22307692307692	NA	0.519461880064679	NA	NA	NA	NA	1.35167730226568	NA	NA
chr7:100742779-100742969@@SERPINE1_2==wt	wt	Invasive	NA	NA	0.894869034804449	NA	NA	NA	1.53855116903028	NA	NA	NA
chr7:100742799-100742989@@SERPINE1_2==wt	wt	Invasive	NA	NA	0.792274910455184	NA	NA	NA	3.58594608406797	0.25534219308003	NA	NA
chr7:100742819-100743009@@SERPINE1_2==wt	wt	Invasive	NA	NA	1.2902762827413	NA	NA	NA	NA	NA	NA	NA
chr7:100742839-100743029@@SERPINE1_2==wt	wt	Invasive	NA	NA	1.47460146599006	NA	NA	NA	NA	NA	NA	NA
chr7:100742859-100743049@@SERPINE1_2==wt	wt	Invasive	0.67948717948718	NA	0.399371230372307	NA	NA	NA	NA	1.03993911363503	NA	NA
chr7:100742879-100743069@@SERPINE1_2==wt	wt	Invasive	NA	NA	0.40619808901115	NA	NA	NA	0.847118947233934	NA	NA	NA
chr7:100742899-100743089@@SERPINE1_2==wt	wt	Invasive	0.44314381270903	NA	1.21127977563469	2.94890049042873	NA	NA	0.777459367329131	NA	NA	NA
chr7:100742919-100743109@@SERPINE1_2==wt	wt	Invasive	0.546904315196998	NA	0.825776820954431	NA	NA	NA	0.884666922192411	1.49305544171887	NA	NA
chr7:100742939-100743129@@SERPINE1_2==wt	wt	Invasive	0.599547511312217	NA	1.01529937002594	NA	NA	0.765822784810126	0.701704080469891	0.617338373441646	NA	NA
chr7:100742959-100743149@@SERPINE1_2==wt	wt	Invasive	2.14038461538462	NA	1.6247923560446	NA	NA	2.37405063291139	1.53855116903028	NA	NA	NA
chr7:100742979-100743169@@SERPINE1_2==wt	wt	Invasive	1.05698005698006	NA	1.15227881934651	0.907930191103926	NA	0.899841772151899	0.88947489459563	0.696387799309174	NA	0.704908453447604
chr7:100742999-100743189@@SERPINE1_2==wt	wt	Invasive	0.473214285714286	NA	0.752661164932425	NA	NA	NA	0.945830636698942	0.602775013172531	NA	NA
chr7:100743019-100743209@@SERPINE1_2==wt	wt	Invasive	0.775189599133261	NA	1.45013352131102	NA	NA	0.574367088607595	1.23084093522422	1.09193606931678	NA	1.04579638567741
chr7:100743039-100743229@@SERPINE1_2==wt	wt	Invasive	0.540816326530612	NA	0.403211338356656	NA	NA	NA	NA	0.696387799309174	NA	NA
chr7:100743059-100743249@@SERPINE1_2==wt	wt	Invasive	NA	NA	0.64513814137065	NA	NA	NA	3.93185298752183	NA	NA	NA
chr7:100743079-100743269@@SERPINE1_2==wt	wt	Invasive	1.01923076923077	NA	1.31462111826472	NA	NA	1.18354430379747	0.629407296421478	0.587498070689921	NA	0.947019867549669
chr7:100743099-100743289@@SERPINE1_2==wt	wt	Invasive	0.320868945868946	NA	0.971414902523622	0.820057025750691	NA	0.82312925170068	1.20362846556791	1.00810424280947	NA	NA
chr7:100743119-100743309@@SERPINE1_2==wt	wt	Invasive	3.67809364548495	NA	1.60307053310283	NA	NA	1.9805761676124	0.978173695827441	2.53581212438099	NA	NA
chr7:100743139-100743329@@SERPINE1_2==wt	wt	Invasive	NA	NA	NA	NA	NA	NA	NA	NA	NA	NA
chr7:100743159-100743349@@SERPINE1_2==wt	wt	Invasive	NA	NA	NA	NA	NA	NA	NA	NA	NA	NA
chr7:100743179-100743369@@SERPINE1_2==wt	wt	Invasive	NA	NA	NA	NA	NA	NA	NA	NA	NA	NA
chr7:100743199-100743389@@SERPINE1_2==wt	wt	Invasive	NA	NA	NA	NA	NA	NA	NA	NA	NA	NA
chr7:100743219-100743409@@SERPINE1_2==wt	wt	Invasive	NA	NA	NA	NA	NA	NA	NA	NA	NA	NA
chr7:100743239-100743429@@SERPINE1_2==wt	wt	Invasive	NA	NA	NA	NA	NA	NA	NA	NA	NA	NA
chr7:100743259-100743449@@SERPINE1_2==wt	wt	Invasive	NA	NA	NA	NA	NA	NA	NA	NA	NA	NA
chr7:100743279-100743469@@SERPINE1_2==wt	wt	Invasive	NA	NA	NA	NA	NA	NA	NA	NA	NA	NA
chr7:100743299-100743489@@SERPINE1_2==wt	wt	Invasive	NA	NA	NA	NA	NA	NA	NA	NA	NA	NA
chr7:100743319-100743509@@SERPINE1_2==wt	wt	Invasive	1.14277389277389	NA	1.05568059497015	NA	NA	NA	0.518612753605712	0.513292580164964	NA	NA
chr7:100743339-100743529@@SERPINE1_2==wt	wt	Invasive	0.899321266968326	NA	1.25176057280872	NA	NA	NA	0.412111920275968	0.795871770639056	NA	NA
chr7:100743359-100743549@@SERPINE1_2==wt	wt	Invasive	NA	NA	1.06781485468245	NA	NA	NA	NA	NA	NA	NA
chr7:100743379-100743569@@SERPINE1_2==wt	wt	Invasive	NA	NA	1.75697195947751	NA	NA	NA	NA	0.840552291095985	NA	NA
chr7:100743399-100743589@@SERPINE1_2==wt	wt	Invasive	4.21282051282051	1.98948245224345	2.49356764754498	4.84021426704991	2.39680834739911	1.46117108022055	4.17674167052699	3.03505455600759	3.32631578947368	1.16556291390728
chr7:100743419-100743609@@SERPINE1_2==wt	wt	Invasive	5.53296703296703	NA	1.47136769084534	0.823881408948728	4.63593193510091	NA	4.01122269068609	3.69284501576522	NA	5.26158940397351
chr7:100743439-100743629@@SERPINE1_2==wt	wt	Invasive	40.8339438339438	15.415462408864	7.72611219906537	5.44036611562529	5.95488721804511	6.69604024667316	19.0346394630028	11.513611615245	3.33555555555556	3.01427520235467
chr7:100743459-100743649@@SERPINE1_2==wt	wt	Invasive	39.8284023668639	12.5793250767053	5.35521749208557	8.58345338547026	13.0754809100674	4.70555555555555	15.7701494825604	17.877048572488	1.90361445783133	3.48966727838506
chr7:100743479-100743669@@SERPINE1_2==wt	wt	Invasive	26.8397435897436	14.2048239997909	3.60615679022568	2.22301729278473	15.1181954887218	11.1044303797468	11.2586687108726	16.0633452373983	NA	NA
chr7:100743499-100743689@@SERPINE1_2==wt	wt	Invasive	21.5397435897436	7.42317944161569	4.05515403147265	6.61198781838317	9.23765936580582	6.99229499174463	8.71706300931558	7.92065427388173	NA	1.17146948272776
chr7:100743519-100743709@@SERPINE1_2==wt	wt	Invasive	12.2307692307692	9.91130550164839	5.47495611865903	2.56285355122564	NA	3.68616033755274	3.48738264980197	6.46247877758913	NA	2.98675496688742
chr7:100743539-100743729@@SERPINE1_2==wt	wt	Invasive	3.89491758241758	8.38479194432104	4.50712948080865	3.8598279706913	4.54568238778765	3.62489451476793	8.80393168945105	8.69091973537849	NA	NA
chr7:100743559-100743749@@SERPINE1_2==wt	wt	Invasive	3.71719457013575	NA	4.8743770681338	NA	NA	1.68481012658228	1.89571483326945	2.49903735980664	NA	NA
chr7:100743579-100743769@@SERPINE1_2==wt	wt	Invasive	2.32384615384615	NA	2.28486425068772	1.31702196382429	NA	0.9489543203082	2.82207075841152	1.91355256157999	NA	NA
chr7:100764536-100764726@@SERPINE1_6==wt	wt	Invasive	NA	NA	0.703787063313436	NA	NA	NA	0.304895810935879	1.00551604192934	NA	NA
chr7:100764556-100764746@@SERPINE1_6==wt	wt	Invasive	0.637019230769231	NA	0.816297240101638	NA	NA	NA	0.671301807241985	NA	NA	NA
chr7:100764576-100764766@@SERPINE1_6==wt	wt	Invasive	NA	NA	NA	NA	NA	NA	NA	NA	NA	NA
chr7:100764596-100764786@@SERPINE1_6==wt	wt	Invasive	NA	NA	4.12888410477216	NA	NA	NA	NA	NA	NA	NA
chr7:100764616-100764806@@SERPINE1_6==wt	wt	Invasive	NA	NA	1.17297843885573	NA	NA	NA	NA	NA	NA	3.88334182373918
chr7:100764636-100764826@@SERPINE1_6==wt	wt	Invasive	NA	NA	NA	NA	NA	NA	NA	NA	NA	NA
chr7:100764656-100764846@@SERPINE1_6==wt	wt	Invasive	NA	NA	1.79205039269625	NA	NA	NA	NA	NA	NA	NA
chr7:100764676-100764866@@SERPINE1_6==wt	wt	Invasive	NA	NA	1.2902762827413	NA	NA	NA	NA	NA	NA	NA
chr7:100764696-100764886@@SERPINE1_6==wt	wt	Invasive	NA	NA	NA	NA	NA	NA	NA	NA	NA	NA
chr7:100764716-100764906@@SERPINE1_6==wt	wt	Invasive	NA	NA	1.25232698030773	NA	NA	NA	NA	1.53868542323551	NA	NA
chr7:100764736-100764926@@SERPINE1_6==wt	wt	Invasive	NA	NA	NA	NA	NA	NA	NA	NA	NA	NA
chr7:100764756-100764946@@SERPINE1_6==wt	wt	Invasive	0.905982905982906	NA	0.990515126144836	0.930467465351186	NA	1.07819786808794	0.759153537350467	1.23150684509412	NA	NA
chr7:100764776-100764966@@SERPINE1_6==wt	wt	Invasive	2.07923076923077	NA	1.5292163351008	NA	NA	NA	1.25541501639623	0.835665359171009	NA	NA
chr7:100764796-100764986@@SERPINE1_6==wt	wt	Invasive	NA	NA	0.607188838937082	NA	NA	NA	0.961594480643925	NA	NA	NA
chr7:100764816-100765006@@SERPINE1_6==wt	wt	Invasive	0.679487179487179	NA	0.584276052562098	NA	NA	NA	0.389835600261051	1.65627368484344	NA	NA
chr7:100764836-100765026@@SERPINE1_6==wt	wt	Invasive	NA	NA	NA	NA	NA	NA	NA	NA	NA	NA
chr7:100764856-100765046@@SERPINE1_6==wt	wt	Invasive	NA	NA	NA	NA	NA	NA	NA	NA	NA	NA
chr7:100764876-100765066@@SERPINE1_6==wt	wt	Invasive	0.794205794205794	NA	1.0035482199099	0.821000704721635	NA	2.3329231129864	1.97661087687918	0.154752844290928	NA	NA
chr7:100764896-100765086@@SERPINE1_6==wt	wt	Invasive	NA	NA	1.26394411370576	NA	NA	NA	0.565643812143485	0.39325428666871	NA	NA
chr7:100764916-100765106@@SERPINE1_6==wt	wt	Invasive	0.873626373626374	NA	0.617878783284566	NA	NA	NA	1.56438505059982	0.997809384084787	NA	NA
chr7:100764936-100765126@@SERPINE1_6==wt	wt	Invasive	0.94316877152698	NA	0.920023088563361	1.20936973373778	NA	NA	1.46162361057877	0.791096540015222	NA	0.915086637031661
chr7:100764956-100765146@@SERPINE1_6==wt	wt	Invasive	0.929824561403509	NA	0.884760879594034	NA	NA	0.895423563777994	1.00597576436595	0.857092676072829	NA	NA
chr7:100764976-100765166@@SERPINE1_6==wt	wt	Invasive	1.78757396449704	NA	0.750466817512796	0.939962031324158	NA	NA	0.67020221378213	0.844106423405059	NA	NA
chr7:100764996-100765186@@SERPINE1_6==wt	wt	Invasive	NA	NA	NA	NA	NA	NA	NA	NA	NA	NA
chr7:100765016-100765206@@SERPINE1_6==wt	wt	Invasive	1.49487179487179	NA	NA	NA	NA	2.98670886075949	NA	1.50419764650782	NA	NA
chr7:100765036-100765226@@SERPINE1_6==wt	wt	Invasive	NA	NA	NA	NA	NA	NA	NA	NA	NA	NA
chr7:100765056-100765246@@SERPINE1_6==wt	wt	Invasive	NA	NA	NA	NA	NA	NA	NA	NA	NA	NA
chr7:100765076-100765266@@SERPINE1_6==wt	wt	Invasive	1.72485207100592	NA	NA	NA	NA	NA	NA	NA	NA	NA
chr7:100765096-100765286@@SERPINE1_6==wt	wt	Invasive	NA	NA	2.867280628314	NA	NA	NA	NA	NA	NA	NA
chr7:100765116-100765306@@SERPINE1_6==wt	wt	Invasive	NA	NA	NA	NA	NA	NA	NA	NA	NA	NA
chr7:100765136-100765326@@SERPINE1_6==wt	wt	Invasive	NA	NA	NA	NA	NA	NA	NA	NA	NA	NA
chr7:100765156-100765346@@SERPINE1_6==wt	wt	Invasive	NA	NA	NA	NA	NA	NA	NA	NA	NA	NA
chr7:100765176-100765366@@SERPINE1_6==wt	wt	Invasive	2.03846153846154	NA	2.16208458189083	NA	NA	NA	0.697155998466846	1.33706457467361	NA	NA
chr7:100765196-100765386@@SERPINE1_6==mut___cisbp__M5907___chr7:100765370__C_A___chr7:100765371__C_A	mut	Invasive	0.416012558869702	NA	1.14281613614229	NA	NA	NA	1.16556906744718	0.725931524128351	NA	1.63829787234043
chr7:100765216-100765406@@SERPINE1_6==mut___cisbp__M5907___chr7:100765370__C_A___chr7:100765371__C_A	mut	Invasive	0.560576923076923	NA	1.21301422988254	0.454254282133408	NA	1.01701265822785	2.50783840551936	2.03233815350389	NA	0.978435430463576
chr7:100765236-100765426@@SERPINE1_6==mut___cisbp__M5907___chr7:100765370__C_A___chr7:100765371__C_A	mut	Invasive	NA	NA	3.22569070685325	NA	NA	NA	1.29445410855913	0.342837070429132	NA	NA
chr7:100765256-100765446@@SERPINE1_6==mut___cisbp__M5907___chr7:100765370__C_A___chr7:100765371__C_A	mut	Invasive	NA	NA	2.25798349479727	NA	NA	NA	1.78581832119586	1.55194995274616	NA	NA
chr7:100765276-100765466@@SERPINE1_6==mut___cisbp__M5907___chr7:100765370__C_A___chr7:100765371__C_A	mut	Invasive	0.723325062034739	NA	4.18467983591773	3.27068929394511	5.96332294150009	1.60126582278481	9.41925502630754	2.836197582641	NA	NA
chr7:100765296-100765486@@SERPINE1_6==mut___cisbp__M5907___chr7:100765370__C_A___chr7:100765371__C_A	mut	Invasive	2.3031968031968	2.41559306974678	6.51282314145608	4.70902547065338	6.29296771340115	2.29746835443038	2.01060664134639	2.58296565561948	NA	0.796771523178808
chr7:100765316-100765506@@SERPINE1_6==mut___cisbp__M5907___chr7:100765370__C_A___chr7:100765371__C_A	mut	Invasive	2.61177884615385	3.05164371390493	6.27050156098575	5.78997319423314	2.83164432821183	4.75949367088608	2.7099480818147	2.19160722294986	NA	1.68805663393469
chr7:100765336-100765526@@SERPINE1_6==mut___cisbp__M5907___chr7:100765370__C_A___chr7:100765371__C_A	mut	Invasive	1.88557692307692	3.12116752181388	2.48614210576982	2.51106069200227	9.22657389743014	1.48535957713173	2.16622932452752	1.87948179681685	2.81369863013699	1.97686655175542
chr7:100765356-100765546@@SERPINE1_6==mut___cisbp__M5907___chr7:100765370__C_A___chr7:100765371__C_A	mut	Invasive	1.56282051282051	NA	2.05215370683616	2.71790328534515	NA	2.21467670201847	1.94917800130525	4.30631158059295	NA	1.80882169186555
chr7:100765376-100765566@@SERPINE1_6==wt	wt	Invasive	2.31962864721485	NA	1.82949622179736	NA	NA	NA	1.15014241802509	0.89574587518984	NA	2.44343267108168
chr7:100765396-100765586@@SERPINE1_6==wt	wt	Invasive	2.62087912087912	NA	3.76330582466212	NA	NA	3.06329113924051	3.13134612927637	0.885662431941924	NA	NA
chr7:100765416-100765606@@SERPINE1_6==wt	wt	Invasive	NA	NA	1.58803234798929	NA	NA	NA	NA	NA	NA	NA
chr7:100765436-100765626@@SERPINE1_6==wt	wt	Invasive	NA	NA	1.11823944504246	NA	NA	NA	NA	NA	NA	NA
chr7:100765456-100765646@@SERPINE1_6==wt	wt	Invasive	NA	NA	3.04136552360449	NA	NA	NA	NA	NA	NA	NA
chr7:100765476-100765666@@SERPINE1_6==wt	wt	Invasive	NA	NA	NA	NA	NA	NA	NA	NA	NA	NA
chr7:100765496-100765686@@SERPINE1_6==wt	wt	Invasive	1.43891402714932	NA	6.09449648443763	1.42190334817747	NA	3.65893108298172	2.77793961074912	3.9204053887035	NA	NA
chr7:100765516-100765706@@SERPINE1_6==wt	wt	Invasive	NA	NA	NA	NA	NA	NA	NA	NA	NA	NA
chr7:100765536-100765726@@SERPINE1_6==wt	wt	Invasive	8.40865384615385	NA	7.4396781409126	5.30331519049975	NA	4.15732368896926	9.13514756611729	5.96903827979292	NA	NA
chr7:100765556-100765746@@SERPINE1_6==wt	wt	Invasive	NA	NA	NA	NA	NA	NA	NA	NA	NA	NA
chr7:100765576-100765766@@SERPINE1_6==wt	wt	Invasive	9.26573426573427	NA	9.89211816768329	5.23798449612403	NA	5.12768299394607	3.92999483393604	7.75109898361515	NA	NA
chr7:100765596-100765786@@SERPINE1_6==wt	wt	Invasive	2.1790450928382	NA	5.80624327233585	3.86527131782946	NA	1.75976299488284	2.49605375826721	2.79740460658664	NA	NA
chr7:100765616-100765806@@SERPINE1_6==wt	wt	Invasive	NA	NA	NA	NA	NA	NA	NA	NA	NA	NA
chr7:100765636-100765826@@SERPINE1_6==wt	wt	Invasive	NA	NA	NA	NA	NA	NA	NA	NA	NA	NA
chr7:100765656-100765846@@SERPINE1_6==wt	wt	Invasive	2.27366863905325	NA	1.0035482199099	NA	NA	NA	NA	NA	NA	NA
chr7:100765676-100765866@@SERPINE1_6==wt	wt	Invasive	0.880816714150048	NA	1.70692799904318	1.73094315245478	NA	1.25654418090205	0.952258611899809	1.44956839001832	1.12857142857143	NA
chr7:100765696-100765886@@SERPINE1_6==wt	wt	Invasive	NA	NA	0.447646873604124	1.51131150134472	NA	NA	0.697155998466846	1.28135355072888	NA	NA
chr7:100765716-100765906@@SERPINE1_6==wt	wt	Invasive	1.56137479541735	NA	2.05569441657088	1.04086191039285	1.92481203007519	1.63208134467732	0.725136821469189	1.02289093144429	NA	NA
chr7:100765736-100765926@@SERPINE1_6==wt	wt	Invasive	2.71794871794872	NA	1.71579292917726	1.61405244928253	NA	1.83333333333333	1.55894862771061	1.28304176357569	NA	0.640381949792084
chr7:100765756-100765946@@SERPINE1_6==wt	wt	Invasive	1.30670611439842	NA	1.84325183248757	NA	NA	NA	4.89700892920517	0.598377664591586	NA	NA
chr7:100765776-100765966@@SERPINE1_6==wt	wt	Invasive	NA	NA	NA	NA	NA	NA	NA	NA	NA	NA
chr7:100765796-100765986@@SERPINE1_6==wt	wt	Invasive	NA	NA	1.10595109949254	NA	NA	NA	0.912281943175006	1.25706925824015	NA	NA
chr7:100765816-100766006@@SERPINE1_6==wt	wt	Invasive	3.15034965034965	NA	2.1730968972485	NA	NA	NA	NA	1.04867809778323	NA	NA
chr7:100765836-100766026@@SERPINE1_6==wt	wt	Invasive	2.62087912087912	NA	1.90815506602586	NA	NA	0.686599738105631	1.39265407541534	0.448249617946135	NA	NA
chr7:100765856-100766046@@SERPINE1_6==wt	wt	Invasive	5.91153846153846	NA	1.23293067017502	NA	NA	NA	4.03869681870448	8.80234178326796	NA	NA
chr7:100765876-100766066@@SERPINE1_6==wt	wt	Invasive	0.501775147928994	NA	0.970900965231076	NA	NA	NA	1.37581979538285	0.685674140858264	NA	NA
chr7:100765896-100766086@@SERPINE1_6==wt	wt	Invasive	NA	NA	0.5827054180122	NA	NA	NA	NA	NA	NA	NA
chr7:100765916-100766106@@SERPINE1_6==wt	wt	Invasive	NA	NA	1.10595109949254	NA	NA	NA	0.745726331927942	NA	NA	NA
chr7:100765936-100766126@@SERPINE1_6==wt	wt	Invasive	NA	NA	2.75258940318144	NA	NA	NA	1.78581832119586	NA	NA	NA
chr7:100765956-100766146@@SERPINE1_6==wt	wt	Invasive	NA	NA	0.953682469852265	NA	NA	NA	NA	NA	NA	NA
chr7:100765976-100766166@@SERPINE1_6==wt	wt	Invasive	NA	NA	0.560989688148391	NA	NA	NA	NA	NA	NA	NA
chr7:100765996-100766186@@SERPINE1_6==wt	wt	Invasive	NA	NA	1.75477574452817	NA	NA	NA	NA	1.04867809778323	NA	NA
chr7:100766016-100766206@@SERPINE1_6==wt	wt	Invasive	NA	NA	1.0991242408537	NA	NA	2.20910418695229	0.591750449627031	1.2427843803056	NA	NA
chr7:100766036-100766226@@SERPINE1_6==wt	wt	Invasive	0.231643356643357	NA	0.568596327987691	NA	NA	NA	1.08812007020234	1.29015002819384	NA	NA
chr7:100766056-100766246@@SERPINE1_6==wt	wt	Invasive	3.85042735042735	NA	0.273694969066336	NA	NA	NA	NA	0.802238744804168	NA	NA
chr7:100766076-100766266@@SERPINE1_6==wt	wt	Invasive	NA	NA	1.97842363353666	NA	NA	NA	NA	NA	NA	NA
chr7:100766096-100766286@@SERPINE1_6==wt	wt	Invasive	1.5977130977131	NA	1.24065027186663	NA	NA	1.87843324576069	1.50589324327256	0.588644781302849	NA	NA
chr7:100766116-100766306@@SERPINE1_6==wt	wt	Invasive	1.69871794871795	0.982103860272627	1.07342312597806	0.59953748941437	NA	0.678072257383966	1.34723393381883	0.626749019378257	0.93728813559322	0.414861376136491
chr7:100766136-100766326@@SERPINE1_6==wt	wt	Invasive	NA	NA	0.936490850376749	NA	NA	NA	0.859297195469039	2.01507958949038	NA	NA
chr7:100766156-100766346@@SERPINE1_6==wt	wt	Invasive	1.07918552036199	NA	0.841484532222586	NA	NA	NA	NA	1.514197061062	NA	NA
chr7:128466910-128467100@@FLNC_1==wt	wt	Invasive	NA	NA	NA	NA	NA	NA	NA	NA	NA	NA
chr7:128466930-128467120@@FLNC_1==wt	wt	Invasive	NA	NA	NA	NA	NA	NA	NA	NA	NA	NA
chr7:128466950-128467140@@FLNC_1==mut___cisbp__M5907___chr7:128467123__G_T___chr7:128467124__G_T	mut	Invasive	NA	NA	NA	NA	NA	NA	NA	NA	NA	NA
chr7:128466970-128467160@@FLNC_1==mut___cisbp__M5907___chr7:128467123__G_T___chr7:128467124__G_T___chr7:128467145__C_A___chr7:128467146__C_A	mut	Invasive	NA	NA	NA	NA	NA	NA	NA	NA	NA	NA
chr7:128466990-128467180@@FLNC_1==mut___cisbp__M5907___chr7:128467123__G_T___chr7:128467124__G_T___chr7:128467145__C_A___chr7:128467146__C_A	mut	Invasive	NA	NA	NA	NA	NA	NA	NA	NA	NA	NA
chr7:128467010-128467200@@FLNC_1==mut___cisbp__M5907___chr7:128467123__G_T___chr7:128467124__G_T___chr7:128467145__C_A___chr7:128467146__C_A	mut	Invasive	NA	NA	NA	NA	NA	NA	NA	NA	NA	NA
chr7:128467030-128467220@@FLNC_1==mut___cisbp__M5907___chr7:128467123__G_T___chr7:128467124__G_T___chr7:128467145__C_A___chr7:128467146__C_A	mut	Invasive	NA	NA	NA	NA	NA	NA	NA	NA	NA	NA
chr7:128467050-128467240@@FLNC_1==mut___cisbp__M5907___chr7:128467123__G_T___chr7:128467124__G_T___chr7:128467145__C_A___chr7:128467146__C_A	mut	Invasive	NA	NA	2.03727834117047	NA	NA	NA	NA	NA	NA	NA
chr7:128467070-128467260@@FLNC_1==mut___cisbp__M5907___chr7:128467123__G_T___chr7:128467124__G_T___chr7:128467145__C_A___chr7:128467146__C_A	mut	Invasive	0.726348364279399	NA	0.84535342662361	NA	NA	NA	0.578658625520238	0.611342209659027	NA	0.428807947019868
chr7:128467090-128467280@@FLNC_1==mut___cisbp__M5907___chr7:128467123__G_T___chr7:128467124__G_T___chr7:128467145__C_A___chr7:128467146__C_A	mut	Invasive	0.911201701524282	0.870728394217954	0.971951541933413	0.683267033863729	NA	0.483530444423912	0.561515025193533	0.817366117729308	2.46524822695035	0.777558592832652
chr7:128467110-128467300@@FLNC_1==mut___cisbp__M5907___chr7:128467123__G_T___chr7:128467124__G_T___chr7:128467145__C_A___chr7:128467146__C_A	mut	Invasive	NA	NA	1.02784720828544	NA	NA	NA	1.62555257442187	2.97125461038581	NA	NA
chr7:128467130-128467320@@FLNC_1==mut___cisbp__M5907___chr7:128467145__C_A___chr7:128467146__C_A	mut	Invasive	0.300756620428752	NA	0.674462602342043	NA	NA	1.47615116492387	0.780424506029852	1.4856273051929	NA	NA
chr7:128467150-128467340@@FLNC_1==wt	wt	Invasive	NA	NA	1.15301284840712	NA	NA	1.29161156244096	1.07641173206409	0.332603128028262	NA	NA
chr7:128467170-128467360@@FLNC_1==wt	wt	Invasive	NA	NA	NA	NA	NA	NA	NA	NA	NA	NA
chr7:128467190-128467380@@FLNC_1==wt	wt	Invasive	NA	NA	1.09477987626534	NA	NA	NA	NA	NA	NA	NA
chr7:128467210-128467400@@FLNC_1==wt	wt	Invasive	NA	NA	0.802063635217564	NA	NA	NA	NA	NA	NA	NA
chr7:128467230-128467420@@FLNC_1==wt	wt	Invasive	0.899321266968326	NA	1.10595109949254	NA	NA	NA	NA	0.588060808305525	NA	NA
chr7:128467250-128467440@@FLNC_1==wt	wt	Invasive	0.582417582417582	NA	0.571105895639591	NA	NA	NA	1.20815716798852	0.571395117381886	NA	NA
chr7:128467270-128467460@@FLNC_1==wt	wt	Invasive	NA	NA	1.61284535342662	NA	NA	2.19110407876231	2.21700949704016	NA	NA	NA
chr7:128467290-128467480@@FLNC_1==wt	wt	Invasive	NA	NA	0.889845712235379	NA	NA	NA	NA	NA	NA	NA
chr7:128467310-128467500@@FLNC_1==wt	wt	Invasive	1.60164835164835	NA	0.995756696463394	1.19759015840917	NA	1.43346316131126	1.30678224292636	2.34271998126573	NA	NA
chr7:128467330-128467520@@FLNC_1==wt	wt	Invasive	1.91736481340442	NA	1.15794025374219	0.879944345060624	NA	1.15099992509924	3.35135591183001	2.00427825789339	2.88117647058824	0.539929879236463
chr7:128467350-128467540@@FLNC_1==wt	wt	Invasive	8.01794871794872	5.46050913398759	12.3026343238124	2.49927888948981	NA	30.4201828410689	100.657573357182	88.1967410182854	NA	2.07822066724978
chr7:128467370-128467560@@FLNC_1==wt	wt	Invasive	23.9894736842105	15.592720992124	35.2350919475643	30.3419140948759	41.0785714285714	70.9988960847807	279.253745977698	190.052327964024	8.85344827586207	2.46174925782142
chr7:128467390-128467580@@FLNC_1==wt	wt	Invasive	10.4702797202797	18.6142381163927	12.902762827413	9.53674418604651	12.9333561175666	49.5921997947314	123.032115442388	159.00227374497	NA	NA
chr7:128467410-128467600@@FLNC_1==wt	wt	Invasive	NA	NA	NA	NA	NA	NA	NA	NA	NA	NA
chr7:128467430-128467620@@FLNC_1==wt	wt	Invasive	9.20543345543346	1.78653237450022	11.6583339252767	11.1764451265101	9.54970760233918	18.9203276247208	52.1099361937186	52.8653922314784	4.23727272727273	2.26225165562914
chr7:128467450-128467640@@FLNC_1==wt	wt	Invasive	10.9335664335664	NA	9.73572104250253	18.554615926709	NA	NA	8.55819087773093	16.7133071834202	NA	NA
chr7:128467470-128467660@@FLNC_1==wt	wt	Invasive	13.3036437246964	5.28645438628583	3.64554251314208	4.27181001599606	4.27067669172932	3.74587231700605	7.5464262502708	9.76154028249033	NA	NA
chr7:128467490-128467680@@FLNC_1==wt	wt	Invasive	1.57692307692308	NA	4.80627915321134	5.73468992248062	4.34804402310123	2.59285714285714	8.09113070141817	10.0598191808777	NA	NA
chr7:128467510-128467700@@FLNC_1==wt	wt	Invasive	0.582417582417582	NA	1.22337306808064	0.963307493540052	1.66081871345029	0.557637950104461	1.40971618036148	3.07221957287465	NA	1.24083885209713
chr7:128467530-128467720@@FLNC_1==wt	wt	Invasive	1.70661896243292	NA	1.18275325917952	NA	NA	NA	1.10953209305068	1.19992974650196	NA	1.58646063281825
chr7:128467550-128467740@@FLNC_1==wt	wt	Invasive	3.01692307692308	NA	0.603246054268659	NA	NA	2.26417171161255	2.1322312396887	1.30799795348506	NA	NA
chr7:128467570-128467760@@FLNC_1==wt	wt	Invasive	2.49875930521092	1.53610714078767	0.985486609652803	NA	NA	1.23055285080602	1.70950129892253	1.07612747106922	NA	0.675123589217424
chr7:128467590-128467780@@FLNC_1==wt	wt	Invasive	1.25168690958165	NA	1.32468365028107	1.58945736434109	NA	NA	1.40392794174013	1.84960599496517	NA	NA
chr7:128467610-128467800@@FLNC_1==wt	wt	Invasive	1.90694789081886	NA	0.827100181244422	NA	NA	NA	2.12116429553807	3.53928858001839	NA	NA
chr7:128467630-128467820@@FLNC_1==wt	wt	Invasive	1.33554376657825	NA	1.13544312881234	2.09519379844961	NA	3.21905170564257	0.945296269107587	1.09533538603206	NA	NA
chr7:128467650-128467840@@FLNC_1==wt	wt	Invasive	2.97032967032967	NA	0.880664764410728	NA	NA	NA	1.42315983135301	0.921088929219601	NA	NA
chr7:128467670-128467860@@FLNC_1==wt	wt	Invasive	3.16497975708502	NA	1.17968117279204	NA	NA	1.4495931283906	1.04745113070142	0.835665359171009	NA	NA
chr7:128467690-128467880@@FLNC_1==wt	wt	Invasive	1.2972027972028	NA	0.917731722231487	NA	NA	1.35145197319434	0.735336955786531	1.05687089542216	1.39895833333333	2.27345474613687
chr7:128467710-128467900@@FLNC_1==wt	wt	Invasive	3.02680652680653	0.579312897971272	0.860184188494199	1.05088090204369	NA	0.782841068917018	1.72374714308022	0.751067137625302	NA	0.993491664763645
chr7:128467730-128467920@@FLNC_1==wt	wt	Invasive	NA	NA	0.732318971285602	NA	NA	NA	1.92318896128785	1.16064633218196	NA	NA
chr7:128467750-128467940@@FLNC_1==wt	wt	Invasive	0.441666666666667	NA	1.08886730202071	1.02204575534127	NA	0.779417272114448	1.30867887898286	0.553813729154751	0.945299145299145	1.14190298296259
chr7:128467770-128467960@@FLNC_1==wt	wt	Invasive	NA	NA	NA	NA	NA	NA	NA	NA	NA	NA
chr7:128467790-128467980@@FLNC_1==wt	wt	Invasive	NA	NA	1.55908384164574	NA	NA	NA	0.961594480643925	0.235700485920028	NA	NA
chr7:128467810-128468000@@FLNC_1==wt	wt	Invasive	NA	NA	0.958490952893536	NA	NA	NA	NA	0.971371699549207	NA	NA
chr7:128467830-128468020@@FLNC_1==wt	wt	Invasive	0.384057971014493	1.59804269997648	1.47775232382337	NA	NA	NA	1.0058057211333	0.384213958239544	NA	NA
chr7:128467850-128468040@@FLNC_1==wt	wt	Invasive	NA	NA	1.85799784714747	NA	NA	NA	0.879756652504016	NA	NA	NA
chr7:128467870-128468060@@FLNC_1==wt	wt	Invasive	0.46029776674938	NA	0.631697763425428	NA	NA	2.64847046413502	1.41568076317022	0.371406826298226	NA	1.63603752759382
chr7:128467890-128468080@@FLNC_1==wt	wt	Invasive	0.776556776556777	NA	0.803778667937203	2.60566781039522	NA	NA	NA	NA	NA	NA
chr7:128467910-128468100@@FLNC_1==wt	wt	Invasive	0.955528846153846	NA	0.609948788204978	NA	NA	NA	1.06281495229065	0.723265924896546	NA	NA
chr7:128467930-128468120@@FLNC_1==wt	wt	Invasive	1.325	NA	1.23934432421204	NA	NA	4.09236550632911	0.390647757761594	0.53970054446461	NA	NA
chr7:128467950-128468140@@FLNC_1==wt	wt	Invasive	0.74577861163227	NA	0.896298791827925	1.25468962660512	NA	NA	1.3616177845918	1.2568407001932	1.12056737588652	0.578648255131276
chr7:128467970-128468160@@FLNC_1==wt	wt	Invasive	1.59370629370629	NA	1.36529234569137	NA	NA	NA	6.81019652730012	1.74001554238347	NA	3.44759573855456
chr7:128467990-128468180@@FLNC_1==wt	wt	Invasive	1.01923076923077	NA	0.731798488718946	1.32095337267153	NA	NA	0.843503930389408	1.89612958689094	NA	NA
chr7:128468010-128468200@@FLNC_1==wt	wt	Invasive	1.59879336349925	NA	1.06781485468245	NA	NA	NA	0.492244793662961	0.252026060702368	NA	NA
chr7:128468030-128468220@@FLNC_1==wt	wt	Invasive	NA	NA	0.960205605760967	NA	NA	NA	0.648517207876135	NA	NA	NA
chr7:128468050-128468240@@FLNC_1==wt	wt	Invasive	0.492042440318302	NA	0.831025402443548	NA	NA	NA	0.32864621490362	0.761619061522945	NA	NA
chr7:128468070-128468260@@FLNC_1==wt	wt	Invasive	0.862426035502958	NA	0.877387872264083	0.842894056847545	NA	NA	0.37776926025297	0.855562153436985	NA	NA
chr7:128468090-128468280@@FLNC_1==wt	wt	Invasive	1.37132867132867	NA	1.21173772640052	NA	NA	0.686049578059072	0.460764021975214	1.53205315848018	NA	NA
chr7:128468110-128468300@@FLNC_1==wt	wt	Invasive	2.03846153846154	NA	1.0695711291145	NA	NA	NA	2.2591677557297	0.255062519265047	NA	NA
chr7:128468130-128468320@@FLNC_1==wt	wt	Invasive	NA	NA	0.631411797937232	NA	NA	NA	NA	NA	NA	NA
chr7:128468150-128468340@@FLNC_1==wt	wt	Invasive	0.515755329008341	NA	0.897962548124012	NA	NA	1.09499222740395	0.835068891085514	0.381180690148179	NA	2.13460649930695
chr7:128468170-128468360@@FLNC_1==wt	wt	Invasive	NA	NA	0.98215060328069	NA	NA	NA	1.36760103913803	1.98083640692387	NA	NA
chr7:128468190-128468380@@FLNC_1==wt	wt	Invasive	NA	NA	NA	NA	NA	NA	NA	NA	NA	NA
chr7:128468210-128468400@@FLNC_1==wt	wt	Invasive	1.40144230769231	NA	1.13182130065026	NA	NA	NA	0.247267152165581	0.700367158162369	NA	NA
chr7:128468230-128468420@@FLNC_1==wt	wt	Invasive	0.704195804195804	NA	1.12742587812347	NA	NA	0.682060917721519	0.856420084323496	1.70615010830748	NA	0.984455481972038
chr7:128468250-128468440@@FLNC_1==wt	wt	Invasive	1.86463923673226	NA	0.998428075930767	0.788421311677126	NA	1.38353833293528	0.938915365534398	1.4085428695461	1.53352941176471	0.932878846903
chr7:128468270-128468460@@FLNC_1==wt	wt	Invasive	2.41595441595442	NA	1.24653810366532	NA	NA	NA	0.854750649461267	0.701546227452205	NA	1.83359165844723
chr7:128468290-128468480@@FLNC_1==wt	wt	Invasive	0.573317307692308	NA	0.801725068887797	NA	NA	NA	1.58930198884204	1.74870714048748	3.68666666666667	2.56666666666667
chr7:128468310-128468500@@FLNC_1==wt	wt	Invasive	1.3789592760181	1.20741003998223	0.884463580911374	0.524381095273818	NA	1.80487882450226	3.81255299109576	0.879058367771178	1.00140845070423	0.84390448652178
chr7:128468330-128468520@@FLNC_1==wt	wt	Invasive	1.36696832579186	NA	1.22482748579065	NA	NA	0.815923340825742	1.8962283683726	2.13472147825616	NA	1.31774965576028
chr7:128468350-128468540@@FLNC_1==wt	wt	Invasive	0.776556776556777	NA	0.694764152245315	NA	NA	NA	2.21166730548103	1.06965165973889	NA	NA
chr7:128468370-128468560@@FLNC_1==wt	wt	Invasive	NA	NA	0.557957311455697	NA	NA	NA	1.86115060769792	2.19249836169598	NA	NA
chr7:128468390-128468580@@FLNC_1==wt	wt	Invasive	1.07723577235772	0.521886659780384	1.47122966385746	3.41416146719607	NA	1.64818381948266	1.37967903744563	1.8408860086086	NA	1.22058616316754
chr7:128468410-128468600@@FLNC_1==wt	wt	Invasive	NA	NA	3.18774140441968	NA	NA	NA	NA	NA	NA	NA
chr7:128468430-128468620@@FLNC_1==wt	wt	Invasive	1.07287449392713	NA	1.50141240173533	NA	NA	NA	2.70816404752779	0.955046124766867	NA	2.11941225165563
chr7:128468450-128468640@@FLNC_1==wt	wt	Invasive	1.61671087533156	NA	0.954804449228561	NA	NA	NA	2.22270199624251	NA	NA	NA
chr7:128468470-128468660@@FLNC_1==wt	wt	Invasive	NA	NA	0.766101542877646	NA	NA	NA	2.32385332822282	NA	NA	NA
chr7:128468490-128468680@@FLNC_1==wt	wt	Invasive	NA	NA	0.488212647523735	NA	NA	NA	2.74741280183979	NA	NA	NA
chr7:128468510-128468700@@FLNC_1==wt	wt	Invasive	NA	NA	1.13455328310011	NA	NA	NA	3.04504918870576	0.680912514880081	NA	NA
chr7:128468530-128468720@@FLNC_1==wt	wt	Invasive	0.430660888407367	NA	0.883342993569043	NA	NA	NA	0.593324254014337	1.82542503989128	NA	0.708241353936718
chr7:128468550-128468740@@FLNC_1==wt	wt	Invasive	0.898305084745763	NA	1.16685855134865	NA	NA	NA	1.6560793833312	0.767574107683	NA	0.471879015518434
chr7:128468570-128468760@@FLNC_1==wt	wt	Invasive	2.49145299145299	NA	0.97642529504747	NA	NA	NA	NA	NA	NA	NA
chr7:128468590-128468780@@FLNC_1==wt	wt	Invasive	0.974916387959866	NA	0.992520217493307	NA	NA	NA	0.794360657923242	0.653998976742529	NA	NA
chr7:128468610-128468800@@FLNC_1==wt	wt	Invasive	NA	NA	NA	NA	NA	NA	NA	NA	NA	NA
chr7:128468630-128468820@@FLNC_1==wt	wt	Invasive	NA	NA	0.921625916243785	NA	NA	NA	0.557724798773476	1.11422047889468	NA	1.60479158550838
chr7:128468650-128468840@@FLNC_1==wt	wt	Invasive	NA	NA	0.925632985444845	NA	NA	NA	1.39868288093662	1.62068433293771	NA	NA
chr7:128468670-128468860@@FLNC_1==wt	wt	Invasive	NA	NA	1.87090060997488	NA	NA	NA	NA	NA	NA	NA
chr7:128468690-128468880@@FLNC_1==wt	wt	Invasive	NA	NA	1.23417731392646	NA	NA	NA	NA	NA	NA	NA
chr7:128468710-128468900@@FLNC_1==wt	wt	Invasive	NA	NA	1.3640063560408	NA	NA	NA	NA	0.877870680341262	NA	NA
chr7:128468730-128468920@@FLNC_1==wt	wt	Invasive	NA	NA	1.19811369111692	NA	NA	NA	NA	NA	NA	NA
chr7:128468750-128468940@@FLNC_1==wt	wt	Invasive	NA	NA	2.80494844074195	NA	NA	NA	NA	NA	NA	NA
chr7:128468770-128468960@@FLNC_1==wt	wt	Invasive	NA	NA	NA	NA	NA	NA	NA	NA	NA	NA
chr7:128470187-128470377@@FLNC_3==mut___cisbp__M5907___chr7:128470361__C_A___chr7:128470362__C_A	mut	Invasive	NA	NA	NA	NA	NA	NA	NA	NA	NA	NA
chr7:128470207-128470397@@FLNC_3==mut___cisbp__M5907___chr7:128470361__C_A___chr7:128470362__C_A	mut	Invasive	NA	NA	NA	NA	NA	NA	NA	NA	NA	NA
chr7:128470227-128470417@@FLNC_3==mut___cisbp__M5907___chr7:128470361__C_A___chr7:128470362__C_A	mut	Invasive	NA	NA	2.93244609713932	NA	NA	NA	NA	1.4180987913205	NA	NA
chr7:128470247-128470437@@FLNC_3==mut___cisbp__M5907___chr7:128470361__C_A___chr7:128470362__C_A	mut	Invasive	NA	NA	NA	NA	NA	NA	NA	NA	NA	NA
chr7:128470267-128470457@@FLNC_3==mut___cisbp__M5907___chr7:128470361__C_A___chr7:128470362__C_A	mut	Invasive	NA	NA	NA	NA	NA	NA	NA	NA	NA	NA
chr7:128470287-128470477@@FLNC_3==mut___cisbp__M5907___chr7:128470361__C_A___chr7:128470362__C_A	mut	Invasive	NA	NA	NA	NA	NA	NA	NA	NA	NA	NA
chr7:128470307-128470497@@FLNC_3==mut___cisbp__M5907___chr7:128470361__C_A___chr7:128470362__C_A	mut	Invasive	NA	NA	5.48367420165052	NA	NA	NA	4.74386610451003	NA	NA	NA
chr7:128470327-128470517@@FLNC_3==mut___cisbp__M5907___chr7:128470361__C_A___chr7:128470362__C_A	mut	Invasive	NA	NA	NA	NA	NA	NA	NA	NA	NA	NA
chr7:128470347-128470537@@FLNC_3==mut___cisbp__M5907___chr7:128470361__C_A___chr7:128470362__C_A	mut	Invasive	NA	NA	NA	NA	NA	NA	NA	NA	NA	NA
chr7:128470367-128470557@@FLNC_3==wt	wt	Invasive	NA	NA	NA	NA	NA	NA	NA	NA	NA	NA
chr7:128470387-128470577@@FLNC_3==wt	wt	Invasive	NA	NA	NA	NA	NA	NA	NA	NA	NA	NA
chr7:128470407-128470597@@FLNC_3==wt	wt	Invasive	NA	NA	NA	NA	NA	NA	NA	NA	NA	NA
chr7:128470427-128470617@@FLNC_3==wt	wt	Invasive	NA	NA	NA	NA	NA	NA	NA	NA	NA	NA
chr7:128470447-128470637@@FLNC_3==wt	wt	Invasive	NA	NA	NA	NA	NA	NA	NA	NA	NA	NA
chr7:128470467-128470657@@FLNC_3==wt	wt	Invasive	2.16076923076923	NA	0.997031673027367	NA	NA	2.02781244428597	1.17829182839467	1.53793812579829	NA	NA
chr7:128470487-128470677@@FLNC_3==wt	wt	Invasive	1.39847942754919	NA	0.870936490850377	0.767635658914729	1.87590471505867	0.655367575462512	0.767426364360055	1.54276681693109	NA	NA
chr7:128470507-128470697@@FLNC_3==wt	wt	Invasive	0.956828885400314	NA	1.02216692528856	NA	NA	1.07215189873418	0.717990545547464	0.950801475323459	NA	NA
chr7:128470527-128470717@@FLNC_3==wt	wt	Invasive	0.929824561403509	NA	0.865843294997451	NA	NA	NA	0.985634342660023	0.292482875709853	NA	NA
chr7:128470547-128470737@@FLNC_3==wt	wt	Invasive	NA	NA	1.13482130891705	NA	NA	NA	0.978765810655424	1.37287880435237	NA	NA
chr7:128470567-128470757@@FLNC_3==wt	wt	Invasive	0.463286713286713	NA	0.963624059262489	1.829064861152	NA	NA	1.51523978768134	0.506463854043036	NA	NA
chr7:128470587-128470777@@FLNC_3==wt	wt	Invasive	0.741258741258741	NA	1.19737639038393	NA	NA	NA	0.554766046525341	0.86780633452374	NA	NA
chr7:128470607-128470797@@FLNC_3==wt	wt	Invasive	NA	NA	0.731156560220069	NA	NA	NA	0.824223840551936	1.36435160680981	NA	NA
chr7:128470627-128470817@@FLNC_3==wt	wt	Invasive	0.374411302982732	NA	1.23215572946466	0.536978839304421	NA	NA	0.686853200459946	1.15401406742663	NA	0.982915826854785
chr7:128470647-128470837@@FLNC_3==wt	wt	Invasive	1.71085164835165	NA	1.23095323525894	NA	NA	NA	0.815529496242316	0.775723118217814	NA	NA
chr7:128470667-128470857@@FLNC_3==wt	wt	Invasive	0.751012145748988	NA	1.01931826336563	NA	NA	0.496044303797468	0.830467960556117	0.721710992011326	NA	NA
chr7:128470687-128470877@@FLNC_3==wt	wt	Invasive	NA	NA	1.06258046813989	6.26858185134519	NA	NA	NA	NA	NA	NA
chr7:128470707-128470897@@FLNC_3==wt	wt	Invasive	NA	NA	1.20791822214079	NA	NA	NA	1.45262144948338	NA	NA	NA
chr7:128470727-128470917@@FLNC_3==wt	wt	Invasive	0.870799103808812	NA	1.13108635175374	1.44261552401087	NA	0.803179993825255	0.656698669708046	1.00551604192934	NA	1.56417888235732
chr7:128470747-128470937@@FLNC_3==wt	wt	Invasive	1.35497737556561	NA	0.68532707476751	0.485601728300928	0.77504873294347	0.627862062546538	0.618672919531937	0.606267025280928	0.538636363636364	0.872102649006623
chr7:128470767-128470957@@FLNC_3==wt	wt	Invasive	0.915830546265329	1.21297780696502	0.894486011961759	0.520806582013602	NA	NA	1.24600974956678	0.933748147806104	NA	1.30085146641438
chr7:128470787-128470977@@FLNC_3==wt	wt	Invasive	0.606029106029106	NA	1.0530931425315	0.650763793889649	NA	2.17083624040666	0.984309310895356	1.36864877722496	NA	NA
chr7:128470807-128470997@@FLNC_3==wt	wt	Invasive	12.2307692307692	3.25020027528749	2.30557565276724	11.1481128478841	8.68530877756188	6.58313047711782	14.2020107910487	14.0563198875944	NA	2.54268347999637
chr7:128470827-128471017@@FLNC_3==wt	wt	Invasive	1.88165680473373	NA	0.920270584014015	0.929662562699499	NA	1.38294211625906	0.709526024552799	3.91599818795994	3.47121212121212	1.01986754966887
chr7:128470847-128471037@@FLNC_3==wt	wt	Invasive	0.926573426573427	NA	1.1376629589762	0.815703925981495	NA	NA	3.42327635109237	0.430831918505942	NA	NA
chr7:128470867-128471057@@FLNC_3==wt	wt	Invasive	2.54807692307692	NA	0.887804781702729	0.961098072683308	NA	NA	1.10674081734489	1.1772895626057	NA	NA
chr7:128470887-128471077@@FLNC_3==wt	wt	Invasive	1.45044378698225	NA	0.796127919138248	1.47954807850899	NA	NA	1.07641173206409	0.615315786852285	NA	NA
chr7:128470907-128471097@@FLNC_3==wt	wt	Invasive	0.948591012947449	0.743566300282312	0.679092780390158	0.446797225622195	NA	0.914200949367088	0.913514756611729	0.793882091212458	NA	0.710965359144167
chr7:128470927-128471117@@FLNC_3==wt	wt	Invasive	NA	NA	NA	NA	NA	NA	NA	NA	NA	NA
chr7:128470947-128471137@@FLNC_3==wt	wt	Invasive	1.15912518853695	NA	0.745940975959813	0.517401485788114	NA	0.907641819034224	1.16341060621117	0.969784490889813	NA	0.692986924775004
chr7:128470967-128471157@@FLNC_3==wt	wt	Invasive	0.761849261849262	NA	0.847229607342178	0.609321004950033	NA	0.647524956262221	1.18831187851932	1.45845119595157	1.28804347826087	NA
chr7:128470987-128471177@@FLNC_3==wt	wt	Invasive	0.711538461538461	NA	0.774165769644779	1.11150864639237	NA	0.504085883672488	1.1015734240288	0.930867741861377	NA	0.183180093872565
chr7:128471007-128471197@@FLNC_3==wt	wt	Invasive	1.42368742368742	NA	1.03029524069641	0.620039338192757	NA	NA	0.756999910294154	0.675644332946773	NA	0.525386313465784
chr7:128471027-128471217@@FLNC_3==wt	wt	Invasive	NA	NA	NA	NA	NA	NA	1.63052977152666	1.59866416537063	NA	NA
chr7:128471047-128471237@@FLNC_3==wt	wt	Invasive	NA	NA	1.63765835886396	NA	NA	NA	2.11550785741663	NA	NA	NA
chr7:128471067-128471257@@FLNC_3==wt	wt	Invasive	NA	NA	1.97336372654552	NA	NA	NA	2.5241855116903	NA	NA	NA
chr7:128471087-128471277@@FLNC_3==wt	wt	Invasive	NA	NA	1.2902762827413	NA	NA	NA	NA	NA	NA	NA
chr7:128471107-128471297@@FLNC_3==wt	wt	Invasive	NA	NA	0.882820614507205	1.23582211342309	NA	NA	6.22505900627383	1.34879321129356	NA	NA
chr7:128471127-128471317@@FLNC_3==wt	wt	Invasive	NA	NA	0.921625916243785	NA	NA	NA	NA	NA	NA	NA
chr7:128471147-128471337@@FLNC_3==wt	wt	Invasive	3.35746606334842	NA	1.36617488760843	NA	NA	NA	NA	NA	NA	NA
chr7:128471167-128471357@@FLNC_3==wt	wt	Invasive	NA	NA	0.5256681151909	NA	NA	NA	NA	NA	NA	NA
chr7:128471187-128471377@@FLNC_3==wt	wt	Invasive	0.748059280169372	NA	1.12535375036083	1.22224165063822	NA	0.85228664761127	1.36484377897847	0.431311153120521	NA	NA
chr7:128471207-128471397@@FLNC_3==wt	wt	Invasive	0.601084812623274	NA	0.776263779860619	0.792966534316506	NA	0.99057512383049	1.75595513856717	1.00522064943759	NA	NA
chr7:128471227-128471417@@FLNC_3==wt	wt	Invasive	1.01923076923077	NA	0.885698126288519	1.13270266719222	NA	0.695492120898993	0.863472594863933	1.87598345936349	NA	0.817393844955201
chr7:128471247-128471437@@FLNC_3==wt	wt	Invasive	0.616902834008097	NA	1.25176057280872	NA	1.33204439670605	0.670094936708861	2.26964579622573	0.319519107918327	NA	NA
chr7:128471267-128471457@@FLNC_3==wt	wt	Invasive	0.214574898785425	1.18545713016437	1.40109755855957	NA	NA	3.97966028345775	0.797219355747527	1.57133657280019	NA	1.47096281202241
chr7:128471287-128471477@@FLNC_3==wt	wt	Invasive	0.867430441898527	NA	0.707746484204088	0.449645111699866	NA	1.24704926445433	1.40340816093978	0.609809856692358	NA	0.596657205928729
chr7:128471307-128471497@@FLNC_3==wt	wt	Invasive	1.03282051282051	NA	0.958663219419937	0.548612620444831	1.65003417634997	0.665171790235081	1.42865465695669	1.31159667801316	NA	0.77961029037188
chr7:128471327-128471517@@FLNC_3==wt	wt	Invasive	1.14439946018893	NA	1.31352450405195	0.667155527620644	NA	NA	1.65540315655157	1.73479897346893	1.89154929577465	0.517115940677176
chr7:128471347-128471537@@FLNC_3==wt	wt	Invasive	1.59194139194139	NA	0.877387872264083	1.04243632336656	NA	0.643094774423888	1.36842291476251	1.01422633335285	0.570103092783505	0.883184269816345
chr7:128471367-128471557@@FLNC_3==wt	wt	Invasive	2.5063051702396	NA	1.19102426099197	2.03197674418605	NA	NA	0.65563260043904	1.06357409349037	NA	NA
chr7:128471387-128471577@@FLNC_3==wt	wt	Invasive	0.488082340195016	NA	1.35878652784261	NA	NA	NA	1.00044678289216	0.596501872539575	NA	0.914364010047956
chr7:128471407-128471597@@FLNC_3==wt	wt	Invasive	NA	NA	1.24578399712953	NA	NA	NA	2.35424855605926	1.3447488538384	NA	NA
chr7:128471427-128471617@@FLNC_3==wt	wt	Invasive	0.972902097902098	NA	1.10595109949254	NA	NA	NA	0.792893694566043	0.527788647897479	NA	NA
chr7:128471447-128471637@@FLNC_3==wt	wt	Invasive	0.879336349924585	NA	1.17143504617302	1.75866993064056	NA	NA	NA	1.50250943366101	NA	NA
chr7:128471467-128471657@@FLNC_3==wt	wt	Invasive	0.802373158756137	NA	1.57252421959096	1.15709786821705	NA	1.10455209347614	4.83571070554589	1.41420291552017	NA	NA
chr7:128471487-128471677@@FLNC_3==wt	wt	Invasive	0.970695970695971	NA	0.774165769644779	NA	NA	NA	6.3648396575955	0.689755534553848	NA	NA
chr7:128471507-128471697@@FLNC_3==wt	wt	Invasive	0.740078392944635	0.361724082226081	0.951843159399319	0.355318337781167	1.7019280875456	0.635777406257463	0.979737772731546	1.14575502075019	0.576966292134832	0.487015402931766
chr7:128471527-128471717@@FLNC_3==wt	wt	Invasive	0.700394477317554	0.767421635581926	1.16872851697581	0.582434557914841	1.40030981977557	0.906223628691983	0.822697500106469	1.0337489998634	0.666265060240964	0.21503231468922
chr7:128471547-128471737@@FLNC_3==wt	wt	Invasive	1.75729442970822	NA	1.33248158170947	0.497971455480693	NA	1.70620811615786	2.59489098820824	2.73639441140311	0.852517985611511	1.21063414169327
chr7:128471567-128471757@@FLNC_3==wt	wt	Invasive	1.69871794871795	NA	1.89746512167838	1.09788721690226	NA	1.49237260629666	1.25746970545744	1.97131315496751	NA	NA
chr7:128471587-128471777@@FLNC_3==wt	wt	Invasive	1.40488565488566	NA	1.67735916756369	3.10666666666667	3.81954887218045	3.12130801687764	2.37484697492363	3.39330782208834	NA	2.04782928623988
chr7:128471607-128471797@@FLNC_3==wt	wt	Invasive	3.21623931623932	NA	2.1504604712355	1.36119537130659	NA	NA	3.13347166968451	4.18793214481103	1.61590909090909	NA
chr7:128471627-128471817@@FLNC_3==wt	wt	Invasive	2.24006762468301	NA	3.8610540279001	3.24295278365046	1.9469261388766	1.49602590521048	2.6686110393064	2.19389148557557	NA	1.45908058200802
chr7:128471647-128471837@@FLNC_3==wt	wt	Invasive	3.81267806267806	2.29854886946008	8.9984203095075	3.92516527400248	2.79197994987469	3.01674942303658	2.88478344193177	2.48083344195887	1.68854961832061	2.5808098680552
chr7:128471667-128471857@@FLNC_3==wt	wt	Invasive	1.48251748251748	NA	3.4407367539768	4.31481481481481	NA	NA	1.92318896128785	1.20161032037661	NA	NA
chr7:128471687-128471877@@FLNC_3==wt	wt	Invasive	5.24175824175824	NA	5.55308779913977	3.45235992542439	NA	7.09512285927029	5.43018059657746	4.48965310613444	NA	NA
chr7:128471707-128471897@@FLNC_3==wt	wt	Invasive	2.43621013133208	NA	2.55620772995918	1.84028082492321	NA	NA	1.99354953304228	3.3154853274427	NA	NA
chr7:128471727-128471917@@FLNC_3==wt	wt	Invasive	1.26715176715177	NA	4.86004066499223	5.11757105943153	NA	NA	0.681129423789447	7.61383993911364	NA	NA
chr7:128471747-128471937@@FLNC_3==wt	wt	Invasive	2.09210526315789	3.48458885997758	1.3180241597895	NA	NA	NA	0.38463779225757	2.93411392775599	NA	1.77976886118686
chr7:128471767-128471957@@FLNC_3==wt	wt	Invasive	1.07019230769231	NA	1.5268269345772	NA	NA	1.71974239395958	0.371141729371339	0.821004563396079	NA	NA
chr7:128471787-128471977@@FLNC_3==wt	wt	Invasive	NA	NA	1.24335714518707	NA	NA	NA	0.798612365280548	0.415472042977677	NA	NA
chr7:128471807-128471997@@FLNC_3==wt	wt	Invasive	0.99437148217636	NA	1.09428494865401	0.754489255225199	NA	1.64788652802893	1.88884630126485	1.75091789540592	NA	2.03973509933775
chr7:128471827-128472017@@FLNC_3==wt	wt	Invasive	0.696060037523452	NA	1.16467416672223	0.423578239692667	NA	1.93497890295359	2.37834368212597	1.24049879983608	0.770731707317073	NA
chr7:128471847-128472037@@FLNC_3==wt	wt	Invasive	1.09075573549258	NA	1.64295180002392	1.51720930232558	NA	0.975115968236497	0.513646741213525	1.56406104490806	0.841803278688525	1.37932906307676
chr7:128471867-128472057@@FLNC_3==wt	wt	Invasive	NA	NA	1.8637324084041	NA	NA	NA	0.653884246837869	NA	NA	NA
chr7:128471887-128472077@@FLNC_3==wt	wt	Invasive	NA	NA	1.21989757640996	NA	NA	NA	1.48892048615833	1.15016307498805	NA	NA
chr7:128471907-128472097@@FLNC_3==wt	wt	Invasive	NA	NA	0.758986048671352	NA	NA	NA	NA	NA	NA	NA
chr7:128471927-128472117@@FLNC_3==wt	wt	Invasive	2.14211212516297	NA	1.02292173766878	1.30176688316223	NA	1.66401000156274	0.629191450297877	1.59567377224423	NA	NA
chr7:128471947-128472137@@FLNC_3==wt	wt	Invasive	1.10785953177258	NA	1.08060638679584	NA	NA	NA	NA	NA	NA	NA
chr7:128471967-128472157@@FLNC_3==wt	wt	Invasive	NA	NA	1.2902762827413	NA	NA	NA	1.31939707809283	0.233208937443072	NA	NA
chr7:128471987-128472177@@FLNC_3==wt	wt	Invasive	1.30147928994083	NA	1.23102890241134	0.635856668248695	1.35938206171166	1.56855269177978	1.87684705860621	0.637656298162617	NA	0.506643879512925
chr7:128472007-128472197@@FLNC_3==wt	wt	Invasive	1.01923076923077	NA	1.31894908902444	NA	NA	NA	1.82702951322346	1.55990867045255	NA	NA
chr7:128472027-128472217@@FLNC_3==wt	wt	Invasive	1.01923076923077	NA	0.441410307253602	0.918944648442813	NA	NA	0.600996550402453	0.557110239447339	NA	2.19838116261957
chr7:128472047-128472237@@FLNC_3==wt	wt	Invasive	0.873626373626374	NA	0.879214812133451	NA	NA	0.725516322451699	0.475736216739626	1.64200912679216	NA	1.21364238410596
chr7:128472067-128472257@@FLNC_3==wt	wt	Invasive	1.61378205128205	1.37205686361617	1.49267256238699	NA	NA	1.26413213109069	1.36994282173929	1.68659401257345	NA	1.94284768211921
chr7:128472087-128472277@@FLNC_3==wt	wt	Invasive	NA	NA	NA	NA	NA	NA	NA	NA	NA	NA
chr7:128472107-128472297@@FLNC_3==wt	wt	Invasive	NA	NA	NA	NA	NA	NA	NA	NA	NA	NA
chr7:128472127-128472317@@FLNC_3==wt	wt	Invasive	NA	NA	NA	NA	NA	NA	NA	NA	NA	NA
chr7:128472147-128472337@@FLNC_3==wt	wt	Invasive	NA	NA	NA	NA	NA	NA	NA	NA	NA	NA
chr7:128472167-128472357@@FLNC_3==wt	wt	Invasive	NA	NA	NA	NA	NA	NA	NA	NA	NA	NA
chr7:128472187-128472377@@FLNC_3==wt	wt	Invasive	NA	NA	NA	NA	NA	NA	NA	NA	NA	NA
chr7:128472207-128472397@@FLNC_3==wt	wt	Invasive	NA	NA	1.96936906313146	NA	NA	NA	6.02599207870193	4.08547508928049	NA	NA
chr7:128472227-128472417@@FLNC_3==wt	wt	Invasive	1.20925684485007	NA	2.10805702532381	1.95883830112458	NA	1.69975301018833	3.75256382690312	2.09256041158269	NA	NA
chr7:128472247-128472437@@FLNC_3==wt	wt	Invasive	1.2774358974359	NA	0.925847103646428	0.523936327593349	NA	0.834746835443038	1.10583365274051	0.891376383115743	NA	0.534216335540839
chr8:11331324-11331514@@BLK_1==wt	wt	Invasive	0.594551282051282	NA	1.51273771080014	NA	NA	NA	NA	1.37134828171653	NA	NA
chr8:11331344-11331534@@BLK_1==wt	wt	Invasive	3.92011834319527	NA	1.69348762109796	NA	NA	NA	0.961594480643925	0.537899541535362	NA	NA
chr8:11331364-11331554@@BLK_1==wt	wt	Invasive	NA	NA	NA	NA	NA	NA	NA	NA	NA	NA
chr8:11331384-11331574@@BLK_1==wt	wt	Invasive	NA	NA	NA	NA	NA	NA	NA	NA	NA	NA
chr8:11331404-11331594@@BLK_1==wt	wt	Invasive	NA	NA	NA	NA	NA	NA	NA	NA	NA	NA
chr8:11331424-11331614@@BLK_1==wt	wt	Invasive	0.860683760683761	NA	0.652306342941435	0.742549526270457	NA	0.559639727361246	0.493125374689192	1.15707511269832	NA	NA
[truncated: 5,413 more rows]
