# Supplementary material for: Analysis of long and short enhancers in melanoma cell states
Source: eLife. 2021 Dec 7;10:e71735. doi: 10.7554/eLife.71735 (PMC8691835; doi:10.7554/eLife.71735)
Supplement: Figure 3—source data 2. — DeepMEL2_GABPA prediction scores for the enhancer tiling A library. These data were also used in Figure 6, Figure 3—figure supplement 2, and Figure 4—figure supplement 1. [file elife-71735-fig3-data2.txt]

id	Topic_1	Topic_2	Topic_3	Topic_4	Topic_5	Topic_6	Topic_7	Topic_8	Topic_9	Topic_10	Topic_11	Topic_12	Topic_13	Topic_14	Topic_15	Topic_16	Topic_17	Topic_18	Topic_19	Topic_20	Topic_21	Topic_22	Topic_23	Topic_24	Topic_25	Topic_26	Topic_27	Topic_28	Topic_29	Topic_30	Topic_31	Topic_32	Topic_33	Topic_34	Topic_35	Topic_36	Topic_37	Topic_38	Topic_39	Topic_40	Topic_41	Topic_42	Topic_43	Topic_44	Topic_45	Topic_46	Topic_47	Topic_48
chr2:28497319-28497509@@FOSL2_1==wt	0.01649201	0.013660371	0.047343895	0.026005328	0.006039858	0.01770471	0.03837551	0.036252633	0.028803185	0.018102005	0.06969671	0.010927588	0.00027140975	0.0061109215	0.0032161027	0.0014264286	0.0026061833	0.0050667226	0.0018358678	0.0010031015	0.0066696852	0.018666431	0.021920994	0.058689654	0.025316626	0.017418385	0.012224302	0.07211885	0.022236958	0.0028364956	0.03406863	0.0020719767	0.04418382	0.010616258	0.0031019747	0.0020114034	0.0040681064	0.026210845	0.00019156933	0.008664146	0.003952369	0.077655956	0.015307173	0.018046439	0.0038222075	0.065193325	0.08191781	0.0057127774
chr2:28497339-28497529@@FOSL2_1==wt	0.023516074	0.014283329	0.041634634	0.022304624	0.007675886	0.01679936	0.04562889	0.039140344	0.026224166	0.01997602	0.06484324	0.012125969	0.00023138523	0.0068207234	0.0028513968	0.0011828542	0.00175865	0.0034890622	0.002542317	0.0010243058	0.009594619	0.015702397	0.021932766	0.062000558	0.021477848	0.017686263	0.011729598	0.06863624	0.02203235	0.0025258362	0.032390878	0.0016616583	0.04123105	0.00903292	0.0039493144	0.0027858466	0.0041159093	0.032760605	0.00013771653	0.0105154365	0.0035074204	0.07747957	0.021966502	0.019164756	0.0045309067	0.05659534	0.08349027	0.0048766583
chr2:28497359-28497549@@FOSL2_1==wt	0.016113758	0.012563139	0.042223126	0.028377652	0.0072536618	0.019564718	0.035049677	0.036162958	0.025728196	0.020950764	0.061919928	0.009707108	0.00019696355	0.0031546503	0.0031758249	0.0006816238	0.0012852699	0.004518196	0.002157107	0.0010952204	0.0075271726	0.023644775	0.02242741	0.059260666	0.027478486	0.017511413	0.00862734	0.07937154	0.023367316	0.0030669272	0.028395668	0.0022963881	0.042657778	0.014818877	0.0033803135	0.0019774884	0.0039235055	0.028360128	0.00015923381	0.010205343	0.003875941	0.077292204	0.0196504	0.0153770745	0.0054197162	0.06691633	0.07709949	0.0018165559
chr2:28497379-28497569@@FOSL2_1==wt	0.027813658	0.03265761	0.054257616	0.031339675	0.007022515	0.02244991	0.044878095	0.029371157	0.030317158	0.022564456	0.05538392	0.01814881	0.00058560073	0.038094506	0.0046767145	0.009023935	0.0069164187	0.0098722875	0.00379847	0.0012712181	0.012092382	0.018287867	0.022982672	0.053551078	0.033627033	0.02036412	0.02605997	0.043091536	0.018011048	0.0033205599	0.031870097	0.0032449514	0.04083869	0.00885731	0.007356912	0.011060536	0.00541541	0.024229735	0.0004748404	0.008509889	0.0037653	0.05181247	0.029064968	0.023292735	0.0041161925	0.042990357	0.056511328	0.010095954
chr2:28497399-28497589@@FOSL2_1==wt	0.01930596	0.022191614	0.0479293	0.03069149	0.009449005	0.020769581	0.04534866	0.030038208	0.032207817	0.025068164	0.050088376	0.016753703	0.00065997243	0.01929681	0.0072509646	0.0043309033	0.006760508	0.009919807	0.0035605729	0.0017786771	0.01532948	0.032417506	0.02145338	0.0513366	0.038457483	0.022638291	0.016236529	0.057651803	0.019214228	0.0041686743	0.024987772	0.003228873	0.037249222	0.01895377	0.007224798	0.007017508	0.005985722	0.026336148	0.0003668517	0.0142138	0.0036070794	0.054858506	0.034844473	0.024701476	0.0077148676	0.043561846	0.050811365	0.004214123
chr2:28497419-28497609@@FOSL2_1==wt	0.016942814	0.019211307	0.047005236	0.031071931	0.013682529	0.019937828	0.04020329	0.035569936	0.035523742	0.038101584	0.047923386	0.014151424	0.000878796	0.025168702	0.012984708	0.0044122487	0.0077221543	0.010713309	0.005331382	0.0031767339	0.020711482	0.04752697	0.022366405	0.05395399	0.041192874	0.026286215	0.013006747	0.09417449	0.024428442	0.0064134896	0.04358092	0.004128635	0.031425804	0.028264582	0.008271962	0.007874161	0.008312702	0.029579118	0.00051133335	0.022225693	0.004363492	0.054293007	0.04373063	0.026637614	0.013272494	0.044528306	0.044296756	0.0040730387
chr2:28497439-28497629@@FOSL2_1==wt	0.023021996	0.0163863	0.042207137	0.027157024	0.016312629	0.01790677	0.03933485	0.037449703	0.029976845	0.032210857	0.050799415	0.012652874	0.00074362755	0.012001604	0.008604109	0.002203837	0.0043393224	0.009694904	0.004722163	0.0030361712	0.021391347	0.043994784	0.02456905	0.06048417	0.03699684	0.02549316	0.010109708	0.07430957	0.026412278	0.0060399175	0.029303119	0.0037325174	0.03715399	0.030583456	0.007993206	0.005928606	0.0075701475	0.03410481	0.0004695803	0.024967209	0.0045969337	0.061778143	0.049466997	0.026777372	0.017923564	0.052716628	0.054948404	0.0023926347
chr2:28497459-28497649@@FOSL2_1==wt	0.027299538	0.015728757	0.036509603	0.026154459	0.018655494	0.015711412	0.046816647	0.02987583	0.026425987	0.025323391	0.04449168	0.00951384	0.0006264001	0.008432969	0.0078852475	0.0016549528	0.0036006868	0.008783475	0.005225405	0.003136143	0.02418439	0.04076183	0.028896257	0.057132527	0.036014527	0.02456905	0.008130327	0.0531476	0.021900564	0.0059112906	0.020454198	0.003304109	0.029883161	0.032167286	0.007815674	0.005881846	0.0050606877	0.04138893	0.00041761994	0.030463636	0.006504789	0.061601102	0.055978745	0.021476835	0.021576911	0.048304364	0.059497997	0.00173904
chr2:28497479-28497669@@FOSL2_1==wt	0.032604843	0.027967274	0.04728231	0.026055127	0.024602517	0.024806097	0.02896811	0.079512864	0.049464136	0.035698965	0.059417427	0.015595332	0.004349768	0.013943002	0.015112594	0.009520486	0.015661895	0.038528696	0.004020244	0.011888877	0.011598036	0.018183395	0.044359908	0.05931689	0.029251426	0.05713728	0.019172296	0.052463382	0.04419206	0.011189327	0.03548053	0.017601892	0.034104466	0.012405008	0.007494986	0.0054112077	0.0276144	0.02277416	0.0054886937	0.020542562	0.0101531595	0.050525114	0.014761761	0.035320744	0.013520509	0.05240369	0.051499605	0.0034386963
chr2:28497499-28497689@@FOSL2_1==wt	0.029247254	0.024013355	0.047376454	0.026067302	0.020648748	0.023547724	0.021373972	0.07789084	0.05189322	0.038274303	0.0647437	0.015677303	0.0023141205	0.013504162	0.01395835	0.004536867	0.009832665	0.021530211	0.0030919462	0.009439975	0.008496821	0.01853776	0.03706853	0.06658195	0.031521842	0.051828563	0.017303318	0.06395158	0.042861387	0.009205118	0.03487076	0.0103755	0.042373374	0.011417478	0.0076091588	0.005106345	0.019060016	0.014557555	0.0016902238	0.016102076	0.009748459	0.046002552	0.014805451	0.03442806	0.010638148	0.05517353	0.042948097	0.003954008
chr2:28497519-28497709@@FOSL2_1==wt	0.070879355	0.042162135	0.03789042	0.027319461	0.03838949	0.033360645	0.038051784	0.07175897	0.03948179	0.020944864	0.059182674	0.027772024	0.009685472	0.045505077	0.0067402124	0.014346316	0.009640187	0.031761974	0.022570595	0.02108498	0.021524653	0.013392255	0.06417632	0.04825373	0.020588621	0.07089554	0.018632174	0.03311275	0.044272646	0.008996978	0.034402594	0.029806986	0.031486094	0.013257474	0.012571156	0.0344048	0.023562282	0.031709865	0.006986767	0.023496285	0.019359648	0.04192002	0.019226983	0.023954839	0.019927204	0.03583534	0.04918933	0.0030166954
chr2:28497539-28497729@@FOSL2_1==wt	0.04964003	0.032020018	0.032638356	0.035848737	0.033068627	0.03437604	0.041748345	0.06472798	0.033085376	0.026000306	0.051232442	0.016571045	0.0046264976	0.027947217	0.005864829	0.008408919	0.0051675886	0.021450654	0.018065482	0.016109258	0.018474102	0.02296421	0.066817224	0.05595383	0.031616792	0.06355119	0.01621674	0.048003256	0.053593367	0.00967373	0.037254766	0.032085925	0.023760766	0.018217102	0.01143299	0.022941396	0.02002278	0.03164971	0.0050283074	0.027548	0.024306297	0.055784047	0.02180925	0.02038981	0.021802977	0.037006915	0.05408317	0.002362281
chr2:28497559-28497749@@FOSL2_1==wt	0.04163429	0.02588202	0.027158335	0.036405414	0.03243105	0.032912374	0.034412816	0.055308893	0.022533074	0.023604736	0.037084147	0.010294259	0.0018077195	0.0064339787	0.003370285	0.0016790032	0.0013491958	0.017191589	0.012198865	0.012485176	0.01721175	0.02990006	0.06523891	0.05330883	0.030737221	0.054766208	0.009085864	0.041847423	0.05413185	0.009648606	0.021405071	0.02676925	0.018366292	0.027442843	0.009037167	0.010292813	0.016916469	0.031082138	0.0024683177	0.032664582	0.024921447	0.051426575	0.026388988	0.015795663	0.029931128	0.033608377	0.051528096	0.0006111562
chr2:28497579-28497769@@FOSL2_1==wt	0.10714543	0.034449205	0.024400502	0.035831496	0.032737732	0.034479335	0.04787208	0.043710187	0.02473113	0.019250229	0.042309895	0.0253748	0.0060405284	0.019088805	0.0029925406	0.0049162805	0.0023668706	0.017653167	0.02980031	0.0130871385	0.026010841	0.021659255	0.06347844	0.055033937	0.031462803	0.053996354	0.01464273	0.020763025	0.04637994	0.008758187	0.018629923	0.027312234	0.023274764	0.016872153	0.020670965	0.034070805	0.015102789	0.05318916	0.0051856935	0.027845174	0.026158735	0.04820983	0.035304755	0.019283757	0.033397824	0.030228823	0.062315643	0.00047791004
chr2:28497599-28497789@@FOSL2_1==wt	0.067478344	0.01992321	0.020827115	0.028019235	0.033316106	0.027246356	0.047600046	0.038198665	0.02057822	0.01242502	0.041698173	0.014783278	0.0035251826	0.007809043	0.0024270713	0.001340419	0.001220122	0.013138726	0.022620663	0.013683125	0.024223045	0.025492504	0.059375107	0.0492799	0.026052952	0.04233566	0.0073427707	0.024472982	0.04445654	0.00917992	0.013657093	0.024132505	0.023009777	0.02601239	0.011218414	0.018790036	0.009594619	0.050539717	0.0023502111	0.034912735	0.030009583	0.053256497	0.029504105	0.014338553	0.03731677	0.04103221	0.06454834	0.00042153895
chr2:28497619-28497809@@FOSL2_1==wt	0.068868995	0.020509034	0.022389367	0.022083402	0.040515438	0.02208303	0.06871544	0.03373912	0.017978191	0.01392974	0.048563644	0.011879757	0.002892062	0.0061412305	0.0027256608	0.0011367947	0.0010368377	0.010286957	0.02832608	0.013852209	0.03745547	0.022367582	0.05714257	0.047342837	0.020457506	0.03504382	0.0067594796	0.0232929	0.033624396	0.0077388138	0.01271078	0.015311554	0.025200918	0.02785486	0.010667667	0.020881861	0.0077430606	0.068578005	0.0014595985	0.04453215	0.024116501	0.06460729	0.037192702	0.012211829	0.0404761	0.04740031	0.0768176	0.00042122602
chr2:28497639-28497829@@FOSL2_1==wt	0.04997611	0.024176776	0.021765709	0.031288415	0.03733787	0.03039004	0.06714389	0.03716691	0.024724692	0.019519866	0.046149895	0.014901683	0.004797265	0.013358593	0.0053857416	0.002492085	0.0020206869	0.011612818	0.034051448	0.02165109	0.038916916	0.030769736	0.05832973	0.05028124	0.028295472	0.047328487	0.009603381	0.029747784	0.0400178	0.010925472	0.025138006	0.025321335	0.02155745	0.035208136	0.013746023	0.031539515	0.011546284	0.057996854	0.0028429478	0.044979185	0.03445013	0.060408562	0.044846073	0.012900382	0.040212452	0.03885244	0.05833341	0.00082588196
chr2:28497659-28497849@@FOSL2_1==wt	0.04635422	0.016942352	0.024544552	0.023553923	0.02966927	0.016214132	0.07853262	0.022622913	0.02108021	0.02878885	0.046335906	0.010495037	0.0018951744	0.01108259	0.010359749	0.0016929507	0.002278	0.0057881474	0.029008523	0.010217398	0.046851203	0.038840845	0.036133304	0.051479608	0.032457992	0.023441583	0.0068882853	0.028624639	0.021254316	0.008369297	0.017308354	0.005523756	0.026674107	0.042900756	0.01407291	0.02587451	0.005154103	0.086748004	0.0007443428	0.044859245	0.01378803	0.07634294	0.07035573	0.013696447	0.037876993	0.049386263	0.06554064	0.0007570535
chr2:28497679-28497869@@FOSL2_1==wt	0.042179063	0.015966058	0.023461238	0.024658248	0.034612805	0.015978262	0.066149265	0.0280703	0.020554453	0.019476414	0.042063385	0.0066592395	0.0011748374	0.010959938	0.004883334	0.001786083	0.0013780147	0.008085802	0.02987042	0.008713514	0.042432353	0.051587537	0.05164793	0.04488808	0.038034037	0.036279187	0.009386539	0.050201192	0.02483964	0.008098379	0.027838156	0.013925627	0.019628122	0.052665293	0.012234345	0.022600919	0.0058348477	0.06443079	0.001458779	0.051988333	0.01939562	0.065347984	0.06495115	0.011898264	0.037551418	0.034802824	0.055968	0.0014078468
chr2:28497699-28497889@@FOSL2_1==wt	0.019170702	0.020076588	0.03161624	0.03156407	0.02071315	0.020594582	0.04447721	0.040158495	0.033498064	0.0439218	0.047433063	0.01023899	0.0013468713	0.011125624	0.01749532	0.002719	0.004826173	0.0089921355	0.009379864	0.008097187	0.019091979	0.059178904	0.036780998	0.059498608	0.05333966	0.035222784	0.010514736	0.09431356	0.033429846	0.012204483	0.046829194	0.009320483	0.027804658	0.04149644	0.012120426	0.007299423	0.010197818	0.042247906	0.0012514442	0.03294915	0.013897985	0.07199295	0.041160405	0.02436243	0.022408336	0.04975283	0.05002594	0.0018422157
chr2:28497719-28497909@@FOSL2_1==wt	0.021927744	0.027676836	0.03433247	0.02969405	0.018935964	0.024863243	0.05079329	0.047432095	0.04463601	0.042063877	0.056891188	0.017491564	0.0034781247	0.019604295	0.02334848	0.0068134964	0.011483014	0.013174385	0.009009719	0.01166518	0.01464133	0.032191858	0.035978377	0.06013961	0.040728897	0.03891784	0.014774144	0.08450487	0.03575082	0.014041871	0.05981204	0.011389002	0.033793688	0.022394538	0.012548327	0.009247467	0.0142508745	0.038382053	0.0025891513	0.02327311	0.0138858855	0.06966458	0.022350207	0.02980192	0.014040321	0.051598176	0.05256802	0.0033933073
chr2:28497739-28497929@@FOSL2_1==wt	0.03815806	0.032610163	0.038714513	0.024812147	0.02231285	0.020024747	0.07219887	0.038870975	0.033707425	0.031348437	0.05152628	0.014854357	0.0021843165	0.028921291	0.014699087	0.008326575	0.009253606	0.010770708	0.012896776	0.007876888	0.024317041	0.026765108	0.038570642	0.058025897	0.0342284	0.031308323	0.017705575	0.05529584	0.029865146	0.011128128	0.044619247	0.0073067695	0.034542367	0.021157324	0.015705645	0.0144786835	0.010593519	0.05886109	0.0015434325	0.028904438	0.011822507	0.07188757	0.037192017	0.030929074	0.017290846	0.045717046	0.064844355	0.0038766712
chr2:28497759-28497949@@FOSL2_1==wt	0.072855785	0.02838768	0.024043322	0.029294372	0.055153415	0.026731417	0.048797294	0.023466647	0.019312605	0.0058051646	0.030085742	0.016292527	0.005710304	0.03450997	0.0018104166	0.010088593	0.0041722506	0.030422553	0.10718058	0.011790141	0.053722188	0.040522054	0.074833736	0.019735768	0.033789203	0.04823993	0.010948509	0.025481269	0.02183555	0.0073266923	0.025404304	0.06212145	0.01739277	0.050107464	0.015745327	0.06431988	0.009437785	0.07118444	0.015807956	0.05335051	0.026493236	0.034817696	0.043396994	0.014650181	0.046707258	0.014317036	0.043432668	0.00073228776
chr2:28497779-28497969@@FOSL2_1==wt	0.05961059	0.02126114	0.028277233	0.021717519	0.06732489	0.01809989	0.03242968	0.025911942	0.022322312	0.0035182238	0.029672027	0.0099080205	0.0035897344	0.036971256	0.0015157759	0.009148151	0.005017489	0.04356195	0.12975277	0.010196298	0.05824034	0.043472663	0.054619253	0.016722485	0.031456262	0.04962507	0.017027736	0.02422978	0.017149076	0.0098143965	0.020310536	0.0526516	0.026162982	0.057865113	0.018594861	0.09015308	0.008079678	0.049076557	0.019867003	0.051078945	0.01788257	0.025191993	0.0414965	0.024552748	0.04066007	0.010898128	0.035114706	0.0010716319
chr2:28497799-28497989@@FOSL2_1==wt	0.05650641	0.015377834	0.023918182	0.0152529925	0.07625167	0.013502762	0.041009292	0.023951963	0.01743488	0.0018681139	0.030023143	0.005432263	0.0019034594	0.033557072	0.00047019124	0.0067368746	0.0022376925	0.036166415	0.14770964	0.009510055	0.09239593	0.027037665	0.04413791	0.015440941	0.019113898	0.050411746	0.023141384	0.009581745	0.012346819	0.007585138	0.008234501	0.043989673	0.024174318	0.040564686	0.020312369	0.14034276	0.0065901726	0.035575137	0.020436972	0.0574172	0.015150577	0.021392062	0.040691882	0.020336717	0.03311202	0.007876679	0.0303469	0.000562191
chr2:28497819-28498009@@FOSL2_1==wt	0.03581761	0.011598915	0.026937142	0.015037492	0.07692078	0.011602089	0.030809835	0.026885614	0.021948144	0.002384305	0.028467983	0.004228607	0.0015330017	0.03008148	0.00073607266	0.0060507506	0.003610894	0.0392424	0.10250045	0.009759039	0.07601048	0.03749287	0.04479921	0.017792195	0.023404181	0.057267398	0.024855435	0.014100432	0.011565819	0.0106366575	0.0122789	0.04180889	0.024329618	0.04841955	0.01795286	0.112060055	0.006337419	0.021069646	0.018256813	0.06369187	0.014029473	0.020898268	0.03869547	0.028693438	0.032914698	0.0075454414	0.024026617	0.0010033101
chr2:28497839-28498029@@FOSL2_1==wt	0.019876748	0.007466197	0.026875302	0.011225566	0.08142392	0.008106679	0.020658895	0.029726133	0.02123627	0.0025091916	0.025291294	0.0024446994	0.00086826086	0.015866652	0.00057941675	0.0028656125	0.0023299605	0.04049337	0.07471113	0.00965026	0.067936555	0.048819944	0.038528755	0.016854793	0.021597907	0.05378352	0.019777745	0.02014193	0.011826694	0.014093265	0.013601571	0.031632572	0.020579174	0.07101613	0.013597965	0.07771723	0.0058491677	0.014843628	0.011646375	0.07709283	0.012129754	0.01979521	0.037383616	0.03153366	0.03823334	0.0071673393	0.018082827	0.0008491576
chr2:28497859-28498049@@FOSL2_1==wt	0.025366023	0.004214287	0.016598403	0.00779517	0.09423445	0.0057826936	0.0343889	0.02834253	0.013278678	0.0020521432	0.022791266	0.0014093667	0.00046627223	0.009114072	0.0004466325	0.0009916276	0.0008380413	0.019876838	0.08135715	0.0086423755	0.07932353	0.030985355	0.043536514	0.013595849	0.013564512	0.05586168	0.012531117	0.016200095	0.010846764	0.008638516	0.0094089955	0.026028425	0.0121976435	0.057428047	0.00966379	0.07796593	0.0038814694	0.018258393	0.0055549443	0.09545374	0.013878286	0.027286202	0.04080966	0.020791382	0.034081146	0.007621169	0.0279551	0.0016898364
chr2:28497879-28498069@@FOSL2_1==wt	0.030907825	0.0062444657	0.021015227	0.006562948	0.10391739	0.0051215887	0.03645882	0.03074868	0.014783487	0.002421081	0.025678948	0.0016937107	0.0006169975	0.0134117305	0.0008286536	0.0016249269	0.0013775378	0.023962647	0.09572011	0.009622976	0.09629367	0.0372822	0.042010427	0.014942944	0.013297126	0.04871045	0.01332131	0.022826925	0.011612132	0.0135781765	0.011424005	0.01900275	0.01676111	0.075157106	0.0136696845	0.084671706	0.004092142	0.03337367	0.0052963644	0.105838224	0.013558164	0.029135406	0.04628466	0.027258605	0.042282507	0.009154037	0.030615523	0.003827244
chr2:28497899-28498089@@FOSL2_1==wt	0.03291963	0.004862979	0.014426127	0.0070133656	0.101624176	0.0052526444	0.051512286	0.027169138	0.01129961	0.0023750514	0.021123007	0.0012258142	0.0004465729	0.007932767	0.00058200955	0.0009481162	0.0006439686	0.019161433	0.09745002	0.009904832	0.09206623	0.031082302	0.04993598	0.014518648	0.012851849	0.056518734	0.012062684	0.01583828	0.011995807	0.009197041	0.0075951368	0.024086386	0.011980668	0.05701068	0.010581285	0.073222935	0.0032156408	0.034304574	0.0043516606	0.11027381	0.017646164	0.031866923	0.047194213	0.017087653	0.036358774	0.009265438	0.035089806	0.0032585114
chr2:28497919-28498109@@FOSL2_1==wt	0.040580392	0.0040816218	0.012347057	0.004111901	0.1141047	0.0037393123	0.04553497	0.033016622	0.008773774	0.0025918782	0.020651802	0.0010356158	0.0003772527	0.00675416	0.000451535	0.00066171587	0.00031775236	0.014458358	0.08049491	0.011569753	0.085797355	0.028027251	0.06640321	0.013728157	0.009365842	0.063795015	0.007977933	0.018422797	0.012926072	0.008862928	0.008191705	0.02399759	0.009139463	0.06470114	0.0074761957	0.060534164	0.0032227188	0.037810072	0.0033171475	0.118707374	0.020707428	0.03227687	0.041480824	0.012816697	0.04327236	0.010301411	0.037251398	0.0032595545
chr2:28497939-28498129@@FOSL2_1==wt	0.012378529	0.006380141	0.030205563	0.0074899197	0.06953022	0.0053322166	0.03760156	0.06125824	0.026704773	0.032122612	0.034081653	0.0015875697	0.00042520463	0.007441357	0.014117479	0.0013917983	0.0035241991	0.009313896	0.008470237	0.012917474	0.0350976	0.035569727	0.03567697	0.04045756	0.019518211	0.04957111	0.011075467	0.0901282	0.021940812	0.022448272	0.0324419	0.005415708	0.025189742	0.046269923	0.008382097	0.009918541	0.007845804	0.022004724	0.00074237585	0.07777719	0.01046899	0.049568415	0.033686012	0.040479958	0.021916702	0.040926516	0.031626195	0.011813879
chr2:28497959-28498149@@FOSL2_1==wt	0.026440486	0.008999392	0.029438317	0.009343922	0.048701525	0.006307602	0.06874953	0.037856773	0.022668496	0.021643639	0.035413057	0.002411291	0.00041934848	0.012387037	0.007196784	0.0018895417	0.0026523918	0.010329381	0.016633883	0.007847965	0.058900863	0.035122946	0.04613754	0.037484676	0.023954302	0.044245392	0.012492463	0.06551099	0.016080588	0.0095489025	0.028863207	0.006292701	0.01840125	0.040599152	0.008584216	0.019269764	0.0044498593	0.03534496	0.000703156	0.06599048	0.010328099	0.051327437	0.06533922	0.024113327	0.024287254	0.03059271	0.04153508	0.009971559
chr2:28497979-28498169@@FOSL2_1==wt	0.029373795	0.010783523	0.020920053	0.014182106	0.048690572	0.008179635	0.088005334	0.023186162	0.013114497	0.025108024	0.027099475	0.0022605807	0.00036093593	0.0069642663	0.003933117	0.0008687377	0.0007291138	0.005078107	0.02695036	0.007405713	0.10433905	0.048377007	0.050004795	0.033141747	0.025948122	0.03253387	0.00681141	0.036706388	0.015001416	0.005898744	0.018415943	0.005781263	0.010003537	0.061180666	0.011537001	0.021928161	0.0044575334	0.064655036	0.0004030913	0.101294905	0.010703951	0.056590512	0.13904276	0.010269761	0.050345093	0.022537082	0.046547517	0.0011430085
chr2:28497999-28498189@@FOSL2_1==wt	0.024456099	0.0077182353	0.018766493	0.01441972	0.043780625	0.007839277	0.087693304	0.020791158	0.01592952	0.029940113	0.024774864	0.0022089928	0.0003591478	0.010960326	0.0071483105	0.0015754253	0.0011608452	0.005820006	0.028191194	0.007923335	0.098696604	0.056673825	0.047453895	0.030931816	0.033202022	0.038211048	0.008721083	0.051933095	0.014092967	0.0056402087	0.030353516	0.0077282637	0.009623915	0.062161878	0.012203768	0.027055621	0.0048552155	0.046265155	0.0006633401	0.09794083	0.0116993785	0.049471945	0.13991553	0.009561226	0.05131729	0.020062983	0.036651522	0.0013301373
chr2:28498019-28498209@@FOSL2_1==wt	0.026076213	0.009004489	0.020068899	0.016600624	0.04491721	0.009024963	0.09579398	0.020334601	0.015005574	0.030343175	0.02823773	0.0023737103	0.00035610795	0.010253444	0.0055803657	0.0016261935	0.0010327399	0.0053569525	0.022618428	0.007328689	0.09853938	0.054509148	0.047912747	0.035744146	0.031153768	0.03583826	0.007909656	0.035549223	0.014995694	0.0048194826	0.024722323	0.0066351295	0.010342076	0.066692755	0.010207698	0.021963805	0.0048740506	0.044106066	0.00046756864	0.10432011	0.010375455	0.055827737	0.14872961	0.008317441	0.056480095	0.024841815	0.0439495	0.0010370314
chr2:28498039-28498229@@FOSL2_1==wt	0.024007067	0.009746015	0.021303475	0.019820794	0.04807274	0.0110541135	0.09251176	0.018582642	0.014087975	0.028165817	0.028021678	0.0031878948	0.0005662292	0.011154115	0.0042636693	0.0015605986	0.001002714	0.0077285618	0.032372892	0.009397805	0.11349352	0.057791874	0.044223443	0.032816634	0.028999075	0.037349954	0.0069324374	0.030731276	0.013606548	0.0041496754	0.022560269	0.008464605	0.010351494	0.084745795	0.009167895	0.030183837	0.004852012	0.040868998	0.0005809516	0.109624594	0.009925768	0.048372656	0.13606831	0.007322952	0.0699819	0.021874636	0.037890002	0.00069722533
chr2:28498059-28498249@@FOSL2_1==wt	0.021153972	0.01324366	0.029470965	0.030519083	0.05068727	0.017175138	0.06707208	0.027449831	0.02718027	0.046037704	0.03259842	0.0058446527	0.0014666617	0.018354177	0.010904953	0.004212573	0.0038308948	0.015031889	0.021223605	0.016128346	0.07534824	0.06498368	0.05038239	0.043528438	0.045653105	0.062191337	0.011916339	0.036665186	0.01794678	0.0068317056	0.03341563	0.015478477	0.013032526	0.059885174	0.012642011	0.031554684	0.00998354	0.01933153	0.0017945468	0.092174575	0.012700677	0.04238993	0.11137846	0.013400272	0.058744445	0.024704605	0.03043437	0.0013597459
chr2:28498079-28498269@@FOSL2_1==wt	0.036122337	0.008752495	0.026423797	0.018177465	0.057716012	0.010315388	0.05905968	0.030777976	0.015159667	0.023761615	0.030659065	0.0022518486	0.00024333596	0.006135255	0.0033733994	0.0007505566	0.0007150769	0.0093931705	0.016314879	0.0061775	0.06491463	0.041122183	0.060128525	0.035673946	0.028168142	0.043295518	0.007724926	0.048713326	0.01953815	0.0044226497	0.021146178	0.009981722	0.011314526	0.051549673	0.006181821	0.014255643	0.006017968	0.031835675	0.0004800409	0.09142132	0.011068165	0.04840751	0.08423561	0.009878188	0.05499068	0.026563123	0.052599892	0.0010409057
chr2:28498099-28498289@@FOSL2_1==wt	0.06224689	0.013054013	0.027711868	0.01742968	0.046363473	0.010920674	0.07880661	0.029647827	0.012556255	0.02095373	0.029077515	0.0028416961	0.0002052337	0.008653909	0.0029958189	0.0010245293	0.0009521842	0.008535475	0.017788455	0.003280148	0.0844024	0.023002982	0.044442743	0.032829702	0.018965617	0.027832702	0.005994171	0.038137496	0.01842846	0.0032173246	0.017727122	0.0046056956	0.011722818	0.025826067	0.006031096	0.0146137625	0.0063302815	0.0622261	0.00021974742	0.06811397	0.0058279037	0.046708524	0.086667225	0.011206791	0.04132037	0.023252085	0.06546964	0.0012082905
chr2:28498119-28498309@@FOSL2_1==wt	0.09747659	0.021776468	0.026707783	0.020057097	0.044524193	0.016435906	0.08712812	0.029795378	0.009495318	0.012966871	0.029143095	0.0045711696	0.00030444562	0.0075609535	0.0013270825	0.001414597	0.0007660538	0.009704739	0.020788193	0.002874747	0.06722823	0.014667913	0.05123374	0.03290297	0.014710456	0.02293764	0.006062731	0.022066563	0.02242276	0.0034476817	0.011121362	0.006267607	0.014138773	0.01862742	0.0065516084	0.0136256665	0.0064415783	0.08758898	0.00030136108	0.053041548	0.008654773	0.05167213	0.061970502	0.011775628	0.035893112	0.0235409	0.08861612	0.0008956939
chr2:28498139-28498329@@FOSL2_1==wt	0.081183314	0.021793678	0.03243853	0.019312367	0.027090356	0.01695472	0.057936817	0.03540729	0.011463702	0.012826487	0.040075332	0.0058056414	0.00027622283	0.0038143843	0.0015659481	0.00091314316	0.0008917153	0.009683758	0.0077230036	0.0021382272	0.02480404	0.011156857	0.03914967	0.037895247	0.01359342	0.017662585	0.00545533	0.028594747	0.024990663	0.0036538392	0.011966348	0.004003912	0.025103882	0.01143077	0.0047177076	0.005083725	0.0057135373	0.078360185	0.00023135543	0.024523497	0.00706774	0.052662715	0.02456148	0.014130086	0.015900731	0.036654294	0.10093659	0.00061264634
chr2:28498159-28498349@@FOSL2_1==wt	0.05008769	0.038669094	0.04885575	0.021118492	0.018645704	0.02070576	0.026895598	0.06345734	0.018017516	0.021315366	0.055529863	0.007528916	0.00042247772	0.008101091	0.0043383986	0.0032505095	0.0028672218	0.012546793	0.005252093	0.003082201	0.009649932	0.0116766095	0.033912346	0.047888204	0.017508298	0.018666252	0.011389405	0.051548973	0.039735287	0.008468509	0.029881224	0.006046891	0.04893619	0.009052008	0.005922824	0.0040637255	0.012275934	0.051347226	0.0005119741	0.012613401	0.008055776	0.04506871	0.011627033	0.030661657	0.008532867	0.05721824	0.07912405	0.0021870732
chr2:28498179-28498369@@FOSL2_1==wt	0.053553313	0.04770781	0.06072086	0.025801316	0.011501431	0.024843022	0.021343231	0.055471092	0.02096735	0.021887735	0.06341039	0.011952952	0.0005135536	0.013950795	0.004028663	0.006023258	0.0040798783	0.015164718	0.0050267577	0.0021021366	0.007692069	0.011899233	0.031327546	0.049291745	0.020053416	0.018036574	0.015957728	0.056611106	0.032798216	0.0078052133	0.039128095	0.006298125	0.043063402	0.00798437	0.0051915795	0.0050764084	0.012013048	0.031508476	0.0005892664	0.0075888336	0.0061104596	0.03662388	0.012305513	0.037451103	0.0065636933	0.046248347	0.071170464	0.004984468
chr2:28498199-28498389@@FOSL2_1==wt	0.038720563	0.051563144	0.062056646	0.025060326	0.010017276	0.023721352	0.0177335	0.05167897	0.019755736	0.021087617	0.062272727	0.011970013	0.000595361	0.01797378	0.005697876	0.0073827356	0.0054617375	0.015245393	0.0046712607	0.0028186291	0.0064665526	0.012635961	0.029341936	0.044052362	0.018193051	0.016624868	0.015507743	0.044935912	0.033610806	0.008419186	0.035588726	0.006026104	0.045733422	0.008933529	0.005143687	0.0061114132	0.010483265	0.032599106	0.0005464554	0.006608635	0.006833002	0.034613848	0.010978401	0.032231763	0.0058049113	0.0554353	0.06492165	0.0050771385
chr2:28498219-28498409@@FOSL2_1==wt	0.02901557	0.05051659	0.060588285	0.029957458	0.011453435	0.025839835	0.01729475	0.05106221	0.022093713	0.034309775	0.058350846	0.010389954	0.00065639615	0.0066413134	0.01106967	0.004551366	0.0060946643	0.014964208	0.0029048026	0.0036640465	0.0061732978	0.018058062	0.028892428	0.045146987	0.025393128	0.01695104	0.011496887	0.04825987	0.03485334	0.008767158	0.02950029	0.006516829	0.045694053	0.0107780695	0.0048567653	0.0026244968	0.013215005	0.03508325	0.0004685223	0.008509308	0.0072573423	0.03891003	0.00915654	0.027187273	0.0064089596	0.058843702	0.061689988	0.001719594
chr2:28498239-28498429@@FOSL2_1==wt	0.035797328	0.06965597	0.069758624	0.027845979	0.01511988	0.02647096	0.025775999	0.045454994	0.027940586	0.032025725	0.054728717	0.017407224	0.0019833297	0.055870295	0.013163641	0.021759585	0.013827518	0.020582348	0.008224532	0.006741315	0.014347151	0.017871127	0.034392938	0.042183712	0.021493405	0.025565907	0.028816879	0.04582025	0.033330917	0.008137599	0.06035666	0.009280652	0.030658484	0.0123979	0.0074510723	0.016102314	0.015546411	0.03508663	0.0009640157	0.011681229	0.007638529	0.034430355	0.019143015	0.023519486	0.008293226	0.03756714	0.047996238	0.0066201985
chr2:28498259-28498449@@FOSL2_1==wt	0.038631737	0.05881259	0.054387778	0.034095556	0.021887511	0.032032967	0.029824808	0.047558933	0.02947943	0.045533895	0.04886934	0.02344039	0.0032861829	0.011640161	0.02273959	0.006138757	0.01163514	0.017008483	0.007830888	0.009658679	0.013424844	0.025443569	0.036770314	0.050289422	0.028902754	0.025988862	0.013052851	0.049868137	0.040583253	0.013415962	0.034622893	0.009199619	0.04079686	0.021196544	0.011072114	0.0070173144	0.015508056	0.05823192	0.001092568	0.01712875	0.010418847	0.051120505	0.018564671	0.033024743	0.01488626	0.0523071	0.05740328	0.0011947304
chr2:28498279-28498469@@FOSL2_1==wt	0.025362238	0.04640396	0.062809005	0.042476073	0.018095747	0.034524336	0.02745293	0.054136604	0.04342009	0.044350952	0.060334817	0.018707335	0.0025816709	0.056289926	0.01807575	0.021590143	0.01359199	0.02121377	0.009963185	0.009636477	0.014058828	0.033913255	0.042102322	0.05238737	0.03762512	0.0450837	0.026631042	0.07775064	0.03726563	0.009612858	0.08837402	0.017016962	0.03057836	0.020911068	0.008592829	0.01689522	0.023966968	0.025104523	0.0023406893	0.017466798	0.010712013	0.04822482	0.022394702	0.023369163	0.012918189	0.045377716	0.043408155	0.00398916
chr2:28498299-28498489@@FOSL2_1==wt	0.049807206	0.049083754	0.031547695	0.043563902	0.04614328	0.036668494	0.07568963	0.037350267	0.026369736	0.037117705	0.039491236	0.01160796	0.0029978454	0.0226188	0.014153108	0.010717437	0.0052002817	0.01525265	0.04023373	0.017164066	0.039439872	0.03880708	0.07588969	0.039129883	0.04476002	0.055904105	0.016344532	0.050355002	0.034582153	0.011562869	0.0617802	0.04007283	0.017123327	0.036619693	0.014518067	0.029235125	0.018307567	0.06538361	0.004851356	0.05421135	0.033030927	0.05965367	0.03825344	0.014502481	0.03174196	0.028291494	0.053328127	0.001377061
chr2:28498319-28498509@@FOSL2_1==wt	0.035314143	0.034336224	0.024068922	0.037448764	0.044122055	0.028323755	0.07221837	0.029979944	0.018683538	0.032878205	0.03174272	0.0075293332	0.0019159615	0.01694581	0.009917662	0.006248653	0.0028619468	0.0108474195	0.04668355	0.01615195	0.044982538	0.047930494	0.069324866	0.03410825	0.0430903	0.048632085	0.010470778	0.049157232	0.030315682	0.01053229	0.05451587	0.036910698	0.011797279	0.050692722	0.011694238	0.0275421	0.013901502	0.06702131	0.0031689405	0.063882485	0.034198403	0.056377754	0.046141997	0.010847017	0.044105247	0.02373685	0.04467231	0.0007343143
chr2:28498339-28498529@@FOSL2_1==wt	0.024353623	0.026340455	0.026190609	0.042143106	0.034848914	0.024124712	0.08085208	0.01945892	0.015802115	0.024858028	0.028382108	0.007425353	0.0015776753	0.0054106116	0.0065838546	0.0018620789	0.0014512092	0.011170179	0.0391531	0.014665902	0.05629845	0.07778236	0.062213093	0.036692724	0.04883994	0.038897097	0.007916942	0.029647574	0.025779665	0.00940457	0.020639852	0.023566067	0.010895267	0.08094154	0.011467129	0.01980482	0.0066784173	0.07098721	0.0015609115	0.07028389	0.033297673	0.05705163	0.0751196	0.0069388896	0.055683568	0.02515252	0.04092917	0.00034603477
chr2:28498359-28498549@@FOSL2_1==wt	0.04288073	0.028385893	0.030741453	0.027441785	0.04168649	0.01817733	0.100877136	0.025958672	0.027905747	0.02505435	0.03448893	0.010654256	0.0033756047	0.025970384	0.01159367	0.0065506995	0.005096823	0.0148688555	0.043842375	0.017997354	0.06594555	0.043402657	0.05977954	0.036828414	0.041912287	0.04572466	0.014829457	0.04484968	0.021251753	0.0105819255	0.039703637	0.016281307	0.016325548	0.04684685	0.020762235	0.03478667	0.0070895106	0.085525915	0.0027510077	0.064807996	0.021962017	0.052793667	0.07218112	0.013849527	0.038886353	0.024227098	0.047279134	0.0019716322
chr2:28498379-28498569@@FOSL2_1==wt	0.061941072	0.031806186	0.03445369	0.024230912	0.031970233	0.017766938	0.16683507	0.018656671	0.02368708	0.016583428	0.047595188	0.0145704	0.0035345703	0.04935868	0.006736636	0.010756895	0.0046218038	0.011572897	0.047749355	0.011999607	0.102622345	0.022672907	0.046726078	0.0385606	0.027682945	0.027588308	0.023459226	0.016080514	0.015631258	0.0064169466	0.021530777	0.0082038045	0.021939099	0.02565834	0.028936312	0.06645894	0.00505428	0.097832605	0.0015750825	0.055614024	0.014680788	0.054693475	0.1018313	0.012200743	0.03172131	0.02898942	0.062349424	0.0028522015
chr2:28498399-28498589@@FOSL2_1==wt	0.06216085	0.025515884	0.025866523	0.018943429	0.030505568	0.013648614	0.1905536	0.017845526	0.01847805	0.013955027	0.03472656	0.00774239	0.0013061017	0.03194642	0.0046294928	0.0063047856	0.0022149682	0.008547291	0.05415657	0.0071356297	0.14768219	0.020590201	0.039118662	0.035698578	0.026787788	0.02529113	0.021584049	0.020127878	0.014156744	0.0063381195	0.020216718	0.006990969	0.015743673	0.021962538	0.038156718	0.055649668	0.0044421554	0.118648455	0.0011923313	0.05927956	0.013660789	0.04745841	0.12072599	0.010944858	0.032515228	0.019194514	0.055664092	0.0035077333
chr2:28498419-28498609@@FOSL2_1==wt	0.045062438	0.032594338	0.03839831	0.030588195	0.0225994	0.018577531	0.18801051	0.013948321	0.023420036	0.019628674	0.031790525	0.0074793547	0.0011333525	0.0113256425	0.00694336	0.00411509	0.0024359375	0.009657189	0.021608308	0.007046327	0.09808819	0.030501083	0.036955625	0.042023912	0.047571212	0.019322008	0.028961644	0.01662305	0.015751809	0.009073675	0.009472564	0.005402088	0.019683942	0.022257328	0.05618319	0.02660206	0.0042611957	0.113673046	0.0011607409	0.050794408	0.016569763	0.04736936	0.14235258	0.013095632	0.024692178	0.025897905	0.047633827	0.0012409985
chr2:28498439-28498629@@FOSL2_1==wt	0.039140686	0.019315824	0.03220892	0.023249805	0.020394474	0.012129322	0.19254026	0.01161167	0.01862739	0.016872197	0.028940246	0.004159108	0.00041794777	0.008899972	0.0047908276	0.00205186	0.0014363825	0.0068538934	0.020691842	0.0041326284	0.12536038	0.035204366	0.034363374	0.036092103	0.046623275	0.017121002	0.018655539	0.019674838	0.011258066	0.0057353377	0.008391961	0.0033715963	0.014711991	0.026326448	0.030892342	0.020676225	0.002518475	0.11985919	0.0004656762	0.06154141	0.0101009905	0.04828003	0.19942594	0.009615883	0.0266051	0.024081185	0.048744515	0.0012669265
chr2:28498459-28498649@@FOSL2_1==wt	0.035257593	0.025196612	0.039633423	0.023777932	0.021730572	0.012617812	0.20058486	0.01132226	0.022114784	0.013963774	0.03302291	0.005776167	0.0008879751	0.010856032	0.0056962967	0.004187584	0.00273107	0.010935098	0.025127932	0.005729243	0.15248077	0.0326612	0.033789665	0.03772375	0.04389772	0.017883673	0.03301759	0.011314884	0.011703163	0.007730648	0.005965367	0.0039530993	0.017678082	0.027314052	0.03406985	0.027596265	0.00275518	0.11433448	0.0010056049	0.06739396	0.011271998	0.0416293	0.19720997	0.009419009	0.028932303	0.024631709	0.04500279	0.0016355813
chr2:28498479-28498669@@FOSL2_1==wt	0.021267205	0.029261515	0.046231225	0.026058882	0.020098925	0.01323542	0.15878873	0.012229234	0.025059775	0.027569458	0.030870691	0.0053051263	0.0007985383	0.0123325735	0.015401617	0.0046931803	0.0053322613	0.009338558	0.01375787	0.0059046447	0.13007352	0.04613045	0.028895855	0.039784446	0.053641424	0.01626584	0.02429898	0.020927563	0.012062252	0.008781359	0.009380013	0.0027820468	0.021654367	0.034869075	0.033012018	0.017742828	0.0040207356	0.087190434	0.000596419	0.06479287	0.007991746	0.04006958	0.22186056	0.012457997	0.028029814	0.032284364	0.036035135	0.0010954887
chr2:28498499-28498689@@FOSL2_1==wt	0.022445098	0.028958231	0.04226096	0.019783124	0.014262259	0.009739384	0.1781509	0.008098245	0.021591008	0.015263706	0.029466882	0.005642131	0.00073997676	0.020186678	0.0103792995	0.0076618195	0.0050503314	0.008376241	0.027786136	0.0041751564	0.19925484	0.024670348	0.021021172	0.029428393	0.035896882	0.011454642	0.03316763	0.010015786	0.007698357	0.0056265146	0.008033738	0.0020886362	0.014003307	0.016340166	0.032086596	0.03575328	0.002411276	0.09210317	0.0005142838	0.044169933	0.0059331656	0.02315852	0.17113931	0.007971004	0.016359106	0.01755777	0.028833613	0.0017530471
chr2:28498519-28498709@@FOSL2_1==wt	0.018120542	0.014861241	0.032016426	0.020224914	0.018718764	0.008838415	0.15081114	0.009541243	0.016559362	0.026212946	0.025505051	0.0028913468	0.00024217367	0.004023224	0.0083514005	0.0010276884	0.0013123453	0.0038576573	0.013759971	0.0034759194	0.15442131	0.058135018	0.025261417	0.0384164	0.048083946	0.011698782	0.010489494	0.026311561	0.010793179	0.0060054213	0.008963674	0.0015739202	0.013399914	0.046630666	0.025521204	0.012784198	0.0022327006	0.10693018	0.00014872849	0.08181737	0.006594673	0.043410808	0.27468044	0.008717984	0.040936694	0.028196707	0.036575764	0.00068587065
chr2:28498539-28498729@@FOSL2_1==wt	0.017225921	0.017789721	0.035456434	0.027914926	0.016088217	0.0113545805	0.15344398	0.007883534	0.016055197	0.021099806	0.026468664	0.0037849396	0.00031225383	0.0022652745	0.0058593154	0.0008697361	0.0010973513	0.004790485	0.009548113	0.003248185	0.13326235	0.06326896	0.02613841	0.04150611	0.05384171	0.011473089	0.012261659	0.015295163	0.01125887	0.005591631	0.004236415	0.0017258823	0.013006553	0.044262916	0.020539314	0.009286866	0.0020003617	0.08768983	0.00018621981	0.078881085	0.00693278	0.043243945	0.27244043	0.006383434	0.03541711	0.02872096	0.038551614	0.00030852854
chr2:28498559-28498749@@FOSL2_1==wt	0.0096178055	0.019277945	0.04793273	0.030496836	0.012593076	0.01146096	0.08695158	0.009808406	0.026107043	0.033663362	0.024311632	0.004697934	0.0004364848	0.004232943	0.014227584	0.0017324537	0.0033269078	0.0072495043	0.005638689	0.0035182387	0.07422078	0.094791085	0.024973243	0.040699884	0.07642582	0.013438761	0.01462853	0.035403863	0.012675121	0.0080720335	0.009902835	0.002057597	0.01353173	0.05652885	0.020508006	0.0063225627	0.0028236508	0.048178688	0.00024728477	0.05887212	0.0059459955	0.035452545	0.20454818	0.010988921	0.029148385	0.029462382	0.026808962	0.00071431696
chr2:28498579-28498769@@FOSL2_1==wt	0.012345403	0.026592627	0.05167587	0.034278154	0.01687719	0.013544679	0.08272876	0.012661681	0.032238185	0.043759644	0.023831412	0.0054796636	0.00064989924	0.01023896	0.020303398	0.004763007	0.0064091682	0.010660559	0.007799849	0.004762754	0.08643262	0.08758749	0.028493881	0.04367076	0.08602156	0.019166648	0.02431871	0.03845662	0.0142451525	0.011879429	0.017379105	0.0032445937	0.013655946	0.043647543	0.030666113	0.0111210495	0.004684165	0.040138572	0.0006239563	0.06350097	0.007128194	0.031296	0.22122177	0.016098872	0.029225588	0.024496034	0.02580744	0.0016678125
chr2:28498599-28498789@@FOSL2_1==wt	0.015982881	0.027358085	0.05020134	0.02738984	0.026349023	0.01318486	0.09680739	0.017325088	0.03383708	0.040455446	0.02913706	0.005714014	0.00086827576	0.017107442	0.023136735	0.0073668957	0.00888966	0.011702895	0.012836412	0.0068487376	0.11875975	0.060415104	0.029234245	0.04471548	0.059446454	0.02273731	0.028927535	0.03457105	0.01640284	0.015131086	0.021040812	0.0036206543	0.017296702	0.041126177	0.032094777	0.02044046	0.0059401244	0.044529065	0.0008419752	0.07716696	0.008507624	0.03388594	0.18484701	0.019977704	0.030794024	0.026709184	0.029908136	0.004201874
chr2:28498619-28498809@@FOSL2_1==wt	0.011372462	0.040679455	0.053701818	0.03807445	0.01900576	0.019019768	0.07799816	0.017047659	0.034405082	0.07417843	0.03153926	0.012617573	0.0019061714	0.015260801	0.043411642	0.010016844	0.017379	0.011898324	0.0068570673	0.010508686	0.066699564	0.056298018	0.020256609	0.057075188	0.062842846	0.020257369	0.020438999	0.021617815	0.018139526	0.014082685	0.018121049	0.0029408932	0.02089028	0.031947166	0.03057301	0.016150415	0.008791551	0.028063834	0.0007934123	0.056106746	0.006212592	0.03649868	0.14266184	0.020636648	0.026596367	0.035739943	0.024009407	0.0009873062
chr2:28498639-28498829@@FOSL2_1==wt	0.011893466	0.051218882	0.051958025	0.03557414	0.016745165	0.01750356	0.10386449	0.0114129335	0.028496206	0.0488607	0.028199837	0.01639077	0.0024547875	0.0070919096	0.039714783	0.0064504743	0.01598467	0.010136053	0.0071166754	0.009523571	0.07717514	0.052170873	0.017590955	0.052088782	0.04948573	0.012478471	0.016567975	0.0130077	0.016583323	0.015199617	0.007645726	0.0018421263	0.022701979	0.036812156	0.036632076	0.012738183	0.00495176	0.05244264	0.000502944	0.052589536	0.0068933815	0.037235618	0.14636508	0.017783657	0.025289252	0.034772143	0.025433958	0.00049714744
chr2:28498659-28498849@@FOSL2_1==wt	0.006847009	0.04882288	0.063803226	0.050936744	0.009646833	0.025101602	0.031911343	0.0142330825	0.038015738	0.0715452	0.022999287	0.021992102	0.002902776	0.0034553409	0.042756647	0.006014541	0.018064603	0.019392937	0.0015081465	0.009281173	0.020947546	0.08322604	0.018277898	0.059818998	0.081797406	0.018798068	0.018463343	0.014242053	0.021922767	0.020537272	0.007775709	0.0031586438	0.021582246	0.03786847	0.029234186	0.0040239394	0.008093819	0.01188606	0.0008715689	0.027201056	0.0076696277	0.023030505	0.07771315	0.02387236	0.019839883	0.03570719	0.015079021	0.00026325881
chr2:28498679-28498869@@FOSL2_1==wt	0.007368192	0.030014917	0.055043608	0.036530614	0.012135401	0.017648518	0.037453115	0.015390903	0.038401872	0.06592792	0.024633914	0.014710516	0.0019494593	0.0050783604	0.040721983	0.0038678348	0.013601407	0.015176296	0.0023860782	0.008844465	0.031834513	0.08525412	0.019101843	0.05415061	0.07340793	0.018491521	0.01531519	0.025824562	0.020182893	0.017535955	0.013478443	0.0024878085	0.019929186	0.048530415	0.025923863	0.0052696615	0.0065256506	0.017938808	0.00061640143	0.037022203	0.006652981	0.029183164	0.105633974	0.024073914	0.02640006	0.035969034	0.018815085	0.0005411804
chr2:28498699-28498889@@FOSL2_1==wt	0.006359443	0.03337577	0.067956194	0.03827782	0.0064246804	0.016605586	0.034449875	0.012147561	0.04524234	0.04182273	0.0265477	0.029496178	0.002207011	0.00622721	0.035237744	0.0046870112	0.018145204	0.01395376	0.0013659447	0.0056073368	0.015517265	0.07468809	0.016501203	0.051041543	0.056045145	0.012411669	0.016544	0.027116507	0.018368736	0.015028492	0.015261784	0.0016658604	0.023037374	0.041386887	0.019576758	0.0037789792	0.003500685	0.019699201	0.0003989786	0.01835613	0.004835725	0.034237593	0.05963695	0.02394338	0.0125142485	0.04371558	0.022312075	0.00076289475
chr2:28498719-28498909@@FOSL2_1==wt	0.0073562562	0.042588502	0.06137283	0.056607455	0.0074829906	0.026706725	0.049617723	0.010644391	0.03493309	0.045416355	0.026310548	0.037697285	0.002657339	0.0022089928	0.027435064	0.003345877	0.013364628	0.013931856	0.0012578964	0.0051404387	0.01696837	0.058840066	0.015060082	0.054876164	0.055719376	0.013614237	0.011172086	0.012457415	0.015605062	0.0123259425	0.0072627664	0.0016032159	0.02601409	0.034670398	0.015853345	0.0029599667	0.00366351	0.018220648	0.0003822446	0.022287175	0.0051030964	0.03965485	0.053726614	0.019925967	0.012613475	0.04715377	0.02556844	0.00022274256
chr2:28498739-28498929@@FOSL2_1==wt	0.017270863	0.04020855	0.061308548	0.05457908	0.013403907	0.026583552	0.10701503	0.011623159	0.03078042	0.035083383	0.031393543	0.03311898	0.0020182282	0.0031599253	0.017532974	0.0029210895	0.009989992	0.0133802	0.004094377	0.00476031	0.04513438	0.053406447	0.020528093	0.05122499	0.051409334	0.015205786	0.011405587	0.0152644515	0.014959127	0.008811936	0.008668795	0.001870364	0.023089364	0.03298977	0.016872048	0.005883053	0.0032584667	0.038159683	0.00034680963	0.03479959	0.0059494823	0.048404887	0.08066338	0.015671715	0.016816929	0.041945457	0.041928694	0.00047700107
chr2:28498759-28498949@@FOSL2_1==wt	0.02009654	0.035554036	0.06814434	0.043492466	0.009054884	0.020709619	0.07044779	0.012659609	0.0364867	0.020880505	0.038938433	0.038033053	0.0018373877	0.0058597773	0.009793028	0.0031791925	0.008657157	0.016849712	0.003036216	0.0028540045	0.023724273	0.047161415	0.022971645	0.051469296	0.046970144	0.016564295	0.014731795	0.020820186	0.012620255	0.006474957	0.010761529	0.0018138438	0.029411256	0.030877367	0.012928829	0.006551653	0.0020046085	0.031086162	0.00043044984	0.016985238	0.00438492	0.046708107	0.060981452	0.018653736	0.010151684	0.044057325	0.044281587	0.0013119727
chr2:28498779-28498969@@FOSL2_1==wt	0.030308574	0.023896068	0.04323405	0.03277558	0.014918536	0.015575454	0.07274945	0.0109053105	0.02148825	0.012070447	0.030568019	0.017973363	0.00084143877	0.0038428754	0.0031215996	0.0011084378	0.0019130558	0.01235649	0.0073432475	0.0024596602	0.036411583	0.06452508	0.038686335	0.036707833	0.047963753	0.018597975	0.008434385	0.02937071	0.012694031	0.004794389	0.008637056	0.0033720434	0.018672228	0.05989495	0.011887789	0.0072321	0.0013875365	0.061917827	0.0003951341	0.031053826	0.007841855	0.047674835	0.08179064	0.011703551	0.022939608	0.0320296	0.05438052	0.0008832514
chr2:28498799-28498989@@FOSL2_1==wt	0.022498518	0.021556348	0.044623658	0.03373885	0.010321915	0.016271159	0.04808688	0.011479139	0.023677155	0.015624747	0.030507177	0.019164294	0.000763461	0.0021065623	0.004534662	0.00085392594	0.0021995753	0.010410726	0.0033036172	0.0021037757	0.022175148	0.06450696	0.027455434	0.045570403	0.049674317	0.014464095	0.007916436	0.027088016	0.014168352	0.005030066	0.00711596	0.0020869523	0.023648486	0.051434368	0.012789309	0.003582254	0.0015574545	0.044565782	0.00029315054	0.024254039	0.005659282	0.047923997	0.07547633	0.013216272	0.02106753	0.038181245	0.050176203	0.0004761219
chr2:28498819-28499009@@FOSL2_1==wt	0.108913645	0.01614055	0.01697053	0.015483066	0.038336754	0.011734858	0.09076236	0.010008588	0.008283749	0.002026841	0.02359949	0.0118254125	0.0010816455	0.0061736405	0.00032526255	0.00078611076	0.00044965744	0.012147173	0.06110613	0.0028018802	0.1040418	0.022263482	0.06764066	0.012651518	0.014414981	0.024398789	0.004562363	0.009424254	0.009162977	0.0012390614	0.0033917427	0.010372877	0.010265321	0.0364473	0.009343758	0.031386316	0.001102224	0.13068067	0.00091560185	0.044534534	0.010542527	0.035450786	0.061216027	0.0040710717	0.036255643	0.010685384	0.06793502	0.00012922287
chr2:28498839-28499029@@FOSL2_1==wt	0.10474099	0.009680167	0.011829555	0.010668203	0.04725574	0.0077193677	0.10365437	0.008062646	0.0048716664	0.0010307133	0.019248337	0.0056559294	0.00054474175	0.003236398	0.000102326274	0.00031483173	0.00011450052	0.0098026395	0.0813209	0.0026468635	0.13895649	0.02177447	0.06958635	0.009895995	0.012037203	0.023242965	0.0034569353	0.0056075603	0.007848278	0.0011342317	0.0016349852	0.012657389	0.007794857	0.042558	0.008424506	0.03895895	0.00080142915	0.1296026	0.0007503778	0.06536305	0.012183517	0.033387378	0.07119788	0.0028702468	0.049718514	0.008976445	0.06453605	3.8042665e-05
chr2:28498859-28499049@@FOSL2_1==wt	0.061213493	0.008077249	0.017398566	0.013895705	0.033483177	0.0069776177	0.1054527	0.0054633617	0.00673154	0.0016832501	0.0184028	0.0048795342	0.00036889315	0.0014959425	0.00021329522	0.00018309057	0.00012411177	0.009709686	0.039788827	0.002141878	0.13198833	0.040054828	0.064686015	0.011699185	0.021805584	0.018721119	0.0035318285	0.007891163	0.0058098137	0.0011340976	0.0014729053	0.007059321	0.007811293	0.06806682	0.009249702	0.018640518	0.0005247444	0.10102752	0.00037960708	0.07173024	0.009843349	0.032900527	0.10337055	0.0024347454	0.056333542	0.01257664	0.05534841	4.9099326e-05
chr2:28498879-28499069@@FOSL2_1==wt	0.07465939	0.009467602	0.018289164	0.01603721	0.038793072	0.008586422	0.113469824	0.006867245	0.0066820234	0.0018864274	0.019515187	0.006128907	0.00060772896	0.0018744469	0.00030240417	0.00024409592	0.00018276274	0.011109844	0.044211715	0.0033098161	0.10722238	0.035383344	0.077523395	0.012676597	0.019379094	0.020799011	0.0030641556	0.008507803	0.007154569	0.0013545007	0.0018543154	0.0088983625	0.008429721	0.06660606	0.007535115	0.018016234	0.0006481111	0.11605531	0.00045390427	0.07209766	0.014535457	0.037353307	0.08032513	0.0025538504	0.06097667	0.014347956	0.067858845	5.8338046e-05
chr2:28498899-28499089@@FOSL2_1==wt	0.07210028	0.0086310655	0.019591361	0.013221696	0.04234898	0.006991416	0.12505966	0.0073797256	0.008086011	0.0017600656	0.020774767	0.004645869	0.000548169	0.0025126636	0.00028933585	0.00031287968	0.00022609532	0.010865539	0.055520922	0.0034463257	0.15016785	0.033744395	0.07448609	0.013183162	0.02130729	0.021557942	0.0043750852	0.008169025	0.0065149516	0.0015025884	0.0018743575	0.0076200664	0.009113684	0.056273267	0.0101315975	0.028265014	0.00070147216	0.1283459	0.00055484474	0.07733391	0.011844844	0.036386102	0.104795426	0.0030487329	0.05878824	0.012351766	0.061722845	9.1448426e-05
chr2:28498919-28499109@@FOSL2_1==wt	0.08027795	0.0151812285	0.025607213	0.014883339	0.04658051	0.008986816	0.15819871	0.010568142	0.010435194	0.0026835948	0.02545312	0.0055885464	0.000775069	0.0063937157	0.0006941855	0.000959903	0.0006374568	0.012321308	0.05746925	0.004626587	0.13132612	0.03007181	0.071983725	0.017762259	0.022067979	0.024015412	0.007402733	0.009675071	0.00912869	0.0023768991	0.0038029253	0.008265227	0.012702733	0.045209587	0.0125529915	0.03379616	0.0012422055	0.14708143	0.0007291287	0.07516223	0.014724761	0.046776786	0.0930524	0.0046804994	0.047646463	0.015172526	0.07043947	0.00041347742
chr2:28498939-28499129@@FOSL2_1==wt	0.057000026	0.009163126	0.019132957	0.01525031	0.04359685	0.009183243	0.16422132	0.009286299	0.010641605	0.0034292042	0.024936855	0.0042684674	0.00079387426	0.0026264042	0.0009686202	0.00037242472	0.00037799776	0.009066835	0.055441797	0.0058453083	0.12581982	0.038944483	0.05948922	0.018067539	0.02224794	0.021977082	0.004884273	0.010647982	0.009865895	0.0029660612	0.0029121041	0.008274153	0.0104497075	0.060853243	0.010619506	0.027843684	0.0011464953	0.117972046	0.00063355267	0.08750859	0.017166406	0.051520526	0.09730758	0.003913611	0.052508548	0.018432975	0.06192936	0.00019036233
chr2:28498959-28499149@@FOSL2_1==wt	0.101801485	0.0060062855	0.009615824	0.0065359026	0.04315695	0.0049958825	0.14571252	0.0060124844	0.005132884	0.00063845515	0.019412816	0.0024820715	0.00038950145	0.0043172836	0.0001346767	0.00040586293	0.00013679266	0.005880341	0.14748533	0.0035613328	0.16178511	0.014141738	0.058620587	0.0076646507	0.009351164	0.019723102	0.004296556	0.0028489977	0.0051954687	0.0012180209	0.0010505915	0.009869039	0.0055316538	0.026183128	0.009146154	0.075782076	0.00050868094	0.15444127	0.0008029491	0.05905068	0.013381705	0.033600435	0.07048084	0.0023907125	0.031704724	0.0055783987	0.057242185	0.00012750924
chr2:28498979-28499169@@FOSL2_1==wt	0.06341386	0.006710306	0.016866282	0.011374876	0.04285878	0.00677447	0.13736908	0.007521972	0.008309901	0.0022990257	0.020660356	0.0027695596	0.00039470196	0.0029622167	0.00052429736	0.00033904612	0.00022110343	0.0072650015	0.07057169	0.0045100898	0.11626178	0.032913372	0.0697391	0.012821183	0.017688453	0.023095608	0.004229039	0.010055408	0.006700307	0.002037257	0.0028206557	0.009988084	0.006966844	0.060284868	0.0074619204	0.030469492	0.0006993562	0.123837486	0.0004976988	0.074602365	0.0168861	0.042682126	0.08433397	0.003106892	0.0491679	0.0118552	0.059368923	0.00026014447
chr2:28498999-28499189@@FOSL2_1==wt	0.03601627	0.016153052	0.0233998	0.020765334	0.028321266	0.014306441	0.029300034	0.0084500015	0.0137602985	0.00142546	0.021424085	0.0046830177	0.0009459257	0.035000935	0.00033037364	0.005289957	0.001984924	0.022800699	0.17102678	0.0032247156	0.08607489	0.052622795	0.046654403	0.007187724	0.030287758	0.024803028	0.014514133	0.008524895	0.008327663	0.002505973	0.007052392	0.04753737	0.011398345	0.06653476	0.019867629	0.085240126	0.0032023937	0.053601235	0.009354979	0.039335683	0.0142932385	0.012739062	0.054617852	0.008792207	0.039263055	0.003760472	0.020610899	0.00019964576
chr2:28499019-28499209@@FOSL2_1==wt	0.027469933	0.0130236	0.026765332	0.020723507	0.022543103	0.012116402	0.031241342	0.007386178	0.011939004	0.0015740246	0.021036938	0.0039524734	0.0005853325	0.035193592	0.0003836155	0.004137993	0.0015054643	0.01947765	0.14904901	0.0030672997	0.09087326	0.0713571	0.03973736	0.007888034	0.04017833	0.025230557	0.013451904	0.012433052	0.0075852573	0.0027644187	0.011042073	0.042095646	0.008729219	0.066331014	0.015452579	0.083181575	0.0027752519	0.04615362	0.004893407	0.03880182	0.012995973	0.014069542	0.06252451	0.006894663	0.042459965	0.0043558776	0.01970461	0.00023561716
chr2:28499039-28499229@@FOSL2_1==wt	0.043010682	0.008566305	0.017213717	0.011113614	0.020235077	0.008834168	0.011860177	0.0076613575	0.004422471	0.00014977157	0.020997778	0.0016992688	0.00024929643	0.019757986	4.6789646e-06	0.0007983744	0.00012366474	0.017305657	0.33066422	0.0013887733	0.07204659	0.015792072	0.029386729	0.001994878	0.008478075	0.017810538	0.0077629983	0.0038017482	0.005834639	0.00041367114	0.00095927715	0.04747908	0.0056093186	0.02594757	0.0060575753	0.1329029	0.0015923232	0.04251656	0.0071867853	0.015285626	0.006053835	0.0059776753	0.033190355	0.0021854043	0.017877743	0.00092323124	0.016372755	4.61936e-06
chr2:28499059-28499249@@FOSL2_1==wt	0.044987217	0.0060902983	0.017460614	0.010742232	0.02150762	0.008523777	0.01145038	0.0066729784	0.004069373	0.00010806322	0.023733735	0.0015465766	0.00019457936	0.013590589	1.6987324e-06	0.00044967234	4.927814e-05	0.018326074	0.32217854	0.0014661252	0.08548881	0.014563039	0.026027292	0.0022631288	0.00772582	0.019511908	0.008715212	0.0023213774	0.0046257228	0.00030055642	0.00059626997	0.045168206	0.0052557886	0.023485646	0.0049177557	0.16321959	0.001254484	0.025165543	0.006939858	0.016626835	0.0051077753	0.006198749	0.037219718	0.0017077327	0.019233406	0.0008762032	0.016688243	2.3692846e-06
chr2:28499079-28499269@@FOSL2_1==wt	0.027377382	0.0048190504	0.016266644	0.008543164	0.0172503	0.006375715	0.008549675	0.0057679564	0.003333956	5.789101e-05	0.019573376	0.0007221997	7.133186e-05	0.01203908	9.536743e-07	0.00030320883	3.117323e-05	0.012366548	0.32711643	0.00086532533	0.09255466	0.019738212	0.018166274	0.0018203557	0.008301407	0.012314379	0.008063287	0.002774179	0.0041293055	0.00035883486	0.00059595704	0.030662656	0.004227504	0.025043875	0.005218178	0.1524796	0.0010664463	0.02704008	0.004455611	0.016011626	0.0038764626	0.0046488196	0.036003977	0.0016283095	0.0167647	0.0005168319	0.012015805	1.1920929e-06
chr2:28499099-28499289@@FOSL2_1==wt	0.029628888	0.0031002313	0.017078415	0.007770717	0.021702737	0.0049275607	0.010619253	0.0053429157	0.0033560842	6.254017e-05	0.019849569	0.00054858625	4.8056245e-05	0.005032882	1.0579824e-06	0.000109285116	1.5184283e-05	0.012868524	0.27737698	0.0011049062	0.096343756	0.029483557	0.025870413	0.0022847801	0.010331035	0.0141489655	0.006198615	0.0025658906	0.0040404797	0.00030083954	0.0005122572	0.032434538	0.0035500228	0.04104571	0.004112318	0.12007114	0.00066801906	0.026285112	0.0029463023	0.024597004	0.0059212595	0.0069939643	0.042282015	0.0010682791	0.025056824	0.0008646101	0.017262116	1.7732382e-06
chr2:28499119-28499309@@FOSL2_1==wt	0.041090816	0.0029940456	0.009143189	0.005551204	0.0185823	0.004180506	0.020017147	0.0042179227	0.0018150508	4.1276217e-05	0.01719591	0.0005028993	4.5716763e-05	0.003623426	3.874302e-07	6.8843365e-05	4.7832727e-06	0.0074782968	0.33883536	0.00097101927	0.119464114	0.017075777	0.024508521	0.0018031746	0.006815806	0.011968285	0.0048879534	0.0013090819	0.003994152	0.00019931793	0.00020088255	0.027560532	0.0022928268	0.024606153	0.0041510165	0.14907342	0.00047771633	0.04560089	0.0024215877	0.023355052	0.0066821426	0.0076797903	0.05438663	0.0006096065	0.019356847	0.0007401258	0.019969895	8.34465e-07
chr2:28499139-28499329@@FOSL2_1==wt	0.056561142	0.008043885	0.016567394	0.010154799	0.033506706	0.0071368814	0.03280054	0.0069987476	0.0037324429	0.00021992624	0.018883437	0.0014362186	0.0002770275	0.004995063	9.790063e-06	0.00036604702	4.8279762e-05	0.015999794	0.27446997	0.0034565628	0.12965666	0.038018093	0.04039173	0.004667923	0.015946165	0.018138364	0.008421451	0.002556622	0.008240148	0.0012021512	0.00074478984	0.043723762	0.004557878	0.04821478	0.010428742	0.12985452	0.0013193041	0.07126993	0.004990533	0.044847324	0.017756775	0.012993842	0.07175338	0.0014483929	0.04414527	0.0020121485	0.02936852	6.303191e-06
chr2:28499159-28499349@@FOSL2_1==wt	0.059788615	0.007692322	0.013774976	0.010375798	0.03327748	0.007825911	0.040144563	0.007986665	0.0031287968	0.00028039515	0.019310966	0.0012623072	0.00019469857	0.0033382922	8.895993e-06	0.00020854175	2.7298927e-05	0.012248278	0.24664637	0.0026201457	0.1278982	0.032293424	0.045378596	0.0049487352	0.014898032	0.020106107	0.0069598556	0.0027347952	0.009348065	0.0009638071	0.0006555319	0.043326095	0.0040617585	0.038639992	0.008237392	0.09500314	0.0013699979	0.074808404	0.0036443174	0.048954234	0.017975286	0.015190899	0.07188289	0.0011904687	0.038278118	0.0023284703	0.033336475	6.3329935e-06
chr2:28499179-28499369@@FOSL2_1==wt	0.038246185	0.015748933	0.021408841	0.025585964	0.04161094	0.013262793	0.09388751	0.010313556	0.009245679	0.005947724	0.017520443	0.0035044104	0.0006983429	0.0038480014	0.0012794882	0.0011196285	0.0004810691	0.01103656	0.05305931	0.007284999	0.11874913	0.049899817	0.063783854	0.019172132	0.033278152	0.03212832	0.008616775	0.009325907	0.012447938	0.0038012713	0.004832819	0.018555239	0.0068298727	0.05159682	0.010579482	0.02966474	0.0024808794	0.06501499	0.0014109462	0.08802925	0.020944566	0.03154461	0.099019274	0.0032069385	0.059675008	0.010121092	0.038587406	0.00018541515
chr2:28499199-28499389@@FOSL2_1==wt	0.048902184	0.020884067	0.027193949	0.030231282	0.04611823	0.016715065	0.099073604	0.010233581	0.009820238	0.005990505	0.017732635	0.0042029023	0.0006841421	0.0034353882	0.0012172908	0.0014551729	0.00063867867	0.014441386	0.048163697	0.005973533	0.12447366	0.036926746	0.061525762	0.019631267	0.03022334	0.029344052	0.010355964	0.0058767796	0.011897832	0.0037600845	0.0033641458	0.015625864	0.008454591	0.04094881	0.010249481	0.027078956	0.0026617497	0.07316284	0.0015285462	0.08850545	0.018368214	0.032414123	0.09033613	0.0039819926	0.05477883	0.010659069	0.0425238	0.00016105175
chr2:28499219-28499409@@FOSL2_1==wt	0.022375315	0.024716318	0.030792326	0.033688188	0.03780356	0.018767536	0.07518044	0.01504676	0.019298494	0.019888163	0.023574188	0.008647576	0.0023946017	0.0103704035	0.0075597167	0.0043857396	0.0035669655	0.016238809	0.022278562	0.0120343715	0.082643494	0.07195875	0.045765355	0.03565803	0.046860114	0.032246187	0.011789188	0.018323064	0.016707018	0.009782702	0.014593646	0.013913602	0.014290333	0.070539236	0.017855749	0.022372812	0.0051431656	0.04388112	0.002942741	0.08517915	0.019105136	0.038607374	0.119217426	0.010019004	0.057011425	0.02166833	0.030948237	0.0005373508
chr2:28499239-28499429@@FOSL2_1==wt	0.016740322	0.046804905	0.05528441	0.044373527	0.025068045	0.02561073	0.056403905	0.031131461	0.037765443	0.057335645	0.032939658	0.012790337	0.0024340749	0.02859357	0.027550086	0.0129427165	0.014239296	0.022988081	0.01145798	0.011722803	0.042320713	0.06054981	0.03686224	0.052172795	0.060373783	0.04177092	0.021001756	0.055496395	0.02653177	0.013960555	0.047310323	0.01094006	0.020740688	0.040180936	0.01708518	0.016483903	0.013681605	0.03129521	0.0020566136	0.043533623	0.011359274	0.03885661	0.06738287	0.02215679	0.026206583	0.029405922	0.028154671	0.0023099035
chr2:28499259-28499449@@FOSL2_1==wt	0.02198729	0.053569704	0.06279424	0.03583537	0.017357618	0.02386713	0.067242146	0.03258963	0.045131654	0.04222253	0.052298144	0.021591395	0.0041372627	0.055603623	0.02641569	0.026705086	0.022649556	0.0245772	0.010230675	0.011674836	0.031455427	0.030143231	0.029051453	0.06187743	0.037514523	0.028964162	0.029028684	0.03463666	0.023786157	0.012411341	0.046993986	0.007556528	0.033508107	0.02258633	0.015787676	0.024682835	0.011029094	0.03303267	0.002224207	0.023149371	0.009513348	0.047662705	0.043259844	0.023929417	0.013669997	0.043770686	0.038591206	0.006034896
chr2:28499279-28499469@@FOSL2_1==wt	0.024159595	0.041317552	0.040305823	0.030222371	0.03296441	0.021095157	0.06383005	0.040682867	0.030986607	0.034601748	0.046688005	0.010561287	0.002130568	0.021245107	0.013558865	0.009391472	0.0066275746	0.015409708	0.012283191	0.014392063	0.03320448	0.027175412	0.036721334	0.05390291	0.036344543	0.037699565	0.019771367	0.03190121	0.026611447	0.014756814	0.03571871	0.010012746	0.024401426	0.02380298	0.013800591	0.020461798	0.010558769	0.033376336	0.0019276887	0.03715451	0.014873832	0.047598347	0.036859363	0.021932915	0.0162666	0.03726332	0.037520707	0.003585115
chr2:28499299-28499489@@FOSL2_1==wt	0.029656366	0.03807898	0.038018703	0.027886853	0.018893301	0.020969138	0.062079772	0.04628049	0.02744767	0.028105244	0.05205223	0.009846404	0.0014790446	0.025773749	0.00814119	0.008235872	0.00363411	0.011724055	0.018936887	0.009915933	0.028437957	0.020116359	0.03495148	0.051122606	0.025631905	0.03351228	0.016674817	0.032496616	0.029427946	0.008685499	0.027162328	0.009541899	0.024673194	0.017144755	0.009299263	0.028717548	0.011855975	0.044940576	0.001071915	0.02234082	0.0128516555	0.049928278	0.038380966	0.016634911	0.013262033	0.04010187	0.044939533	0.0017312318
chr2:28499319-28499509@@FOSL2_1==wt	0.025448352	0.017715901	0.035366014	0.02102761	0.016260505	0.015603662	0.0604105	0.04081039	0.027154967	0.028872758	0.060689434	0.0078918785	0.0008299947	0.015678436	0.0072048903	0.0026564896	0.0020767748	0.0065348595	0.012184188	0.006415203	0.027126938	0.019679904	0.028309137	0.05378543	0.021745354	0.026580542	0.010538399	0.037591383	0.023053646	0.0056976974	0.026047036	0.004126668	0.029171243	0.017316163	0.0061082393	0.01587063	0.0077962875	0.042650715	0.00034740567	0.023395568	0.0068519115	0.056868255	0.040267706	0.014046073	0.013358414	0.0547902	0.050803393	0.0015025884
chr2:28499339-28499529@@FOSL2_1==wt	0.03195779	0.016757667	0.028354838	0.02106461	0.01973699	0.015054911	0.07317737	0.036352977	0.017485946	0.018652022	0.057442382	0.0060086697	0.00083225965	0.0035448372	0.0040688366	0.00078471005	0.0008922368	0.006272182	0.014168724	0.0075541735	0.037969977	0.022806853	0.032541618	0.052988246	0.021800846	0.023881406	0.0072957277	0.018852532	0.023653165	0.006092876	0.009855911	0.005254224	0.029941544	0.023635715	0.005994424	0.0129095465	0.0066269487	0.05194153	0.00034838915	0.032960072	0.010393843	0.05831988	0.059222773	0.010489404	0.021227002	0.055991217	0.05751078	0.00027242303
chr2:28499359-28499549@@FOSL2_1==wt	0.04030548	0.020843223	0.035702437	0.022820175	0.011286065	0.017683193	0.0706424	0.035140738	0.02238667	0.023684427	0.067505166	0.0070109963	0.00046931207	0.009160385	0.0033627003	0.0019782186	0.0010550171	0.004147306	0.009625971	0.0039819777	0.023916975	0.014455095	0.029945254	0.06445156	0.026787475	0.020469025	0.015344024	0.01819177	0.02349776	0.0046711266	0.0130393505	0.0039438754	0.036436826	0.010813817	0.0074134767	0.01583089	0.0065886825	0.034585506	0.00034169853	0.017774656	0.008009151	0.06932022	0.05419548	0.015256017	0.010123447	0.063913435	0.07205394	0.00069859624
chr2:28499379-28499569@@FOSL2_1==wt	0.029703364	0.009496167	0.031569928	0.012400776	0.027409151	0.0111064315	0.051618174	0.055561125	0.030481085	0.01974924	0.06323092	0.0045989305	0.0005646497	0.008197367	0.0036160648	0.0013762861	0.0013279468	0.0055188388	0.011272192	0.0061757714	0.025704443	0.019770548	0.038994268	0.053115353	0.020662352	0.036617115	0.01706095	0.056018576	0.02394569	0.007254198	0.028048024	0.0056981593	0.029465199	0.019232243	0.0058670044	0.010398671	0.008051455	0.03157477	0.0005405694	0.035593256	0.008252189	0.06394869	0.03410037	0.022076085	0.014338553	0.05187249	0.06281324	0.0057414025
chr2:28499399-28499589@@FOSL2_1==wt	0.041736886	0.009611517	0.029984549	0.010803029	0.029312879	0.010929391	0.067315444	0.055111527	0.033055693	0.014412701	0.06701803	0.0064876676	0.001094982	0.009548798	0.0033064634	0.0015737265	0.0015458167	0.0069583207	0.011782914	0.008037582	0.029192924	0.012858912	0.035961717	0.05298993	0.01701665	0.037040666	0.022013515	0.02802077	0.023764819	0.008648232	0.015859812	0.0049664676	0.03660263	0.014087215	0.008569792	0.017372161	0.00711444	0.029085428	0.0008429289	0.031548545	0.009100214	0.06560312	0.03697504	0.025465935	0.011454195	0.05520922	0.0708888	0.0070280284
chr2:28499419-28499609@@FOSL2_1==wt	0.03793919	0.013659626	0.042742193	0.014067218	0.036312625	0.013030395	0.069124326	0.051672205	0.03678894	0.013781264	0.056167617	0.0055646747	0.0012551546	0.010250866	0.004212141	0.0023691654	0.0025372654	0.017654315	0.013125986	0.0116211325	0.037907988	0.01637517	0.037909195	0.052410915	0.023803681	0.040530637	0.04016806	0.019507349	0.026862562	0.017123446	0.008984774	0.007325709	0.0463368	0.017277166	0.016545579	0.02408421	0.008631423	0.024211466	0.0021264255	0.036261514	0.01393044	0.050258204	0.043215677	0.038758934	0.012512341	0.051149577	0.055425525	0.0033720136
chr2:28499439-28499629@@FOSL2_1==wt	0.050452247	0.018713802	0.03493689	0.014644638	0.04005751	0.011839956	0.085403755	0.038792178	0.032444373	0.013652846	0.04493372	0.0069622844	0.0016998202	0.012783602	0.004377991	0.0037628263	0.0029031038	0.019088522	0.023617491	0.011687055	0.07156785	0.018261865	0.04531637	0.051517755	0.024058416	0.04109612	0.03848481	0.014000714	0.02511859	0.016331956	0.008586213	0.007933065	0.029369459	0.0193706	0.027757868	0.037574857	0.0072553307	0.033645034	0.0028802603	0.049700752	0.015629992	0.04372029	0.072159305	0.02966404	0.019236982	0.035258964	0.051996052	0.0035484582
chr2:28499459-28499649@@FOSL2_1==wt	0.038537458	0.013314858	0.035569638	0.017536223	0.034685284	0.009791434	0.10364248	0.022951126	0.031185776	0.011042401	0.04401286	0.0057304054	0.000845775	0.006227806	0.0028186738	0.0013536811	0.0015389025	0.014118746	0.011775479	0.0065467507	0.06819089	0.032443628	0.045489505	0.050279826	0.03614424	0.030516997	0.02833867	0.018247217	0.017080322	0.011521772	0.0052328706	0.0040097833	0.027463153	0.031653196	0.027654454	0.020757481	0.0025782138	0.035432085	0.0013032854	0.05797471	0.012878969	0.055737764	0.1125464	0.023572847	0.021132872	0.039591253	0.057329267	0.0023753047
chr2:28499479-28499669@@FOSL2_1==wt	0.018205568	0.015876636	0.05252342	0.021201253	0.02276659	0.010368809	0.052554175	0.031162158	0.056779504	0.026943967	0.042309284	0.008157417	0.0016611814	0.022539854	0.015286475	0.0068404973	0.012051463	0.023739725	0.005465567	0.008163214	0.039789706	0.054028735	0.03258443	0.055386186	0.0623724	0.03676793	0.046954274	0.048231766	0.01947762	0.017534792	0.020614967	0.004073143	0.031795487	0.032553136	0.030771047	0.013982058	0.0050797462	0.018677086	0.0024304092	0.04108177	0.007726893	0.038971603	0.11449711	0.04190485	0.017157122	0.03996268	0.034862563	0.011718303
chr2:28499499-28499689@@FOSL2_1==wt	0.022861242	0.02662079	0.058419973	0.020235911	0.027016416	0.012044355	0.11177118	0.025904	0.053145573	0.024796098	0.042411923	0.009236753	0.003171876	0.028336272	0.024065927	0.012514755	0.02184552	0.026025802	0.008849725	0.011459455	0.0818256	0.034132585	0.029789343	0.049310207	0.0445967	0.029459909	0.053498656	0.029952466	0.015912905	0.018939584	0.0149832815	0.0038240254	0.04029712	0.025458604	0.038535982	0.020558178	0.006079644	0.037477985	0.003095433	0.050518394	0.00797914	0.036965817	0.1348516	0.036099553	0.016777635	0.04157445	0.03850922	0.007551357
chr2:28499519-28499709@@FOSL2_1==wt	0.022164121	0.031128675	0.059414357	0.019230679	0.02463746	0.012309372	0.085755855	0.027002692	0.05749105	0.02903612	0.03292398	0.010192901	0.0028719306	0.026123539	0.024625897	0.013155505	0.02283509	0.030367866	0.009317309	0.010649487	0.076686084	0.037169307	0.031287253	0.04527904	0.050099522	0.029497579	0.059381545	0.032569543	0.017558753	0.02404967	0.016350493	0.003992066	0.036257833	0.026098087	0.048100173	0.017166704	0.006602168	0.04174912	0.003397897	0.04409872	0.0088008195	0.03075564	0.1286612	0.049642682	0.017755955	0.03333585	0.031077549	0.0078326315
chr2:28499539-28499729@@FOSL2_1==wt	0.027968213	0.020478815	0.04374279	0.015411302	0.027127951	0.00989306	0.11115122	0.022634968	0.046177104	0.01807943	0.033412665	0.009364441	0.0026889592	0.015044615	0.016231194	0.0061292797	0.012118503	0.023402452	0.0102850795	0.010794431	0.111965016	0.03600411	0.030652285	0.043450624	0.045477435	0.024793983	0.045421287	0.023498714	0.016995475	0.02225779	0.009596661	0.003120184	0.03744918	0.0314845	0.057937905	0.016856104	0.0044270307	0.06761159	0.002918005	0.05553828	0.009523004	0.034505397	0.16774106	0.041556045	0.02385357	0.036870137	0.037630707	0.0029569268
chr2:28499559-28499749@@FOSL2_1==wt	0.022955254	0.033691794	0.047088996	0.028526098	0.01565428	0.01587452	0.1286133	0.01546222	0.03204356	0.0270679	0.030704424	0.012071431	0.0015763342	0.01759778	0.012433782	0.005384952	0.006373465	0.011577383	0.007515773	0.005200833	0.091769084	0.037736297	0.025173768	0.044448912	0.052963167	0.018449843	0.03331843	0.021907195	0.016257524	0.009139225	0.009554163	0.002540499	0.022568345	0.021087915	0.04196866	0.01344794	0.0044282526	0.0552973	0.00090664625	0.0415449	0.006866142	0.032299116	0.166451	0.017740205	0.017976776	0.028402612	0.033732906	0.0013496727
chr2:28499579-28499769@@FOSL2_1==wt	0.023925707	0.033704296	0.04424721	0.025680095	0.016833529	0.014829829	0.123352304	0.016351476	0.031116262	0.026260972	0.033570185	0.01818262	0.0027649999	0.01593341	0.014927223	0.006546721	0.009664506	0.014113188	0.0077619255	0.006040111	0.09682475	0.036988556	0.023894772	0.04524602	0.04208824	0.018933311	0.026404038	0.018096492	0.015727729	0.008800328	0.009596586	0.0022503138	0.024645597	0.030576676	0.031565905	0.012719005	0.0042773634	0.08611308	0.0011444837	0.049123615	0.0056877285	0.036953777	0.15313886	0.017920852	0.025082603	0.03336522	0.03835243	0.0014200807
chr2:28499599-28499789@@FOSL2_1==wt	0.021993801	0.033551335	0.049731955	0.028564647	0.022275224	0.01641424	0.13148583	0.020044103	0.03485471	0.034677923	0.036684245	0.013773024	0.002253145	0.018740669	0.019886285	0.007542908	0.01054059	0.014350966	0.009999156	0.007543549	0.098808035	0.035839617	0.02549924	0.048991114	0.04336202	0.021425024	0.026772559	0.028365761	0.017389148	0.011610478	0.0143533945	0.002887994	0.028095663	0.030024543	0.031991184	0.014309704	0.005782038	0.07686064	0.0012115091	0.056507796	0.0072258115	0.042518944	0.13896501	0.021203384	0.025373906	0.03677298	0.039297312	0.002280116
chr2:28499619-28499809@@FOSL2_1==wt	0.029204577	0.04826796	0.04253255	0.021703497	0.024037331	0.013960391	0.1814398	0.017295852	0.02896069	0.022463068	0.036836162	0.0178162	0.0039731413	0.044621542	0.01813133	0.02083385	0.017397702	0.015874892	0.020481199	0.007820055	0.1419054	0.020670786	0.022192493	0.04212986	0.031425342	0.017390922	0.035508856	0.0149437785	0.014990568	0.01151	0.013389587	0.0033729523	0.028426737	0.019145355	0.040370554	0.03362423	0.005444303	0.106168106	0.0021715462	0.05471471	0.0075549036	0.035271302	0.11526586	0.01823616	0.020496905	0.026751831	0.036722183	0.0033406615
chr2:28499639-28499829@@FOSL2_1==wt	0.021618888	0.030924678	0.040958837	0.021971852	0.024682358	0.013993844	0.15428163	0.021919832	0.027878538	0.032108128	0.037463292	0.010947213	0.0020237565	0.011660874	0.018479303	0.004916072	0.0077335387	0.011909366	0.01009959	0.008466616	0.095355704	0.023147404	0.021998584	0.051298365	0.03032805	0.018521905	0.02065815	0.01867564	0.018380478	0.011029154	0.010261074	0.0023752302	0.034239277	0.02280356	0.027921319	0.014075905	0.0057800114	0.084662646	0.00090809166	0.051683754	0.006789595	0.04653521	0.09973946	0.019153014	0.020640269	0.041675687	0.0396432	0.0013571084
chr2:28499659-28499849@@FOSL2_1==wt	0.028986037	0.03785661	0.03934492	0.02139093	0.027758643	0.016539156	0.1715194	0.022442594	0.025371432	0.022973433	0.038219273	0.013709083	0.0027641952	0.01075469	0.01411584	0.005088195	0.0069520324	0.012964711	0.012316316	0.010021195	0.076242074	0.015133917	0.024824083	0.044640705	0.021414384	0.019576684	0.020365626	0.013279349	0.017856091	0.009662092	0.007574603	0.002833292	0.03819619	0.017577752	0.025446713	0.013878703	0.0056795776	0.10572378	0.0011050403	0.04256186	0.008073181	0.04889004	0.06179732	0.017166093	0.017274365	0.041795805	0.04567562	0.0012674332
chr2:28499679-28499869@@FOSL2_1==wt	0.036760166	0.04439567	0.04077117	0.019566074	0.025997132	0.016671672	0.12090336	0.022873282	0.034678742	0.021335587	0.039484546	0.026375324	0.007766843	0.025541678	0.024165735	0.011635944	0.015807062	0.0155379325	0.01180768	0.012907773	0.053753257	0.011723906	0.021423757	0.042256266	0.020175144	0.01892984	0.028185233	0.009556994	0.017034248	0.012995616	0.008419558	0.0030813664	0.05519648	0.011299208	0.047851518	0.020762607	0.0067679137	0.07141292	0.0026336908	0.026928082	0.007684976	0.037440628	0.046393767	0.028444737	0.013197288	0.04268706	0.040673077	0.0014370233
chr2:28499699-28499889@@FOSL2_1==wt	0.012038454	0.049463794	0.058022648	0.039769486	0.016351938	0.030667245	0.06528437	0.02760157	0.045221597	0.051282883	0.041762605	0.027209878	0.0061822385	0.00875397	0.048646286	0.007717371	0.022770792	0.023966044	0.003754124	0.01420328	0.022281513	0.025645763	0.019321397	0.051772803	0.034596264	0.023145065	0.016511828	0.026182428	0.023711473	0.017848462	0.01694487	0.0050823092	0.049188614	0.018809691	0.018365964	0.005848348	0.013062626	0.029018983	0.0020487905	0.023187071	0.008164942	0.03767112	0.024049252	0.029744789	0.011283547	0.053164884	0.026792943	0.0011021793
chr2:28499719-28499909@@FOSL2_1==wt	0.011526957	0.062139764	0.069300085	0.055024385	0.012659609	0.040395334	0.048740566	0.029619694	0.05476068	0.06716621	0.047662243	0.0427334	0.010956347	0.032867745	0.0711125	0.023564264	0.046237633	0.02736272	0.005227506	0.01765865	0.015779644	0.028786138	0.017934635	0.05606632	0.042835757	0.026544899	0.023722798	0.02702041	0.025539115	0.019249186	0.031480223	0.00812158	0.04985246	0.016017646	0.020249054	0.013642058	0.019115806	0.021267653	0.00362207	0.016636983	0.008139268	0.03746617	0.019872576	0.033667415	0.009800538	0.048695967	0.024668083	0.0016084164
chr2:28499739-28499929@@FOSL2_1==wt	0.012052238	0.04598643	0.06363517	0.048356637	0.013658226	0.04187718	0.046831638	0.032751992	0.04694751	0.06231405	0.055406645	0.038505033	0.011564404	0.0107859075	0.057289913	0.011809781	0.029985532	0.026129663	0.0031478107	0.017672881	0.013488159	0.020585537	0.01701063	0.06206529	0.030214638	0.02460204	0.01621762	0.017107546	0.026098564	0.017687947	0.01942034	0.006554112	0.06538603	0.013643324	0.013595089	0.007914975	0.01872228	0.018914655	0.0025350004	0.016726896	0.007420808	0.041180745	0.016181827	0.03390892	0.01004912	0.06877302	0.029970616	0.00080411136
chr2:28499759-28499949@@FOSL2_1==wt	0.033399284	0.048096344	0.044565916	0.03829184	0.026716188	0.037956655	0.10552509	0.02832292	0.042052433	0.03059955	0.052609533	0.0428077	0.017301232	0.040240973	0.030816242	0.022815153	0.03454852	0.024811655	0.01825577	0.019141942	0.041692227	0.015266687	0.024127826	0.045442596	0.021855503	0.029795423	0.016691	0.019462124	0.019835025	0.016228527	0.02543147	0.0077762306	0.044482052	0.016136765	0.019737348	0.033866763	0.014400631	0.043729678	0.003185168	0.028915837	0.010525033	0.04002358	0.027500257	0.033477202	0.017392904	0.0419344	0.039739653	0.004350394
chr2:28499779-28499969@@FOSL2_1==wt	0.045910805	0.0413166	0.03169717	0.04291132	0.029579803	0.04445845	0.118160486	0.020969063	0.031415313	0.030409113	0.046596274	0.058898002	0.027513087	0.027744398	0.030026793	0.011785045	0.023534521	0.01576534	0.029617086	0.021925122	0.0463396	0.018895075	0.023336098	0.04339589	0.023218751	0.021999419	0.008340761	0.015202165	0.019552186	0.013637036	0.01832302	0.007803589	0.04425828	0.019917578	0.028975576	0.034913734	0.012587473	0.07415208	0.0028404742	0.03584069	0.01256597	0.048471898	0.03491415	0.028747424	0.033785746	0.042688653	0.046720162	0.00072200596
chr2:28499799-28499989@@FOSL2_1==wt	0.053727895	0.045569256	0.03169565	0.03894593	0.02922143	0.04002057	0.15207195	0.02101782	0.024574533	0.024294898	0.04835552	0.039333448	0.016117364	0.017510802	0.016787797	0.008583069	0.012712166	0.013669699	0.027711302	0.020159617	0.051231787	0.01586175	0.029136688	0.04539013	0.019957438	0.022199512	0.009194493	0.011737809	0.020569205	0.012638137	0.012960643	0.006924093	0.041590154	0.019582927	0.023620948	0.030504942	0.010435149	0.09831284	0.0017894953	0.035537556	0.015321419	0.056325972	0.037780836	0.022175863	0.029427081	0.04382877	0.059827775	0.00059601665
chr2:28499819-28500009@@FOSL2_1==wt	0.05682309	0.059346378	0.034782723	0.05173619	0.02681303	0.043830365	0.15587027	0.018646732	0.022327483	0.027341455	0.043064862	0.034751773	0.009093851	0.041478038	0.015215069	0.016958877	0.013896346	0.0137792975	0.04116687	0.013489187	0.060075104	0.022041544	0.0354978	0.043972254	0.032009363	0.023353085	0.011725113	0.0140093565	0.021279886	0.010894477	0.020624906	0.010563105	0.028396308	0.021804303	0.02625063	0.04997398	0.010061845	0.10546988	0.0022169054	0.039367184	0.019062102	0.058536336	0.05333191	0.018758625	0.03184426	0.03206688	0.05792731	0.00087223947
chr2:28499839-28500029@@FOSL2_1==wt	0.042556792	0.042483672	0.031448588	0.040646	0.027666792	0.03701447	0.10685229	0.020708725	0.024040744	0.021465853	0.043181762	0.036780685	0.016001135	0.034984782	0.015556425	0.013667956	0.015391603	0.017176881	0.031269938	0.020775989	0.03782268	0.022526145	0.039564624	0.040410087	0.023322687	0.028803185	0.009271771	0.016084075	0.022285804	0.0116992	0.022976428	0.013232201	0.026827902	0.02816625	0.017287359	0.038802534	0.008655816	0.07192072	0.0028716177	0.0344155	0.022097558	0.053292334	0.031901047	0.017331839	0.028744891	0.036341548	0.052801177	0.0013715327
chr2:28499859-28500049@@FOSL2_1==wt	0.046788752	0.03387022	0.0323108	0.031477213	0.026944384	0.028089836	0.11350913	0.025425643	0.027289763	0.027585492	0.049399287	0.025152758	0.0060717613	0.028486907	0.017794058	0.0074467063	0.009948567	0.010377228	0.02450557	0.012335703	0.03884186	0.021324962	0.036762446	0.04637897	0.024327561	0.026237682	0.009180754	0.030691117	0.02210316	0.009949163	0.031934053	0.0075249076	0.031499952	0.02622345	0.01514937	0.02784808	0.007341087	0.08182998	0.0012105554	0.0356711	0.015072569	0.06592727	0.039030865	0.019990057	0.025608063	0.045884743	0.06536786	0.0026458353
chr2:28499879-28500069@@FOSL2_1==wt	0.03688644	0.01913546	0.024940208	0.02361098	0.032271534	0.020049036	0.10829222	0.026126146	0.024933651	0.020346776	0.053190842	0.014513314	0.0041033924	0.012506276	0.013006747	0.0026892722	0.003955424	0.0067204833	0.023504913	0.013188332	0.040723875	0.024833977	0.04219173	0.04266922	0.020342037	0.028560445	0.006759107	0.0316512	0.021340698	0.00694336	0.022862732	0.007150635	0.02898331	0.036733165	0.010868028	0.01946564	0.005053669	0.08572666	0.00082813203	0.04521534	0.015737772	0.079570115	0.0382462	0.010947615	0.029949874	0.051763967	0.07047191	0.0014143288
chr2:28499899-28500089@@FOSL2_1==wt	0.03631045	0.01699926	0.025008515	0.01825206	0.020023063	0.01577133	0.10085118	0.025051266	0.022303522	0.016287997	0.06486207	0.012393758	0.0018998384	0.009787604	0.007891163	0.0020730942	0.0026623756	0.00422287	0.013869256	0.006796971	0.025860116	0.017478824	0.032533735	0.047328964	0.016676381	0.019348964	0.006979659	0.028672501	0.019277573	0.004823208	0.019760728	0.0034129322	0.033968493	0.023478687	0.008025065	0.012538403	0.0034484118	0.0895887	0.00042644143	0.02826108	0.009392217	0.09425673	0.031021297	0.009845242	0.016920343	0.065976515	0.091143414	0.0013803691
chr2:28499919-28500109@@FOSL2_1==wt	0.022395685	0.018723547	0.037285045	0.02175337	0.015449524	0.017563567	0.058541417	0.035597086	0.033979848	0.02626352	0.07229103	0.012654886	0.001314789	0.010189414	0.011609837	0.0024359673	0.0044190735	0.0053627044	0.0054221153	0.0059791952	0.013799012	0.0192108	0.02953662	0.056924134	0.02129133	0.023170054	0.010789156	0.046997905	0.022951216	0.0057367235	0.029859275	0.0033427775	0.04489185	0.018887118	0.006552711	0.0064245462	0.005065918	0.04488434	0.00042624772	0.019164115	0.008230194	0.08358665	0.020850092	0.01580152	0.009657487	0.07760747	0.07222262	0.0029894263
chr2:28499939-28500129@@FOSL2_1==wt	0.013421625	0.016926795	0.046314344	0.024510637	0.007935867	0.01731816	0.03152077	0.04443781	0.037341073	0.027120396	0.071502164	0.011323288	0.0005839318	0.008485451	0.009207323	0.0019272566	0.0040823817	0.0051659197	0.0022169054	0.0027873367	0.0052914917	0.019669682	0.021900713	0.062097356	0.02286011	0.019996598	0.011277899	0.09204559	0.028276727	0.004677579	0.04642351	0.0027784854	0.04611507	0.013492048	0.0034886152	0.0029881746	0.0055324435	0.029083371	0.00029057264	0.008542955	0.0047293454	0.07743132	0.01181376	0.016815975	0.0040396005	0.07800557	0.06704569	0.004788235
chr2:28499959-28500149@@FOSL2_1==wt	0.020110622	0.021075204	0.04650931	0.022946581	0.00792931	0.017511979	0.03641808	0.044547528	0.03337665	0.022207469	0.06923191	0.011629149	0.0004477799	0.008804455	0.005860597	0.0020314157	0.003194645	0.0048998	0.0024759173	0.002217546	0.0058354735	0.015170485	0.022842407	0.06062685	0.019890457	0.01861687	0.012544632	0.07798226	0.028294846	0.0038854182	0.045214742	0.0027081221	0.043141186	0.010076135	0.003391996	0.003040582	0.0052185804	0.036055222	0.00022253394	0.007550746	0.004961431	0.07336986	0.011550441	0.015676543	0.0037278235	0.06326072	0.06984191	0.0065244585
chr2:28499979-28500169@@FOSL2_1==wt	0.014458418	0.018553987	0.052184746	0.028784484	0.005161017	0.02004154	0.031703293	0.04264462	0.037580594	0.021685585	0.07466814	0.014950499	0.00041265786	0.004974127	0.0048677474	0.0013566613	0.002813369	0.004959911	0.0013297051	0.0015888065	0.0040389895	0.016755223	0.01921536	0.06827833	0.02540487	0.017472595	0.014416948	0.0684952	0.026741028	0.0034728497	0.031707585	0.0022922903	0.055516094	0.008795172	0.0034538507	0.0016702712	0.004632175	0.02352424	0.00019353628	0.00562796	0.004274562	0.078024775	0.010232136	0.018400788	0.0027538538	0.07487187	0.068553075	0.0051105022
chr2:133173225-133173415@@GPR39_1==wt	0.031593367	0.039568856	0.05348453	0.032278553	0.017787844	0.033035874	0.06585422	0.060817212	0.046254635	0.05932477	0.07284039	0.022226438	0.0029421896	0.015573278	0.019519508	0.00549607	0.010048091	0.010631353	0.0076164305	0.00909093	0.023761585	0.014368534	0.0319501	0.06922652	0.025925636	0.033638716	0.019403458	0.053419307	0.035725787	0.0088736415	0.038749024	0.00545536	0.043617055	0.008817971	0.010789216	0.009577587	0.018871188	0.036628574	0.0008943826	0.021163061	0.007968798	0.06637983	0.025151372	0.030907974	0.008810073	0.060713783	0.06057334	0.0025566965
chr2:133173245-133173435@@GPR39_1==wt	0.032667994	0.049207762	0.059701547	0.030334413	0.019777894	0.030522972	0.054422155	0.062015057	0.045056254	0.052522525	0.06480332	0.020148277	0.0036732405	0.04015343	0.020332098	0.014880419	0.021384582	0.017355919	0.007204041	0.009351805	0.019235164	0.012208596	0.030474544	0.05825457	0.023072556	0.034344018	0.025096178	0.050311744	0.036276802	0.009440884	0.04021652	0.0066195726	0.042682365	0.0077047944	0.012041226	0.012837917	0.022352114	0.036013857	0.0015681982	0.019457132	0.007590294	0.056643486	0.020418346	0.03637688	0.007906169	0.04802558	0.051200017	0.006802693
chr2:133173265-133173455@@GPR39_1==wt	0.022210509	0.04572922	0.05629386	0.031164095	0.01776731	0.030216828	0.05343944	0.055615246	0.058561325	0.089564234	0.057170123	0.021644562	0.0034754425	0.033702597	0.047482163	0.013682783	0.02883716	0.013669252	0.005000353	0.01159136	0.017539456	0.0144406855	0.025864244	0.06368759	0.03315434	0.032043308	0.026010975	0.051853806	0.030182913	0.014983818	0.041637704	0.004628122	0.042357177	0.008263886	0.020197362	0.010730103	0.021723479	0.027598768	0.0013930947	0.018828213	0.008204699	0.056744754	0.023152769	0.05417055	0.007494986	0.05276236	0.042289764	0.0073051155
chr2:133173285-133173475@@GPR39_1==wt	0.01721093	0.03576128	0.044164285	0.030299515	0.020233959	0.031237885	0.033912867	0.065133885	0.04469624	0.10055588	0.056781918	0.014810085	0.0022435337	0.01244922	0.039557233	0.0048152804	0.011882886	0.010355771	0.004045382	0.012745857	0.012057051	0.01929517	0.028867245	0.06203951	0.030552581	0.03411442	0.01238215	0.07756978	0.039278105	0.013758406	0.045595303	0.005925894	0.03631614	0.011870861	0.011527747	0.0049916953	0.026506767	0.028885126	0.0009056479	0.021654755	0.009167388	0.057969496	0.015744314	0.03776425	0.010124192	0.06038867	0.0421063	0.002563849
chr2:133173305-133173495@@GPR39_1==wt	0.029178992	0.026782885	0.040062696	0.02061677	0.023095354	0.021072656	0.043230757	0.064417645	0.037413	0.049249053	0.055464014	0.010449633	0.0013631582	0.01584442	0.01938279	0.0039040297	0.007920846	0.009193122	0.005885929	0.008903205	0.013927788	0.0154045075	0.036205158	0.046423703	0.02079615	0.031790927	0.011693209	0.09773758	0.036673784	0.008760542	0.049080327	0.005463049	0.029791534	0.012546152	0.007679343	0.005432546	0.014990762	0.053023145	0.00067560375	0.022553623	0.007819936	0.060683668	0.015158817	0.027869493	0.010264739	0.05004774	0.061899886	0.0033105165
chr2:133173325-133173515@@GPR39_1==wt	0.02426204	0.036978066	0.04735534	0.0230266	0.015579924	0.025629655	0.032168776	0.07161836	0.04829882	0.048595563	0.07005578	0.01869154	0.0025800616	0.021919727	0.02097267	0.0066426545	0.010506377	0.010662317	0.005338222	0.009670809	0.008812115	0.01245673	0.030578583	0.060397297	0.020691931	0.030460507	0.015736729	0.08236444	0.041024745	0.010119647	0.04783839	0.0059974045	0.047702223	0.009430677	0.009466365	0.0070495605	0.017278984	0.036795393	0.0011210591	0.0119384825	0.008676574	0.06171386	0.012642145	0.031849056	0.006443098	0.0668858	0.05135496	0.0040067583
chr2:133173345-133173535@@GPR39_1==wt	0.023163542	0.034146488	0.050853252	0.024427906	0.012703314	0.023726344	0.034828126	0.073655024	0.04586959	0.048754945	0.0772759	0.017952308	0.0018523484	0.033305213	0.016137868	0.009111196	0.010445297	0.010256752	0.0047938973	0.0070352554	0.01010716	0.013993472	0.029305056	0.060912922	0.02681826	0.03294155	0.021585748	0.08074495	0.03826867	0.008055612	0.045792848	0.005226329	0.043359503	0.008790359	0.009862065	0.009884685	0.015532836	0.030761898	0.00094521046	0.011321843	0.006789461	0.06386563	0.01884751	0.029233634	0.005559221	0.07156804	0.054217264	0.006082386
chr2:133173365-133173555@@GPR39_1==wt	0.022055835	0.025828168	0.03885354	0.021768093	0.023347333	0.01856263	0.035095945	0.066581115	0.037661716	0.03675519	0.046933174	0.008509681	0.0010135174	0.030544162	0.013231233	0.0069377422	0.006972149	0.009801	0.007935166	0.006892398	0.012951717	0.021674305	0.038629144	0.045686603	0.028783023	0.040493265	0.015461639	0.1156926	0.034313828	0.009755209	0.07252352	0.007567644	0.025907293	0.017103806	0.008298948	0.009719893	0.01396887	0.036785215	0.0010452569	0.02137211	0.008524001	0.057628214	0.020634085	0.026513323	0.009338662	0.04136491	0.04666464	0.006706238
chr2:133173385-133173575@@GPR39_1==wt	0.020204797	0.02415952	0.042140007	0.017581746	0.015371203	0.015903994	0.028203353	0.06401594	0.030498981	0.024472937	0.044894204	0.007807806	0.0005891472	0.033115596	0.007346943	0.007062137	0.004991472	0.008246705	0.006815836	0.004052013	0.010164127	0.0189794	0.03705159	0.04184188	0.020188063	0.03402631	0.016631007	0.116919905	0.03326036	0.0076304674	0.07575329	0.0066829473	0.021876618	0.015494451	0.005102545	0.009367555	0.011114508	0.038541645	0.000584051	0.01324676	0.0071338564	0.04909271	0.016158491	0.021642089	0.0058080107	0.035671934	0.045080006	0.01950404
chr2:133173405-133173595@@GPR39_1==wt	0.02358739	0.023943305	0.04203619	0.020641685	0.015632927	0.017527103	0.03395292	0.05684285	0.032825112	0.03121765	0.04980886	0.008698016	0.0007161647	0.0306333	0.009375736	0.0063358396	0.0057184696	0.007391408	0.00772959	0.004005939	0.012762785	0.019886106	0.03495495	0.042483285	0.022955433	0.036769897	0.015526712	0.1144072	0.0272948	0.0053367764	0.070683315	0.0049144477	0.021972328	0.014721796	0.0053498894	0.010319024	0.010756165	0.03434719	0.0005348325	0.014530614	0.005212426	0.057839036	0.023265436	0.018397987	0.0064756274	0.035595804	0.04737471	0.011938393
chr2:133173425-133173615@@GPR39_1==wt	0.014014736	0.01894638	0.043643594	0.020331323	0.011474401	0.017192349	0.03003192	0.060016513	0.035830945	0.032004535	0.056201994	0.007710919	0.0005237311	0.02520211	0.009214774	0.0046730936	0.005215451	0.006196946	0.004477322	0.0038912743	0.0080599785	0.020397335	0.029383868	0.046257526	0.021514058	0.031176895	0.0150025785	0.13603245	0.029396951	0.005468935	0.07406448	0.004397273	0.025338829	0.01445505	0.0037184209	0.00645563	0.0099487305	0.024880424	0.00034077466	0.01185298	0.0051723123	0.06462708	0.015408203	0.019038484	0.004597947	0.047462627	0.049265012	0.010087922
chr2:133173445-133173635@@GPR39_1==wt	0.014421016	0.016762659	0.035115585	0.021157816	0.014502972	0.017803669	0.02528523	0.05845028	0.031432047	0.030738056	0.041721508	0.006679192	0.00054217875	0.021446526	0.009191781	0.0038463026	0.0039683133	0.006493598	0.006022796	0.00406532	0.007973775	0.028760642	0.034115106	0.03752619	0.027015328	0.037503764	0.010933295	0.1857672	0.031616107	0.006352678	0.09685665	0.0070631504	0.018332094	0.0216427	0.0039649606	0.005486861	0.011903971	0.028266296	0.00048950315	0.014311299	0.005785808	0.057809055	0.014665648	0.01824446	0.0071966797	0.0356047	0.04298976	0.008305475
chr2:133173465-133173655@@GPR39_1==wt	0.018678918	0.02040936	0.048186347	0.019342259	0.009995744	0.016309023	0.02918911	0.051087216	0.034160867	0.024731785	0.04777643	0.008415207	0.0005212575	0.036555097	0.006421089	0.0065965503	0.0055775046	0.00822778	0.0044204295	0.002466008	0.009476602	0.01694654	0.025505036	0.0424715	0.02035755	0.030040458	0.018244073	0.11917734	0.024435118	0.004065022	0.075197175	0.0037855655	0.022056654	0.010347918	0.0035597235	0.0077576637	0.010330573	0.021262035	0.0003836006	0.008668765	0.0032240003	0.045423374	0.017362505	0.02009128	0.0039622337	0.029840901	0.038645998	0.031487554
chr2:133173485-133173675@@GPR39_1==wt	0.013065487	0.019759089	0.03848	0.021409392	0.013383478	0.018289745	0.027428254	0.05360742	0.03642492	0.030992985	0.042699754	0.008303657	0.001000762	0.03342423	0.009739399	0.0067365468	0.0061843693	0.00865978	0.005336061	0.0057873875	0.008718744	0.021249399	0.030182227	0.039980605	0.022370085	0.041624412	0.015205711	0.12072161	0.025149167	0.0067053586	0.080687374	0.0077209175	0.01840508	0.016252145	0.003634423	0.007834479	0.012028739	0.018205538	0.000769794	0.012497693	0.006632492	0.046143398	0.0140699	0.017809808	0.0052759796	0.030597538	0.032174394	0.012958437
chr2:133173505-133173695@@GPR39_1==wt	0.013314202	0.017972603	0.04262878	0.024532989	0.010972872	0.020069271	0.035512373	0.050873503	0.043085888	0.032273784	0.049646616	0.010863587	0.0010063797	0.038698047	0.010225147	0.007154569	0.0075748414	0.008630499	0.0045057535	0.004541278	0.009407103	0.020655364	0.025392145	0.043456793	0.024590716	0.038222477	0.018427461	0.11146088	0.022346973	0.0053642243	0.07382202	0.0053083897	0.022524506	0.014576659	0.0038114786	0.00830096	0.011030272	0.016031012	0.0006093383	0.011826456	0.0045592934	0.053090602	0.015008897	0.019755617	0.004502222	0.035465285	0.037218556	0.015797213
chr2:133173525-133173715@@GPR39_1==wt	0.011592805	0.013265759	0.032373697	0.01604481	0.020630747	0.0147853345	0.038785517	0.055857092	0.039053813	0.03220296	0.04510188	0.0069057494	0.0012100935	0.034579515	0.013852179	0.0070044994	0.007900611	0.008702397	0.007497281	0.007941991	0.013552934	0.022529364	0.029295206	0.035525113	0.01996462	0.046882257	0.013619155	0.13595527	0.020449713	0.0073936135	0.080610365	0.0064455867	0.019736186	0.021818727	0.0037647337	0.011510059	0.011386901	0.019769996	0.0007659346	0.021742135	0.004912168	0.05396743	0.014233232	0.018346682	0.0065995753	0.034157768	0.034325555	0.022971675
chr2:133173545-133173735@@GPR39_1==wt	0.009881392	0.015693918	0.032920614	0.020596102	0.025220126	0.01793632	0.032969624	0.06255618	0.045211434	0.045167074	0.041929692	0.0072122514	0.0016426295	0.027557433	0.019952744	0.006193429	0.008481845	0.009613439	0.006891638	0.013379127	0.012118027	0.030351251	0.033387646	0.03831753	0.027288139	0.058465257	0.013073891	0.15551637	0.025893867	0.010256454	0.09155351	0.01001218	0.019594982	0.026972532	0.0046848655	0.008816317	0.016675487	0.017983794	0.0011891127	0.026716769	0.0070790797	0.052821487	0.013317481	0.021351904	0.008965999	0.034852713	0.02873461	0.010162696
chr2:133173565-133173755@@GPR39_1==wt	0.01235953	0.014323652	0.034079164	0.013498977	0.02962932	0.012100413	0.030699193	0.051070616	0.03648433	0.027091607	0.04479502	0.007043034	0.002030626	0.072023034	0.014265969	0.01719962	0.012844861	0.012146339	0.010540158	0.016363978	0.01885733	0.030966759	0.033166945	0.03411223	0.018140644	0.053399235	0.017534599	0.079103395	0.019558042	0.009342611	0.067777604	0.010286331	0.019199342	0.039152294	0.0039872676	0.02221091	0.012137294	0.015743092	0.0013698488	0.032092497	0.007782683	0.040182963	0.016379476	0.016590789	0.012406439	0.0342014	0.026232168	0.037071824
chr2:133173585-133173775@@GPR39_1==wt	0.017097369	0.021950975	0.030172631	0.02037786	0.03063479	0.017715394	0.053548917	0.04846464	0.039804667	0.029937848	0.048305303	0.00973925	0.0025331527	0.054753244	0.015546054	0.015911207	0.011518642	0.010572404	0.015696988	0.016092509	0.02183421	0.026276514	0.037133694	0.03931704	0.024316013	0.056463525	0.017288476	0.079103306	0.02235508	0.009855837	0.06981313	0.012335017	0.021665424	0.026229873	0.00694789	0.023601085	0.0132513195	0.024999931	0.0022411942	0.03428839	0.009998411	0.056596637	0.01868385	0.018925741	0.011298418	0.03546539	0.034028128	0.0132806
chr2:133173605-133173795@@GPR39_1==wt	0.014165074	0.019341826	0.02837269	0.022367314	0.04034072	0.017584637	0.045837313	0.052241936	0.037243158	0.03781745	0.042334393	0.0072377473	0.0022466779	0.02741678	0.021877527	0.0075826347	0.007968038	0.012182146	0.017743424	0.020774394	0.023542896	0.052801505	0.04433638	0.041706666	0.036897644	0.06592928	0.01283659	0.1152305	0.028209627	0.01629217	0.0789675	0.018628806	0.021813884	0.056346	0.008404061	0.017011002	0.015384063	0.030346066	0.002507612	0.050191462	0.015224725	0.059764713	0.02515462	0.022965565	0.022468314	0.038455665	0.03321451	0.007680878
chr2:133173625-133173815@@GPR39_1==wt	0.029570892	0.039132446	0.040556043	0.027218059	0.03083703	0.022138625	0.052546114	0.041476756	0.0441183	0.029440045	0.05254051	0.019589752	0.0069432706	0.16984478	0.025207877	0.06865771	0.037618816	0.021292463	0.03534779	0.024024844	0.032426953	0.038235486	0.045401677	0.047157586	0.040892377	0.057513833	0.034106612	0.049853012	0.027032316	0.014569193	0.08061531	0.026064008	0.026811734	0.03747891	0.018232048	0.0678411	0.017436266	0.031995952	0.0074958503	0.037559748	0.020300046	0.05266741	0.03471981	0.025320575	0.021599978	0.033851117	0.036573634	0.01881048
chr2:133173645-133173835@@GPR39_1==wt	0.015164286	0.016908616	0.025580868	0.024294212	0.03860566	0.018629804	0.052604556	0.050265655	0.043277398	0.0447796	0.04571858	0.008345768	0.0026358068	0.027138025	0.026908904	0.006204471	0.0076526403	0.009891018	0.01818052	0.02244924	0.025142	0.05135639	0.040711373	0.04783596	0.040992722	0.06146054	0.01203236	0.11106512	0.028879851	0.01659605	0.08129841	0.01555039	0.022533372	0.04487899	0.010623679	0.017736882	0.014488205	0.03245683	0.002438113	0.0514102	0.016041875	0.06633091	0.030395254	0.023897544	0.023771942	0.042793185	0.03615673	0.0051050633
chr2:133173665-133173855@@GPR39_1==wt	0.022796497	0.024391264	0.02619055	0.0260064	0.041114137	0.021319136	0.0736261	0.056991547	0.04175043	0.05104713	0.045791984	0.0077444166	0.0015073419	0.030256823	0.018673003	0.007265702	0.00599654	0.006555274	0.019717157	0.0138193965	0.030745834	0.033502743	0.04683815	0.053545654	0.036970973	0.055946156	0.015336648	0.10853748	0.03570819	0.0141687095	0.076408684	0.012311995	0.021166295	0.027692989	0.013786241	0.017755449	0.016423613	0.04946059	0.0019007474	0.055350706	0.016836464	0.085353315	0.036854893	0.026846796	0.019662723	0.039840266	0.050435692	0.0057049096
chr2:133173685-133173875@@GPR39_1==wt	0.012465596	0.017482504	0.02801688	0.021986887	0.031558976	0.019327909	0.054739073	0.060195476	0.0538809	0.048913732	0.059248015	0.010129973	0.0029108971	0.02242434	0.03192	0.005858898	0.0095963925	0.007128954	0.014669731	0.018641785	0.018272638	0.035710976	0.040339977	0.04833147	0.031545296	0.052761167	0.011638656	0.13868102	0.030444562	0.01390402	0.08951618	0.011058703	0.028408036	0.034129962	0.009083286	0.013268873	0.01447691	0.0409306	0.0018751025	0.039253592	0.013886794	0.08698323	0.018739223	0.0226008	0.01524657	0.054721534	0.046633527	0.005417973
chr2:133173705-133173895@@GPR39_1==wt	0.009392783	0.014444053	0.02501981	0.02329892	0.02166389	0.01880984	0.048357606	0.05360745	0.04939677	0.046174362	0.045245767	0.00882189	0.0016626567	0.016490966	0.027499229	0.0037428439	0.006836459	0.0049147755	0.012539521	0.011908218	0.01439321	0.038096175	0.03416258	0.044174388	0.032627136	0.041732594	0.009978488	0.16447756	0.029668078	0.012658596	0.10046348	0.009125665	0.022733733	0.034036532	0.007922575	0.0095722675	0.01210098	0.041646883	0.0011275262	0.029584393	0.012419865	0.07950996	0.01658383	0.021594107	0.01236479	0.044055983	0.040181533	0.0063733608
chr2:133173725-133173915@@GPR39_1==wt	0.015060917	0.013894334	0.029371753	0.014703259	0.024663463	0.013578668	0.047880292	0.05162926	0.04493907	0.029996082	0.050739273	0.010752663	0.0023755878	0.05552551	0.020706385	0.012535587	0.013844997	0.0075469166	0.013664827	0.010144338	0.019029617	0.01983349	0.030317366	0.038061246	0.021520197	0.044597924	0.016133904	0.10165405	0.01748848	0.01138784	0.09203854	0.0066752583	0.024074867	0.019924656	0.0062125474	0.023066282	0.009613588	0.026894212	0.0013286173	0.026563346	0.008160621	0.055097237	0.018352136	0.026094347	0.0076336414	0.037311867	0.034863308	0.064485714
chr2:133173745-133173935@@GPR39_1==wt	0.014109597	0.010842279	0.024079219	0.010107011	0.028043807	0.011141211	0.040290907	0.054741934	0.04153642	0.025860831	0.043499902	0.007990554	0.0024427772	0.057049036	0.019288823	0.013073474	0.013902664	0.007701963	0.012552038	0.012186661	0.01723592	0.017610967	0.03220503	0.03356549	0.016334102	0.04776071	0.013830006	0.111079216	0.016670346	0.012123749	0.0837262	0.0069550276	0.020944074	0.019761562	0.005244598	0.02252698	0.009484366	0.02283977	0.0013188869	0.02685161	0.009436488	0.05221212	0.013086274	0.02792725	0.0067271143	0.033403203	0.032122374	0.13547434
chr2:133173765-133173955@@GPR39_1==wt	0.014190525	0.013598427	0.02887924	0.011132404	0.029235914	0.0126867	0.03618917	0.059810728	0.04194276	0.026602268	0.04502374	0.008931279	0.0024415702	0.07266629	0.018522948	0.018210948	0.017265305	0.007970065	0.011843815	0.011629298	0.015834168	0.013819158	0.033016384	0.029673323	0.014161527	0.049812004	0.015963048	0.11100003	0.018699184	0.011021256	0.09135167	0.0075760335	0.021753699	0.015086085	0.004441604	0.023707166	0.011873797	0.020898849	0.0013727546	0.023111597	0.009786397	0.04919055	0.01068984	0.025304705	0.0058674514	0.032678664	0.03128174	0.07804772
chr2:133173785-133173975@@GPR39_1==wt	0.011069313	0.0075890273	0.021317452	0.010662869	0.02775526	0.011221617	0.03528738	0.06181997	0.037534535	0.027274877	0.043053955	0.0061122626	0.0016437769	0.021662042	0.015512645	0.0039465427	0.005913779	0.0041029453	0.007548675	0.011257738	0.010474578	0.019041091	0.03418997	0.031941563	0.016968533	0.048193306	0.00892517	0.162495	0.021153659	0.010294557	0.09159191	0.006449729	0.021152765	0.018699989	0.0037202835	0.008595273	0.009690568	0.025481448	0.00079125166	0.024083257	0.00886479	0.06255451	0.009287521	0.021561742	0.0069208294	0.038824916	0.037395343	0.032033116
chr2:133173805-133173995@@GPR39_1==wt	0.015851587	0.0125929415	0.022004023	0.013788849	0.037578687	0.013866097	0.043016344	0.05687356	0.036012903	0.02860722	0.03813401	0.007340342	0.002180174	0.02602297	0.016552329	0.0054820925	0.0072185695	0.006422296	0.014286473	0.013585448	0.016661897	0.023831964	0.043972462	0.031426117	0.019371659	0.05986367	0.00886406	0.1443552	0.021767348	0.01130189	0.0883587	0.011435971	0.019079283	0.029012397	0.0049489737	0.013859704	0.011672065	0.03319183	0.001436919	0.03523594	0.011337116	0.062708035	0.015112862	0.020001292	0.011422157	0.032746077	0.035144076	0.022878528
chr2:133173825-133174015@@GPR39_1==wt	0.021200389	0.013644785	0.022167295	0.012714222	0.043927073	0.014113292	0.055673137	0.05230111	0.037308633	0.029729128	0.03839159	0.008000866	0.00302352	0.034024358	0.018346652	0.0073607266	0.008186489	0.0063117594	0.02266623	0.014016911	0.02663292	0.01943992	0.04371658	0.03301151	0.01700978	0.052172303	0.009685352	0.11015774	0.019089952	0.00969395	0.084056646	0.008959547	0.018030629	0.025379196	0.006382063	0.021785289	0.011075944	0.045856297	0.0015385449	0.04135856	0.010023087	0.059074342	0.019326776	0.020281166	0.0138558	0.029199213	0.03847894	0.04373856
chr2:133173845-133174035@@GPR39_1==wt	0.01878184	0.014086306	0.019389898	0.017264128	0.054124475	0.018056586	0.031630218	0.055078015	0.03190221	0.030752465	0.02697426	0.007740855	0.0031598508	0.028922543	0.020677388	0.0068811625	0.008282676	0.009655282	0.027312577	0.019609272	0.018207729	0.03453906	0.054567948	0.02447024	0.023398131	0.06906204	0.0068807155	0.16776237	0.025385097	0.01773268	0.11783834	0.026115194	0.0131599605	0.05107297	0.0059489906	0.017666355	0.0174582	0.042418882	0.0031325072	0.045710236	0.016896248	0.045301065	0.013375118	0.020568326	0.02378872	0.022410125	0.028319925	0.015127823
chr2:133173865-133174055@@GPR39_1==wt	0.018496409	0.015657783	0.0230854	0.020019054	0.049705386	0.019290313	0.03537202	0.052358538	0.029175535	0.032785773	0.023895413	0.00485529	0.0012371391	0.031704098	0.016907677	0.0066746324	0.0065828264	0.009024218	0.027941763	0.011785731	0.02239485	0.038833544	0.05118586	0.026969135	0.025521025	0.054753855	0.00791356	0.18963647	0.027519256	0.020249397	0.1348054	0.022274941	0.013029873	0.04953043	0.0063426644	0.016716912	0.018303469	0.049189523	0.0021376759	0.04761918	0.017939985	0.044566125	0.016489834	0.026624173	0.022616893	0.020782828	0.031049058	0.020046502
chr2:133173885-133174075@@GPR39_1==wt	0.014965728	0.013468608	0.026103616	0.01909922	0.030630365	0.016864419	0.029248923	0.045917585	0.030054882	0.03222063	0.023886353	0.0045360476	0.0010664165	0.029803917	0.015983209	0.0067209303	0.0070305914	0.008758441	0.018408671	0.0072384924	0.021059617	0.03613004	0.03586267	0.030275851	0.025317445	0.041751847	0.008735433	0.1643826	0.021830022	0.01549536	0.116927356	0.012376443	0.0138258785	0.0380511	0.005299732	0.0155247	0.014853388	0.03184347	0.0014226735	0.03270535	0.010728151	0.03913121	0.018077329	0.02797611	0.014501587	0.02076751	0.027044684	0.05469346
chr2:133173905-133174095@@GPR39_1==wt	0.055000007	0.030938387	0.01881285	0.022839457	0.043762833	0.02362816	0.09048714	0.03223619	0.018117249	0.017261282	0.026286796	0.008522317	0.0015573055	0.0855712	0.0066123903	0.01510188	0.004396662	0.0077486485	0.090710625	0.007316828	0.06646146	0.024650633	0.05911845	0.022067055	0.024334848	0.041765407	0.010134354	0.057700664	0.021616355	0.00677675	0.074889585	0.023273319	0.010305107	0.02958265	0.014174283	0.054104403	0.014149889	0.1367083	0.0022907853	0.050007075	0.01833886	0.04150939	0.03713198	0.01212813	0.027994066	0.01334627	0.04375142	0.005894661
chr2:133173925-133174115@@GPR39_1==wt	0.047165677	0.023373514	0.019637734	0.021410212	0.04679635	0.019541636	0.11343402	0.029418707	0.017903656	0.018747881	0.02993533	0.006450206	0.0012498796	0.043420374	0.0067796707	0.0062220097	0.0026888698	0.0065888315	0.085194424	0.008286193	0.08650395	0.026169047	0.056837484	0.025335312	0.022600487	0.041551754	0.0082669705	0.054102078	0.019551873	0.0056736767	0.05402924	0.016882882	0.011386156	0.03232269	0.011576578	0.047379896	0.010684311	0.1382302	0.0013581216	0.06639345	0.0148368925	0.05233912	0.053115666	0.010407224	0.033983216	0.017451733	0.046992093	0.0043266565
chr2:133173945-133174135@@GPR39_1==wt	0.046564355	0.024273545	0.01902166	0.025701359	0.05335766	0.022569224	0.12272866	0.02893965	0.02004096	0.023417577	0.027378976	0.0065357834	0.0014276057	0.04699956	0.0092488825	0.007541284	0.0037087202	0.0072570443	0.08503902	0.009304017	0.09168002	0.026863828	0.05444573	0.025502563	0.026988044	0.043271586	0.009266123	0.052503273	0.01995191	0.007215798	0.059251845	0.01913543	0.011448041	0.0312652	0.014847323	0.052423626	0.012722433	0.13097396	0.0019196421	0.07662484	0.016172215	0.04967071	0.05742608	0.012350768	0.039590925	0.015907034	0.044164672	0.003580138
chr2:133173965-133174155@@GPR39_1==wt	0.07900773	0.020934641	0.014452279	0.014907673	0.04823838	0.01323314	0.13608098	0.01835987	0.017397195	0.008363619	0.028407335	0.012010708	0.0039343536	0.078911364	0.0050430894	0.014426351	0.0045622587	0.007776633	0.14358455	0.008520901	0.1376016	0.017507076	0.0526381	0.020071626	0.022695929	0.036985353	0.013008952	0.016976744	0.0121564865	0.004177049	0.029719844	0.01695691	0.012134746	0.022383824	0.03308864	0.10937478	0.0060058236	0.145632	0.004307613	0.064547494	0.014442384	0.04049845	0.08305515	0.009881556	0.043853417	0.010509938	0.046664998	0.002584368
chr2:133173985-133174175@@GPR39_1==wt	0.07670312	0.017279327	0.011492893	0.012679547	0.03382817	0.012156948	0.09537998	0.011562839	0.013456538	0.0028060079	0.023559943	0.012187108	0.0038617253	0.10601114	0.0015619397	0.016153976	0.0032984912	0.010000169	0.19447985	0.005970359	0.11212136	0.013403475	0.040933535	0.0125566125	0.020346016	0.0274214	0.012045398	0.008213997	0.008356318	0.0026926547	0.01819861	0.02499786	0.009896249	0.016447812	0.033648193	0.15006396	0.004818499	0.116496384	0.006925702	0.03847374	0.011639297	0.022673056	0.061194047	0.007579267	0.034534216	0.0059984177	0.03180641	0.00095808506
chr2:133174005-133174195@@GPR39_1==wt	0.06914748	0.014396995	0.010998413	0.013895333	0.02809593	0.013352737	0.113783896	0.0097696185	0.013611421	0.0026397854	0.025752291	0.015550807	0.005406201	0.09990975	0.001322478	0.013424039	0.0030302256	0.008286253	0.19682127	0.0060846508	0.12099534	0.010214776	0.03328961	0.01142478	0.018134251	0.025264367	0.012328029	0.005273983	0.006727606	0.0017096251	0.011139408	0.018732384	0.010143861	0.010930344	0.03828533	0.16865617	0.0041768253	0.090306565	0.0067729205	0.03676711	0.009436205	0.024569973	0.064447135	0.0064311475	0.029290825	0.005965084	0.030218244	0.00037059188
chr2:133174025-133174215@@GPR39_1==wt	0.0707698	0.009044126	0.008530319	0.011795655	0.034035534	0.010516599	0.12138294	0.008769587	0.011419743	0.001903668	0.02870965	0.013036773	0.0053242743	0.06914079	0.00090800226	0.0075856596	0.0017936379	0.0072448403	0.21376362	0.0076999962	0.13810162	0.01103498	0.03266953	0.011874795	0.015246719	0.025071353	0.008014992	0.004781276	0.0061179996	0.0014191121	0.0071783513	0.016634881	0.010880977	0.016134948	0.033184886	0.17302826	0.003176853	0.088525936	0.0062285513	0.048341095	0.0093345195	0.029927835	0.06868248	0.0048433393	0.04330182	0.0072010905	0.0351125	0.00019694865
chr2:133174045-133174235@@GPR39_1==wt	0.06109281	0.0074987262	0.0065635294	0.009342775	0.029983848	0.0090370625	0.119240046	0.0078884065	0.009485632	0.001258254	0.025296986	0.010831207	0.0052857995	0.056460917	0.00057676435	0.0038900524	0.0011336952	0.0056200475	0.24119137	0.0073384047	0.13505854	0.010693669	0.027310893	0.00874728	0.0131430775	0.020718008	0.005029112	0.005507648	0.0059188157	0.0011751801	0.0069128573	0.014465153	0.007897094	0.015611872	0.027583942	0.164018	0.0028087348	0.10952301	0.004346654	0.04262294	0.008433208	0.025427788	0.059782878	0.0037036687	0.041963816	0.004685849	0.031359673	8.6188316e-05
chr2:133174065-133174255@@GPR39_1==wt	0.05766739	0.009272099	0.007656455	0.010454461	0.029712975	0.010257661	0.110893995	0.009526372	0.009972304	0.00150536	0.022339106	0.009196013	0.003493458	0.0645794	0.00060743093	0.005688101	0.0012646466	0.0069357753	0.23259148	0.006284058	0.13232218	0.01204966	0.030161291	0.008422762	0.015549004	0.023762137	0.0072075278	0.006904185	0.0069959164	0.0015491992	0.010414362	0.019657329	0.0068528503	0.015675455	0.026543781	0.15762453	0.003471598	0.105317265	0.0047836304	0.043037236	0.00935109	0.023751304	0.05357015	0.004682556	0.035606667	0.0039876252	0.029711008	0.00029096007
chr2:133174085-133174275@@GPR39_1==wt	0.053359166	0.023337826	0.021616489	0.023651302	0.041120976	0.018569142	0.079531774	0.020266011	0.028348938	0.009720176	0.03276491	0.020745978	0.008422494	0.12138276	0.00888814	0.028535515	0.013516307	0.020113155	0.11899431	0.013849795	0.08348811	0.030504078	0.047026783	0.022278711	0.037260905	0.047295943	0.015091181	0.026243135	0.013847649	0.0067460537	0.050853997	0.031589225	0.016397327	0.034646586	0.029404059	0.11508761	0.00864315	0.0691323	0.011372343	0.05315219	0.013704345	0.036189646	0.057000116	0.015014216	0.045825765	0.013034105	0.03655976	0.004053086
chr2:133174105-133174295@@GPR39_1==wt	0.05011703	0.020878494	0.022525474	0.017555043	0.027697265	0.013697162	0.07831426	0.018021092	0.026021972	0.008630186	0.037345156	0.018573046	0.0058787316	0.18763354	0.010193616	0.04733382	0.018963084	0.018328995	0.119971305	0.010197878	0.08768003	0.022099704	0.037178576	0.022994071	0.024096668	0.031536236	0.017539427	0.021491498	0.012083426	0.0063048303	0.060514808	0.0221612	0.014302358	0.026567161	0.023168907	0.14255136	0.0076542646	0.059517503	0.0072710365	0.037677065	0.011819884	0.029887363	0.061222613	0.0147420615	0.034580097	0.013410643	0.03479053	0.011598617
chr2:133174125-133174315@@GPR39_1==wt	0.0727181	0.014480785	0.0144510865	0.014382839	0.038562596	0.011405289	0.06677668	0.019453093	0.015007794	0.0052721202	0.026584074	0.008616388	0.001707226	0.04759106	0.0026049614	0.008450136	0.0035005063	0.011495262	0.10654691	0.0061305463	0.061073467	0.027647972	0.052424192	0.020338625	0.022808328	0.03268592	0.0074287504	0.027797252	0.01654251	0.0054781735	0.031418815	0.02107668	0.011080399	0.04036668	0.01392211	0.06039487	0.0044102967	0.117831275	0.003561154	0.0509537	0.017307222	0.04488878	0.05598858	0.012010902	0.043839484	0.012306884	0.05049792	0.004226804
chr2:133174145-133174335@@GPR39_1==wt	0.044519395	0.01286535	0.01680033	0.019670025	0.041008577	0.0144815445	0.077377066	0.024813637	0.014811859	0.011285782	0.025300786	0.0038781017	0.000415802	0.020495668	0.0035074055	0.0028500408	0.0015292317	0.0054002553	0.05847408	0.0044459105	0.04890935	0.032994688	0.058720797	0.023513928	0.022595763	0.034810066	0.005273029	0.07254726	0.019441888	0.0043627173	0.0582086	0.016395971	0.009406641	0.04426071	0.0055158734	0.022725672	0.005466774	0.10797447	0.000908345	0.057234094	0.01733023	0.058854654	0.041936025	0.0088364035	0.032097608	0.01612322	0.057102114	0.0033653677
chr2:133174165-133174355@@GPR39_1==wt	0.01841177	0.024056584	0.033509195	0.029213056	0.0312521	0.022185072	0.038699687	0.044006675	0.031939596	0.03435634	0.026590317	0.004872516	0.0006687939	0.052528486	0.012902141	0.009976819	0.007102117	0.011785597	0.028588906	0.006635949	0.030205473	0.04195012	0.04055418	0.033890367	0.03493564	0.04443097	0.013396591	0.15608045	0.0288703	0.013409972	0.14309056	0.022386372	0.012467131	0.036155164	0.008203849	0.019883737	0.020666778	0.04246053	0.0018897951	0.040676564	0.015005901	0.036778703	0.02724649	0.02380696	0.02057074	0.017918795	0.02930148	0.013978869
chr2:133174185-133174375@@GPR39_1==wt	0.025372997	0.032393202	0.033463895	0.03485559	0.030107781	0.0271222	0.04090427	0.04667428	0.028789043	0.03513226	0.031241238	0.0064329505	0.0007195771	0.05027038	0.010151088	0.011698008	0.0070745796	0.011117294	0.029084727	0.0063079	0.026323557	0.038259864	0.048711196	0.03874263	0.03746797	0.043930233	0.014700159	0.12046175	0.036455035	0.011354923	0.11739926	0.024663404	0.014178976	0.03212592	0.008393079	0.01606971	0.02177383	0.056361675	0.0020119846	0.038029656	0.021044478	0.04814987	0.026385948	0.022905737	0.020713821	0.020994931	0.039130285	0.0074821115
chr2:133174205-133174395@@GPR39_1==wt	0.026063547	0.019197524	0.024175614	0.024724469	0.028608888	0.018882453	0.043063194	0.035915375	0.021601394	0.020165399	0.022402287	0.0041380376	0.0004082322	0.032251075	0.00674057	0.0047534704	0.0032732487	0.007012576	0.03476505	0.0047038198	0.032792777	0.04318376	0.046391696	0.028742298	0.03157033	0.03307143	0.008796871	0.16511014	0.029927984	0.0108496845	0.13188864	0.018764496	0.010710627	0.036253795	0.008313939	0.016526252	0.013710707	0.06874229	0.0012289584	0.03739804	0.017653197	0.04007335	0.030784354	0.02161251	0.024085522	0.0152915865	0.037510097	0.007745981
chr2:133174225-133174415@@GPR39_1==wt	0.030998453	0.021026194	0.024646059	0.023775607	0.028569162	0.018939987	0.0381428	0.0369111	0.02003169	0.020832181	0.026185542	0.004485965	0.00043335557	0.040296182	0.006320223	0.006577447	0.0036884248	0.007499486	0.03178768	0.0045547932	0.027684465	0.03875789	0.04412447	0.03149815	0.031549126	0.03213954	0.010216996	0.121334806	0.030096456	0.011261389	0.110329226	0.017014176	0.013508946	0.0353155	0.00879097	0.015114963	0.0123871565	0.070774466	0.0012170821	0.036527634	0.018122092	0.044275075	0.031142652	0.023487851	0.024191767	0.018881321	0.042571902	0.012686789
chr2:133174245-133174435@@GPR39_1==wt	0.040577322	0.023859665	0.022057563	0.027958423	0.02840583	0.02413167	0.058502093	0.037077665	0.021117508	0.02627182	0.027230784	0.005984515	0.00053721666	0.03258413	0.007415816	0.005053535	0.0033992082	0.005215287	0.042826056	0.004540056	0.035913035	0.029914066	0.0415006	0.032858282	0.030289859	0.03138365	0.009210691	0.112209365	0.03369838	0.0076908916	0.100283146	0.014414206	0.012655929	0.022994652	0.010144681	0.016242817	0.014431581	0.108356714	0.0010607243	0.040984124	0.01787348	0.053606957	0.033527315	0.019974038	0.025361612	0.018158466	0.049552858	0.004357934
chr2:133174265-133174455@@GPR39_1==wt	0.029157788	0.01841569	0.023744136	0.0258933	0.023674652	0.019131973	0.051000893	0.036941513	0.02254802	0.025817737	0.031868815	0.005385205	0.00044442713	0.01965271	0.007125601	0.0026610643	0.0023283213	0.0053052455	0.020739093	0.004294798	0.026611865	0.041267708	0.04061666	0.037519485	0.03665091	0.0329746	0.008496672	0.12353888	0.03099987	0.007651642	0.081540436	0.011200368	0.015347123	0.030568048	0.008539885	0.010594204	0.010572642	0.073447555	0.00077040493	0.035557643	0.013054565	0.057822913	0.03679365	0.018995374	0.020656347	0.024738371	0.050633	0.0028440803
chr2:133174285-133174475@@GPR39_1==wt	0.04773575	0.02559714	0.034173027	0.019739762	0.024659991	0.015584677	0.043110013	0.04299575	0.022526726	0.02018404	0.036948413	0.0068354756	0.00048410892	0.05868423	0.0050852895	0.009576723	0.0046495497	0.0091715455	0.018238962	0.0036229044	0.025063783	0.020245388	0.04334943	0.03873025	0.025056213	0.030743271	0.01699543	0.0809717	0.03104037	0.0060207993	0.07466684	0.009687826	0.016438365	0.015165478	0.008186206	0.015910015	0.011212915	0.062955186	0.00090299547	0.026521295	0.0102571845	0.045452118	0.03295034	0.022812203	0.014934748	0.022235528	0.05371256	0.009026095
chr2:133174305-133174495@@GPR39_1==wt	0.045931116	0.019860372	0.026336	0.019414485	0.023274511	0.014132723	0.044039965	0.038051754	0.020029336	0.017583668	0.02991131	0.005449146	0.00035966933	0.03805709	0.0037098974	0.006171882	0.0027575642	0.008792326	0.019091696	0.0029705018	0.02255322	0.028115764	0.042780653	0.037692323	0.03476867	0.03128226	0.0134373605	0.0856608	0.029704213	0.006507635	0.06261277	0.011290371	0.014150754	0.019929513	0.009326339	0.012263462	0.0088837	0.07118468	0.0010319054	0.028731659	0.0120022	0.05103728	0.0399642	0.02163978	0.019851267	0.020972773	0.056618467	0.008965924
chr2:133174325-133174515@@GPR39_1==wt	0.023530155	0.016300365	0.038354754	0.017833292	0.014755353	0.011899933	0.03598416	0.04147479	0.02401273	0.017339528	0.036201462	0.004722461	0.0002463013	0.05256623	0.0041183084	0.008451968	0.0047834665	0.011059016	0.008622184	0.0019666702	0.015919417	0.024781391	0.029339984	0.03874336	0.027429476	0.025508136	0.015663654	0.105536625	0.024934188	0.005522713	0.07230605	0.006646082	0.016750857	0.017563507	0.004902333	0.009544849	0.0085234195	0.034201443	0.0005580336	0.019243166	0.0054431707	0.04555884	0.026769266	0.023208782	0.01028569	0.025966316	0.04491128	0.020472586
chr2:133174345-133174535@@GPR39_1==wt	0.025167242	0.01916787	0.03767465	0.016554907	0.012334645	0.011814505	0.029875934	0.043639183	0.022286639	0.013945714	0.037695676	0.004677221	0.00024025142	0.04961939	0.0031901896	0.009669721	0.0045318305	0.011785224	0.008856341	0.0014659613	0.012330502	0.021062002	0.02697675	0.039843664	0.023236066	0.022728607	0.015447557	0.10602166	0.025348052	0.0051038563	0.066236824	0.006269142	0.017936036	0.015233129	0.003929138	0.010364071	0.007973209	0.032085463	0.0005441457	0.014257029	0.004638329	0.046775654	0.022787198	0.020702645	0.0076004267	0.027053371	0.049715534	0.028780878
chr2:133174365-133174555@@GPR39_1==wt	0.023598805	0.012172058	0.03557585	0.016608253	0.015954047	0.01036118	0.027895376	0.05099064	0.02206549	0.017232627	0.04307945	0.002998069	0.00011046231	0.010603279	0.0026837885	0.0014181882	0.0014524162	0.0072191507	0.004679039	0.0013444722	0.011680439	0.030499786	0.03295195	0.04757276	0.03056185	0.027267799	0.009927005	0.13840759	0.029323012	0.0047130436	0.043295443	0.0044030696	0.022817641	0.020040601	0.004039809	0.0035086125	0.00614433	0.038720652	0.00027251244	0.017305225	0.0046186447	0.059725195	0.027316123	0.021358863	0.009520575	0.036118984	0.062142596	0.009706646
chr2:133174385-133174575@@GPR39_1==wt	0.03261611	0.018805683	0.04156746	0.017763153	0.012525067	0.0118569285	0.0277901	0.04662803	0.021206945	0.015587881	0.04293099	0.005050376	0.000209257	0.03125763	0.0023623854	0.0050011575	0.0026989132	0.009876877	0.0062869936	0.0012171715	0.013228416	0.024535686	0.03293167	0.048788577	0.029516175	0.025694624	0.016640812	0.09200211	0.0276092	0.0041508377	0.043458357	0.005154267	0.02239959	0.015760124	0.005274728	0.007665187	0.0063576996	0.034311563	0.00045342743	0.0146511495	0.0044503957	0.05227925	0.033012077	0.022537619	0.008563593	0.031779632	0.061115637	0.01811707
chr2:133174405-133174595@@GPR39_1==wt	0.029463172	0.018102705	0.037298724	0.01852788	0.014686406	0.011780456	0.029282182	0.042842582	0.018859088	0.017037854	0.034783065	0.0036741942	0.00012421608	0.014087245	0.0025467426	0.0020206273	0.0015164614	0.0063975602	0.0057965517	0.0011972338	0.014291927	0.02689287	0.033494517	0.044275627	0.028766215	0.024558008	0.011367276	0.09939365	0.027106166	0.0042521358	0.040286675	0.004240066	0.020483091	0.017500699	0.0050922036	0.0046861023	0.0062260777	0.042544737	0.00025828183	0.015975267	0.0043504834	0.053732246	0.03235671	0.020890564	0.009388015	0.028077736	0.05962287	0.0071422756
chr2:133174425-133174615@@GPR39_1==wt	0.024601638	0.014590889	0.043405533	0.020252913	0.014816776	0.012514904	0.027017534	0.051849023	0.022045687	0.022543922	0.040937126	0.0031913072	9.119511e-05	0.012866989	0.0023886114	0.0016427338	0.001291424	0.00674358	0.0037935674	0.0011603683	0.01354669	0.027530223	0.031661153	0.049612567	0.031958833	0.029829368	0.013088867	0.11194658	0.027673632	0.0040270537	0.036668032	0.003765002	0.02038607	0.015678287	0.0044986308	0.0041909814	0.0071416944	0.027695253	0.00020346045	0.016505644	0.003448382	0.055297047	0.034567326	0.023167774	0.008335084	0.03320858	0.057682842	0.008858383
chr2:133174445-133174635@@GPR39_1==wt	0.041656792	0.030053854	0.050664544	0.022076577	0.014068693	0.01680459	0.032740265	0.046474963	0.027191907	0.019439548	0.045556918	0.008348256	0.0004207492	0.055984616	0.0042907596	0.009976104	0.0059123784	0.0120049715	0.008033648	0.0017366111	0.018837169	0.01704374	0.03105861	0.048357323	0.027084336	0.028700382	0.024905413	0.06807409	0.026424736	0.0046206415	0.04666263	0.0054184347	0.02369216	0.009918779	0.0070061535	0.012406975	0.009631991	0.03188233	0.0005918741	0.013482481	0.004070118	0.044271216	0.035272434	0.028315425	0.0074317455	0.026402354	0.05379376	0.015005156
chr2:133174465-133174655@@GPR39_1==wt	0.03376794	0.020968556	0.0365583	0.023999125	0.018057406	0.017415434	0.048337743	0.048780814	0.025887907	0.02719216	0.047854275	0.0060300976	0.00038039684	0.018002808	0.005458936	0.0029587895	0.0027481765	0.0069381148	0.0075696856	0.0027920753	0.018203586	0.023148015	0.036427945	0.054188386	0.03196703	0.031284794	0.014070258	0.08574553	0.03202179	0.005732149	0.040534884	0.005314976	0.023187786	0.0144342035	0.007876173	0.007444218	0.009490818	0.041308254	0.0004976541	0.021907568	0.006204322	0.06774363	0.03653948	0.02228804	0.011070356	0.036424026	0.06438172	0.0035342425
chr2:133174485-133174675@@GPR39_1==wt	0.028026983	0.034440115	0.05220869	0.030869126	0.0139605105	0.023647562	0.055316165	0.04076968	0.03427659	0.047934353	0.057547197	0.013408363	0.001328662	0.021765202	0.019628346	0.006491214	0.012208506	0.010014191	0.0058164448	0.0043148845	0.020906061	0.020230412	0.019374594	0.06607002	0.030525655	0.019228622	0.0156769	0.054902047	0.027475387	0.00999108	0.035753816	0.0031160712	0.0387346	0.011697397	0.011698395	0.008899212	0.013920695	0.038381547	0.0006290376	0.017687857	0.004166633	0.06321688	0.03492081	0.036462337	0.009468213	0.050876036	0.061609074	0.0032146126
chr2:133174505-133174695@@GPR39_1==wt	0.03264612	0.019388884	0.039536715	0.029714763	0.015159875	0.023316175	0.058445722	0.045386508	0.032359883	0.038069367	0.061712578	0.0109537095	0.00089354813	0.0136437565	0.010353237	0.0029814988	0.0043324083	0.0063970536	0.0057686865	0.0038955808	0.018099457	0.026472434	0.027789861	0.06961188	0.03524819	0.02571857	0.014022931	0.08332083	0.033071935	0.008469716	0.04827699	0.0046634823	0.035385877	0.015217602	0.009425417	0.006279528	0.011484817	0.038037375	0.00061541796	0.021633431	0.006627217	0.07913904	0.03822653	0.026773423	0.012864336	0.056160733	0.079377085	0.0021644086
chr2:133174525-133174715@@GPR39_1==wt	0.033036456	0.015895993	0.04117453	0.023956627	0.01480329	0.018663272	0.061322153	0.043714136	0.0282989	0.03278467	0.073921934	0.008700699	0.00051756203	0.010062724	0.0053379387	0.0017284304	0.0023126006	0.005324051	0.005096376	0.002975151	0.016658515	0.020522147	0.02787976	0.0664743	0.02613166	0.023375317	0.01316312	0.075058386	0.028521538	0.004805684	0.039112985	0.0031314343	0.037832588	0.013194606	0.0059615374	0.0058398694	0.0078039616	0.038537756	0.00029467046	0.019876167	0.0049385875	0.08825074	0.035179883	0.020373598	0.010296181	0.06656735	0.09235139	0.0024533272
chr2:133174545-133174735@@GPR39_1==wt	0.02989009	0.017939165	0.048398048	0.0242455	0.008667618	0.020876229	0.03875354	0.045559213	0.030008435	0.019166559	0.09101993	0.013220742	0.00079391897	0.0036743283	0.0025041103	0.0012112856	0.0017888844	0.008156061	0.002058521	0.0024517626	0.006324619	0.012150764	0.02628252	0.06906168	0.021589026	0.021822423	0.01535517	0.046144396	0.028262556	0.0039105862	0.02091384	0.0041974634	0.05774787	0.0066479594	0.0038747042	0.0024190098	0.0065527707	0.021475285	0.00044722855	0.008616313	0.0045416206	0.07986416	0.015258059	0.020607397	0.004661143	0.079649106	0.095519945	0.0015493184
chr2:133174565-133174755@@GPR39_1==wt	0.029845715	0.015708923	0.052244708	0.023220062	0.008170217	0.019206181	0.033722073	0.04797688	0.03061904	0.016328216	0.101193324	0.012447745	0.0005135536	0.0036309063	0.001973182	0.0010488033	0.0016117245	0.00858812	0.0016557425	0.0017391741	0.006352216	0.011768505	0.023773953	0.06501417	0.019754395	0.02165185	0.014610827	0.04505202	0.02500406	0.0031355917	0.020373285	0.0032251626	0.059926435	0.005756855	0.0031087846	0.0021914393	0.0055826902	0.018953562	0.00033728778	0.007840499	0.0034513324	0.070814416	0.013284996	0.01976709	0.0039364994	0.079229906	0.091063604	0.0019145012
chr2:133174585-133174775@@GPR39_1==wt	0.02809383	0.01626648	0.053654164	0.021037444	0.006949961	0.017787308	0.03137918	0.049788073	0.030134588	0.015349001	0.104613185	0.01279214	0.0004531741	0.0033646375	0.0018754452	0.0010727346	0.0015437901	0.007456407	0.0014181286	0.0015526712	0.004838854	0.011275172	0.023700878	0.06710392	0.019297823	0.019512758	0.016131267	0.043990925	0.026535809	0.0030346215	0.019026026	0.002917558	0.06777339	0.0054969043	0.0029729456	0.0019969344	0.0048736483	0.020965815	0.00029191375	0.006443098	0.003536731	0.075514525	0.011467978	0.020144016	0.0032024533	0.08974853	0.09501323	0.0021954477
chr2:133174605-133174795@@GPR39_1==wt	0.029356182	0.016540915	0.051884785	0.021329924	0.0055666417	0.017571375	0.029203057	0.044500664	0.025976539	0.013477251	0.091818616	0.013890266	0.0002578348	0.0025258511	0.0014826208	0.0008202195	0.0011509806	0.0052440614	0.0012477785	0.00096414983	0.004098952	0.011988282	0.023253039	0.06643435	0.01935801	0.015170753	0.015671164	0.04301691	0.027225822	0.0022697896	0.018743202	0.002486065	0.068719715	0.0055472106	0.002884537	0.0015362054	0.0038645267	0.026473299	0.00018267334	0.005321741	0.003429681	0.07918784	0.011383772	0.01918815	0.0027955472	0.08197643	0.10116777	0.002330795
chr2:133174625-133174815@@GPR39_1==wt	0.022850886	0.01805824	0.054545447	0.019610688	0.005153924	0.016360462	0.022483826	0.052033707	0.029763922	0.014954641	0.09713951	0.011885047	0.00026497245	0.0045161843	0.0016097128	0.0013488829	0.0014742315	0.0059188306	0.0010577589	0.0009808391	0.0032345355	0.010259688	0.022172108	0.066590294	0.019053504	0.018111706	0.017997444	0.052900612	0.026292384	0.0021477193	0.02169472	0.0024437904	0.066836074	0.0044047385	0.0025541484	0.0016553253	0.0047196746	0.019163087	0.00020198524	0.004369676	0.0028362572	0.072536275	0.009315237	0.019729525	0.0021556318	0.07971951	0.088345125	0.0042859167
chr2:133174645-133174835@@GPR39_1==wt	0.036273703	0.016738057	0.04830563	0.015032887	0.0060477406	0.014299527	0.023753226	0.048557863	0.027245387	0.011838868	0.088143215	0.015201569	0.000374645	0.005530253	0.0013908446	0.0012743026	0.0013473481	0.005393401	0.001364544	0.0011059493	0.0038974434	0.007773638	0.022556648	0.061501116	0.013843238	0.016091034	0.015889362	0.04064049	0.025538564	0.0022836179	0.015187427	0.0017149448	0.068341285	0.004007295	0.0032013208	0.0023169518	0.003919989	0.025503844	0.00017419457	0.0042475313	0.0028442144	0.06610663	0.010415763	0.022654966	0.0026873946	0.07820706	0.09473595	0.004473582
chr2:133174665-133174855@@GPR39_1==wt	0.0479012	0.011316016	0.028743878	0.010215268	0.0127847195	0.0098961145	0.03268473	0.044798613	0.01781559	0.006213829	0.061723918	0.008483231	0.00029428303	0.00414294	0.00071139634	0.00066024065	0.00053191185	0.005010858	0.0041021854	0.0014292151	0.009754539	0.009273902	0.029219389	0.042851448	0.0121521205	0.018061087	0.00840053	0.037818745	0.026466206	0.0025718212	0.010170415	0.0026558787	0.041557252	0.007475838	0.0039684772	0.0038865507	0.0034059584	0.053859442	0.00021074712	0.008850068	0.0040010065	0.05919677	0.015920132	0.015934035	0.006272152	0.053054303	0.09388773	0.0019898564
chr2:133174685-133174875@@GPR39_1==wt	0.04100077	0.014232159	0.03620875	0.012824863	0.010664389	0.0118934065	0.029796273	0.046239138	0.02386333	0.010764673	0.06789543	0.012604654	0.00045381486	0.0071496367	0.0017795563	0.0011766255	0.0012304187	0.004977867	0.003011614	0.0017339289	0.00805378	0.010963127	0.0285535	0.055149704	0.015174821	0.017912269	0.011283517	0.04999554	0.028424248	0.0030200928	0.016248792	0.002586618	0.04841347	0.007985905	0.0048761517	0.0038980842	0.00440605	0.045497224	0.00022280216	0.007889301	0.004152909	0.06630021	0.017489389	0.019525051	0.0057362765	0.06264056	0.09072822	0.005800262
chr2:133174705-133174895@@GPR39_1==wt	0.027890801	0.013641641	0.042210326	0.019372508	0.011407644	0.014595032	0.0352142	0.05258195	0.03334093	0.02119027	0.07300775	0.012116596	0.0005341023	0.0075853765	0.0041776747	0.0012378842	0.0019704252	0.0060128123	0.00316225	0.0023006052	0.010446638	0.016758159	0.02575986	0.060695156	0.022788718	0.023736358	0.011947408	0.080934554	0.02945818	0.0043202788	0.028638616	0.0031729639	0.044928506	0.010543272	0.0052229315	0.004067108	0.006131187	0.03347844	0.0003042072	0.011362627	0.0040774196	0.06962305	0.021986827	0.02108334	0.006609753	0.06417729	0.07807572	0.0055820793
chr2:133174725-133174915@@GPR39_1==wt	0.030091643	0.013484627	0.039888173	0.016060874	0.013841391	0.012981653	0.038901165	0.053288892	0.038206726	0.023006007	0.071599886	0.012342632	0.0008915365	0.011019856	0.007087454	0.0018375367	0.0033835322	0.006189108	0.0044433475	0.0036275536	0.012328073	0.016356781	0.026649818	0.061440438	0.02246596	0.023501769	0.012381613	0.07409276	0.029636785	0.0055386573	0.02595006	0.0028662682	0.04859115	0.011289105	0.0071463436	0.0061183274	0.006489873	0.036946103	0.00035446882	0.012821376	0.0043312013	0.070576906	0.022890076	0.025903106	0.007746905	0.06894821	0.076428995	0.004912883
chr2:133174745-133174935@@GPR39_1==wt	0.037802726	0.013241589	0.03474985	0.012493283	0.015947685	0.013242632	0.05217743	0.05130078	0.037374035	0.025581315	0.08748546	0.014481112	0.001477763	0.008702397	0.009965703	0.0018306971	0.0039051324	0.0037573874	0.00574784	0.0052880496	0.013858974	0.009218574	0.023533523	0.06262159	0.01622878	0.019070998	0.012240261	0.044466272	0.027681261	0.006423101	0.01888451	0.0017987639	0.063230336	0.0070901215	0.010066882	0.0069955587	0.0066201836	0.05579938	0.00032514334	0.013934612	0.0047732145	0.08495651	0.018732756	0.031229973	0.007562384	0.090973794	0.09328617	0.0027121753
chr2:133174765-133174955@@GPR39_1==wt	0.0375171	0.015050665	0.049296096	0.014642999	0.015493989	0.013882101	0.054966882	0.05092469	0.045199707	0.038040802	0.094088435	0.0154688805	0.001306951	0.013093337	0.013615295	0.0026575923	0.0058962703	0.004944384	0.0040671676	0.004561439	0.016410112	0.010253638	0.020408541	0.07009214	0.01873219	0.020159855	0.016337454	0.043632746	0.023092255	0.0058514923	0.023870632	0.0013638735	0.06705107	0.006755516	0.009376466	0.007290572	0.007606104	0.0354563	0.00027245283	0.015121996	0.003118977	0.0777019	0.024954513	0.038244605	0.007269338	0.08905128	0.08243036	0.005199909
chr2:133174785-133174975@@GPR39_1==wt	0.032898754	0.0132458955	0.031231567	0.011742443	0.0406048	0.011191368	0.056958765	0.050499603	0.038826853	0.044117853	0.06861119	0.012089118	0.0028793365	0.013876766	0.024712518	0.0028954744	0.0071385354	0.007647708	0.010347292	0.014333382	0.030054092	0.017454594	0.030223012	0.051367074	0.020904183	0.031807303	0.009707868	0.050351128	0.021928534	0.0123089105	0.026641116	0.0027927756	0.04595487	0.020122841	0.01586774	0.013544723	0.008107692	0.0447395	0.0006997287	0.041394353	0.0063622147	0.07164295	0.036884353	0.041774258	0.022341564	0.07428147	0.061089426	0.003311783
chr2:133174805-133174995@@GPR39_1==wt	0.025161609	0.018288746	0.04562728	0.011282176	0.02382055	0.010634378	0.05520484	0.050366417	0.046598002	0.039890543	0.07620026	0.015824288	0.00308913	0.028779104	0.03314261	0.0066387802	0.01588206	0.0076976717	0.0067041367	0.010578528	0.019307718	0.01195921	0.023820028	0.052502275	0.0142879635	0.021462798	0.014391854	0.056097776	0.020507082	0.010237455	0.0376921	0.001937896	0.056578875	0.014583319	0.0111257285	0.013600692	0.006826818	0.038704574	0.0005339235	0.021338284	0.004401967	0.06666565	0.02291049	0.039024144	0.0094617605	0.07731347	0.059769526	0.012988076
chr2:133174825-133175015@@GPR39_1==wt	0.012467697	0.026136562	0.06220065	0.019843534	0.012256265	0.015273482	0.038753405	0.053942576	0.061931103	0.06395373	0.090755746	0.022048846	0.002982244	0.021787688	0.046335116	0.006990105	0.024741426	0.0077629387	0.0031342357	0.008836478	0.011345267	0.014619723	0.015561163	0.06165147	0.020795867	0.021049768	0.01612328	0.05517213	0.020448327	0.008331269	0.034692258	0.0016940385	0.07188369	0.010290548	0.008512467	0.008102298	0.009801388	0.022121951	0.00042182207	0.012901723	0.0027167797	0.06641661	0.017415315	0.0353844	0.004982114	0.0984202	0.045174077	0.004312858
chr2:133174845-133175035@@GPR39_1==wt	0.011946544	0.025916815	0.0529681	0.020632416	0.011135146	0.017907545	0.032988027	0.05170986	0.056711182	0.053673893	0.08646385	0.024085268	0.0032761842	0.0221131	0.041254222	0.0065993816	0.022547826	0.007192388	0.003331527	0.00917992	0.007673055	0.014825001	0.017417237	0.0578769	0.019051999	0.01924099	0.011528954	0.07022938	0.024561375	0.008476317	0.044974238	0.00241296	0.06863104	0.0114014745	0.0076004714	0.006366551	0.010746226	0.026453942	0.00052545965	0.01109685	0.0036686063	0.06996377	0.010935903	0.03146252	0.005234584	0.10388969	0.049691364	0.0037416369
chr2:133174865-133175055@@GPR39_1==wt	0.018458992	0.029366374	0.05401376	0.019558132	0.01271148	0.018066049	0.037661195	0.052884877	0.04609716	0.042202264	0.07570244	0.020339116	0.0025381	0.019856617	0.029148355	0.0064766407	0.017721698	0.0070660263	0.0041474253	0.006776735	0.009280905	0.012721464	0.020838663	0.050609335	0.015863374	0.017989457	0.0119161755	0.072512224	0.025836721	0.007906929	0.050016016	0.0024819076	0.057479993	0.012037933	0.0063366294	0.007031873	0.009567231	0.039862186	0.00044167042	0.010487258	0.003970772	0.06701185	0.011274278	0.027716875	0.005154982	0.07916902	0.05711578	0.0062583685
chr2:133174885-133175075@@GPR39_1==wt	0.026526332	0.04155369	0.05817315	0.020276144	0.008464888	0.018236369	0.032837927	0.04657145	0.03840843	0.029996559	0.087707564	0.027833655	0.0023935288	0.025346711	0.017779335	0.0106425285	0.01850368	0.010062441	0.0040329695	0.00436303	0.0075816065	0.009828031	0.019709915	0.05544837	0.016353339	0.015797406	0.01700674	0.0413405	0.025553823	0.0060692877	0.031430677	0.0025653094	0.057466745	0.008386552	0.006572783	0.009797871	0.0075977147	0.040423483	0.0005200803	0.00671871	0.0036606193	0.058742017	0.01390177	0.026250616	0.0038844794	0.07600528	0.06336136	0.006070614
chr2:133174905-133175095@@GPR39_1==wt	0.026951268	0.029399052	0.046267465	0.01650849	0.011319742	0.014345422	0.033419684	0.054116383	0.02955468	0.020647496	0.05649653	0.013315424	0.0008120984	0.013724223	0.009700626	0.0038198382	0.005513966	0.006913036	0.0049775243	0.0032415986	0.008438751	0.014659569	0.025732964	0.046246797	0.015154809	0.018110901	0.011665255	0.08996481	0.033156216	0.005210951	0.049732924	0.0038683265	0.039056256	0.013893813	0.0047094673	0.005039111	0.007343754	0.06100224	0.00034716725	0.009306863	0.004386753	0.059251055	0.011681959	0.018393978	0.0052789003	0.04951182	0.06173025	0.0060503334
chr2:133174925-133175115@@GPR39_1==wt	0.051707253	0.029814735	0.052273586	0.015207231	0.008418232	0.012821823	0.032161742	0.035228446	0.027366236	0.0130248815	0.064291164	0.02077952	0.0011853874	0.058444053	0.0046957135	0.013442531	0.00923799	0.01139617	0.0079025775	0.0018008053	0.01507923	0.009881854	0.023838341	0.04393269	0.013922736	0.017732829	0.020355478	0.037916288	0.018167913	0.002535209	0.04261835	0.0029591173	0.028831959	0.008578554	0.004027456	0.01668702	0.004992187	0.037004873	0.00042644143	0.0072069764	0.0024461746	0.040816084	0.024323478	0.015850231	0.004779324	0.03605035	0.06021005	0.030028537
chr2:133174945-133175135@@GPR39_1==wt	0.04108888	0.02066566	0.0360156	0.015782908	0.009089649	0.014024526	0.029227495	0.04297413	0.021797389	0.010585576	0.057146028	0.011724725	0.00045891106	0.00799866	0.0028503686	0.0017648786	0.0019469559	0.0047554225	0.0048450828	0.001600638	0.0056714267	0.01170671	0.030848727	0.04466468	0.0138653815	0.016394824	0.0097709	0.06090045	0.028371483	0.0028767288	0.032715738	0.0034506768	0.039092883	0.011171877	0.003075093	0.0035165101	0.0039456487	0.06596072	0.00023786724	0.007166207	0.0047294497	0.066903144	0.010852724	0.012902722	0.0052999556	0.050887004	0.083975166	0.006369725
chr2:133174965-133175155@@GPR39_1==wt	0.04411611	0.025610745	0.040738598	0.018678978	0.0100732595	0.016490966	0.031548157	0.045641184	0.022521272	0.012223884	0.059866846	0.012552246	0.00060658157	0.010671854	0.0029000938	0.0026474744	0.0022626817	0.0065360367	0.005963117	0.0018865913	0.007577792	0.012806237	0.033044547	0.046282858	0.01652351	0.020496726	0.012829602	0.057215676	0.028168455	0.003123045	0.03624724	0.004292935	0.038349196	0.010524735	0.0036562234	0.005273208	0.005299732	0.054399908	0.000353083	0.007733211	0.004585013	0.06466845	0.0127194375	0.013939694	0.005066499	0.04500346	0.077903464	0.0055666417
chr2:133174985-133175175@@GPR39_1==wt	0.040680125	0.02307427	0.046498403	0.019016132	0.007861465	0.016535446	0.03284441	0.04136236	0.026475832	0.012290791	0.06760815	0.0153977275	0.0005837232	0.016786292	0.0027065426	0.0033884645	0.0027920604	0.005765587	0.0046978295	0.0015038997	0.0076191574	0.011664838	0.027108103	0.050362006	0.015922263	0.018105984	0.016643003	0.05403118	0.024130493	0.002578646	0.042151645	0.003079176	0.040201977	0.008152634	0.0034157932	0.0058876723	0.004629612	0.039397568	0.00027421117	0.006604016	0.0036155283	0.06440964	0.014671087	0.015858665	0.0040715337	0.046684057	0.07961947	0.010715067
chr2:133175005-133175195@@GPR39_1==wt	0.031094298	0.01767607	0.042024	0.01591061	0.0058024675	0.013915375	0.024281174	0.037100986	0.026740775	0.011455968	0.058048934	0.012426347	0.0005465299	0.043352142	0.0029411465	0.0077340007	0.0044234246	0.0070469826	0.0051184	0.001197055	0.008369565	0.010154352	0.020204082	0.03924036	0.015540615	0.019317016	0.017340586	0.068700954	0.016779706	0.0022474527	0.06117162	0.0032284856	0.02163677	0.0065270215	0.0025219172	0.009646535	0.005955398	0.018461972	0.00034461915	0.004876286	0.0023503155	0.03719072	0.015157238	0.014062539	0.0030106157	0.028078675	0.05031149	0.026677236
chr2:133175025-133175215@@GPR39_1==wt	0.03344114	0.022743255	0.039149016	0.023033023	0.013249442	0.020400614	0.03350547	0.057821393	0.03265655	0.02073653	0.050058365	0.010744676	0.0006764978	0.019025221	0.0056538135	0.0038896948	0.0033795685	0.0077234805	0.0070777237	0.0027526766	0.009247795	0.018543378	0.036497086	0.046736494	0.025841162	0.032915905	0.014774889	0.13647094	0.030621976	0.004857838	0.074380234	0.007186085	0.025897741	0.012975633	0.00464724	0.007081941	0.009799704	0.033673733	0.00066132843	0.01097472	0.0063676685	0.060922578	0.015600696	0.018669412	0.0058280677	0.036049888	0.05885306	0.012614727
chr2:133175045-133175235@@GPR39_1==wt	0.026570871	0.014406577	0.026469275	0.01919739	0.010903463	0.017883599	0.039122388	0.054046243	0.028773278	0.020316303	0.050375924	0.0075344443	0.00045472383	0.008454099	0.0054626316	0.0015095025	0.0018685609	0.0030036867	0.0068683177	0.0029223114	0.0065517426	0.017744109	0.03537549	0.043543458	0.022049531	0.02670753	0.010383174	0.13803351	0.03255284	0.0044901967	0.065006524	0.00697805	0.02560234	0.011906266	0.0039952993	0.0041543245	0.007881075	0.043938473	0.00042526424	0.011346057	0.010443807	0.07696301	0.010453701	0.015162021	0.005101487	0.04195343	0.069041625	0.006444782
chr2:133175065-133175255@@GPR39_1==wt	0.015453741	0.014546946	0.03470844	0.025925145	0.010064974	0.022044525	0.03140983	0.058369845	0.041870654	0.026863933	0.04958862	0.009952426	0.0005540848	0.01504004	0.008335844	0.0027528256	0.0038375705	0.004985288	0.0044208765	0.0029364973	0.0061360747	0.02098827	0.028161779	0.049327552	0.029755473	0.032929778	0.014118433	0.16737214	0.03199555	0.0058715045	0.090623796	0.0066560507	0.025729641	0.011677921	0.0041695684	0.004433334	0.01084733	0.022884488	0.0005428046	0.010179505	0.0072404593	0.06255151	0.010783017	0.021655664	0.004728839	0.03868985	0.04962592	0.012000471
chr2:133175085-133175275@@GPR39_1==wt	0.012389585	0.010878414	0.023990959	0.023238406	0.014019325	0.020854533	0.039676383	0.047135904	0.036224663	0.02416104	0.04608074	0.006965056	0.0007574409	0.014158219	0.010654837	0.002621591	0.0039053857	0.0031395704	0.0071854442	0.005161479	0.008024886	0.024625197	0.03119354	0.04147011	0.024089918	0.032058522	0.008610874	0.15205728	0.027160376	0.007114783	0.09762102	0.0076863915	0.021015972	0.019452438	0.003355369	0.0052750558	0.00931713	0.03056258	0.0005684346	0.016849458	0.011995241	0.07015072	0.009616867	0.014828891	0.00672251	0.040266395	0.048125997	0.011425167
chr2:133175105-133175295@@GPR39_1==wt	0.008303121	0.010595769	0.027090862	0.026280388	0.011688292	0.022249699	0.03112933	0.053527713	0.041145027	0.035986632	0.049102575	0.007329643	0.00068822503	0.010061413	0.013809815	0.0017488301	0.0036493838	0.0032882094	0.004641056	0.005432099	0.0060498565	0.028628767	0.027295366	0.04777634	0.02700086	0.03269215	0.00790152	0.18248141	0.031818926	0.0072338283	0.10027866	0.0068294704	0.023160145	0.019732967	0.0030425787	0.0034034997	0.011219844	0.023455352	0.00043949485	0.014771864	0.009762421	0.07294953	0.008196309	0.01568453	0.0062115192	0.048997	0.045509323	0.004460022
chr2:133175125-133175315@@GPR39_1==wt	0.012812912	0.01590857	0.032570362	0.027797312	0.015835986	0.02212818	0.041162446	0.05327539	0.053741157	0.046266228	0.048980817	0.012011379	0.0017073601	0.021586895	0.02246882	0.004674658	0.010355681	0.0066379607	0.006135449	0.007443011	0.0103980005	0.03128369	0.029228106	0.053128183	0.037066072	0.041288167	0.012469485	0.14230011	0.030575708	0.009099618	0.08886911	0.0064681172	0.026575044	0.02010256	0.007138416	0.0070855767	0.012985885	0.025633946	0.0009919405	0.020153165	0.008165643	0.07537134	0.018446133	0.025781393	0.008510977	0.04434575	0.04436131	0.0066352934
chr2:133175145-133175335@@GPR39_1==wt	0.01064986	0.015632406	0.037568137	0.028071895	0.011134937	0.022950977	0.033356488	0.051555663	0.06252274	0.043791726	0.04752274	0.016461492	0.0022162646	0.025772512	0.027333707	0.005963549	0.015015066	0.008237585	0.004596904	0.006937757	0.008995354	0.029082388	0.022118106	0.05343163	0.037173703	0.03572905	0.015875831	0.13446441	0.028409332	0.01003021	0.0983032	0.006181255	0.02984853	0.01630956	0.008100793	0.0069250464	0.014725387	0.017681733	0.0011074692	0.013674527	0.005906895	0.058569655	0.016550735	0.029752746	0.0067759156	0.04117775	0.034800917	0.009803414
chr2:133175165-133175355@@GPR39_1==wt	0.008957982	0.015683219	0.03995602	0.02921924	0.012223333	0.021285877	0.026814207	0.05861926	0.06798415	0.052911	0.043864995	0.013972491	0.0019614398	0.019313544	0.033835083	0.004570231	0.0145448595	0.009375185	0.004126787	0.008490935	0.008364499	0.041903824	0.023847416	0.05761783	0.044823274	0.03738424	0.01415813	0.16528732	0.03643635	0.013390169	0.1024961	0.0069634616	0.031250194	0.023792937	0.010171846	0.005228609	0.016839221	0.020044982	0.0011765808	0.015591726	0.007419646	0.061229125	0.01869674	0.03416811	0.009189397	0.04408233	0.032971427	0.0070551485
chr2:133175185-133175375@@GPR39_1==wt	0.012469754	0.0245561	0.06309195	0.0252406	0.007625103	0.017826036	0.028195411	0.054932103	0.06116146	0.041012168	0.07239717	0.021573558	0.0022151917	0.046311095	0.022068053	0.013341591	0.028197572	0.01581411	0.0029268265	0.0047237873	0.0072301626	0.021180525	0.018207341	0.068682134	0.028812677	0.023849547	0.020034194	0.09628551	0.03008975	0.007891938	0.064257264	0.003370151	0.045015007	0.012677759	0.005718395	0.009484008	0.01109539	0.01981406	0.00078879297	0.008718252	0.0037635565	0.066160336	0.015727758	0.032658756	0.0045080483	0.06529084	0.048648655	0.012977064
chr2:133175205-133175395@@GPR39_1==wt	0.008715257	0.015040278	0.04809536	0.020646065	0.007939279	0.016561449	0.023272753	0.059726104	0.06642516	0.04946293	0.080866724	0.018406853	0.0021744221	0.0067641884	0.0313029	0.0024963021	0.013704196	0.0076904446	0.0012782067	0.007207364	0.004928127	0.019242853	0.016916797	0.064419225	0.023122907	0.025019318	0.011218175	0.0997365	0.027138665	0.0069434047	0.04832466	0.002339542	0.057034656	0.012654439	0.004197404	0.0020643324	0.00962472	0.0152235925	0.00041262805	0.008878395	0.0032363087	0.07336488	0.0100438595	0.023975864	0.004281014	0.08836828	0.048430517	0.0034469664
chr2:133175225-133175415@@GPR39_1==wt	0.011119649	0.021999732	0.056293145	0.025260538	0.007941231	0.018979698	0.025052518	0.051373497	0.059536293	0.040622354	0.06250587	0.022264868	0.00216721	0.012388408	0.026805386	0.004529938	0.021405354	0.011285678	0.0020529926	0.004991859	0.0069221705	0.021241218	0.01667577	0.05730422	0.025546983	0.023125246	0.013237506	0.08890639	0.026019022	0.0072769225	0.043162808	0.0026722252	0.05169013	0.013723582	0.005579889	0.0032418221	0.010573059	0.01907064	0.00051520765	0.008956343	0.003062576	0.060705304	0.014405251	0.029676765	0.004902482	0.061589718	0.041519687	0.004472196
chr2:133175245-133175435@@GPR39_1==wt	0.011255771	0.019114837	0.048301727	0.022468418	0.01078099	0.016931847	0.030540898	0.049790353	0.053530008	0.040921435	0.05387433	0.01691243	0.0018030703	0.01455833	0.026527837	0.0048865825	0.020272091	0.011122629	0.0028963238	0.0052470863	0.009237081	0.024303168	0.018725082	0.051741347	0.02612023	0.024380088	0.011012316	0.10099536	0.025867268	0.008574992	0.044498354	0.002947539	0.04168877	0.018501505	0.005957037	0.004175648	0.010530978	0.02547042	0.00055772066	0.0133398175	0.0034850687	0.06573287	0.016934156	0.032078803	0.0067085475	0.057230905	0.044080406	0.006534949
chr2:133175265-133175455@@GPR39_1==wt	0.012369603	0.018289566	0.045165643	0.018918723	0.01022096	0.014950022	0.035136715	0.049055994	0.051789716	0.034953296	0.054017708	0.016787618	0.0017785877	0.012400731	0.02356629	0.0038609356	0.015721276	0.008146793	0.002840981	0.0056224465	0.008373365	0.018833727	0.019093946	0.051823944	0.020680606	0.02242212	0.011020884	0.09418933	0.025329366	0.00741829	0.044850245	0.0026416928	0.04403816	0.01474908	0.0055197775	0.0038165748	0.008234352	0.028976783	0.0004465282	0.012001932	0.0036212355	0.06865078	0.013673767	0.027044028	0.0059408396	0.056119695	0.04710251	0.006494224
chr2:133175285-133175475@@GPR39_1==wt	0.011278763	0.016958654	0.040376544	0.018118128	0.014440253	0.016117215	0.036805913	0.054792613	0.04366228	0.031292528	0.050432876	0.016249284	0.0021841824	0.013077423	0.020152465	0.003757283	0.013125151	0.009111702	0.003770247	0.0065530688	0.009760365	0.021321222	0.020971388	0.043772027	0.019462392	0.026982695	0.010013834	0.11094344	0.026163846	0.008543432	0.046841234	0.003745243	0.039671794	0.01839082	0.0045548975	0.0047312677	0.009057358	0.026045248	0.0005017817	0.01531373	0.003981054	0.06264584	0.012044176	0.024697542	0.006900385	0.050420895	0.042633533	0.007166967
chr2:133175305-133175495@@GPR39_1==wt	0.026549578	0.01882492	0.04582195	0.009746045	0.018868372	0.009611204	0.06221959	0.035042346	0.036597207	0.01268588	0.05265972	0.017375931	0.0028672814	0.09542842	0.009107292	0.022739246	0.021917284	0.014228538	0.01385352	0.0044343024	0.042136207	0.009283721	0.021527082	0.03241451	0.01034227	0.023301557	0.025038213	0.035994604	0.01167959	0.0046640784	0.04010108	0.0032385588	0.02775611	0.013086244	0.0042769313	0.038137376	0.0048342645	0.024915278	0.00072178245	0.01999703	0.003114611	0.03377019	0.021502495	0.019724578	0.006786287	0.030062005	0.038026124	0.12264429
chr2:133175325-133175515@@GPR39_1==wt	0.017775998	0.025465786	0.046544507	0.020671085	0.033214882	0.01750438	0.05795227	0.043219805	0.041730076	0.034507245	0.039885595	0.021463782	0.0042176545	0.03162867	0.02964136	0.0074854493	0.023708045	0.014745325	0.016293645	0.010927469	0.03776799	0.028140754	0.029323414	0.03672287	0.019364327	0.029933885	0.01018405	0.08724387	0.025274292	0.009770945	0.053642735	0.0070837885	0.032603145	0.037865892	0.008089781	0.015680596	0.012485608	0.048648834	0.0010259897	0.044175223	0.006399259	0.05366932	0.02722922	0.02758506	0.019514322	0.036719203	0.03792739	0.0054728836
chr2:133175345-133175535@@GPR39_1==wt	0.037629947	0.031352192	0.04535395	0.015259355	0.034571886	0.014586493	0.08760618	0.037083372	0.031902105	0.021925896	0.055183098	0.02229698	0.005675778	0.05731149	0.017572641	0.016210482	0.025584713	0.013876498	0.020266458	0.009269789	0.056805998	0.01316306	0.032315	0.035347	0.012202695	0.026309416	0.014692068	0.038956776	0.019417048	0.005973056	0.034652755	0.0043616444	0.034111574	0.019980505	0.008144259	0.028349712	0.009550765	0.07654087	0.0009289831	0.04227531	0.004821494	0.053239033	0.034956813	0.020152599	0.018268123	0.03654903	0.05386424	0.007520035
chr2:133175365-133175555@@GPR39_1==wt	0.020279542	0.024727896	0.03225495	0.019519761	0.044475645	0.01906602	0.085160926	0.042583555	0.0389947	0.039912447	0.048141673	0.018377915	0.007081151	0.019361317	0.03757994	0.0068423003	0.019655585	0.010505095	0.021537632	0.020607173	0.037176058	0.02413176	0.037219867	0.038142473	0.017461762	0.03724286	0.0076169223	0.07330644	0.022902772	0.013530761	0.050147206	0.0071397573	0.032493755	0.0412447	0.008647099	0.016682088	0.010610104	0.0693652	0.0013220012	0.05697985	0.011000901	0.0746904	0.02399619	0.024352789	0.02371326	0.047624618	0.049610168	0.0049394667
chr2:133175385-133175575@@GPR39_1==wt	0.03577511	0.021734267	0.029049277	0.014315605	0.038240537	0.014624238	0.09726462	0.039622992	0.032826886	0.02654536	0.05267857	0.014039591	0.0032660067	0.023502633	0.019137189	0.005991757	0.009896472	0.0060226917	0.027798414	0.012662783	0.047281668	0.015305415	0.041590154	0.038243443	0.0135652125	0.03220205	0.009574592	0.05770418	0.02078645	0.009223461	0.051377535	0.0053374767	0.027788818	0.02643849	0.0075838715	0.023744613	0.0071255118	0.08486517	0.00074607134	0.044157118	0.010145068	0.07374063	0.02842237	0.018685713	0.019887269	0.043173537	0.060244665	0.009534746
chr2:133175405-133175595@@GPR39_1==wt	0.030449152	0.018998116	0.028858364	0.01611492	0.036306232	0.015059546	0.0941056	0.03949848	0.031147122	0.023675218	0.050231636	0.011109829	0.0021505654	0.014595747	0.01264824	0.0032200515	0.0051328987	0.005455643	0.02170375	0.011024475	0.03387016	0.020124182	0.04049091	0.04007572	0.016643986	0.031606063	0.009030521	0.06659001	0.022673056	0.008792788	0.043081373	0.0058064014	0.028986692	0.031045437	0.007686168	0.015220448	0.0063744187	0.08711523	0.0006747246	0.04437679	0.0119562745	0.08353801	0.027234003	0.017743602	0.020847648	0.043664172	0.06495507	0.0056664646
chr2:133175425-133175615@@GPR39_1==wt	0.0430602	0.01588957	0.025367364	0.016409636	0.027528554	0.015119746	0.0772547	0.03150679	0.02291961	0.022562832	0.0585147	0.013323337	0.0014371574	0.006175369	0.008136317	0.0014358461	0.0029091388	0.0034159422	0.015559331	0.005739093	0.027235538	0.014316171	0.03365116	0.040083423	0.0138482	0.021392822	0.0066964626	0.03887056	0.021622792	0.0046035945	0.02345644	0.0034579784	0.028491676	0.020590812	0.005264759	0.0077309906	0.0049084723	0.099305406	0.00031863153	0.034666255	0.008144841	0.08199601	0.024637192	0.012317404	0.02067092	0.052850172	0.08276917	0.0012249798
chr2:133195728-133195918@@GPR39_2==wt	0.049903482	0.022843912	0.0283041	0.025004208	0.03199382	0.01902312	0.11124915	0.028852895	0.024892285	0.02382645	0.041413784	0.011623889	0.0019462705	0.013428748	0.008355632	0.0033124536	0.0033291876	0.008320525	0.032848507	0.008483574	0.0637013	0.032743186	0.040126935	0.046626955	0.036769614	0.026503474	0.0129620135	0.035856396	0.020566374	0.010110095	0.02497007	0.006646022	0.028622821	0.03616953	0.030300409	0.02699697	0.006203532	0.089192614	0.0013184398	0.05404827	0.019582555	0.06305574	0.09172675	0.022127748	0.041077837	0.036681816	0.061774686	0.0032384992
chr2:133195748-133195938@@GPR39_2==wt	0.04267168	0.02950418	0.03964381	0.026236206	0.02505365	0.021510676	0.09883022	0.032264948	0.038074076	0.03627768	0.053616464	0.020886898	0.0032852143	0.013766035	0.019964114	0.0045762956	0.008666024	0.009299144	0.016280502	0.009320751	0.0446153	0.027125016	0.03069359	0.0605589	0.037482053	0.025123581	0.017515197	0.03340575	0.020835876	0.0129208565	0.0230221	0.003546536	0.05022873	0.028608695	0.035460174	0.01841861	0.007209435	0.075671494	0.0011580735	0.038932577	0.012863591	0.06586316	0.07576306	0.036973342	0.025865048	0.05599329	0.06280425	0.0034825504
chr2:133195768-133195958@@GPR39_2==wt	0.040461212	0.040720522	0.04524198	0.031595096	0.019571006	0.025203705	0.09868634	0.026518255	0.032179788	0.03630601	0.05015956	0.02465482	0.0035279542	0.014597341	0.02141203	0.0061692297	0.012872577	0.011411861	0.01283738	0.00803104	0.038196445	0.025261253	0.026371911	0.05859451	0.035181686	0.018967628	0.0153891	0.0204425	0.019667089	0.011426955	0.016037896	0.003584057	0.053044602	0.02272059	0.026708052	0.015743196	0.007842302	0.07008505	0.0009454787	0.030003056	0.012355387	0.057881385	0.06104842	0.0387934	0.019593805	0.055877775	0.060713917	0.0026097745
chr2:133195788-133195978@@GPR39_2==wt	0.029613644	0.037601754	0.047513574	0.03421493	0.014354199	0.032052413	0.08857608	0.03388706	0.03726569	0.04729095	0.04590313	0.028359234	0.0031689554	0.0043622106	0.024771437	0.0042935163	0.015866175	0.013828561	0.008203417	0.0070293993	0.033691123	0.02119042	0.023820952	0.06341465	0.030338302	0.018476322	0.012975782	0.020272434	0.026997402	0.013507828	0.012557179	0.003117919	0.047536984	0.018848881	0.016840383	0.0057106316	0.013315335	0.0690923	0.00081032515	0.029546514	0.010330394	0.056865156	0.05355078	0.046109498	0.018910572	0.060150787	0.05599682	0.0011140257
chr2:133195808-133195998@@GPR39_2==wt	0.038688436	0.037807852	0.050101206	0.031536937	0.01776354	0.031130388	0.07408978	0.04075578	0.040010527	0.04012002	0.046715125	0.028037786	0.0033241957	0.0053467155	0.022983462	0.0058231205	0.020035386	0.018953651	0.015506312	0.007521495	0.031393543	0.020249158	0.026028305	0.061693132	0.02761732	0.019945502	0.013725162	0.022829384	0.030471906	0.014798641	0.016232282	0.0042503774	0.049749658	0.022550046	0.015284926	0.006920457	0.016702548	0.098081246	0.0011554956	0.032270208	0.012401506	0.060176328	0.042971432	0.049429417	0.029291347	0.056511164	0.06266388	0.0011069477
chr2:133195828-133196018@@GPR39_2==wt	0.016402006	0.036015913	0.054189965	0.033757076	0.014777899	0.034957558	0.036605403	0.04925725	0.047678456	0.049320936	0.057983473	0.026720077	0.0042362064	0.005397752	0.030464545	0.0065422654	0.023222014	0.02016455	0.0039116293	0.011962473	0.011190385	0.02026768	0.022857904	0.06412861	0.025697961	0.02556245	0.014105082	0.03207989	0.0337926	0.017640397	0.022195444	0.0057920814	0.053491592	0.021058843	0.00878948	0.0028657615	0.022100985	0.033236846	0.0014147907	0.020812526	0.011172667	0.051972985	0.014506578	0.046410367	0.015398681	0.07006575	0.046371236	0.0013347268
chr2:133195848-133196038@@GPR39_2==wt	0.0222449	0.044309914	0.052093998	0.03907168	0.019466057	0.03829065	0.0633226	0.042237908	0.03796287	0.054808438	0.049646765	0.024979517	0.0028254986	0.005983785	0.027855217	0.006430745	0.017907917	0.018186882	0.0067609996	0.008393005	0.030261636	0.019263744	0.021793053	0.065278605	0.028522223	0.022958443	0.013862863	0.029679537	0.033587724	0.016572684	0.023354128	0.0051253587	0.044018164	0.014874175	0.010364056	0.004697457	0.021010324	0.0466796	0.0010930896	0.031921998	0.00833115	0.049566522	0.024937376	0.040574938	0.01752299	0.05794938	0.04639627	0.0010919571
chr2:133195868-133196058@@GPR39_2==wt	0.031717256	0.04887694	0.05807498	0.03821844	0.032512307	0.03820795	0.060057595	0.044074014	0.048700035	0.05675845	0.05105461	0.037305385	0.0118023455	0.019761667	0.04219216	0.017367348	0.037572145	0.03286773	0.014623135	0.018494904	0.03666313	0.017928556	0.022438928	0.056136563	0.02712129	0.030200377	0.01671353	0.029208332	0.02971971	0.01746349	0.033609584	0.007367298	0.044378877	0.017212972	0.016385838	0.013424918	0.026875347	0.051934555	0.0024980456	0.03597939	0.008287907	0.04016465	0.022718102	0.042079538	0.027142659	0.052033544	0.03880696	0.002787441
chr2:133195888-133196078@@GPR39_2==wt	0.055504978	0.04458955	0.05829528	0.03292285	0.03680624	0.03719978	0.06733492	0.047667056	0.053869188	0.05339238	0.051965624	0.04055819	0.014357224	0.013490126	0.042949915	0.016500652	0.046089366	0.035042435	0.017602846	0.018410802	0.048532188	0.01214844	0.020395115	0.056004465	0.02340956	0.02929753	0.017173544	0.020029023	0.029859632	0.018861845	0.023190483	0.0065265745	0.05600241	0.009787664	0.028670833	0.015897527	0.031265274	0.064181805	0.0028888285	0.035620645	0.0067332387	0.04129249	0.031698912	0.05635883	0.028773502	0.054682434	0.047043845	0.0014989972
chr2:133195908-133196098@@GPR39_2==wt	0.092659995	0.042559043	0.048709035	0.01788953	0.057497576	0.02118501	0.07293184	0.040564895	0.0386727	0.026163831	0.055168882	0.03271848	0.014830679	0.096723124	0.025226697	0.04259488	0.04995294	0.031853884	0.042819038	0.014810339	0.08373788	0.009798318	0.024201512	0.041390374	0.017044827	0.026315078	0.022308454	0.021185756	0.01961425	0.013499111	0.033900484	0.006256148	0.04872656	0.01292181	0.034489736	0.053456247	0.01810351	0.089791626	0.0037148446	0.046553805	0.0063922405	0.033654526	0.03710419	0.047313005	0.03903818	0.03754112	0.048045203	0.017565727
chr2:133195928-133196118@@GPR39_2==wt	0.08048105	0.041116178	0.045882195	0.031525433	0.042147502	0.029079571	0.10116343	0.032500073	0.036320463	0.044986963	0.050836816	0.03848435	0.015182421	0.031736568	0.03255081	0.014231116	0.028201237	0.020981163	0.03284362	0.016288608	0.077149674	0.016362995	0.02375795	0.050573125	0.02718079	0.025848135	0.0142560005	0.022516996	0.02153416	0.012060568	0.02561067	0.004732877	0.04542023	0.012758166	0.039947897	0.033572167	0.016779467	0.09606241	0.0017749369	0.044972837	0.0066412687	0.04563825	0.05024001	0.0402759	0.040116668	0.041922033	0.052614555	0.0022138208
chr2:133195948-133196138@@GPR39_2==wt	0.09041688	0.02687563	0.04029776	0.023019955	0.043914944	0.019485831	0.09008689	0.034396157	0.024183825	0.033097193	0.049654797	0.018140107	0.0041518956	0.015130565	0.012637377	0.003901422	0.0067772567	0.011498079	0.025651053	0.008089751	0.071925	0.017758414	0.023152187	0.05336155	0.024443388	0.019589812	0.010197163	0.03635165	0.023504972	0.0076479465	0.025022894	0.0030047	0.03965871	0.014468193	0.02601166	0.01902762	0.010404795	0.12518075	0.00056028366	0.047593728	0.00513196	0.053722903	0.053755835	0.029280707	0.040890023	0.04495372	0.06904654	0.0023145229
chr2:133195968-133196158@@GPR39_2==wt	0.0912773	0.02967012	0.03223832	0.023195267	0.03615342	0.0201751	0.07713984	0.030697212	0.019679874	0.02379027	0.041912645	0.026130468	0.004988283	0.0146000385	0.009643361	0.0034367293	0.0056354105	0.0112590045	0.023840785	0.007688716	0.05044861	0.016058952	0.024092227	0.04291904	0.019801706	0.019632772	0.007189065	0.02866885	0.022667378	0.006611243	0.019224733	0.0029674023	0.03368351	0.014560714	0.027606651	0.015813187	0.007833764	0.14184923	0.00057560205	0.036349505	0.0055398494	0.05037932	0.047457173	0.025736868	0.03604783	0.03499271	0.0676824	0.0014795214
chr2:133195988-133196178@@GPR39_2==wt	0.10605219	0.026372269	0.024802327	0.019358724	0.026602685	0.019541532	0.12404236	0.020861596	0.0148573965	0.012130305	0.03489159	0.03567256	0.0030799806	0.009724259	0.0041766614	0.0022587776	0.0035763085	0.008069575	0.02683051	0.003742054	0.05145891	0.009926245	0.021988168	0.03239818	0.01156646	0.014046162	0.005001068	0.018502682	0.016926318	0.003746599	0.013409391	0.0019798428	0.028209463	0.011602119	0.019450977	0.012358487	0.0039255023	0.21530859	0.000322178	0.032673776	0.0047430843	0.053466037	0.038714424	0.017247975	0.028671905	0.029210389	0.083568975	0.0011640936
chr2:133196008-133196198@@GPR39_2==wt	0.07349107	0.032048956	0.030709878	0.025644958	0.017364562	0.024353907	0.09784858	0.022790655	0.01985392	0.015648246	0.039175346	0.06015289	0.0037815273	0.0070918202	0.006115377	0.0022683442	0.0046642274	0.0101704	0.009692252	0.0040161163	0.029408693	0.011176661	0.023039192	0.045638666	0.014999256	0.013586849	0.0062594563	0.01654914	0.021467566	0.0055570453	0.009772688	0.001803711	0.0411956	0.011615992	0.024957016	0.0076551884	0.0039858967	0.13270707	0.00042150915	0.022103056	0.0057906806	0.06436978	0.042816713	0.025424823	0.01814577	0.04330337	0.08613357	0.00060129166
chr2:133196028-133196218@@GPR39_2==wt	0.066527486	0.030470312	0.029508054	0.024486706	0.012982771	0.023772731	0.1057518	0.02006182	0.018257678	0.012225822	0.041281357	0.07657567	0.0033951849	0.0075596124	0.0038088113	0.0020326525	0.0037408024	0.007099077	0.0074001104	0.0033729523	0.023999065	0.0096081495	0.02319555	0.04270649	0.011738807	0.012083873	0.006314099	0.014781848	0.020421028	0.0037603974	0.008970857	0.0014209598	0.039127767	0.010414392	0.016118214	0.006406948	0.0028637648	0.14066064	0.0002911985	0.016896814	0.0054106563	0.070346445	0.033500478	0.018779814	0.012992874	0.045216843	0.091180205	0.0005302578
chr2:133196048-133196238@@GPR39_2==wt	0.06278056	0.026514575	0.02821824	0.023834586	0.010517433	0.022370309	0.10710229	0.017687127	0.016897395	0.0107970685	0.039039835	0.07379486	0.0019091517	0.004668474	0.002445966	0.0013424009	0.0024575144	0.005496323	0.0051137805	0.0016912967	0.023677751	0.011261523	0.021910146	0.044963524	0.014132738	0.010260433	0.006090164	0.013804138	0.018132418	0.0034280866	0.0056738704	0.0009866059	0.040144786	0.012044296	0.014045939	0.004559666	0.0020957142	0.12823331	0.00019674003	0.016806945	0.004612997	0.07521485	0.040874675	0.020508409	0.011137426	0.046524495	0.100725025	0.00049364567
chr2:133196068-133196258@@GPR39_2==wt	0.06239344	0.023718774	0.02795273	0.025979415	0.011056781	0.020267561	0.13491826	0.014348298	0.016165331	0.010458395	0.035876587	0.049601823	0.001022175	0.0048628896	0.001567781	0.0013426989	0.0020734072	0.0055699795	0.0052155405	0.0010471642	0.039590985	0.012808114	0.020184368	0.04506661	0.016875684	0.010347128	0.007035151	0.013158843	0.014503717	0.0026626736	0.0045144856	0.0008248687	0.030552551	0.012071982	0.013568997	0.0055840164	0.0017434806	0.11520426	0.00017608702	0.022457123	0.0036639422	0.07419631	0.062028542	0.01919216	0.011777297	0.037135974	0.09762941	0.0008742213
chr2:133196088-133196278@@GPR39_2==wt	0.044456393	0.025380746	0.034948587	0.028501987	0.0073186457	0.020957679	0.111109555	0.012413397	0.017554447	0.010292828	0.04003142	0.055685386	0.0011305213	0.005747944	0.0015569925	0.0014699996	0.0019793957	0.0064377487	0.0032688677	0.0010997057	0.02719137	0.01645042	0.018208757	0.046835303	0.018265978	0.009776488	0.009917095	0.01214844	0.013547346	0.0025226027	0.0042908937	0.00079637766	0.032238364	0.014074832	0.0109555125	0.0054748803	0.0014565885	0.078589454	0.0001463145	0.014961064	0.003315866	0.06995164	0.053925827	0.015416846	0.008280471	0.041773304	0.08427437	0.00066030025
chr2:133196108-133196298@@GPR39_2==wt	0.036236137	0.023014426	0.03324017	0.03017141	0.009794712	0.020324767	0.09540488	0.013475701	0.019702956	0.012764931	0.039335683	0.051186845	0.0013736784	0.0047763884	0.002732262	0.001228705	0.0022993982	0.007140994	0.004023209	0.0016729236	0.030248344	0.024253353	0.020385772	0.045660555	0.023732811	0.012282625	0.0076572597	0.018201426	0.014403835	0.0032499433	0.0057134777	0.0012061894	0.030858666	0.020775273	0.011972457	0.004897967	0.0017555803	0.07446617	0.00020889938	0.02011092	0.004100919	0.06774007	0.057404593	0.015692756	0.012265936	0.042465344	0.07423973	0.00050632656
chr2:133196128-133196318@@GPR39_2==wt	0.035911202	0.038302466	0.041484997	0.03551261	0.012393445	0.025074512	0.06583631	0.016081825	0.025399089	0.0155533105	0.04135777	0.08010332	0.004496321	0.02401857	0.0049223006	0.009021655	0.0079547465	0.01534079	0.0062023103	0.0037679523	0.032733113	0.03105405	0.025881812	0.042413607	0.026625693	0.019768298	0.017270178	0.019138739	0.017440692	0.00459826	0.015601024	0.0035363287	0.02665314	0.025700942	0.014411941	0.011780664	0.003862694	0.048417524	0.0009023845	0.02300781	0.0054174215	0.047049522	0.054618895	0.017158866	0.017056927	0.032424018	0.05095826	0.0019054264
chr2:133196148-133196338@@GPR39_2==wt	0.027433023	0.034527063	0.032908797	0.04663901	0.010030553	0.03532633	0.057503253	0.014312178	0.021957174	0.014846265	0.033379868	0.07387662	0.0033203363	0.001328066	0.002823159	0.0016402453	0.00210689	0.012344092	0.0027675927	0.0035256296	0.020746887	0.026936546	0.026366383	0.045190975	0.02768074	0.020070791	0.009306237	0.009206414	0.019866616	0.005003929	0.003436774	0.0034703016	0.02255468	0.024760753	0.011903256	0.002679631	0.00330168	0.03436601	0.0008827001	0.022448555	0.006907195	0.047660634	0.035847977	0.013399452	0.015783474	0.0400988	0.04867111	0.00014808774
chr2:133196168-133196358@@GPR39_2==wt	0.12530035	0.013282195	0.0074398518	0.01441215	0.04422362	0.016047433	0.22608356	0.008280203	0.005113125	0.0011906326	0.020843387	0.010537893	0.0015313178	0.005459845	7.724762e-05	0.0009456873	0.00013105571	0.0061095506	0.08412963	0.0040091425	0.17158549	0.0068507493	0.048531443	0.010308325	0.005830437	0.02417846	0.005285263	0.0015815198	0.008510634	0.0008788854	0.0009600818	0.009239554	0.0069494992	0.015081823	0.011809796	0.06396735	0.0016393065	0.12682623	0.0012877285	0.061348096	0.009191439	0.03925316	0.06439902	0.002549231	0.034906328	0.008322462	0.06271286	3.5196543e-05
chr2:133196188-133196378@@GPR39_2==wt	0.06997132	0.0071149617	0.006472513	0.01298292	0.047181398	0.011354372	0.22599134	0.007065609	0.005058855	0.001593113	0.019219548	0.005458787	0.0011566579	0.0051023513	0.00014206767	0.0007265508	0.0001244545	0.0055416375	0.08469944	0.005880311	0.18913592	0.014048651	0.042160004	0.011138514	0.007928133	0.023386687	0.004012555	0.0022491515	0.0071511567	0.0012180209	0.0012726784	0.008666307	0.0061083883	0.035435647	0.011371225	0.06337574	0.0014858246	0.09830782	0.0010631382	0.090262026	0.010392085	0.042702228	0.08891624	0.0022761226	0.059133768	0.009704709	0.0500616	2.3901463e-05
chr2:133196208-133196398@@GPR39_2==wt	0.07474843	0.009225577	0.009515122	0.0094385	0.07161018	0.010866791	0.15078944	0.013754174	0.008831978	0.0036031455	0.03171909	0.013412714	0.009945467	0.012428358	0.00074887276	0.001874283	0.00064483285	0.011140987	0.078974545	0.025713861	0.12636785	0.010514379	0.059721008	0.010695994	0.0051773638	0.0436126	0.0040095896	0.0039625913	0.007975936	0.0015304685	0.0030984133	0.013582721	0.00866434	0.040251806	0.009012073	0.08526109	0.0026881248	0.067375526	0.0019691288	0.08571954	0.009683281	0.03568521	0.04680492	0.0026166588	0.062106714	0.015427172	0.04367137	6.221235e-05
chr2:133196228-133196418@@GPR39_2==wt	0.052776963	0.006634176	0.008585036	0.008616298	0.07662675	0.00950937	0.1442976	0.012979895	0.007854	0.0042542815	0.029900312	0.011375457	0.010138914	0.009307668	0.00078202784	0.0012937188	0.0005094111	0.010303825	0.066748634	0.030643895	0.13122268	0.012062028	0.056397095	0.009001568	0.004746899	0.048395604	0.002939552	0.0034674704	0.006468147	0.0010544807	0.0029374808	0.011936873	0.0070365667	0.049862623	0.00671044	0.07459222	0.00231117	0.052183643	0.0013926476	0.10961817	0.008064806	0.03364086	0.048010856	0.0017588735	0.0722647	0.015326247	0.03651607	4.1902065e-05
chr2:133196248-133196438@@GPR39_2==wt	0.043900132	0.0069717616	0.0098128915	0.008628398	0.073084176	0.009382516	0.1405193	0.015146747	0.009780601	0.00576891	0.031707495	0.014056593	0.013318017	0.020277247	0.0016053319	0.002571866	0.0012130439	0.011471003	0.069443986	0.036027446	0.10780755	0.012784675	0.06128791	0.009483635	0.0060644895	0.05378127	0.0030865371	0.006872967	0.006351024	0.0014148653	0.007024646	0.014625639	0.0074064136	0.047271773	0.006367609	0.08182117	0.002755329	0.045823067	0.0016401261	0.09863709	0.008283868	0.03556581	0.04064828	0.0024621338	0.064048454	0.015563548	0.035223484	0.00016325712
chr2:133196268-133196458@@GPR39_2==wt	0.055025473	0.0030433536	0.0048427433	0.0039228946	0.07773568	0.0048967004	0.13916762	0.010984987	0.005224049	0.000922665	0.029448465	0.009121388	0.009288639	0.008335948	0.00016877055	0.00056925416	0.0001989007	0.010470703	0.1463018	0.02736403	0.15155904	0.0036486387	0.059263095	0.004434347	0.0023961067	0.05320342	0.0021692663	0.0016523451	0.003047973	0.0006208718	0.0014596581	0.017698973	0.004463494	0.016018018	0.0042232573	0.15088062	0.0012686998	0.042954296	0.0017642528	0.065693736	0.0064887553	0.025516465	0.026364505	0.0013302416	0.03900501	0.0068281144	0.032525077	3.7267804e-05
chr2:133196288-133196478@@GPR39_2==wt	0.047370747	0.0033116937	0.0053087175	0.0045499206	0.076907635	0.005272612	0.14072841	0.011972904	0.0053595006	0.0010171086	0.025999188	0.0073553026	0.00920184	0.010848731	0.00022548437	0.0005275309	0.00027124584	0.011133805	0.14573568	0.035171196	0.14960907	0.00590162	0.055334225	0.0048912317	0.003140375	0.049400806	0.0028090775	0.003037691	0.004175782	0.0014161915	0.0026159286	0.02038531	0.0048168898	0.026258573	0.0053917468	0.14764445	0.0017351508	0.048738897	0.0019111782	0.0778424	0.008288786	0.027799413	0.029289305	0.0022856444	0.049492598	0.00660339	0.034900203	0.00018812716
chr2:133196308-133196498@@GPR39_2==wt	0.04476641	0.002060011	0.004090816	0.0045124292	0.07774563	0.0043468773	0.12510075	0.010046706	0.0039367825	0.00083851814	0.023767099	0.0034579337	0.0032242239	0.00405778	8.407235e-05	0.00015059114	5.875528e-05	0.006868422	0.15432242	0.027599439	0.15942378	0.008517787	0.06363745	0.0049872696	0.003332913	0.049274355	0.0021287203	0.002222091	0.0044386536	0.00081303716	0.0012328178	0.021261558	0.0033346564	0.037925467	0.0043672174	0.13495003	0.0011367351	0.048560977	0.0012363642	0.102254644	0.010244578	0.031665444	0.03856352	0.0011259615	0.065071434	0.006002158	0.03733419	3.582239e-05
chr2:133196328-133196518@@GPR39_2==wt	0.05166185	0.0026648492	0.003577575	0.0034369528	0.064024135	0.003611669	0.14787859	0.009360686	0.0033053458	0.00088602304	0.02201794	0.002697602	0.0016365349	0.00579527	9.064376e-05	0.000188604	5.336106e-05	0.0039040744	0.16894475	0.014467388	0.20581962	0.0051735938	0.04735984	0.0041295886	0.002364859	0.034371793	0.0017841905	0.0024330765	0.003915742	0.0005236715	0.001440391	0.009898394	0.0025631487	0.021137625	0.00403139	0.12659173	0.0010538399	0.08014344	0.0004989505	0.09077993	0.006287232	0.029420257	0.04425676	0.0008428842	0.04765688	0.0043032616	0.037038624	6.522238e-05
chr2:133196348-133196538@@GPR39_2==wt	0.05225323	0.005639732	0.00828293	0.008666456	0.08629182	0.008311003	0.123000205	0.015856788	0.0074288696	0.0031249821	0.026441038	0.0045732707	0.0031467974	0.0068519562	0.0006969422	0.000481382	0.00031268597	0.008945301	0.12454569	0.029293537	0.16261852	0.019469202	0.070369884	0.010496587	0.007797107	0.053839594	0.003148809	0.0064074695	0.008920968	0.0024534166	0.0049393475	0.02137667	0.0054668933	0.052166253	0.0077951252	0.09928341	0.0027944744	0.07258685	0.001535058	0.123838276	0.014831156	0.041495577	0.0606907	0.0025958717	0.07482679	0.009256601	0.042369068	0.00016024709
chr2:133196368-133196558@@GPR39_2==wt	0.046039313	0.008797795	0.012594417	0.012071624	0.07155612	0.009753048	0.14893751	0.014715478	0.010996491	0.005862072	0.02971813	0.00587593	0.003440693	0.0138474405	0.0018012524	0.0012089014	0.0009178668	0.009937674	0.11071539	0.023846805	0.17512454	0.027620107	0.046415016	0.017357439	0.013231546	0.04109928	0.005193472	0.00857681	0.0098297745	0.004350975	0.0080844015	0.013466269	0.009794131	0.055639863	0.015130922	0.09858154	0.0033539385	0.089981645	0.0016437769	0.12089577	0.013466597	0.04658854	0.09332396	0.0051494986	0.074789345	0.013283208	0.042047247	0.00046133995
chr2:133196388-133196578@@GPR39_2==wt	0.043389976	0.0071257353	0.011049107	0.014070794	0.04003878	0.008846387	0.15247303	0.0086713135	0.0095193535	0.0048947334	0.021628395	0.0041037053	0.0013113022	0.016447157	0.00312002	0.0023242086	0.0023270994	0.006838292	0.09498665	0.0076315254	0.17832108	0.034659013	0.02606918	0.020427272	0.019831032	0.01936531	0.004801795	0.0073625	0.008786082	0.0057706535	0.0061657727	0.006650001	0.010671243	0.044211134	0.020465657	0.081869885	0.0024688393	0.094799995	0.0011316985	0.10150573	0.010796577	0.046537355	0.13377313	0.009510174	0.06805985	0.010439739	0.044319004	0.00059328973
chr2:133196408-133196598@@GPR39_2==wt	0.0535596	0.007229075	0.009653971	0.011625543	0.04389143	0.00808537	0.15117715	0.008508012	0.006840706	0.0036732703	0.020836353	0.0032668412	0.00066408515	0.0089690685	0.0012197793	0.0008405447	0.0006081313	0.004901886	0.107007176	0.0062716454	0.1885017	0.029316425	0.027099475	0.019729868	0.0152013	0.017270014	0.003576234	0.0057602376	0.009268403	0.0044001043	0.0038607419	0.006183699	0.009997234	0.046165317	0.018228233	0.07815297	0.00199005	0.13156019	0.00067842007	0.10192317	0.012565553	0.042798087	0.13799794	0.0075766295	0.07442124	0.01010336	0.04519877	0.00022725761
chr2:133196428-133196618@@GPR39_2==wt	0.046025276	0.0063827187	0.011361986	0.011510298	0.046439037	0.007663548	0.13314557	0.009728536	0.0076168627	0.0032265931	0.023303851	0.002664879	0.0007137805	0.006916985	0.0013102889	0.00059838593	0.0005774945	0.006700188	0.10997619	0.008344054	0.18831809	0.043641895	0.03383994	0.018771708	0.017236441	0.018735647	0.0038497895	0.006881729	0.010436028	0.0059541613	0.003262788	0.0074879527	0.01069355	0.07184507	0.017318547	0.072201	0.0017941743	0.13938259	0.0008389354	0.10852924	0.016843736	0.044528812	0.14418979	0.0071337223	0.08244027	0.011525363	0.045294076	0.00019271672
chr2:133196448-133196638@@GPR39_2==wt	0.030056879	0.027252212	0.032993868	0.029752806	0.041534707	0.019588321	0.13807222	0.017504811	0.023336202	0.04244709	0.03707373	0.015346676	0.0063165426	0.01988475	0.033708513	0.0054796934	0.011277646	0.011695057	0.037066028	0.020659715	0.13055086	0.05117728	0.027932703	0.043055534	0.03573461	0.023568481	0.0078026056	0.02297151	0.01666826	0.0119211525	0.019634247	0.004895434	0.02657248	0.05732791	0.032716796	0.040213138	0.0075256974	0.09571095	0.0009648353	0.088498294	0.0101597905	0.04964219	0.15217316	0.016008735	0.07302952	0.033413872	0.040593505	0.0005635917
chr2:133196468-133196658@@GPR39_2==wt	0.03229913	0.033865392	0.038064674	0.028310671	0.034538746	0.019545123	0.1635434	0.015026212	0.02167356	0.035284817	0.03939672	0.017941058	0.0058612376	0.025330842	0.028814882	0.00922969	0.015313029	0.011459306	0.033346176	0.016248092	0.13024008	0.034835055	0.024470076	0.040757194	0.028857574	0.019446522	0.011448771	0.013293505	0.014649332	0.010601923	0.013409078	0.003962174	0.029387519	0.03936234	0.036018535	0.04418631	0.0065288246	0.096924454	0.0008327365	0.07266715	0.009008199	0.045793653	0.13816462	0.017532349	0.053037807	0.03378795	0.041648403	0.0008728504
chr2:133196488-133196678@@GPR39_2==wt	0.037966326	0.042549953	0.05469878	0.020156309	0.024781898	0.0135957	0.12474641	0.015145704	0.032020748	0.020248756	0.049882844	0.0323008	0.010577783	0.12973583	0.02853471	0.051604226	0.0525378	0.017202318	0.048633665	0.013310447	0.1068459	0.026186794	0.027092516	0.034276843	0.024707407	0.016340792	0.028623566	0.014765993	0.012964278	0.010405645	0.027927533	0.004743427	0.030574992	0.027554363	0.040858343	0.09105761	0.005967498	0.09326054	0.0023516119	0.042052522	0.008446857	0.034630075	0.10698058	0.023091555	0.032004282	0.028566733	0.03947562	0.0051808357
chr2:133196508-133196698@@GPR39_2==wt	0.03389135	0.022241652	0.030027777	0.016755626	0.040519536	0.012338266	0.17170216	0.012471616	0.01890862	0.021247372	0.034432292	0.016114935	0.0057429373	0.017884016	0.017627671	0.005522445	0.009844646	0.009907901	0.03595835	0.015195593	0.16251758	0.023668528	0.021807462	0.032076612	0.017783374	0.016976759	0.010274082	0.007073939	0.010465562	0.0091151	0.008539453	0.002318561	0.025021553	0.038789988	0.03347355	0.045537725	0.003417164	0.09599495	0.0006662756	0.088963106	0.0070705265	0.045061544	0.13349633	0.015765712	0.057432562	0.03060472	0.042756796	0.0012378842
chr2:133196528-133196718@@GPR39_2==wt	0.021458581	0.01909393	0.049364045	0.02095531	0.026289538	0.014405102	0.048728198	0.034231544	0.034777373	0.039645553	0.04795511	0.015895844	0.0040356666	0.011507377	0.02432771	0.0024328977	0.008345798	0.018507719	0.008662969	0.01612334	0.029237807	0.050949246	0.03545791	0.05133158	0.035474136	0.033013463	0.009681821	0.06097357	0.024584219	0.011093855	0.03192374	0.004736364	0.031347096	0.05277969	0.0130738765	0.011655986	0.0065117925	0.04212393	0.00076022744	0.03726065	0.007263854	0.057455555	0.058469623	0.021395817	0.032762006	0.055088058	0.050191894	0.0016670078
chr2:133196548-133196738@@GPR39_2==wt	0.029603392	0.01188688	0.029167533	0.017161906	0.039553672	0.010242626	0.08769202	0.023259342	0.01640381	0.018313348	0.038969725	0.0042856336	0.0007508844	0.0045978725	0.0029319823	0.0007022917	0.0006969273	0.008975744	0.01816538	0.0084397495	0.07302818	0.042873263	0.048000306	0.037306577	0.026134238	0.035897806	0.0076811463	0.025233135	0.01619567	0.0038425028	0.010568559	0.0058977157	0.0139808655	0.052610874	0.007897317	0.018695265	0.0033058077	0.049627796	0.0004172325	0.0724899	0.008061528	0.058171943	0.09749837	0.006010428	0.039038792	0.03569022	0.0530058	0.00047311187
chr2:133196568-133196758@@GPR39_2==wt	0.015292257	0.020336911	0.06355001	0.026564196	0.019120544	0.013413444	0.045632377	0.032974586	0.04015343	0.03352572	0.042326912	0.00860472	0.0012339652	0.017465353	0.012136355	0.004225135	0.0076179802	0.023995638	0.0045053214	0.007071227	0.02452907	0.051480472	0.03838311	0.047774673	0.05005963	0.039255768	0.019423008	0.06594202	0.019921184	0.0067808926	0.030934572	0.005369276	0.022790417	0.03749916	0.009274855	0.008071139	0.0052885413	0.021374032	0.00080648065	0.03182374	0.00602895	0.045446888	0.05844809	0.016458496	0.015353352	0.04170163	0.03973952	0.0046540946
chr2:133196588-133196778@@GPR39_2==wt	0.015184805	0.01458168	0.04837343	0.023871556	0.018348485	0.010977089	0.044839665	0.028272435	0.032004908	0.026179954	0.03732291	0.0051658005	0.000562191	0.007943258	0.0075833946	0.0015904754	0.0029399246	0.014757857	0.0049669594	0.0051151514	0.023957044	0.06446098	0.039504617	0.046238333	0.052012682	0.03375292	0.012638226	0.07603596	0.019944623	0.0060448647	0.024377733	0.004837677	0.018736169	0.049639046	0.008568063	0.0057630837	0.0038259476	0.027874649	0.00049075484	0.03419882	0.007104829	0.052956372	0.064929545	0.0130382925	0.019407585	0.038805366	0.045048982	0.0027123988
chr2:133196608-133196798@@GPR39_2==wt	0.014782444	0.015310034	0.043465793	0.02511561	0.015817612	0.012621924	0.030322015	0.033285156	0.027410239	0.026272118	0.03506875	0.005045861	0.0004146099	0.00677526	0.0059839487	0.0012524724	0.0021706372	0.011672094	0.004237652	0.004609823	0.015851468	0.06774531	0.041429058	0.049819276	0.04955928	0.03624162	0.010773763	0.074809685	0.024091229	0.0058957487	0.025856495	0.0063254833	0.018527612	0.04856682	0.006932825	0.0045201182	0.0043670833	0.02531463	0.0004582554	0.025433198	0.0084487945	0.051141024	0.04990077	0.013589069	0.016992927	0.03652191	0.043151647	0.0019382536
chr2:133196628-133196818@@GPR39_2==wt	0.012933016	0.017185822	0.05972056	0.02708809	0.010305077	0.011643842	0.025658786	0.02697219	0.03289908	0.028709188	0.034982383	0.006212577	0.00038215518	0.010441691	0.0088218	0.0017696023	0.0037175566	0.013677537	0.002856046	0.0029628575	0.012651026	0.07695195	0.027738348	0.054040805	0.059566632	0.024001762	0.012569115	0.10162261	0.019436032	0.007975593	0.03476961	0.0034636408	0.023830742	0.046398148	0.007459089	0.00369443	0.0034753531	0.0212176	0.0003504902	0.017499104	0.0064228624	0.04295677	0.04850909	0.022549972	0.012354344	0.039604425	0.0390649	0.0047109723
chr2:133196648-133196838@@GPR39_2==wt	0.016134962	0.014815956	0.051533833	0.024044603	0.010145053	0.010908082	0.027316526	0.025715455	0.023661345	0.022974044	0.031967357	0.004636377	0.00015753508	0.0037731826	0.003995776	0.00059120357	0.0012213588	0.008092135	0.0031855404	0.0014186054	0.014318779	0.069048196	0.03226754	0.04696417	0.05444865	0.019493654	0.008983493	0.104624406	0.018814892	0.005189389	0.021910071	0.0032241642	0.020841658	0.043918923	0.006397143	0.0023372918	0.0028006732	0.034851506	0.00017008185	0.017981648	0.0059773624	0.045560986	0.05528401	0.018642396	0.012417138	0.03735046	0.050207347	0.00235641
chr2:133196668-133196858@@GPR39_2==wt	0.0137960315	0.012686595	0.054283634	0.03358385	0.008624762	0.014174193	0.025980845	0.020598263	0.028195009	0.020285323	0.029795125	0.007657245	0.00019073486	0.00241445	0.0039147884	0.00036668777	0.0012933463	0.009054765	0.0018699914	0.0014045835	0.01025781	0.08381568	0.030449197	0.046471268	0.059580773	0.01749359	0.007475272	0.08772017	0.01777482	0.0051725656	0.014330685	0.0029529184	0.02332592	0.056844354	0.006409973	0.0013232082	0.0020000488	0.033493876	0.00016216934	0.016913801	0.007845432	0.04682544	0.04706283	0.019454345	0.013620108	0.04591705	0.0511844	0.0014436394
chr2:133196688-133196878@@GPR39_2==wt	0.01649803	0.015147045	0.05096771	0.027667284	0.009446964	0.012769565	0.035274506	0.02220735	0.029668301	0.018286303	0.0333519	0.012238294	0.00033842027	0.0047923774	0.00539656	0.0007673204	0.0022718906	0.010132015	0.0030288845	0.0017086416	0.012896284	0.07218996	0.031110927	0.045329347	0.04856722	0.017439872	0.008043453	0.1035067	0.018724456	0.0052793324	0.023800507	0.0028322637	0.025573745	0.056387693	0.0070331544	0.002230361	0.0019280463	0.04861799	0.00018197298	0.01704982	0.00788784	0.051309004	0.042783767	0.019814968	0.013646752	0.04514475	0.054450154	0.003254205
chr2:133196708-133196898@@GPR39_2==wt	0.024728835	0.017145902	0.03611146	0.028207809	0.010404065	0.013301805	0.05190873	0.014686599	0.023425296	0.016255036	0.02759035	0.014346391	0.0004016757	0.0030657798	0.005095929	0.0006109774	0.0022073388	0.007599205	0.0040411353	0.0014943928	0.019836113	0.070251	0.030947194	0.04422629	0.049565718	0.013220504	0.0061343014	0.053445056	0.015617177	0.0053072423	0.011346832	0.0021140724	0.025218442	0.06036645	0.0115222335	0.0027343184	0.0014217645	0.0753196	0.00018310547	0.022861525	0.009389684	0.054027975	0.06617768	0.02198188	0.019308463	0.040586144	0.058834806	0.00095520914
chr2:133196728-133196918@@GPR39_2==wt	0.021793976	0.01597792	0.04393184	0.025896803	0.007906243	0.013152465	0.03273806	0.01920569	0.021563679	0.013129234	0.029476449	0.013799906	0.00018125772	0.002361983	0.002583906	0.0003861785	0.0011778772	0.007386297	0.002160117	0.00086297095	0.009413451	0.053423837	0.029786214	0.04732749	0.04027255	0.012119636	0.0067763776	0.07338892	0.019766778	0.0037550926	0.013327092	0.0019777417	0.027375966	0.04492709	0.0063028336	0.001344353	0.0014142543	0.0730658	9.9778175e-05	0.01354821	0.0073559284	0.054880023	0.036301017	0.02113776	0.01225099	0.04253839	0.06673911	0.0021136552
chr2:133196748-133196938@@GPR39_2==wt	0.035057724	0.02109678	0.04249631	0.020024717	0.0105960965	0.011736497	0.033025697	0.017530367	0.01819314	0.010213301	0.03158462	0.016786665	0.0002809316	0.011608973	0.0020287037	0.0015875995	0.0021966845	0.0084563345	0.004685223	0.0009884238	0.014578149	0.038713485	0.0323672	0.037141114	0.027549133	0.012989521	0.009181991	0.05003369	0.016317502	0.0030715615	0.017539382	0.002224207	0.021147236	0.03939055	0.0063409805	0.0046670586	0.0015386641	0.08724114	0.00013411045	0.01514107	0.0067887455	0.04578039	0.03977166	0.019595668	0.013988823	0.03029634	0.06551957	0.0046696514
chr2:133196768-133196958@@GPR39_2==wt	0.02971831	0.011803359	0.03464918	0.019443706	0.009976447	0.010898486	0.027008548	0.019501254	0.014531493	0.008220911	0.02993387	0.010257706	0.00013442338	0.0013144016	0.0008879304	0.0001797378	0.00044329464	0.00694336	0.002707094	0.00070790946	0.010918319	0.03509313	0.033490464	0.034902558	0.028380588	0.013892531	0.0040738583	0.051813945	0.0152082145	0.0020553619	0.0072475374	0.0019435436	0.021556497	0.038922682	0.004230991	0.0011172295	0.0011384934	0.06504582	7.416308e-05	0.015154794	0.0054937303	0.047997534	0.029688075	0.0133514255	0.014803246	0.037244856	0.077140465	0.0008620322
chr2:133196788-133196978@@GPR39_2==wt	0.04078579	0.014670357	0.039538383	0.01991117	0.015604109	0.011695579	0.032282144	0.021100342	0.016483516	0.008205548	0.032299668	0.010035828	0.00022242963	0.0037843734	0.0009238869	0.00045910478	0.0007433146	0.010583714	0.005713865	0.0009547174	0.021197557	0.040120617	0.0398809	0.032250673	0.02978824	0.018822983	0.005966559	0.052309424	0.015212387	0.0019332021	0.010231644	0.0029523224	0.020760268	0.044066027	0.005013749	0.0029892772	0.001650691	0.07661268	0.00014638901	0.022162005	0.0058751255	0.045399606	0.04225813	0.013724357	0.020081788	0.02911289	0.07041553	0.0014172196
chr2:133196808-133196998@@GPR39_2==wt	0.04812616	0.015055597	0.0385063	0.020273194	0.020375669	0.01366508	0.03135313	0.032942727	0.019932866	0.010779411	0.03735788	0.010887399	0.0003478229	0.0055329353	0.00128977	0.00076828897	0.0009741187	0.011458933	0.008073673	0.0016395003	0.01994209	0.033736393	0.047140628	0.03749609	0.027051374	0.027446166	0.008097857	0.06308496	0.022195712	0.002401039	0.013766214	0.0049679577	0.022631735	0.038749337	0.00543572	0.0041671842	0.002891019	0.074995026	0.00031106174	0.023915768	0.007079035	0.050947994	0.04025933	0.015213668	0.023671195	0.030954957	0.07342498	0.0025091022
chr2:133196828-133197018@@GPR39_2==wt	0.038622558	0.024939254	0.04665184	0.02649112	0.022806361	0.019340396	0.029370949	0.03782226	0.02829954	0.017332971	0.04391618	0.018170893	0.0010833591	0.014373615	0.004308164	0.0031516552	0.004065424	0.017853424	0.0074552447	0.0039580166	0.018295154	0.034503296	0.0424774	0.046779215	0.03069593	0.033810496	0.012384236	0.058428362	0.02727075	0.004742831	0.026802376	0.0072763413	0.029705673	0.03441313	0.007127553	0.006680906	0.006047815	0.047529086	0.0007940382	0.025318101	0.008229956	0.046104655	0.03258963	0.019728899	0.02553308	0.036591142	0.055795252	0.0035838187
chr2:133196848-133197038@@GPR39_2==wt	0.02708757	0.015542626	0.03684154	0.023830771	0.020175919	0.016860053	0.029043287	0.03938119	0.02650626	0.020660445	0.04329051	0.011062205	0.0007433295	0.008875504	0.004248753	0.0013015568	0.0019787103	0.010953888	0.006281033	0.0047014058	0.016040593	0.038797036	0.035858214	0.04979612	0.034010306	0.033804163	0.010205448	0.07730183	0.028204262	0.0052853376	0.028585583	0.0065816343	0.025625437	0.032307386	0.0069954395	0.0054415464	0.006069243	0.034416497	0.00058439374	0.025443688	0.0075819492	0.05264148	0.03506051	0.019249782	0.021271259	0.038778514	0.05314347	0.0022327006
chr2:133196868-133197058@@GPR39_2==wt	0.045664877	0.041710183	0.042090595	0.029134065	0.032554045	0.030779481	0.017436102	0.08150597	0.035603374	0.026899055	0.04224944	0.0156032	0.004660547	0.011048108	0.0064809173	0.0074092597	0.0045908988	0.054522544	0.0059898794	0.014844269	0.008606598	0.02218835	0.059484065	0.052726388	0.029647619	0.0745122	0.014383987	0.07672289	0.047172636	0.009798333	0.037580594	0.054535717	0.022328824	0.013552934	0.006621182	0.0069343	0.03261654	0.013532013	0.0090881735	0.016577765	0.015984684	0.03243336	0.013907805	0.021278948	0.015908033	0.032762155	0.03805697	0.0021438897
chr2:133196888-133197078@@GPR39_2==wt	0.01947613	0.042332366	0.045541048	0.032923833	0.015654534	0.03208886	0.015011132	0.080509275	0.04946141	0.03993109	0.03546016	0.0192779	0.007993132	0.015823275	0.015311271	0.011591181	0.011096507	0.061868608	0.002903983	0.020693526	0.0069426447	0.02873835	0.045054346	0.06220627	0.039485916	0.08635534	0.020149365	0.08217768	0.060481697	0.015189022	0.046453953	0.048775688	0.020313323	0.0133868605	0.009672731	0.004938245	0.055000156	0.009516582	0.013184026	0.012048081	0.013319105	0.025471568	0.017685965	0.028853297	0.012410924	0.030244544	0.027006209	0.003170997
chr2:133196908-133197098@@GPR39_2==wt	0.014912054	0.05108565	0.035962716	0.044647872	0.019095838	0.04224807	0.020132452	0.0646539	0.044916287	0.058239862	0.029335529	0.017443627	0.008497804	0.009148836	0.023803145	0.010279655	0.008876428	0.03501916	0.0047214925	0.03230658	0.009249911	0.045160636	0.050129548	0.06674379	0.05282268	0.074307814	0.01871629	0.06403595	0.07055807	0.02862215	0.051615477	0.051621005	0.01793766	0.027050003	0.015395001	0.00577192	0.057899654	0.012061477	0.013034463	0.02151218	0.034996524	0.030579448	0.02027142	0.029047608	0.019134536	0.030895054	0.021457016	0.0013752282
chr2:133196928-133197118@@GPR39_2==wt	0.014201775	0.04440339	0.038100094	0.052582532	0.013344765	0.04367882	0.023756132	0.053268492	0.043961316	0.065419	0.02853708	0.020575806	0.00526841	0.014407933	0.02271536	0.007263392	0.008091867	0.02652058	0.0048647076	0.019082889	0.010609925	0.042248636	0.039317474	0.06909852	0.06030543	0.060970485	0.017781466	0.050089672	0.06430447	0.020807147	0.04799491	0.027925774	0.016933203	0.020682722	0.014187023	0.007515669	0.041305527	0.014155671	0.0058993697	0.018103436	0.02376628	0.033181205	0.02874522	0.027638033	0.014749393	0.031496078	0.023614764	0.0018883944
chr2:133196948-133197138@@GPR39_2==wt	0.0084917545	0.040133268	0.039687708	0.05531402	0.014217958	0.042221308	0.010889038	0.05904062	0.05244617	0.0743784	0.021695673	0.014300436	0.004170701	0.007924095	0.028768703	0.007863447	0.009290621	0.03567946	0.0024021417	0.022946417	0.005717039	0.06116189	0.043677777	0.07157953	0.07933019	0.07466848	0.021855384	0.04608749	0.07260163	0.029897183	0.048629805	0.03644587	0.014377639	0.024793431	0.013966113	0.0045094937	0.04344277	0.0047953427	0.007653907	0.01661469	0.027592376	0.02083306	0.017666817	0.029904097	0.015760437	0.027567312	0.01304464	0.0011630505
chr2:133196968-133197158@@GPR39_2==wt	0.011262029	0.054989517	0.044754684	0.06099142	0.016071469	0.0523673	0.02072531	0.0578513	0.049590066	0.068400264	0.030374467	0.01659061	0.0043599904	0.0114444345	0.026775554	0.008314833	0.00925301	0.037109554	0.004256949	0.022323579	0.009252086	0.0508942	0.04815404	0.07384488	0.07307713	0.06359956	0.021793932	0.059730396	0.075704366	0.031123415	0.04999517	0.04426162	0.01952152	0.023313299	0.013870612	0.0065963566	0.043810338	0.009632453	0.009353772	0.01862529	0.04237996	0.030082613	0.020886004	0.029912308	0.014281616	0.034715116	0.020182937	0.0019529164
chr2:133196988-133197178@@GPR39_2==wt	0.0074846298	0.055952683	0.057914555	0.080775216	0.011396959	0.054877743	0.013648704	0.052728117	0.045855746	0.08629292	0.025321513	0.010486066	0.0015730858	0.004028395	0.01942198	0.0044627786	0.005045414	0.042343944	0.0014750063	0.012622118	0.0061977953	0.06376392	0.043745548	0.07774499	0.09270325	0.057787225	0.022295848	0.051128566	0.06298064	0.026205733	0.033421293	0.032644033	0.016243756	0.022009432	0.010525063	0.0026565492	0.035784617	0.0044907182	0.005117178	0.016187087	0.033900738	0.026457608	0.022516891	0.02700153	0.011673719	0.035916343	0.01683928	0.0011922121
chr2:133197008-133197198@@GPR39_2==wt	0.010728404	0.081866354	0.061560586	0.08176966	0.014136761	0.05478199	0.012173608	0.045273364	0.042117715	0.08645716	0.0199565	0.0131203085	0.0020309687	0.012874842	0.020820335	0.011683896	0.007715687	0.04339364	0.0025826544	0.012688994	0.008078054	0.05619754	0.04949139	0.065904066	0.08587867	0.05969104	0.02938068	0.039704517	0.0575224	0.022584394	0.05113691	0.036306694	0.012782708	0.017420575	0.013653129	0.0054015517	0.03899017	0.004558027	0.0059266835	0.017841443	0.03141637	0.017299145	0.022277713	0.025344118	0.0137669	0.025780395	0.013920277	0.0014500171
chr2:133197028-133197218@@GPR39_2==wt	0.010848552	0.031925276	0.046454832	0.06365578	0.02007009	0.031669512	0.029036477	0.02790606	0.024917394	0.065769926	0.022017583	0.005069241	0.0005659163	0.006039396	0.009894475	0.0022664517	0.0019719303	0.015612856	0.00442259	0.008335695	0.021497712	0.093280286	0.04192382	0.056889907	0.07985897	0.039804786	0.014719501	0.043389007	0.032534122	0.013350129	0.03125675	0.015290394	0.012853101	0.04567571	0.011947483	0.005407691	0.014946356	0.012853205	0.0012983233	0.03879364	0.02297093	0.029270515	0.05815856	0.015661702	0.026867405	0.028894082	0.021796197	0.00053325295
chr2:133197048-133197238@@GPR39_2==wt	0.006457761	0.021870136	0.059462845	0.054798782	0.01889491	0.020735681	0.014673665	0.030011252	0.030523703	0.082359895	0.017576963	0.0036231726	0.00030484796	0.0038017482	0.013586491	0.0017995685	0.002629593	0.020760953	0.0019699335	0.0059154034	0.015758112	0.122231945	0.034010068	0.052826643	0.101841256	0.04209429	0.014562577	0.04922372	0.024728313	0.012632012	0.027706996	0.0094769	0.0123797655	0.04797393	0.009801477	0.0032010674	0.013142362	0.0053886026	0.0008685142	0.035664126	0.010505274	0.019929022	0.054454908	0.019119263	0.02297233	0.026623964	0.014390349	0.0006351322
chr2:133197068-133197258@@GPR39_2==wt	0.008307517	0.021906167	0.05062601	0.052508295	0.018153682	0.020595327	0.020904422	0.023026764	0.025995031	0.06991643	0.020372957	0.004277259	0.00044938922	0.0075124055	0.015565395	0.0023070574	0.002770871	0.015219927	0.0044736564	0.007124424	0.02060014	0.13987194	0.0330956	0.056480095	0.10672425	0.034628287	0.012267247	0.049228027	0.023830086	0.0120280385	0.034610614	0.00940305	0.013867229	0.05776401	0.011642784	0.0059479624	0.010864437	0.009841785	0.0008659214	0.03943874	0.012806922	0.02672483	0.07062809	0.01750888	0.028814018	0.030575529	0.018113762	0.0006040931
chr2:133197088-133197278@@GPR39_2==wt	0.01373902	0.021902382	0.054800525	0.04592116	0.02017203	0.017990887	0.023681402	0.026991233	0.028469756	0.053788304	0.023570046	0.0049311817	0.00050733984	0.011995047	0.011205524	0.002550304	0.0030045658	0.018830582	0.005428016	0.006517932	0.023686826	0.10212782	0.036015123	0.055682495	0.08399485	0.038928866	0.014511809	0.04446195	0.024533257	0.010562286	0.026847884	0.00865382	0.015225455	0.04627891	0.011039317	0.007918417	0.008797154	0.013605043	0.0009210706	0.035205916	0.010160595	0.02883996	0.06989679	0.018021882	0.025821328	0.03150326	0.023592636	0.0009859353
chr2:133197108-133197298@@GPR39_2==wt	0.010937244	0.02282828	0.043040976	0.036847323	0.021279529	0.017669678	0.018343002	0.029109523	0.023118824	0.038948044	0.018700734	0.0045517385	0.0007041544	0.005229175	0.008050397	0.0015373081	0.0018303692	0.02577746	0.005443573	0.009182841	0.024716884	0.097589895	0.044081017	0.047945693	0.06766744	0.04537663	0.011631906	0.04619521	0.031207278	0.012062699	0.02313833	0.01846464	0.011034101	0.05423796	0.009183809	0.0054696947	0.009951726	0.015115321	0.0019880384	0.038483366	0.017636508	0.023519278	0.06491454	0.014453024	0.033353254	0.02347608	0.019064143	0.0006405562
chr2:133197128-133197318@@GPR39_2==wt	0.022560418	0.028801441	0.039180294	0.035308048	0.026615873	0.01839161	0.040682748	0.026675344	0.023914754	0.032888114	0.026658386	0.008207232	0.001495108	0.008214727	0.007762581	0.0035822392	0.00286223	0.025259137	0.009953365	0.009705141	0.043265954	0.05894822	0.04185894	0.051460907	0.049397632	0.04688172	0.014569059	0.026875004	0.024390176	0.0081002265	0.0186439	0.014061332	0.013862938	0.038878724	0.012426183	0.012813196	0.008376464	0.02954349	0.0024627	0.043596327	0.012007564	0.032773435	0.08480647	0.012894839	0.03363128	0.023505658	0.029834539	0.00064119697
chr2:133197148-133197338@@GPR39_2==wt	0.074356556	0.028121218	0.027663335	0.022105962	0.050174102	0.015580028	0.039951727	0.019066483	0.011496499	0.0052946955	0.021354496	0.0070896447	0.0010816157	0.011621729	0.00059208274	0.0025584549	0.00064994395	0.03431903	0.052345827	0.0049353987	0.07332945	0.037623033	0.09128481	0.021330535	0.032986134	0.045849472	0.013520509	0.016106322	0.015493035	0.0036447793	0.010539547	0.045673788	0.010575861	0.036926717	0.01625365	0.039788812	0.00449726	0.061301604	0.008321822	0.053787395	0.020723507	0.02318199	0.07096982	0.0083705485	0.050458312	0.009322479	0.042831376	0.00062829256
chr2:133197168-133197358@@GPR39_2==wt	0.055848792	0.011498019	0.015900478	0.016828492	0.046504214	0.009889752	0.047782302	0.011536524	0.0066574067	0.002464369	0.017572284	0.0041026324	0.0009241998	0.001454562	0.00019218028	0.00030468404	0.00011193752	0.021606967	0.033047274	0.008100614	0.07268259	0.04857284	0.08554824	0.017200708	0.02282685	0.040720314	0.004634097	0.0073207617	0.012201294	0.002014339	0.0022438467	0.03062272	0.006351635	0.06821133	0.006700337	0.02158916	0.0017739832	0.057173625	0.0024125427	0.06637277	0.021641538	0.029661894	0.076177776	0.0024907738	0.065690845	0.010505393	0.048744157	4.553795e-05
chr2:133197188-133197378@@GPR39_2==wt	0.084324285	0.011678562	0.012632936	0.017224357	0.056188703	0.012772858	0.058020025	0.013722181	0.006333977	0.0016538054	0.018720582	0.004468739	0.0012024194	0.00171417	0.000100031495	0.00040586293	8.906424e-05	0.027042508	0.049862906	0.010379925	0.07530579	0.033925176	0.10001233	0.016305715	0.019093767	0.05430545	0.004846826	0.0046566874	0.014885336	0.0020105094	0.0020470172	0.0685083	0.0059733093	0.050839588	0.006630823	0.033795312	0.002748564	0.059838176	0.005802974	0.066344425	0.030481935	0.031135917	0.058323205	0.0021923482	0.06597097	0.009961724	0.056465432	2.5942922e-05
chr2:133197208-133197398@@GPR39_2==wt	0.062881276	0.0070456564	0.009532288	0.0136550665	0.053530544	0.0088697225	0.046949387	0.009957865	0.0039069206	0.00084391236	0.01352559	0.002213657	0.0005649179	0.0011319816	3.670156e-05	0.0002143979	4.3794513e-05	0.02268432	0.064091474	0.008370578	0.084108904	0.0497289	0.07858601	0.012473822	0.020099163	0.04130724	0.0043250173	0.0033630282	0.011850372	0.002245903	0.0013839006	0.08783014	0.0050094426	0.07026641	0.0067119896	0.039703384	0.0021542609	0.052104726	0.008626923	0.073624805	0.03442478	0.025445774	0.06453115	0.0022179186	0.07733545	0.006174743	0.047297597	9.0152025e-06
chr2:133197228-133197418@@GPR39_2==wt	0.061051115	0.011190549	0.011950314	0.020781487	0.05093378	0.013054058	0.04593049	0.011776552	0.0049279183	0.0013903677	0.015698463	0.0035550743	0.0010464936	0.0012843162	8.222461e-05	0.00036367774	8.3744526e-05	0.027450755	0.05457063	0.011249974	0.06704253	0.062369958	0.08289057	0.015345573	0.029233128	0.04048395	0.0043989867	0.0051908493	0.015306503	0.0035690367	0.002047956	0.09942265	0.005871102	0.07782751	0.007664129	0.029861927	0.0029156357	0.048226833	0.0095564425	0.06805706	0.050986707	0.02765119	0.056714132	0.0026196837	0.08307357	0.007992268	0.04642178	1.3455749e-05
chr2:133197248-133197438@@GPR39_2==wt	0.06643075	0.011070311	0.011150196	0.02085638	0.052486226	0.01326035	0.06283687	0.013286963	0.004865676	0.0020451993	0.016191304	0.003348112	0.00066560507	0.0024323314	9.916723e-05	0.00039313734	8.428097e-05	0.01524353	0.07400036	0.008689389	0.089012384	0.05165279	0.072083786	0.016754255	0.024672791	0.03666897	0.004781127	0.0061760396	0.0168757	0.0033305585	0.0030957907	0.05865106	0.006168768	0.060237452	0.010822222	0.039675742	0.0034948587	0.06216784	0.0054328293	0.07946637	0.037788317	0.03157702	0.068732336	0.0035999417	0.08350861	0.0074584484	0.049105883	5.7265162e-05
chr2:133197268-133197458@@GPR39_2==wt	0.075997055	0.018235102	0.01170896	0.027304769	0.043206573	0.017475069	0.099201486	0.011346862	0.005664736	0.002389595	0.018385991	0.005479127	0.0013828725	0.004466176	0.00023497641	0.0010018051	0.00018319488	0.015111864	0.084444255	0.010952637	0.10384433	0.046866253	0.06355995	0.018406063	0.026695088	0.03298323	0.0072872043	0.0042123795	0.017996818	0.005107805	0.0036738664	0.054984823	0.007107809	0.046763033	0.016596332	0.050923407	0.0036998093	0.079358235	0.007335022	0.06951909	0.05084768	0.03556055	0.067462966	0.00402005	0.06867471	0.007932931	0.052896738	0.0001090318
chr2:133197288-133197478@@GPR39_2==wt	0.057960346	0.009455845	0.010112032	0.019666567	0.04299049	0.01255469	0.09437145	0.012349993	0.0067781657	0.0035940409	0.019989118	0.0045600086	0.0006635487	0.002547592	0.0003437549	0.00030776858	0.00011110306	0.0066502094	0.05973719	0.0067474246	0.08628352	0.04321316	0.055736303	0.021035254	0.022128329	0.02703476	0.0036750734	0.0116069615	0.016085848	0.0037721992	0.0042737126	0.01665993	0.0074179918	0.060840234	0.012095243	0.028148979	0.0020309985	0.09277104	0.001237601	0.07806775	0.030276254	0.05444862	0.08727838	0.0050248355	0.07483974	0.013257548	0.05586055	0.00015127659
chr2:133197308-133197498@@GPR39_2==wt	0.079004765	0.009566277	0.011917546	0.014316902	0.066970974	0.011662617	0.10206759	0.01879555	0.008938119	0.004266724	0.02618216	0.0039469153	0.0007482469	0.00550735	0.0005117208	0.0006620586	0.00023001432	0.00824739	0.08528623	0.009178132	0.10283533	0.024696946	0.059861213	0.022347867	0.014628872	0.03799817	0.0055678785	0.012484729	0.017432094	0.0043494552	0.0059571266	0.018406719	0.010120213	0.043584257	0.010868892	0.044442162	0.0028850138	0.09562324	0.0016403496	0.0932582	0.02620396	0.052961856	0.07042596	0.007078856	0.0653494	0.014838174	0.06125088	0.0005118549
chr2:133197328-133197518@@GPR39_2==wt	0.06267372	0.025028855	0.01828815	0.017986268	0.082020774	0.016311452	0.13068731	0.024236888	0.016197532	0.008046031	0.029826835	0.008809298	0.002648458	0.03477256	0.0030222237	0.008007571	0.002602294	0.015713945	0.0978796	0.013956308	0.15325844	0.024145305	0.0528111	0.026513547	0.019879743	0.045391575	0.015385821	0.013514861	0.017229706	0.011842594	0.018114924	0.023700252	0.01687193	0.033779234	0.027601719	0.093260154	0.0072126985	0.08876184	0.0076938123	0.101941764	0.026228666	0.04472649	0.06655997	0.017120779	0.046715498	0.014664635	0.050210744	0.0025955886
chr2:133197348-133197538@@GPR39_2==wt	0.01492171	0.024994925	0.031910032	0.019591406	0.05635713	0.014945343	0.059777215	0.042242795	0.03793104	0.043442115	0.03330587	0.010100365	0.004483491	0.036406323	0.030311123	0.01337941	0.017404482	0.019629493	0.017523557	0.028455809	0.04901442	0.041162908	0.033748165	0.04380408	0.028616235	0.059014067	0.018957734	0.040172324	0.022867784	0.026741564	0.04263167	0.010393918	0.025431573	0.046901315	0.020402804	0.035994858	0.014273122	0.024148926	0.0035452098	0.06753881	0.014422238	0.041791767	0.041603133	0.03929296	0.028083012	0.029153869	0.025051087	0.0059255213
chr2:133197368-133197558@@GPR39_2==wt	0.024517477	0.024014488	0.031144619	0.019678086	0.04344736	0.013653249	0.07367858	0.04171501	0.02926208	0.03923525	0.03256616	0.006376326	0.0011250675	0.035446778	0.015989468	0.009428784	0.009368837	0.010950953	0.015680358	0.009458408	0.051084816	0.02641587	0.03364165	0.041565776	0.024743453	0.041747272	0.017563134	0.050130665	0.022604138	0.014603525	0.038862497	0.0060231388	0.020167768	0.02810371	0.015012547	0.021889374	0.011407793	0.049655452	0.0012730658	0.061628893	0.009626642	0.04996285	0.04957013	0.035861805	0.021795347	0.027017713	0.041672394	0.0072045326
chr2:133197388-133197578@@GPR39_2==wt	0.022587419	0.024781495	0.034364194	0.024584278	0.044161797	0.016822875	0.057702005	0.04451531	0.028882772	0.04134828	0.03805314	0.008308828	0.0013862997	0.01799059	0.014334723	0.005499661	0.006068632	0.012913346	0.011286691	0.011365846	0.035940737	0.035851344	0.034766257	0.051981643	0.027921602	0.04327777	0.01277557	0.050362304	0.026554674	0.015975624	0.03297776	0.006802231	0.02709788	0.040295884	0.012739763	0.017873153	0.011268586	0.03643328	0.0013354123	0.05619827	0.01162748	0.059855774	0.04444602	0.032960713	0.024835646	0.04186362	0.045258194	0.0028749108
chr2:133197408-133197598@@GPR39_2==wt	0.036362782	0.023274899	0.032815427	0.01608707	0.045714557	0.014766425	0.074567124	0.051104292	0.02817443	0.029340476	0.049048528	0.0075763166	0.0010562241	0.01661095	0.0076491535	0.0038574934	0.0037816912	0.009826049	0.01162298	0.008241788	0.035027504	0.015771106	0.03534691	0.05188434	0.016998589	0.03737837	0.013307333	0.05110699	0.026496604	0.011646062	0.03170973	0.004821986	0.028854355	0.017986298	0.010295048	0.016199842	0.009743944	0.044814616	0.0008278936	0.041545212	0.009461328	0.063911274	0.031949297	0.033082724	0.01464127	0.041651383	0.061172813	0.008942872
chr2:133197428-133197618@@GPR39_2==wt	0.031758547	0.018743426	0.04518856	0.014123693	0.032913476	0.011947349	0.060617298	0.0520218	0.029035136	0.028102785	0.060264617	0.0060039163	0.0008189082	0.027982876	0.0071899295	0.00615789	0.0056650788	0.011651188	0.007995322	0.0058178008	0.030427024	0.013863251	0.026058704	0.054550692	0.015960038	0.031715468	0.018598646	0.04653275	0.021818906	0.008051649	0.032943025	0.0033179969	0.03502445	0.013875574	0.007549837	0.018937707	0.0085567385	0.029612347	0.0005968511	0.031650454	0.004754156	0.06069289	0.030823842	0.03093405	0.011000648	0.0516133	0.062022194	0.014578298
chr2:133197448-133197638@@GPR39_2==wt	0.07536206	0.013253167	0.023821965	0.010648519	0.04161635	0.012627557	0.034017295	0.049636185	0.025050446	0.012926772	0.062687665	0.012191191	0.0035448521	0.019236267	0.0054505616	0.0047894567	0.0057771057	0.010873541	0.017667726	0.007876098	0.02024664	0.010363907	0.029551417	0.0459805	0.014267281	0.02403596	0.009939432	0.034796596	0.027131096	0.0134714395	0.017325804	0.004730493	0.050426602	0.011837259	0.022929624	0.01812613	0.008521438	0.056613877	0.0025488287	0.027549133	0.008467779	0.06289424	0.020169511	0.05350785	0.020902812	0.068596885	0.08963515	0.0031275898
chr2:133197468-133197658@@GPR39_2==wt	0.072059736	0.016509995	0.032782346	0.012651205	0.028153121	0.014931992	0.036857396	0.047563523	0.03422773	0.016122118	0.06693146	0.021263555	0.0046023875	0.032437354	0.008038789	0.010374293	0.013419092	0.0147501975	0.010944128	0.0059014857	0.017680764	0.010198593	0.024679124	0.052974254	0.017067686	0.021873936	0.01809062	0.033889934	0.023523927	0.013016924	0.019717753	0.0036022812	0.06169568	0.009958729	0.022752792	0.020104706	0.009206459	0.03990443	0.0027757138	0.020418897	0.0064085126	0.06407224	0.022134855	0.071899	0.0140084475	0.06920776	0.09088954	0.0069049746
chr2:133197488-133197678@@GPR39_2==wt	0.111180544	0.021720186	0.02946411	0.014063507	0.023945287	0.016542211	0.03710863	0.040536523	0.024321958	0.011992022	0.06281042	0.028519556	0.005240336	0.03354168	0.0029307604	0.008212253	0.006374389	0.010043368	0.016530827	0.0044430494	0.016634673	0.0077226013	0.031155407	0.04612717	0.012559578	0.02174908	0.010295078	0.029086605	0.023134142	0.004611671	0.015433133	0.004426554	0.04530655	0.006774947	0.014421448	0.022963509	0.00699012	0.060363263	0.0019399673	0.014435142	0.0051528215	0.06156841	0.021211505	0.032384798	0.013900012	0.054743856	0.09235962	0.0021884441
chr2:133197508-133197698@@GPR39_2==wt	0.09547447	0.0197853	0.032448813	0.0146828145	0.023383066	0.017319322	0.035437778	0.04522583	0.026529655	0.018891573	0.06619778	0.018411785	0.001764372	0.017209426	0.0054211468	0.0042274594	0.0040934086	0.006739661	0.010386601	0.0036381632	0.014545858	0.008627802	0.028779924	0.05734627	0.017184198	0.018871054	0.010481045	0.036199257	0.027919516	0.007243246	0.01971154	0.0028146952	0.053221032	0.0073063225	0.016592488	0.012521252	0.007374704	0.061223507	0.0009136051	0.016674519	0.0062746853	0.06571874	0.023662567	0.04686576	0.015710533	0.063468724	0.10027897	0.0018429011
chr2:133197528-133197718@@GPR39_2==wt	0.089741126	0.01704751	0.026812404	0.015710741	0.02415201	0.019852325	0.03164886	0.046276927	0.024459109	0.014422074	0.06538497	0.025681257	0.004625529	0.010359079	0.004714638	0.0030542016	0.0042508394	0.00914076	0.010912299	0.0058263987	0.012247786	0.008295566	0.029904142	0.05138956	0.015894726	0.020325273	0.0078061074	0.02971746	0.030615538	0.009214804	0.013520777	0.0044300854	0.05045712	0.007904857	0.016733184	0.009993568	0.008414865	0.054655626	0.0017338246	0.016972512	0.008267507	0.062204927	0.017807841	0.042810813	0.018138051	0.060815856	0.103207216	0.000857383
chr2:133197548-133197738@@GPR39_2==wt	0.12129101	0.024575979	0.028008685	0.012980446	0.01797171	0.017329797	0.0545948	0.03360325	0.02558136	0.011461675	0.068593174	0.042868868	0.0076129586	0.025513306	0.0050359517	0.006975949	0.008573994	0.008902356	0.012425005	0.0055401027	0.019655973	0.005506173	0.028211683	0.046797693	0.011092454	0.017322898	0.013321802	0.014809549	0.021160528	0.005751759	0.0134310275	0.0025835335	0.051878214	0.005696997	0.016733259	0.020987347	0.0055104196	0.074552104	0.0011591762	0.013032645	0.005864516	0.05693516	0.023039997	0.03448829	0.012001604	0.049476087	0.10722835	0.0030786246
chr2:133197568-133197758@@GPR39_2==wt	0.09781253	0.025069743	0.03192027	0.015368566	0.018140584	0.019224629	0.048572123	0.034714535	0.028623402	0.016990274	0.08214523	0.054197	0.012532577	0.027046248	0.008587152	0.009047076	0.01339227	0.010730237	0.012399808	0.0072387904	0.018590882	0.0070895553	0.02595219	0.05255644	0.013929889	0.016632259	0.014601409	0.014744654	0.022430614	0.007386446	0.013345718	0.0028414875	0.067012385	0.006782472	0.021155164	0.021745503	0.006360486	0.07024452	0.0015779883	0.013400599	0.0059601814	0.07189779	0.026142836	0.04044962	0.014011443	0.07649596	0.1174244	0.0020608157
chr2:133197588-133197778@@GPR39_2==wt	0.053028047	0.017802104	0.038666964	0.009636864	0.017929584	0.011495233	0.024545878	0.05282946	0.035120428	0.012824684	0.06452772	0.025118575	0.0072025955	0.111531794	0.005700037	0.042498723	0.024152085	0.018537506	0.018145844	0.005039707	0.020133048	0.006253928	0.021265209	0.0440948	0.009838864	0.02636987	0.028707728	0.025273666	0.023220569	0.008900687	0.028515771	0.0041597188	0.043118864	0.00725545	0.008884147	0.05420503	0.007943317	0.020870924	0.0024499148	0.0115264505	0.0049934387	0.03575711	0.011769041	0.036886007	0.0064039677	0.04180944	0.05068724	0.20678198
chr2:133197608-133197798@@GPR39_2==wt	0.046526387	0.03784594	0.034241572	0.021330029	0.024649784	0.03443934	0.019352823	0.08987698	0.04812567	0.04873301	0.05455266	0.050166756	0.03137736	0.01650384	0.018108219	0.013043657	0.017001688	0.02484116	0.010373861	0.030414432	0.0060884953	0.009400949	0.04031308	0.05621262	0.020214736	0.04995255	0.019281447	0.031811938	0.0578579	0.031544775	0.035533905	0.017156392	0.034132868	0.009312779	0.023623422	0.011768401	0.035127252	0.028067455	0.0106526315	0.014043868	0.023528665	0.039909884	0.006553456	0.05915506	0.014688417	0.048406363	0.04499349	0.0016833246
chr2:133197628-133197818@@GPR39_2==wt	0.019269362	0.043387517	0.0401413	0.03564608	0.015742943	0.04239519	0.020102426	0.08347055	0.052038476	0.05649315	0.05220303	0.029389948	0.010037228	0.016738325	0.01769282	0.01273106	0.012781903	0.021421239	0.0045430064	0.022410631	0.0049929023	0.015348986	0.043415934	0.06144923	0.028921813	0.06700754	0.020071432	0.041986182	0.057012245	0.014614269	0.049499795	0.023505613	0.02578111	0.008389294	0.008303553	0.0077318996	0.039169356	0.011457875	0.0048079193	0.011363015	0.017716184	0.03785774	0.0060053766	0.028253317	0.007288918	0.04255782	0.029327318	0.0024973452
chr2:133197648-133197838@@GPR39_2==wt	0.013366312	0.027400449	0.03368154	0.03286895	0.019886985	0.034853265	0.01446642	0.08456968	0.063979626	0.0624253	0.03673558	0.02032499	0.007219404	0.016086936	0.032581717	0.009008914	0.013779193	0.021701038	0.0042686164	0.02583167	0.005172625	0.029396668	0.043428943	0.05534491	0.038461953	0.08036953	0.01503557	0.116625875	0.05921045	0.01958701	0.10139467	0.028274745	0.018834889	0.018174842	0.010073543	0.005785316	0.044260696	0.010583535	0.006290719	0.015489772	0.017289877	0.03569016	0.007835865	0.032653272	0.012238234	0.03345354	0.022510484	0.002972588
chr2:133197668-133197858@@GPR39_2==wt	0.010130987	0.03490822	0.03547792	0.040442064	0.017904371	0.040118292	0.008199647	0.07585314	0.06777282	0.06753439	0.03188005	0.02764079	0.012782335	0.006159708	0.039812207	0.010306403	0.01854308	0.0352024	0.0019339919	0.03765866	0.0032933354	0.034226343	0.039785042	0.061248526	0.04806803	0.09347656	0.016883016	0.042507455	0.06275852	0.025745437	0.051444188	0.03482303	0.0197936	0.018647939	0.012265325	0.0035849959	0.0466927	0.004108429	0.010708481	0.013800874	0.0205134	0.025165394	0.0071128607	0.032367826	0.015742764	0.033570424	0.0139427185	0.00061519444
chr2:133197688-133197878@@GPR39_2==wt	0.010243952	0.02940531	0.03737627	0.036414802	0.016033575	0.034276336	0.008349448	0.06864181	0.06504835	0.058527946	0.032749966	0.030853048	0.009489819	0.013017967	0.03163396	0.011573374	0.020183533	0.029791772	0.0018835962	0.027720973	0.0034582168	0.038126588	0.03616202	0.056978375	0.04585333	0.07992278	0.015930653	0.05542372	0.057775915	0.019734234	0.05982472	0.028006032	0.019727558	0.020826966	0.0095478445	0.003956601	0.036757216	0.0048608184	0.006742999	0.013713032	0.017409772	0.026580378	0.008010492	0.03160371	0.015536308	0.033973962	0.015761837	0.0015941262
chr2:133197708-133197898@@GPR39_2==wt	0.011137739	0.04315576	0.039460555	0.040116236	0.0154296905	0.03903669	0.0103363395	0.068683594	0.06056632	0.06759888	0.030044243	0.028811812	0.009457618	0.019155532	0.038219154	0.015893921	0.02291648	0.031485572	0.0026349872	0.028700203	0.0038112998	0.03902155	0.03881614	0.06014152	0.048048764	0.07544859	0.016088516	0.062044725	0.06789014	0.026969835	0.07871714	0.034762174	0.018153474	0.02135323	0.010953829	0.0055001527	0.04870914	0.006974831	0.0072609335	0.013188332	0.021824196	0.02654475	0.00787887	0.033549413	0.015474647	0.03092876	0.015628412	0.0018143505
chr2:133197728-133197918@@GPR39_2==wt	0.026330993	0.031189129	0.022143275	0.025400504	0.02874951	0.024428532	0.011133924	0.07348426	0.054751575	0.035336822	0.02173999	0.029385671	0.016106158	0.01850307	0.026369214	0.015340075	0.01645711	0.0541977	0.005765915	0.033185318	0.0064852834	0.035710916	0.054228485	0.04729618	0.048541903	0.11235537	0.01535207	0.047496155	0.06108859	0.02422665	0.055087164	0.05886422	0.01585117	0.021515772	0.020753935	0.008802399	0.038207963	0.010556534	0.030248255	0.018235892	0.023982286	0.020814613	0.012904584	0.03431423	0.028748333	0.020190552	0.015455961	0.001322642
chr2:133197748-133197938@@GPR39_2==wt	0.028127193	0.04950139	0.029705897	0.032806903	0.021034822	0.033644065	0.006249249	0.0837163	0.06672816	0.037623286	0.022366077	0.037623882	0.021400183	0.025635615	0.03277257	0.035693347	0.03210114	0.06822744	0.0044334084	0.039670274	0.004166141	0.035015777	0.060339928	0.059598103	0.064043745	0.107262775	0.027523503	0.031414032	0.08384557	0.032366186	0.059331447	0.08277026	0.019743606	0.016006097	0.030527353	0.010210723	0.06468555	0.0062700063	0.043232203	0.012574196	0.036531508	0.015071511	0.0110397935	0.046809807	0.023269728	0.020894587	0.0140039325	0.0009599477
chr2:133197768-133197958@@GPR39_2==wt	0.03308676	0.02229698	0.01928319	0.024786636	0.028772086	0.02589199	0.0153859705	0.08129844	0.047268704	0.037315667	0.029569685	0.023056358	0.007815376	0.019441158	0.02104406	0.005429551	0.009310275	0.027071834	0.007035613	0.028278396	0.008859709	0.037377864	0.05698283	0.054723516	0.04733786	0.085967466	0.010851607	0.0784785	0.07704696	0.020073086	0.05118999	0.045359537	0.018693283	0.023593396	0.018471673	0.008485153	0.03025429	0.019369885	0.00944601	0.023246199	0.0335757	0.0364213	0.02165477	0.03612864	0.030281559	0.029475927	0.029504463	0.0012827367
chr2:133197788-133197978@@GPR39_2==wt	0.084383205	0.029295132	0.016205952	0.01749286	0.044156536	0.024599	0.020167783	0.07901429	0.039856642	0.025812134	0.03413713	0.037434503	0.021838367	0.02557829	0.015779123	0.008204088	0.009271964	0.027871206	0.014122888	0.039416164	0.013368428	0.021315753	0.06835462	0.04490851	0.029094338	0.08920924	0.011928767	0.045577064	0.06436084	0.015135139	0.03971061	0.052229032	0.021182165	0.017090634	0.024927706	0.0162455	0.029919058	0.03185986	0.017053947	0.026676267	0.032148525	0.037758306	0.02645342	0.031800777	0.035648033	0.026650041	0.037737086	0.0010915995
chr2:133197808-133197998@@GPR39_2==wt	0.050085574	0.015982553	0.0153515935	0.0151628405	0.032314464	0.01655519	0.021047473	0.06519389	0.04389155	0.022533476	0.03148794	0.02484198	0.009114355	0.028050229	0.017944545	0.0060348213	0.009760916	0.01745449	0.012020558	0.023894042	0.01321508	0.028633714	0.052425727	0.045280218	0.035538986	0.067591	0.010569647	0.075053394	0.055941314	0.017451525	0.047956094	0.025844619	0.02063334	0.023889765	0.022135988	0.013609439	0.015432954	0.032681137	0.008048266	0.026593775	0.02609089	0.042700216	0.026231945	0.036884665	0.028480008	0.027888998	0.039380044	0.003753662
chr2:133197828-133198018@@GPR39_2==wt	0.051388934	0.023745805	0.024137229	0.018486276	0.03423384	0.019991174	0.026951745	0.06910503	0.043477863	0.027359545	0.04377921	0.0207998	0.0061843395	0.024075568	0.016921476	0.0058675557	0.008603454	0.01853636	0.011694178	0.020591065	0.015787512	0.027713478	0.057557136	0.050327554	0.032524407	0.07242663	0.014189139	0.07143693	0.04851994	0.012269825	0.04739441	0.027200952	0.024114966	0.023342162	0.01661545	0.014542967	0.019609421	0.030060545	0.0054529756	0.02922085	0.021067798	0.04729414	0.031641036	0.030132115	0.024053738	0.033800244	0.045325816	0.0038636178
chr2:133197848-133198038@@GPR39_2==wt	0.031422928	0.030716509	0.03134209	0.021038786	0.023119718	0.025326803	0.026726633	0.07236722	0.042850494	0.031321615	0.054179907	0.01915279	0.005347848	0.023093626	0.018261105	0.0053417385	0.008705929	0.01431863	0.008474603	0.021969259	0.012032941	0.025695294	0.05324751	0.052964643	0.028864577	0.057282746	0.015058085	0.07336639	0.052405953	0.01227206	0.049417555	0.0226022	0.028563768	0.021462366	0.011860967	0.011727124	0.02074024	0.029223353	0.0029913187	0.021038517	0.023185939	0.05034767	0.023787737	0.024702728	0.014426619	0.04422979	0.046557575	0.0044253767
chr2:133197868-133198058@@GPR39_2==wt	0.035858944	0.027376816	0.036217466	0.020627707	0.017524764	0.022814706	0.026615024	0.068393245	0.04976949	0.031950355	0.061332285	0.022488505	0.004712194	0.027619913	0.015673727	0.0084287375	0.010362759	0.013931751	0.0060960203	0.013287768	0.012328088	0.019589528	0.04323995	0.057619095	0.02852787	0.055920467	0.022261575	0.05300218	0.038007826	0.008666709	0.04806204	0.016448602	0.029353425	0.01390259	0.010398701	0.012711242	0.019330844	0.018787354	0.002981469	0.016046688	0.013218328	0.0453576	0.031065091	0.027711168	0.00948225	0.04565157	0.043084025	0.007064149
chr2:133197888-133198078@@GPR39_2==wt	0.029245332	0.019619882	0.033311203	0.022873849	0.018554047	0.026598066	0.026538968	0.07098803	0.047897413	0.040768504	0.06372012	0.017484888	0.0032726973	0.006306663	0.015069559	0.001990229	0.004177004	0.009002849	0.0034984946	0.014074057	0.008310229	0.025690243	0.04441613	0.061889708	0.034224227	0.048666507	0.015099257	0.08111367	0.045175582	0.010941923	0.03806442	0.012927443	0.036293536	0.017798677	0.009775698	0.004306525	0.017097443	0.019376814	0.0019814968	0.018995807	0.019358993	0.062512934	0.022353739	0.03010127	0.0109541565	0.063492954	0.05584976	0.0024251342
chr2:133197908-133198098@@GPR39_2==wt	0.019774392	0.020962432	0.045398653	0.02889508	0.022171363	0.022965997	0.04239644	0.049234837	0.04139407	0.052263036	0.066395074	0.010857686	0.0012385249	0.01519236	0.0165831	0.004009694	0.0072909445	0.008139804	0.00548476	0.009336457	0.013342217	0.024258763	0.037666157	0.05736907	0.032594785	0.04299423	0.016207948	0.06946376	0.025917739	0.007949978	0.051974103	0.008203924	0.030075207	0.017489076	0.0062809587	0.008106887	0.011191815	0.018118888	0.0008738935	0.025713608	0.011340231	0.06804556	0.021695778	0.02444753	0.010428131	0.05707574	0.049384013	0.0052322745
chr2:133197928-133198118@@GPR39_2==wt	0.026266307	0.01615414	0.040557623	0.022673786	0.03230773	0.017633349	0.050876826	0.051012725	0.039177895	0.046097398	0.05606152	0.00619027	0.0009057522	0.0074766874	0.012976885	0.0018383861	0.00336802	0.008191168	0.008640319	0.009777218	0.020100817	0.02801539	0.04397382	0.05626163	0.032780305	0.04324165	0.015261054	0.09406173	0.0264173	0.009463698	0.045386493	0.00869602	0.030826136	0.02263327	0.008098602	0.009787515	0.009778082	0.02392061	0.0011007935	0.036835	0.014528334	0.0705377	0.02570568	0.026208907	0.014732271	0.05433616	0.052718267	0.0032689124
chr2:133197948-133198138@@GPR39_2==wt	0.017361596	0.015520796	0.033547997	0.029514834	0.028658256	0.018232197	0.06764664	0.041081533	0.033558562	0.05486898	0.04713145	0.004983261	0.0005506426	0.010610893	0.010003075	0.002611488	0.0023933053	0.0066661686	0.0070761293	0.0073439926	0.028608292	0.03569208	0.037226543	0.060495794	0.041166693	0.04513465	0.017284214	0.056795374	0.023312703	0.00831607	0.034596756	0.006381437	0.02250591	0.027145788	0.009409457	0.010771811	0.009284437	0.01920338	0.00074993074	0.046751484	0.010098457	0.0756204	0.053090423	0.021615684	0.015714347	0.0438803	0.047366396	0.0025262088
chr2:133197968-133198158@@GPR39_2==wt	0.030620962	0.025917068	0.032714233	0.030719474	0.026811033	0.01988092	0.07438591	0.03208962	0.027055144	0.045238227	0.03649646	0.005647436	0.0006996542	0.03690633	0.009351864	0.007828489	0.0033534318	0.008210018	0.018734857	0.006517306	0.0481447	0.03381832	0.04248184	0.05351129	0.041299045	0.041664287	0.022234783	0.045948282	0.021568999	0.007167995	0.050877362	0.009325609	0.015491769	0.023324147	0.013091192	0.027449444	0.011444628	0.029604942	0.0012480617	0.04386255	0.011643618	0.051929742	0.077121094	0.017800346	0.019039541	0.025007203	0.043438956	0.005118519
chr2:133197988-133198178@@GPR39_2==wt	0.015290633	0.017130181	0.036699682	0.0348033	0.029321313	0.020101532	0.058319896	0.041659012	0.0334457	0.06586194	0.037638277	0.0036118478	0.00042891502	0.012794912	0.012889966	0.0031348914	0.0028719157	0.007875174	0.008452326	0.0073644817	0.0292283	0.056094408	0.041468248	0.058371127	0.05678588	0.04677996	0.017763153	0.084302336	0.027994975	0.010243639	0.04949765	0.009731784	0.018134028	0.037032932	0.009653583	0.008764252	0.01297307	0.021759689	0.00088079274	0.0518962	0.013898224	0.06568168	0.05693175	0.021125257	0.020136967	0.03647065	0.042117357	0.0018904209
chr2:133380117-133380307@@GPR39_3==wt	0.06570378	0.008056864	0.029271945	0.012778878	0.019988284	0.008482024	0.04691215	0.027210876	0.012849525	0.0051226914	0.032687932	0.0040614754	9.675324e-05	0.0037232935	0.00033845007	0.00034432113	0.00021879375	0.0058130473	0.005582571	0.000765875	0.020855859	0.01529713	0.051259875	0.028662845	0.016346842	0.023090258	0.006091371	0.035697505	0.015249923	0.000995025	0.008033067	0.002445504	0.0147805065	0.016594157	0.0034020394	0.0039755404	0.0015769899	0.061756805	0.00011526048	0.02144587	0.0037308633	0.058099136	0.041260168	0.007848516	0.013406515	0.026988551	0.105091006	0.002126336
chr2:133380137-133380327@@GPR39_3==wt	0.02913554	0.013509527	0.050968215	0.0244907	0.011183396	0.01436767	0.04014434	0.036713094	0.030307889	0.016392976	0.047028214	0.0125541985	0.0002952516	0.0059910864	0.0026587397	0.00088234246	0.0014212877	0.009061426	0.0026742816	0.001308322	0.013013214	0.031504408	0.033633143	0.050351962	0.03568867	0.024880439	0.010909513	0.08570041	0.022212312	0.003319189	0.017844975	0.0024192482	0.029110447	0.02058743	0.0063411742	0.0029400438	0.0029814094	0.03837563	0.00019714236	0.014745042	0.0038537532	0.061960638	0.037874088	0.02178754	0.0087727755	0.045625314	0.075662166	0.0057088733
chr2:133380157-133380347@@GPR39_3==wt	0.02881141	0.026309147	0.0691735	0.029613808	0.008499861	0.018555403	0.038413063	0.031018853	0.04101245	0.026947781	0.057730183	0.027972475	0.0015675128	0.04599461	0.01009053	0.01109229	0.015834704	0.014146388	0.003660351	0.0024389923	0.013534188	0.024822876	0.019678816	0.062642515	0.029405355	0.016128033	0.020008832	0.049295098	0.021231249	0.005940914	0.031900153	0.0019431412	0.04339096	0.014189199	0.009105384	0.011365697	0.005115509	0.027182296	0.00045204163	0.010705829	0.003041938	0.055875286	0.035868153	0.037671506	0.0068850517	0.058235437	0.061821952	0.01040335
chr2:133380177-133380367@@GPR39_3==wt	0.018157318	0.023528263	0.053229496	0.034559697	0.009202167	0.020435229	0.043337137	0.030084848	0.03671424	0.04860927	0.044756636	0.017953172	0.0008573234	0.010751784	0.015298873	0.0023256391	0.006569788	0.0074457675	0.0028039068	0.0027901381	0.014267117	0.045550823	0.019881546	0.069993004	0.04895489	0.016669795	0.01151371	0.080546364	0.02495727	0.009453043	0.032914817	0.0019719154	0.03751664	0.025005504	0.013539687	0.004221171	0.0059880167	0.036479652	0.000302732	0.017847314	0.0045502037	0.06946315	0.051009133	0.038145334	0.010587364	0.056651115	0.056975275	0.0023168176
chr2:133380197-133380387@@GPR39_3==wt	0.032169968	0.033679813	0.061851412	0.030359432	0.007523477	0.01972343	0.05201046	0.022879392	0.038745806	0.032693774	0.05552624	0.033944592	0.0020935833	0.09105992	0.014016286	0.021983877	0.024307907	0.014305562	0.005435154	0.0027596503	0.021102399	0.027333364	0.016486049	0.06381509	0.032620504	0.0121329725	0.024752453	0.029116735	0.018115073	0.007259518	0.030117959	0.0017960072	0.04162988	0.016020164	0.015678182	0.02060841	0.0054323375	0.034129232	0.0005919486	0.013660088	0.003746137	0.05419521	0.05735606	0.042831525	0.009020403	0.052417234	0.055759236	0.012825042
chr2:133380217-133380407@@GPR39_3==wt	0.022049367	0.027129918	0.059652448	0.0336605	0.00929299	0.019097894	0.03997627	0.02828136	0.039364204	0.04776202	0.04428394	0.02109386	0.0008830428	0.01727572	0.016911805	0.0039203465	0.009049043	0.010132417	0.002816692	0.0026869774	0.016270757	0.047510564	0.01866217	0.06915459	0.05195424	0.015912369	0.016352326	0.065974295	0.02314192	0.011914015	0.03089732	0.001934439	0.04186499	0.02482608	0.017451748	0.006125748	0.005575195	0.031576514	0.0003669411	0.016118437	0.0043341815	0.05630672	0.05823487	0.049495623	0.010566637	0.051982984	0.051638156	0.004511699
chr2:133380237-133380427@@GPR39_3==wt	0.0315914	0.030952707	0.047179297	0.03296329	0.009901956	0.02078192	0.045095608	0.02506648	0.026207909	0.031064212	0.041204974	0.020959184	0.00063858926	0.007545471	0.007722184	0.0020167232	0.0037914217	0.007641375	0.003379643	0.0019612014	0.018314198	0.04001634	0.023198083	0.067933396	0.044811755	0.013675973	0.012565449	0.041857794	0.025945768	0.009718433	0.015686065	0.0020088553	0.038127735	0.024716347	0.01865004	0.0048302263	0.0043533444	0.057052106	0.0002887249	0.017178357	0.006067306	0.06606008	0.0721402	0.03728673	0.013822138	0.05038196	0.06898697	0.0019962937
chr2:133380257-133380447@@GPR39_3==wt	0.03284003	0.03858827	0.056067437	0.031467408	0.0101355165	0.020839512	0.048014164	0.028903916	0.026231512	0.030848444	0.047207057	0.020849079	0.0006444007	0.011436522	0.007574111	0.0030149966	0.0045959204	0.008710593	0.0036853552	0.0020516217	0.019288257	0.031055272	0.024598703	0.06698853	0.036562413	0.014113337	0.015177712	0.0418306	0.026189536	0.0067771375	0.02004455	0.0022447556	0.041007847	0.020933956	0.012807101	0.005350828	0.004917264	0.057079837	0.0002604127	0.016191393	0.00589931	0.06382428	0.05481118	0.030974552	0.010825336	0.050434113	0.0703274	0.0034812242
chr2:133380277-133380467@@GPR39_3==wt	0.0256107	0.026789501	0.061371237	0.030102074	0.0074449033	0.0186546	0.039924115	0.03073135	0.0280924	0.040051624	0.054914877	0.01371935	0.00031471252	0.00940533	0.0075360537	0.0020933896	0.003427446	0.0071520805	0.0018981546	0.0014986098	0.0124825835	0.03024903	0.021305263	0.076721326	0.04358372	0.015207782	0.016222388	0.049035624	0.024207547	0.0058294833	0.019865587	0.001578778	0.041906714	0.015822545	0.009795219	0.0038441718	0.004599914	0.032920614	0.00016327202	0.012421966	0.0044074804	0.06809078	0.050807595	0.03322181	0.0075175464	0.06080848	0.07181312	0.0035340637
chr2:133380297-133380487@@GPR39_3==wt	0.0427683	0.04997924	0.056770727	0.024953902	0.010058492	0.019903898	0.041435897	0.036355764	0.01885815	0.04240462	0.042349726	0.009105384	0.00025068223	0.011035055	0.008361474	0.0036602467	0.004219517	0.006089717	0.0037770271	0.0014795661	0.013280958	0.015154883	0.022069857	0.06572954	0.02611731	0.009549394	0.014915332	0.04103209	0.029873535	0.008447155	0.021614447	0.0017951131	0.04378605	0.009877101	0.01167047	0.005158931	0.007650852	0.07074079	0.00016845763	0.010866836	0.0064563304	0.06667204	0.034348473	0.048861235	0.0072235614	0.050495446	0.08722249	0.0042829663
chr2:133380317-133380507@@GPR39_3==wt	0.04994291	0.044701755	0.055536017	0.019850537	0.009289488	0.018167794	0.034707516	0.04367657	0.020503715	0.032277524	0.046992287	0.008628771	0.00025069714	0.017469674	0.005800247	0.0045144707	0.0041956007	0.0074968934	0.0035309196	0.0014282912	0.009210005	0.01172249	0.02343963	0.061425537	0.020082965	0.0101213455	0.01711364	0.05232066	0.031377167	0.0069551915	0.029656053	0.0021003783	0.044355825	0.008512959	0.008305296	0.005589351	0.0070912093	0.065976664	0.0001937896	0.008059263	0.006556064	0.06297007	0.02391772	0.048517033	0.00577341	0.05072221	0.09205437	0.013250589
chr2:133380337-133380527@@GPR39_3==wt	0.04724717	0.03549835	0.04986784	0.021712676	0.010755613	0.017006189	0.036412373	0.04684837	0.02032201	0.024485663	0.048073605	0.005358845	0.00013305247	0.005884722	0.0031616688	0.0017504543	0.0016867667	0.0063083023	0.0032000244	0.0011911839	0.010027915	0.013779432	0.026684135	0.061066598	0.022308901	0.014211535	0.013838798	0.06200403	0.029517785	0.005185783	0.023263663	0.0024715364	0.037586957	0.008676544	0.005694866	0.0030322373	0.006818339	0.054005906	0.00017260015	0.009834945	0.0062423944	0.061177284	0.021235317	0.028650641	0.0057639927	0.047382474	0.084331974	0.005361095
chr2:133380357-133380547@@GPR39_3==wt	0.061996043	0.027137041	0.049189046	0.022400007	0.0130281	0.017471686	0.042620882	0.035936877	0.01980427	0.016724735	0.048141688	0.0082734525	0.0002887249	0.012769893	0.0024523437	0.002541542	0.002316445	0.008648142	0.0047323704	0.0013229996	0.013648331	0.012552112	0.03076291	0.04971218	0.022193149	0.017036423	0.014968947	0.036465034	0.022533268	0.003535524	0.017673925	0.0025990605	0.03524007	0.008570522	0.005714476	0.0067565143	0.004255727	0.045729533	0.00025840104	0.011667088	0.0055343956	0.059851646	0.029339224	0.026224464	0.0065303594	0.04127887	0.08850239	0.0055022985
chr2:133380377-133380567@@GPR39_3==wt	0.030712321	0.036251083	0.056235656	0.024805441	0.009029865	0.020239174	0.024487361	0.05029267	0.025152117	0.031350046	0.049285322	0.008139536	0.00024840236	0.005659595	0.006391555	0.0016254038	0.0029494464	0.007375732	0.0025817305	0.0020515323	0.006076038	0.019136667	0.026848927	0.05905746	0.024849162	0.013925955	0.012553036	0.08979085	0.03892912	0.0069793314	0.035044745	0.003566146	0.042224377	0.011298329	0.005687669	0.0021651387	0.008214802	0.04713641	0.00020447373	0.007306859	0.009319276	0.059648797	0.013076618	0.03122951	0.0052042603	0.055546924	0.071028724	0.004139468
chr2:133380397-133380587@@GPR39_3==wt	0.037489414	0.04239066	0.053080365	0.023571923	0.010300487	0.02161929	0.03222446	0.047773957	0.0271281	0.032659292	0.051260903	0.011406958	0.0005122423	0.011089891	0.007678166	0.0034823567	0.0041328073	0.007884547	0.003946647	0.00259611	0.008403823	0.014740363	0.026954114	0.05619298	0.02254039	0.01679723	0.015562028	0.07614131	0.035043076	0.006764546	0.040950477	0.0040291697	0.040487483	0.009033039	0.0075279027	0.0045482367	0.009659305	0.046354875	0.00034444034	0.008455813	0.008010954	0.054731816	0.0150322765	0.03289689	0.0055642873	0.047346592	0.0661758	0.0042887926
chr2:133380417-133380607@@GPR39_3==wt	0.03998153	0.035194874	0.04102674	0.014229804	0.013285711	0.015508398	0.032223776	0.043023407	0.022245303	0.016318277	0.047467336	0.008124992	0.00068095326	0.034310713	0.0048611015	0.008480564	0.0046910197	0.0086606	0.0072067827	0.0030775815	0.01141198	0.0093683	0.02767992	0.043704197	0.012894481	0.017292917	0.01566191	0.042347014	0.031814903	0.007962644	0.040485635	0.0047861785	0.03405571	0.010346308	0.005686417	0.0142415315	0.007850587	0.046061546	0.0005234778	0.01041764	0.010776624	0.044377506	0.01134792	0.024183005	0.005631566	0.042525843	0.06021893	0.0963372
chr2:133380437-133380627@@GPR39_3==wt	0.026896968	0.03174454	0.039087042	0.022219718	0.011008441	0.020352542	0.041039035	0.047079965	0.024844423	0.03420292	0.056440532	0.008987218	0.0005083084	0.0063796192	0.008838072	0.0018873066	0.0028340518	0.004795298	0.004023567	0.003342256	0.009194031	0.014879003	0.025216311	0.055636212	0.020357653	0.01639469	0.009980172	0.076138765	0.035379767	0.006688297	0.037570685	0.0034088641	0.036788598	0.010883793	0.0059085935	0.003431514	0.009297043	0.0524396	0.00024721026	0.0114810765	0.008182958	0.06871213	0.013245285	0.020150095	0.0059567094	0.057582766	0.07000564	0.00266546
chr2:133380457-133380647@@GPR39_3==wt	0.042698637	0.05623494	0.055946052	0.019251555	0.009991795	0.019933939	0.047068596	0.03054154	0.026444763	0.023789272	0.06902146	0.027255327	0.0027342588	0.045581877	0.011406392	0.015691787	0.012641549	0.008585453	0.006925389	0.005024284	0.015079439	0.006863132	0.017832503	0.05286202	0.011914715	0.01161547	0.022677213	0.016309708	0.022717834	0.0071567595	0.022714972	0.002440706	0.041457787	0.0062847137	0.008890361	0.01861994	0.00834392	0.04595396	0.00046432018	0.008514777	0.006012365	0.044331536	0.024870843	0.024784207	0.00531134	0.048534095	0.0607844	0.007653028
chr2:133380477-133380667@@GPR39_3==wt	0.055943817	0.045325294	0.04061891	0.016269147	0.016915873	0.016653493	0.072760075	0.02961421	0.026454806	0.015294865	0.056106403	0.01962109	0.0030351132	0.07771422	0.009423852	0.02205415	0.012742445	0.009488717	0.023522258	0.0061901063	0.03340064	0.008762389	0.025681138	0.04178728	0.0124243945	0.01578316	0.019117817	0.02541469	0.019108757	0.005310297	0.035490617	0.0044856966	0.03271328	0.010674119	0.010842979	0.035124972	0.0074825585	0.07659975	0.00079861283	0.017317757	0.0077892393	0.043152705	0.028947651	0.018134668	0.010862559	0.033384636	0.05620165	0.014274567
chr2:133380497-133380687@@GPR39_3==wt	0.074380815	0.0439222	0.025642514	0.025965035	0.025149643	0.03449191	0.059654206	0.040901452	0.019336537	0.013763323	0.048758507	0.021642834	0.005277768	0.009497017	0.0035967529	0.004221648	0.0025226027	0.010369986	0.01663962	0.010229364	0.01880467	0.010390505	0.043130204	0.043312475	0.014737517	0.029907078	0.008314043	0.028120354	0.033905253	0.007455021	0.020852506	0.01307404	0.029003814	0.010357574	0.008360997	0.011246607	0.015075728	0.07553014	0.001786828	0.020509422	0.017036647	0.053210914	0.017242312	0.015487298	0.016118512	0.036459	0.07171543	0.0010990202
chr2:133380517-133380707@@GPR39_3==wt	0.054708183	0.052047044	0.024389371	0.039767653	0.028533757	0.04442799	0.067476556	0.035830453	0.022411957	0.01971531	0.041368037	0.028673172	0.009536952	0.014436603	0.008462131	0.006600946	0.0045680255	0.01367937	0.02485767	0.021065861	0.020829514	0.01733689	0.047473267	0.044223666	0.023445591	0.03673558	0.008552849	0.029343858	0.038282856	0.013647109	0.026848122	0.020950034	0.025812343	0.018776685	0.014144555	0.016583264	0.015684381	0.070602	0.0032122135	0.027424276	0.029642045	0.051663905	0.018428847	0.017932102	0.024323568	0.03273943	0.055541605	0.0010026693
chr2:133380537-133380727@@GPR39_3==wt	0.049863115	0.027023941	0.022977874	0.03353706	0.030166224	0.03319499	0.06957707	0.040018663	0.028546035	0.023948118	0.045217812	0.022074163	0.005475864	0.008235291	0.009008944	0.00237225	0.0028592646	0.01057297	0.018107086	0.01788202	0.021475747	0.027777553	0.048607036	0.0532479	0.03272529	0.034995615	0.00849168	0.048170358	0.043076396	0.015065208	0.026093379	0.013321102	0.03047575	0.027210474	0.019222721	0.010328129	0.011008814	0.083262935	0.0021820068	0.035634488	0.029390663	0.07348986	0.030738205	0.02323772	0.031698197	0.048278406	0.07444413	0.0009872913
chr2:133380557-133380747@@GPR39_3==wt	0.08003937	0.038988084	0.0271945	0.04414843	0.050543547	0.04203415	0.12038246	0.025497764	0.022903576	0.018314332	0.041484043	0.0274622	0.0082053095	0.013679862	0.0067131817	0.004325196	0.0036328286	0.01676248	0.047089472	0.02014494	0.06419413	0.025838062	0.059974566	0.04049802	0.030870825	0.040892333	0.009795129	0.02054432	0.026792973	0.009435028	0.016548932	0.01937142	0.024239868	0.028816089	0.023229867	0.034288555	0.009544343	0.09788817	0.0034163147	0.060208425	0.026663467	0.061925128	0.05156137	0.015546218	0.04901901	0.030449122	0.0666437	0.00071914494
chr2:133380577-133380767@@GPR39_3==wt	0.07170923	0.023544952	0.02208221	0.031092674	0.046008736	0.027302727	0.08899191	0.024475113	0.02116336	0.017399997	0.033862874	0.022081032	0.006076157	0.009060219	0.005167365	0.0018565208	0.001895234	0.013340518	0.036526605	0.017958626	0.045203388	0.036823392	0.06417492	0.035708964	0.032045156	0.041545466	0.006679967	0.040348515	0.025253579	0.007859513	0.023385316	0.017202571	0.01723522	0.042512774	0.017637268	0.022492453	0.0063629895	0.0815192	0.0025991201	0.059878916	0.025292978	0.06336808	0.051967666	0.013461083	0.05346206	0.028134912	0.06354904	0.00064100325
chr2:133380597-133380787@@GPR39_3==wt	0.0809803	0.028666735	0.03724377	0.034204587	0.052508757	0.0283719	0.11257611	0.023141205	0.02865611	0.02160354	0.04372053	0.029040381	0.010791823	0.03693822	0.01087068	0.0087548345	0.008543164	0.025749683	0.04800737	0.023279041	0.07752505	0.03152269	0.058497414	0.035446122	0.03072536	0.046626493	0.013701931	0.032935306	0.01948455	0.008132055	0.03535548	0.018063962	0.02282694	0.035723582	0.02131842	0.05167298	0.0074938983	0.06256814	0.0039805323	0.0640858	0.01804404	0.04786867	0.06085512	0.015354812	0.05562547	0.028291002	0.05611427	0.0030081123
chr2:133380617-133380807@@GPR39_3==wt	0.06831545	0.023459509	0.031125546	0.029804707	0.06545429	0.026529983	0.09886299	0.022540182	0.0244236	0.020518601	0.04451327	0.03117679	0.019842938	0.008530378	0.009680927	0.002920717	0.0047269315	0.030995637	0.052650973	0.045184404	0.08162208	0.033645347	0.06703344	0.03059657	0.025157839	0.05830729	0.00884445	0.015889421	0.019229203	0.0064712465	0.013062879	0.0252361	0.020334214	0.04943417	0.018835112	0.05124028	0.0064880103	0.0544914	0.004906714	0.0809588	0.02331534	0.04431042	0.060403407	0.008221671	0.07675995	0.030747414	0.047131836	0.00053045154
chr2:133380637-133380827@@GPR39_3==wt	0.06843461	0.021821603	0.024336368	0.024656475	0.06929223	0.02108246	0.11728822	0.023406178	0.021694243	0.016061813	0.041417837	0.022921428	0.010512754	0.019193232	0.0071727037	0.0044986755	0.0042468905	0.018648028	0.068852544	0.030796453	0.11159481	0.0282218	0.06783204	0.027950555	0.022672892	0.0570094	0.00978972	0.01851578	0.018390656	0.005155042	0.018911168	0.023628637	0.01595056	0.039793685	0.01830931	0.06726992	0.006512642	0.06688473	0.0038735718	0.091888145	0.019620419	0.04679936	0.073897466	0.007936105	0.066006124	0.022909239	0.05045122	0.0008958578
chr2:133380657-133380847@@GPR39_3==wt	0.06863795	0.022409394	0.029037893	0.028172538	0.06727697	0.021135867	0.10138871	0.026638865	0.024865404	0.017928794	0.038486943	0.014663994	0.005059868	0.0159242	0.0065375715	0.0041992962	0.003707558	0.020491078	0.052149802	0.024623588	0.08591555	0.03589435	0.078398615	0.032828197	0.033628553	0.060104415	0.013051614	0.027998433	0.022114992	0.006950319	0.022143945	0.023551583	0.016452163	0.04372108	0.018540055	0.04737203	0.0062411726	0.058053046	0.0040513277	0.09146102	0.025326371	0.05104877	0.073571846	0.010725096	0.06288746	0.023120388	0.05631858	0.0011753291
chr2:133380677-133380867@@GPR39_3==wt	0.03095667	0.019691661	0.031571522	0.030860439	0.05598162	0.021443516	0.07558331	0.02984272	0.03450945	0.027618974	0.03747198	0.0184592	0.007396817	0.010579482	0.013548836	0.0044403076	0.00665918	0.026744202	0.026152536	0.029154912	0.07196529	0.043882355	0.063815996	0.03395112	0.0358195	0.07049152	0.010997206	0.034209654	0.021040484	0.0077795982	0.026373938	0.019039556	0.016425222	0.05419919	0.013574347	0.02925472	0.007993907	0.033140108	0.003858775	0.08823295	0.016589269	0.043942824	0.0658987	0.0117016435	0.06070283	0.02745232	0.03675525	0.0013603419
chr2:133380697-133380887@@GPR39_3==wt	0.05003698	0.016989246	0.025352478	0.023451552	0.06393166	0.01974243	0.08683255	0.033004448	0.033039212	0.02588956	0.04172735	0.024570838	0.014974594	0.01299423	0.019971013	0.0071771443	0.012777358	0.024966761	0.03313087	0.031435058	0.07308021	0.02414167	0.058362618	0.027224392	0.022962362	0.07355082	0.009314463	0.02693592	0.01795113	0.00543721	0.031234264	0.020453095	0.014862314	0.02688849	0.008784026	0.039253607	0.011026233	0.03551808	0.004603699	0.07622126	0.011135444	0.043855205	0.037951812	0.009387806	0.04179442	0.025335163	0.043160453	0.001490742
chr2:133380717-133380907@@GPR39_3==wt	0.054318562	0.019146964	0.017555982	0.02097617	0.076638564	0.020927206	0.064514086	0.041385606	0.022748455	0.022400826	0.03436707	0.01517728	0.011443317	0.0065668374	0.011183009	0.0033284575	0.0043177158	0.020464405	0.041299462	0.039772853	0.071483746	0.02413416	0.06998621	0.024308488	0.019633368	0.087071985	0.0071968585	0.024275854	0.024564117	0.0061686486	0.025985345	0.032146007	0.009757817	0.02911368	0.007094756	0.03730665	0.013329238	0.037341803	0.004839614	0.07950017	0.016007692	0.03936678	0.02905649	0.0061614364	0.039485246	0.018329978	0.03679189	0.00039842725
chr2:133380737-133380927@@GPR39_3==wt	0.021118999	0.03576857	0.038222417	0.025546059	0.026816174	0.026824072	0.020835355	0.06341918	0.048269182	0.04353039	0.0473122	0.027161404	0.016036049	0.016789675	0.024802625	0.014415234	0.016517043	0.030049786	0.005848959	0.03549145	0.011148453	0.020906523	0.04803388	0.042223692	0.024347484	0.08307497	0.018707722	0.040748313	0.031832114	0.010487184	0.050839663	0.026115298	0.02079922	0.016942605	0.008943662	0.013032004	0.027862474	0.009057492	0.0060343146	0.018948182	0.01097624	0.02992411	0.0104269385	0.0186373	0.012590185	0.032603234	0.022909746	0.0017353147
chr2:133380757-133380947@@GPR39_3==wt	0.0077427477	0.021142721	0.033235714	0.025931016	0.020588025	0.021204159	0.015669227	0.06201838	0.044955894	0.062416077	0.031172186	0.01159361	0.00418137	0.008102819	0.026775062	0.0043291748	0.008105487	0.018407315	0.0027260631	0.026046365	0.0070066005	0.03786382	0.040551156	0.045086607	0.034545913	0.075013176	0.0117572695	0.083296835	0.040719077	0.012931198	0.06501533	0.017937452	0.015336648	0.025591344	0.0066482276	0.003966421	0.022784084	0.008088186	0.002492249	0.021420345	0.012146443	0.035073683	0.010677472	0.01780492	0.012587488	0.030668274	0.018498182	0.0012120456
chr2:133380777-133380967@@GPR39_3==wt	0.010011047	0.03694737	0.046567068	0.03536433	0.01925014	0.03003478	0.014610305	0.069168374	0.062414512	0.06875898	0.03799951	0.020074919	0.008028105	0.01756896	0.038113877	0.013616025	0.019747421	0.032195017	0.0034472197	0.027854204	0.0066186637	0.03372714	0.040867954	0.053315848	0.041444704	0.08712311	0.022228554	0.06446333	0.044537798	0.015893012	0.07408826	0.025950387	0.01983437	0.019259885	0.009093195	0.007256508	0.038428232	0.0073792636	0.005993426	0.0162189	0.0118727535	0.0293044	0.010299504	0.025760084	0.010651439	0.030586034	0.017029762	0.0019411147
chr2:133380797-133380987@@GPR39_3==wt	0.005683869	0.025912717	0.03426732	0.023782164	0.018075809	0.022194326	0.007574275	0.067174405	0.05236672	0.06420444	0.02725783	0.015295967	0.009761572	0.0065620393	0.042863697	0.008709133	0.015857935	0.032905072	0.0020997971	0.037579745	0.0042080134	0.033285305	0.04129024	0.040317968	0.030424729	0.092930645	0.01212959	0.07169889	0.03797108	0.014691204	0.068627	0.027063802	0.012561634	0.025016993	0.0055178404	0.004001662	0.037024245	0.004482031	0.005458951	0.015400201	0.01038301	0.020426467	0.0058396757	0.015412092	0.011158958	0.026584804	0.010495603	0.0009922981
chr2:133380817-133381007@@GPR39_3==wt	0.0051897913	0.02197577	0.035662934	0.024946332	0.0164181	0.02414532	0.0061008334	0.07323079	0.0492744	0.06546657	0.02841109	0.015680596	0.010050893	0.004052907	0.035349414	0.004183367	0.009917855	0.034294486	0.0015622824	0.047345996	0.002779141	0.035027996	0.042583957	0.04105474	0.030631691	0.09539543	0.010448381	0.07630384	0.045396477	0.01584728	0.057858273	0.027178735	0.013410732	0.02642019	0.004234478	0.00235416	0.03684677	0.004320085	0.004629895	0.01335825	0.012280628	0.019721046	0.0046625435	0.013618425	0.011670783	0.03316	0.010949358	0.00062036514
chr2:133380837-133381027@@GPR39_3==wt	0.009294644	0.036013126	0.040358588	0.038171723	0.020506442	0.036499023	0.009360105	0.067154706	0.046909586	0.072915316	0.028078169	0.020378858	0.010334909	0.0094596	0.031431496	0.007181555	0.010530576	0.035942048	0.0036953986	0.039730415	0.0051008165	0.041510686	0.05274427	0.046808526	0.03971827	0.09344432	0.011436522	0.06632741	0.05462885	0.015590563	0.070203945	0.03737466	0.013268486	0.031317636	0.00641647	0.0055633187	0.042630747	0.007380694	0.0054793656	0.017570943	0.016985998	0.02218686	0.008381695	0.015288904	0.018289179	0.030240133	0.014526948	0.0007659942
chr2:133380857-133381047@@GPR39_3==wt	0.007912084	0.019515976	0.038382873	0.029063389	0.017867312	0.025655597	0.016534269	0.05571513	0.04289277	0.058381766	0.03730212	0.01621528	0.0052890033	0.01093626	0.026180834	0.0041228086	0.008330435	0.018104166	0.0032705814	0.023959145	0.006613612	0.03765075	0.036849692	0.04457286	0.030169934	0.067671806	0.008449763	0.09784503	0.03319198	0.01162675	0.074218705	0.014476508	0.016260877	0.02997452	0.0040762126	0.0050718784	0.019525811	0.008870423	0.0016504526	0.017927065	0.0100066215	0.03542161	0.00970754	0.014796138	0.012679338	0.038711727	0.020596191	0.002777353
chr2:133380877-133381067@@GPR39_3==wt	0.013694614	0.017859697	0.032713026	0.030379131	0.020683646	0.024338081	0.030309126	0.045751125	0.034692988	0.05215934	0.04066667	0.014028057	0.0028926134	0.009990692	0.019777983	0.002606377	0.005543709	0.01068829	0.005566299	0.014959842	0.011320308	0.043497235	0.038447857	0.047482327	0.034503117	0.05149658	0.0073523074	0.11511248	0.03255926	0.009563088	0.07105312	0.011529371	0.01754637	0.035567254	0.005633652	0.0054457635	0.013479009	0.01988478	0.0010208637	0.028042957	0.011678278	0.05778496	0.020258665	0.015126482	0.01942645	0.04261388	0.03576833	0.0015180558
chr2:133380897-133381087@@GPR39_3==wt	0.011958346	0.021463484	0.050050184	0.03223808	0.016000941	0.024787351	0.022430092	0.03922306	0.04539855	0.05170743	0.040267974	0.02467832	0.005057588	0.020837218	0.02930902	0.0051349998	0.014678061	0.01661697	0.003989473	0.01566802	0.009973571	0.043939486	0.02773738	0.05005364	0.03384708	0.037599668	0.009553164	0.08549899	0.029787734	0.0114019215	0.071062684	0.0065338016	0.025998563	0.032768562	0.008121684	0.00692752	0.013000593	0.01612413	0.0010998249	0.019526318	0.008934617	0.04476194	0.019495115	0.022142962	0.016854748	0.046192616	0.031315386	0.0027509332
chr2:133380917-133381107@@GPR39_3==wt	0.01043354	0.019736916	0.040135473	0.042286143	0.013402998	0.02906914	0.027715892	0.041233525	0.038502336	0.05636254	0.04241325	0.016784132	0.0028447062	0.00465025	0.020892471	0.0017695576	0.005269423	0.013203561	0.0033348352	0.013781115	0.008205444	0.053483754	0.038307264	0.049551055	0.044169933	0.04867938	0.0074878484	0.079074636	0.03289628	0.007832333	0.046620846	0.009974435	0.019509137	0.038706124	0.0054610968	0.0032353103	0.010623008	0.016048566	0.0009178072	0.020135537	0.01203984	0.05961801	0.017392248	0.01202786	0.014601991	0.047865063	0.038638353	0.0007086098
chr2:133380937-133381127@@GPR39_3==wt	0.011893854	0.018900678	0.035106033	0.038113922	0.013390735	0.029476315	0.031721815	0.039936617	0.03525424	0.046609223	0.047640726	0.020813957	0.0030921102	0.0044160336	0.01619558	0.0013345629	0.003847286	0.011165634	0.0037563294	0.014184445	0.0080464035	0.044471517	0.03833662	0.048920885	0.036771387	0.04583688	0.006836146	0.07091899	0.030758798	0.008158699	0.04174331	0.00931932	0.020553201	0.036739618	0.005638376	0.0036307126	0.008524105	0.019051328	0.0008973628	0.0197182	0.012959138	0.06790654	0.015568778	0.012453213	0.01327154	0.05190739	0.043912962	0.0010105371
chr2:133380957-133381147@@GPR39_3==wt	0.0114329755	0.022161752	0.044599384	0.039968237	0.0141361505	0.027876422	0.03811364	0.042345926	0.038489655	0.0641309	0.045561716	0.012515709	0.0014364868	0.011246294	0.018813103	0.002698645	0.004947871	0.010045975	0.004746169	0.009268388	0.010990098	0.047175527	0.03417489	0.051580712	0.044307217	0.041091025	0.010056034	0.111036316	0.029295623	0.008912399	0.07214895	0.008039027	0.01983291	0.031594366	0.0059705973	0.005011946	0.010974303	0.019455805	0.0007276386	0.021780804	0.010785371	0.06338796	0.022201419	0.017777413	0.011429489	0.044490844	0.041098922	0.002476722
chr2:133380977-133381167@@GPR39_3==wt	0.06041737	0.039216235	0.035292223	0.051386	0.035427496	0.035375074	0.0647337	0.0203989	0.021836698	0.01593095	0.029531166	0.014698178	0.001854971	0.03357689	0.0036993027	0.009968802	0.0030873716	0.02010186	0.04973042	0.0068241954	0.04436384	0.046539888	0.08331983	0.02599284	0.05688843	0.048956275	0.018195212	0.02755569	0.018883437	0.0059846938	0.03157404	0.038575828	0.014155239	0.038838685	0.017026305	0.035585716	0.00815776	0.054880843	0.0054133385	0.04166092	0.026481286	0.03840147	0.04939474	0.012939766	0.0327702	0.016787544	0.0470953	0.0019797236
chr2:133380997-133381187@@GPR39_3==wt	0.045919284	0.012128323	0.01992412	0.022667512	0.049494624	0.014164314	0.052768305	0.016344398	0.011697024	0.009811133	0.021213695	0.003650263	0.00047244132	0.008912057	0.001966536	0.001461938	0.00070507824	0.011562929	0.04610066	0.006260544	0.052939624	0.05203557	0.08663139	0.019671232	0.03116408	0.040481627	0.006605312	0.034295842	0.014440283	0.004247263	0.021881595	0.029815719	0.008746594	0.07774331	0.00708963	0.022458956	0.0035220832	0.050266415	0.001843363	0.066099584	0.024628937	0.040805683	0.052593827	0.007291436	0.05310808	0.014977738	0.047155067	0.0011710376
chr2:133381017-133381207@@GPR39_3==wt	0.03631273	0.010544807	0.018917084	0.022019207	0.056070417	0.01329118	0.04799886	0.018778175	0.011925504	0.008643895	0.021272853	0.0033578873	0.000605911	0.007320836	0.0009164959	0.0010287762	0.0003542006	0.015791163	0.036726758	0.0087828785	0.053266525	0.05848606	0.08590324	0.02030611	0.030854672	0.056034803	0.0065032095	0.024557918	0.015027806	0.0032648146	0.013684183	0.036436647	0.0076965094	0.0866282	0.0066518933	0.02447018	0.0038936287	0.034782663	0.002382353	0.07340543	0.02051492	0.034326315	0.05650644	0.0051005483	0.057229638	0.0139963925	0.038575858	0.0003312528
chr2:133381037-133381227@@GPR39_3==wt	0.025582075	0.00628376	0.01603052	0.018088102	0.044794276	0.009594083	0.036648437	0.017037421	0.01226972	0.008031294	0.019695178	0.0029058754	0.00050616264	0.006014824	0.0011721998	0.00058186054	0.00034587085	0.013023615	0.033284634	0.007579297	0.04385069	0.10163292	0.06525467	0.019116312	0.04267724	0.045592964	0.0041570216	0.044599727	0.013847157	0.0041397214	0.01788862	0.026666805	0.0070893764	0.13209	0.006543964	0.018481538	0.0029997975	0.035714447	0.0017231107	0.07194787	0.018309683	0.033703715	0.06167221	0.006082967	0.06756014	0.014233962	0.03375289	0.0003362
chr2:133381057-133381247@@GPR39_3==wt	0.021819502	0.004970908	0.015679508	0.014094874	0.052157655	0.006942734	0.039736822	0.013812259	0.008997962	0.0053763688	0.017904848	0.0019731373	0.000336349	0.0028084964	0.0007853955	0.0003042519	0.00023643672	0.012600809	0.032052398	0.0072150826	0.05869329	0.09393819	0.05746664	0.017001942	0.030711532	0.03846182	0.0031111091	0.024825498	0.01032576	0.003857702	0.008822337	0.019156441	0.0075436085	0.15092771	0.0053432137	0.019394577	0.0019024163	0.033383027	0.0011201054	0.08869749	0.015700296	0.03325726	0.07077633	0.0054528415	0.07948467	0.013466224	0.03122954	0.0001693815
chr2:133381077-133381267@@GPR39_3==wt	0.02199182	0.0056658834	0.01804018	0.017767161	0.04943189	0.008149207	0.046966434	0.013590813	0.010115087	0.007956594	0.01867935	0.0021357238	0.00035695732	0.005357772	0.0018334389	0.00061935186	0.00048552454	0.010875821	0.035767093	0.007466212	0.06561661	0.0885614	0.05632475	0.019257516	0.033514872	0.04005924	0.0040269643	0.02912344	0.010690153	0.003724277	0.014351606	0.017393753	0.007343903	0.122599915	0.006161079	0.02394317	0.0021662116	0.033603042	0.00093497336	0.0943072	0.0159709	0.036837876	0.08780646	0.0054790676	0.082809165	0.013920262	0.034076348	0.00038851798
chr2:133381097-133381287@@GPR39_3==wt	0.029414818	0.0077535957	0.019514427	0.02006331	0.05336456	0.010000616	0.064069405	0.014920786	0.0100842565	0.007346824	0.021906644	0.0021261573	0.00037559867	0.005959809	0.0011814982	0.0007956922	0.0004093945	0.010784835	0.05766104	0.0074621737	0.094903484	0.08102657	0.058573335	0.022247955	0.03355241	0.03849058	0.005812809	0.02199313	0.012701526	0.004831597	0.011771321	0.019481853	0.008112073	0.10579319	0.008182809	0.037355006	0.0028652102	0.047727853	0.0011856556	0.10569416	0.02031134	0.041953057	0.107726395	0.006108016	0.08046585	0.013681263	0.040400177	0.00047582388
chr2:133381117-133381307@@GPR39_3==wt	0.023285806	0.004808709	0.013363421	0.0144737065	0.043746337	0.0067660064	0.055845484	0.011217222	0.0070265234	0.004791081	0.017654553	0.0013737231	0.00023919344	0.0021033287	0.00062328577	0.00022861362	0.00015041232	0.0077798516	0.051765352	0.0064428747	0.08655754	0.0984046	0.057620496	0.019867435	0.033763453	0.0326394	0.0035734177	0.017747283	0.011566788	0.0040878803	0.005625859	0.01953356	0.0058164895	0.12993203	0.0065134168	0.027164698	0.0016883761	0.045851216	0.00087302923	0.096755296	0.023871824	0.04166153	0.12096837	0.0038700998	0.07902974	0.012278259	0.03665869	0.00016207993
chr2:133381137-133381327@@GPR39_3==wt	0.04398845	0.0043358207	0.01010114	0.008896381	0.04321596	0.0049942285	0.09567095	0.008729085	0.00504598	0.0023282468	0.016663656	0.0014004856	0.00023458898	0.002282977	0.00024925172	0.00017520785	8.6829066e-05	0.0056224614	0.068621635	0.0046550184	0.12620333	0.051196113	0.05491689	0.014161408	0.01899068	0.027635708	0.003421232	0.006824225	0.00799337	0.0017462224	0.002795741	0.010996014	0.004348427	0.0737105	0.0067141503	0.037015557	0.000979647	0.082751274	0.0005171448	0.092898756	0.014718592	0.042989835	0.12134114	0.0021374077	0.060276806	0.008426473	0.049448922	0.000110954046
chr2:133381157-133381347@@GPR39_3==wt	0.014609948	0.0075346082	0.022006825	0.019056186	0.035327464	0.008537129	0.06817141	0.019299686	0.013722643	0.027485207	0.024929479	0.0017420799	0.00022819638	0.005107358	0.004741594	0.0007008761	0.00079476833	0.005652204	0.014497906	0.0053581	0.07972549	0.08391869	0.03162974	0.04151702	0.0431408	0.028608277	0.006274	0.04302059	0.015471473	0.0067341328	0.016863585	0.0052556396	0.010336071	0.07087737	0.009083271	0.012535095	0.0041098744	0.034612387	0.0003516078	0.09480286	0.0087929815	0.051599264	0.15216468	0.010153338	0.049034476	0.023263738	0.035974666	0.000636518
chr2:133381177-133381367@@GPR39_3==wt	0.031089947	0.0111074895	0.026440665	0.015695587	0.029329643	0.0077638626	0.097653374	0.018150479	0.015218228	0.021697417	0.03080231	0.002799049	0.0002963841	0.017885923	0.005148962	0.0023343414	0.0013806969	0.006063983	0.027332053	0.0046243668	0.11781348	0.054190144	0.034313574	0.041976884	0.037011832	0.024856493	0.0112146735	0.035459876	0.013414949	0.0058092177	0.023191497	0.00469929	0.011087269	0.04484865	0.013466939	0.03631942	0.0038067997	0.045144334	0.00045017898	0.070390984	0.007577926	0.04560508	0.16795142	0.011902228	0.039810956	0.021347016	0.04446858	0.0023598522
chr2:133381197-133381387@@GPR39_3==wt	0.03199464	0.0074302703	0.017754957	0.016366065	0.042869583	0.008324951	0.089466035	0.019982561	0.011671513	0.018948257	0.029363424	0.0020914078	0.00021913648	0.0034571737	0.0025389493	0.0004402548	0.00043864548	0.0041773617	0.017134383	0.004753977	0.095258474	0.05510807	0.036827058	0.041373447	0.035371095	0.025402471	0.0059668124	0.027681619	0.017088056	0.004877001	0.010386363	0.004334256	0.0110704005	0.048029482	0.010774165	0.01362595	0.0034040362	0.05266203	0.00031903386	0.09918639	0.009133026	0.059853107	0.14680044	0.008764267	0.051592946	0.025110796	0.054902554	0.00024093688
chr2:133381217-133381407@@GPR39_3==wt	0.02678147	0.0070210844	0.01892054	0.011968002	0.047246546	0.006569937	0.08254613	0.023288876	0.013209507	0.019230574	0.028379366	0.0018080026	0.00027097762	0.006745845	0.0028364956	0.0006966144	0.0005996376	0.005047366	0.018931359	0.0055433065	0.09917116	0.04595208	0.046634123	0.03216289	0.02893649	0.03392738	0.0065777153	0.03908786	0.014512897	0.004130259	0.0142543465	0.0050730556	0.009167135	0.048090696	0.009076357	0.016966522	0.0035656989	0.04661572	0.00036598742	0.102102995	0.0074331313	0.050852686	0.13427463	0.008180857	0.045944855	0.022314444	0.04689412	0.0006119311
chr2:133381237-133381427@@GPR39_3==wt	0.035652757	0.0073076636	0.015394196	0.013081953	0.047749847	0.0070997924	0.109854	0.017612457	0.010590225	0.012249082	0.0284653	0.0026241094	0.00034981966	0.0071520656	0.0017381907	0.0008536577	0.0005706847	0.0047724694	0.02588588	0.0051801503	0.120289624	0.036439925	0.051201627	0.03173849	0.025352955	0.032331064	0.0068913847	0.020269245	0.01341024	0.0029418468	0.009900749	0.005809337	0.00832364	0.040003285	0.00962019	0.023029506	0.0025113374	0.049072713	0.0004850179	0.11077738	0.009215087	0.05803317	0.14989978	0.00609909	0.04818459	0.018424049	0.052232087	0.00043094158
chr2:133381257-133381447@@GPR39_3==wt	0.03717956	0.0048960894	0.01131928	0.009674922	0.051338866	0.005470261	0.13965027	0.015798911	0.006612748	0.011221901	0.02242601	0.0011303723	0.00010627508	0.0036521256	0.0009996444	0.00032000244	0.00019086897	0.0023309141	0.034431368	0.0033999532	0.17945528	0.02827102	0.040231407	0.027227819	0.016842917	0.023140803	0.0040418208	0.020324513	0.011247456	0.0022878647	0.007631436	0.0032973588	0.0056334883	0.032951415	0.0073031485	0.023576856	0.0021755844	0.061973244	0.00017003715	0.14401099	0.006444156	0.058244452	0.18238594	0.0046801865	0.054037288	0.0140194595	0.05610241	0.00036682189
chr2:133381277-133381467@@GPR39_3==wt	0.027209178	0.006639391	0.01491186	0.0100988	0.05330181	0.0061942637	0.08343209	0.017473564	0.009483516	0.013272032	0.023291156	0.002554059	0.000525862	0.008088663	0.0022647083	0.000886485	0.000677377	0.0054980814	0.044956625	0.00767377	0.1770345	0.031765833	0.042676985	0.020867169	0.016668975	0.034301817	0.004848674	0.024568036	0.010815814	0.0023225546	0.013206765	0.006549388	0.0066087395	0.04168938	0.0074302405	0.03475286	0.0032117069	0.046806857	0.00043581426	0.12598048	0.0062628686	0.034951642	0.14291905	0.00481607	0.063243195	0.013333663	0.033915818	0.00050607324
chr2:133381297-133381487@@GPR39_3==wt	0.029435799	0.0063412488	0.016048953	0.009919241	0.051445857	0.0063099563	0.11095105	0.018882334	0.012708187	0.015861973	0.025173932	0.002982095	0.0010280311	0.011347011	0.0052745193	0.0014139861	0.0014510155	0.0067765713	0.042215794	0.010874838	0.18807384	0.030919597	0.042200133	0.020122424	0.017559692	0.035747617	0.004845321	0.042720184	0.010296315	0.0031139702	0.02429095	0.0064433813	0.0070994496	0.03972526	0.006397873	0.03229335	0.0032615513	0.05838947	0.00060366094	0.12214413	0.0055861175	0.03906645	0.13270897	0.0051094443	0.054004148	0.014714092	0.037178054	0.0010876209
chr2:133381317-133381507@@GPR39_3==wt	0.034361035	0.013116807	0.023242772	0.01667212	0.05389799	0.011665896	0.08031866	0.032881618	0.022969231	0.03312187	0.036987126	0.007976338	0.002099529	0.02741386	0.008231267	0.004320547	0.004460335	0.010677606	0.029652447	0.011861488	0.10344979	0.032568917	0.04356724	0.03411752	0.028496414	0.048953563	0.010892242	0.04743047	0.019398421	0.0048677027	0.03481163	0.0083379	0.013383254	0.032935664	0.012774259	0.029055282	0.007533908	0.045340657	0.0014281571	0.10924557	0.007239938	0.052001864	0.11771634	0.012203619	0.049842328	0.02251403	0.04265222	0.0023626238
chr2:133381337-133381527@@GPR39_3==wt	0.03301689	0.010374814	0.018750876	0.017803147	0.05400999	0.012838259	0.08760066	0.03322275	0.01628007	0.035887077	0.033523366	0.004015565	0.0007055849	0.011475235	0.005432442	0.0012205243	0.0011868328	0.004686162	0.028842196	0.009242728	0.08559495	0.03481108	0.04857555	0.031976283	0.025477618	0.04575558	0.0059616566	0.06478898	0.020359442	0.0037285239	0.03283623	0.007510945	0.009767383	0.035898283	0.008150682	0.019977763	0.0075617433	0.06104143	0.00051668286	0.107463494	0.008606717	0.06100005	0.10053004	0.008055493	0.0483979	0.02303584	0.049372375	0.0010715425
chr2:133381357-133381547@@GPR39_3==wt	0.024155095	0.0090954155	0.015968561	0.015403941	0.047583714	0.0109144	0.08044699	0.030927092	0.015072033	0.031909063	0.032566875	0.0033299923	0.00068089366	0.010194108	0.005080968	0.0011885166	0.001115039	0.0041906685	0.026280537	0.010000378	0.078948155	0.031946808	0.044499323	0.029428944	0.022680208	0.042362154	0.0056693405	0.05913745	0.019047052	0.0040489435	0.033095837	0.007869661	0.008453205	0.034458667	0.0067657083	0.018578961	0.0065457523	0.049579754	0.00056932867	0.10250753	0.009342417	0.05673513	0.0873314	0.0075757354	0.043161035	0.021125808	0.042040467	0.0011460334
chr2:133381377-133381567@@GPR39_3==wt	0.01796703	0.009153321	0.016136885	0.019339427	0.04861723	0.012245566	0.071085215	0.026989356	0.012849286	0.031945467	0.0263509	0.0027116537	0.0005246848	0.0055989325	0.0045692325	0.00074508786	0.0007087141	0.0042251498	0.022835597	0.010392472	0.07667923	0.04748316	0.048858568	0.027778774	0.026569739	0.04510206	0.0043590814	0.055679828	0.019583985	0.0040944815	0.031053662	0.010064185	0.006430298	0.049612015	0.005673498	0.013976246	0.006094873	0.04349284	0.00050342083	0.110634625	0.011803091	0.054938063	0.08769013	0.0057591647	0.050634354	0.018947646	0.036411196	0.00048786402
chr2:133381397-133381587@@GPR39_3==wt	0.014682367	0.0130688995	0.026665598	0.021384925	0.032057166	0.01407142	0.05761698	0.04156159	0.025217906	0.051342607	0.040562287	0.004489094	0.00074353814	0.021648377	0.009904891	0.0033071786	0.0030058324	0.0056627095	0.010300323	0.008316457	0.035483584	0.03539771	0.034924075	0.04020253	0.028314099	0.041615188	0.009218723	0.093100995	0.02389215	0.00536485	0.06432189	0.0064891577	0.012222633	0.028421685	0.0057403445	0.010983929	0.009137899	0.030988365	0.00057418644	0.060711354	0.00686875	0.06335111	0.051390857	0.011550024	0.021193743	0.032524616	0.04043001	0.0032592714
chr2:133381417-133381607@@GPR39_3==wt	0.017188802	0.009496376	0.020917192	0.015287638	0.06427266	0.011519954	0.039147258	0.054142	0.02080737	0.041775078	0.033115953	0.003013432	0.00056798756	0.008021668	0.0078000277	0.0010487288	0.0014170259	0.005880788	0.012884736	0.011786059	0.042189732	0.036098957	0.045400932	0.03172353	0.02283603	0.05486074	0.0059800446	0.11369921	0.027589887	0.0066529512	0.051148623	0.009127915	0.010512844	0.038897514	0.0055318624	0.0093025565	0.010686725	0.03345798	0.0005555302	0.08893819	0.009087205	0.053260148	0.04516852	0.012083203	0.03303887	0.027874738	0.035591155	0.0013485551
chr2:133381437-133381627@@GPR39_3==wt	0.020527512	0.010160327	0.026157022	0.013680577	0.037717223	0.010689482	0.030317724	0.057322145	0.025573462	0.02384226	0.042513505	0.00449872	0.00064103305	0.013575733	0.0058107823	0.0017378628	0.0019502044	0.0076456517	0.008645877	0.008010045	0.016363665	0.037121728	0.041783273	0.03813544	0.024443612	0.051063	0.008260861	0.116971865	0.026540428	0.007937029	0.04655227	0.00794141	0.018936202	0.040018544	0.0047276467	0.007834151	0.00747329	0.03103228	0.00063979626	0.03940186	0.008852109	0.05924265	0.028499901	0.01872383	0.019436821	0.039480537	0.044350833	0.004513651
chr2:133381457-133381647@@GPR39_3==wt	0.018511713	0.00847739	0.02586627	0.015303582	0.0320006	0.010370001	0.036791623	0.05212435	0.023869544	0.02742754	0.04452625	0.0029618144	0.0002706498	0.00569728	0.0047618747	0.0006598383	0.0009303838	0.004933521	0.0069526583	0.005380392	0.017106935	0.041389212	0.041917905	0.04316017	0.028621182	0.0432273	0.006967917	0.13163777	0.026275232	0.0066015422	0.03985177	0.005763784	0.0179331	0.03747128	0.0044623315	0.004744798	0.0061611384	0.033071056	0.00032135844	0.039350078	0.008400917	0.0738464	0.035599917	0.01694505	0.01784882	0.04422137	0.05296518	0.001980707
chr2:133381477-133381667@@GPR39_3==wt	0.020903558	0.009174585	0.0244219	0.013176367	0.035266742	0.008817136	0.031931475	0.047842577	0.021726489	0.026662543	0.03737521	0.002919361	0.0002565384	0.010172248	0.0058515817	0.0012260526	0.0015482306	0.005267173	0.008260876	0.0048694015	0.021679327	0.04302855	0.039483175	0.042480096	0.029750854	0.036371276	0.007560894	0.12882939	0.02661325	0.0083144605	0.045077696	0.0056090057	0.0178338	0.043696642	0.006101802	0.0058501065	0.0062975287	0.0372577	0.0003568381	0.045262277	0.009363204	0.062043637	0.045825183	0.021546125	0.02555342	0.038023338	0.050849512	0.0028450936
chr2:133381497-133381687@@GPR39_3==wt	0.04683906	0.0327435	0.034228295	0.021358475	0.03940083	0.017721966	0.04445955	0.04933922	0.027335018	0.026194721	0.038930833	0.007895961	0.0013695955	0.038106844	0.007758215	0.010233432	0.0056625903	0.016112044	0.019865394	0.00948143	0.032160148	0.035768315	0.059607327	0.049126953	0.035259873	0.048616573	0.022180662	0.07343161	0.035403922	0.013553843	0.05292009	0.016675979	0.021300882	0.03431849	0.01523599	0.020297557	0.012782246	0.049852103	0.0025239438	0.041488647	0.019191563	0.05168046	0.05638489	0.029274717	0.029341295	0.028476775	0.05183707	0.005173743
chr2:133381517-133381707@@GPR39_3==wt	0.030984506	0.023147613	0.036769703	0.018982917	0.047133416	0.012670457	0.027872682	0.047510907	0.030653477	0.026679575	0.033098474	0.005807385	0.0013636947	0.037035063	0.0123952925	0.010183156	0.008507788	0.02176942	0.014174908	0.011479452	0.025765479	0.0463202	0.056324825	0.04106015	0.038250074	0.051399395	0.017826512	0.08895466	0.02851297	0.016178101	0.0630299	0.016022071	0.020702243	0.053122908	0.011959165	0.014636353	0.010379881	0.03369239	0.0024226457	0.048322484	0.016495332	0.040970474	0.041270852	0.027584672	0.035604283	0.031160831	0.040290415	0.008677974
chr2:133381537-133381727@@GPR39_3==wt	0.03531684	0.019278139	0.039624557	0.018236727	0.02846092	0.01218766	0.030973032	0.04982142	0.02799134	0.021816462	0.03849928	0.005951494	0.000672698	0.011103362	0.006538853	0.0027219206	0.003410533	0.015044138	0.009540185	0.0059307814	0.019812778	0.042547107	0.04970923	0.050314188	0.03556408	0.039359316	0.014524937	0.09484078	0.0340371	0.012078926	0.037086427	0.0086969435	0.02449727	0.03887029	0.009296179	0.0072609633	0.007550925	0.047025412	0.0010047555	0.032328516	0.012449726	0.053504393	0.041850388	0.02650088	0.023535758	0.03819619	0.05914016	0.006332636
chr2:133381557-133381747@@GPR39_3==wt	0.0323603	0.02097325	0.041035116	0.019455656	0.027131483	0.013390362	0.02682449	0.053459898	0.026661798	0.021797404	0.03563966	0.005703628	0.00054743886	0.010332361	0.005438447	0.0022162348	0.0026299357	0.015194014	0.0081008375	0.005526766	0.0167595	0.03922683	0.049049973	0.049761847	0.035008475	0.03927587	0.013757378	0.1027488	0.03794244	0.012825638	0.03704387	0.009588748	0.023078725	0.03268899	0.009320617	0.0059460998	0.008715525	0.042332098	0.0009265989	0.028954104	0.013176113	0.047692075	0.034262896	0.028729722	0.020769909	0.03432721	0.053124845	0.004737377
chr2:133381577-133381767@@GPR39_3==wt	0.03971763	0.028318107	0.040943354	0.02401267	0.023665175	0.017047197	0.043585524	0.046367258	0.029040933	0.02318713	0.038028315	0.008602068	0.00091314316	0.015406325	0.006097853	0.0035448372	0.003633052	0.01626958	0.01081194	0.005758092	0.020640492	0.03707294	0.051989764	0.053008303	0.038885385	0.04172209	0.01618193	0.08349386	0.03620875	0.009712875	0.03939888	0.010048017	0.022382736	0.027349144	0.011578068	0.009107128	0.008459225	0.05412233	0.0012130141	0.026585147	0.013987064	0.05760534	0.04126346	0.024255872	0.016731948	0.031063437	0.05851391	0.005934149
chr2:133381597-133381787@@GPR39_3==wt	0.024265021	0.032341868	0.051166177	0.030102968	0.010607287	0.025254443	0.025184706	0.05467537	0.034692407	0.026606321	0.051871955	0.0143145025	0.0011924356	0.018465117	0.0068074167	0.006580889	0.006276667	0.017213002	0.0033643842	0.004433498	0.0063613504	0.02512236	0.03573522	0.06403227	0.033657268	0.032846972	0.020474851	0.08243476	0.041495845	0.008724287	0.04597953	0.0086274445	0.033774793	0.014654711	0.006459564	0.0046705306	0.011215657	0.02511318	0.001169309	0.010098323	0.010794237	0.057761014	0.0151256025	0.027029917	0.006996006	0.049613655	0.055954486	0.0077825934
chr2:133381617-133381807@@GPR39_3==wt	0.026792914	0.026295274	0.034205303	0.027822882	0.020844579	0.02312152	0.029859334	0.05680929	0.033513844	0.027855992	0.044258162	0.013202488	0.0017377734	0.008462653	0.008262038	0.0030540675	0.0039044172	0.014552146	0.0076715946	0.009440273	0.010401532	0.033617437	0.04624699	0.05517958	0.03578052	0.04374166	0.01227887	0.084332824	0.046871588	0.010768861	0.045441	0.012301475	0.025117844	0.028542027	0.009163946	0.0047560334	0.011188507	0.044884562	0.0016303658	0.024628937	0.016867772	0.06662837	0.020682216	0.021060795	0.019183025	0.04305154	0.057757154	0.002705142
chr2:133381637-133381827@@GPR39_3==wt	0.024478048	0.021606699	0.0369488	0.029013336	0.013508886	0.022550032	0.029335901	0.05011104	0.034170344	0.025091141	0.050453886	0.012449771	0.0009383559	0.007207826	0.0069742054	0.0022659898	0.0030615032	0.009665489	0.00508593	0.0047462136	0.0075071305	0.03423494	0.035896435	0.06017828	0.037475273	0.031043336	0.012560666	0.09679715	0.040919885	0.00939402	0.04407607	0.0074269027	0.032793656	0.025893092	0.0073400736	0.0031250566	0.008580789	0.043707922	0.0008357167	0.016919851	0.013411641	0.06970346	0.018409282	0.021727115	0.014356703	0.056391314	0.06641981	0.002943948
chr2:133381657-133381847@@GPR39_3==wt	0.032831118	0.02541554	0.036065817	0.021778181	0.030273467	0.021227345	0.02362661	0.05576414	0.03612341	0.019114867	0.044858605	0.012463525	0.0018211901	0.028359607	0.0065039694	0.01134941	0.008108929	0.019048035	0.008902356	0.0074819773	0.010360599	0.029473305	0.04323086	0.046693772	0.028918639	0.04113631	0.019474417	0.08616923	0.03505729	0.014497697	0.058991164	0.011860266	0.027517304	0.034940034	0.0073165894	0.008575648	0.012558639	0.03404823	0.0022967756	0.027805954	0.01666446	0.052671194	0.016475976	0.033257768	0.022786796	0.041959837	0.056737214	0.020529792
chr2:133381677-133381867@@GPR39_3==wt	0.019649893	0.009344935	0.030686274	0.02094403	0.038529992	0.017182484	0.03184177	0.063039586	0.036692247	0.033782482	0.04683633	0.00603047	0.00060610473	0.006443888	0.007843241	0.0011384934	0.0023290813	0.008190185	0.005631089	0.0059857517	0.016839027	0.03595452	0.032676682	0.050403476	0.033914372	0.04218182	0.010786086	0.12619771	0.031132191	0.013414741	0.046393707	0.005956143	0.028880253	0.03182386	0.0069363266	0.0048003346	0.010272339	0.024169385	0.000654161	0.04128383	0.008269593	0.0684115	0.027435422	0.04007271	0.0203439	0.051627755	0.053828612	0.005151108
chr2:133381697-133381887@@GPR39_3==wt	0.016769066	0.0115376115	0.034967706	0.027555302	0.032728836	0.02090758	0.028506488	0.07194567	0.04642214	0.042052194	0.058732167	0.008044943	0.0010095239	0.0093497485	0.011407331	0.0021706223	0.003712207	0.010067597	0.0049199313	0.009427637	0.010752633	0.039959744	0.035763115	0.061961055	0.044292778	0.052470177	0.0155759305	0.12586187	0.03629242	0.015752703	0.054035366	0.009838983	0.030925065	0.028861493	0.0069338083	0.0050370097	0.0143983215	0.017739594	0.0012161732	0.031761423	0.012182161	0.06923886	0.020172536	0.03859122	0.017862603	0.057037503	0.05043085	0.003949702
chr2:133381717-133381907@@GPR39_3==wt	0.022773981	0.0146482885	0.038644016	0.024728686	0.047905266	0.019006252	0.041574314	0.05412352	0.04403755	0.03640324	0.061022878	0.00972794	0.0018115342	0.031140238	0.011398137	0.007194519	0.0073869824	0.013233498	0.009006366	0.012281135	0.02185236	0.030253291	0.032448664	0.052956402	0.031037912	0.05361019	0.018544465	0.07748178	0.023163497	0.011125982	0.05651371	0.008307919	0.028516576	0.03120023	0.0067483634	0.0147404075	0.013691977	0.017633125	0.0014291704	0.045368	0.008957714	0.058958724	0.030145705	0.03133361	0.023244575	0.047654748	0.044354483	0.0076253116
chr2:133381737-133381927@@GPR39_3==wt	0.020087838	0.0075675845	0.023136526	0.021531805	0.055588216	0.0160743	0.051295176	0.048755735	0.033951223	0.03892295	0.052408203	0.0058752745	0.0011449158	0.005882859	0.0113305	0.0012678206	0.0025122315	0.0063982755	0.010568798	0.014243156	0.022152722	0.038018852	0.037281007	0.049302086	0.031184018	0.047846675	0.0074703097	0.100731745	0.025311738	0.0119693875	0.053425223	0.008004069	0.022619992	0.043925405	0.0054754466	0.008292526	0.009322256	0.025012761	0.00082717836	0.0654688	0.013416246	0.08248444	0.025224864	0.022852525	0.036350712	0.053490937	0.05671142	0.0021968186
chr2:133381757-133381947@@GPR39_3==wt	0.016381115	0.0070818365	0.029224724	0.023254931	0.042653844	0.014520511	0.03991349	0.048585236	0.036042675	0.038091972	0.05786784	0.005592197	0.00072079897	0.0040213168	0.010012761	0.0009033978	0.0023398101	0.007958531	0.0065613687	0.010271147	0.016783908	0.043843806	0.031373933	0.061199352	0.037546054	0.0443016	0.009595618	0.07897045	0.02485922	0.011521533	0.036615223	0.0061228722	0.029089794	0.04701738	0.0047618747	0.005230233	0.007245943	0.018461764	0.00059495866	0.052547053	0.011824697	0.077793136	0.025199652	0.023568109	0.028769955	0.06513503	0.056494474	0.001886934
chr2:133381777-133381967@@GPR39_3==wt	0.021328941	0.005483046	0.020711586	0.016659677	0.05319856	0.01084362	0.03419994	0.039782986	0.03630121	0.027630344	0.04115601	0.0060010552	0.0015311986	0.0044208467	0.011150181	0.0011264533	0.0029046535	0.010870382	0.009968922	0.015251592	0.023693666	0.054022506	0.033686265	0.048811004	0.03620787	0.046881616	0.009035394	0.055085152	0.02294536	0.016430378	0.026143938	0.006728828	0.024655923	0.076778844	0.0099352	0.00910832	0.006128207	0.022183448	0.0013322681	0.07077846	0.014056057	0.06447272	0.04486853	0.0289388	0.056923002	0.048673227	0.04499507	0.0012257397
chr2:133381797-133381987@@GPR39_3==wt	0.008002609	0.010039985	0.048612133	0.01921624	0.038625374	0.012692615	0.026808128	0.044663608	0.057290882	0.06728321	0.038359284	0.008593172	0.00304842	0.0024758875	0.070249915	0.0027894378	0.02685757	0.03143522	0.0032598376	0.022186399	0.020335197	0.043711737	0.017080307	0.056971163	0.03443554	0.03719519	0.012309954	0.032496795	0.020501778	0.038940683	0.014520824	0.003553152	0.04780598	0.050700814	0.013461262	0.0055829883	0.013875127	0.009239808	0.0013746321	0.052785292	0.007357985	0.0387816	0.030602574	0.08159825	0.028372213	0.06463069	0.022944868	0.0010166764
chr2:133381817-133382007@@GPR39_3==wt	0.017471045	0.016133815	0.0655504	0.024336949	0.04618691	0.016818434	0.050241128	0.029920548	0.053952545	0.05835566	0.03694588	0.014090061	0.004076615	0.0038428605	0.07537569	0.004738152	0.045889154	0.032744333	0.0045271963	0.015528798	0.0351512	0.02446635	0.016229197	0.050893307	0.029731587	0.023159131	0.01376003	0.018157095	0.014659777	0.035370216	0.00847283	0.001726523	0.0625819	0.027607456	0.023508087	0.009089038	0.010816172	0.017666444	0.0010605156	0.060301542	0.0055047423	0.040485397	0.039389715	0.09600781	0.025300324	0.06257594	0.0322143	0.0013145059
chr2:133381837-133382027@@GPR39_3==wt	0.011619121	0.021624088	0.08195266	0.031987056	0.01671882	0.02035153	0.0426286	0.024336264	0.061184213	0.070715696	0.046484724	0.016708523	0.0036695749	0.004093036	0.0832077	0.004570827	0.041152656	0.028416306	0.0013448149	0.012787119	0.017323762	0.035360947	0.0143956095	0.0690645	0.04522395	0.016310468	0.014221206	0.02304466	0.017710239	0.029045194	0.009854704	0.0013815165	0.06594609	0.02680242	0.020601422	0.0041346103	0.008996606	0.015147224	0.0006464869	0.02958244	0.005082816	0.044277474	0.04007165	0.06451808	0.016071841	0.086955085	0.036762968	0.0010633022
chr2:133381857-133382047@@GPR39_3==wt	0.011581555	0.026758745	0.078774214	0.047898233	0.008142039	0.0260811	0.04580058	0.0140557885	0.049353182	0.062431112	0.035388127	0.021268457	0.0025661439	0.0017856508	0.06195575	0.0034951419	0.035352632	0.02438949	0.0009107739	0.0068518966	0.016522944	0.042048827	0.014625564	0.07024585	0.064111665	0.010681659	0.013272241	0.0130108	0.0166606	0.024214417	0.0043039173	0.0011087358	0.049722627	0.02119495	0.026046261	0.0026536286	0.005866796	0.016642526	0.00043581426	0.021167502	0.005361721	0.037773013	0.06334676	0.051573083	0.013012975	0.070055485	0.03496766	0.00039590895
chr2:133381877-133382067@@GPR39_3==wt	0.011662811	0.04156618	0.09366383	0.04497136	0.006558612	0.025083035	0.04044512	0.014001802	0.06169553	0.047793657	0.036359012	0.046341375	0.005482301	0.0062631816	0.050591946	0.008777633	0.05056697	0.028459162	0.00096842647	0.0077806115	0.013489574	0.037147105	0.01729247	0.065783694	0.059786797	0.012887746	0.023658633	0.013383418	0.017487675	0.020340264	0.0055727214	0.0014258623	0.044885233	0.019177377	0.031363174	0.004607573	0.004251346	0.013426572	0.00072567165	0.013511434	0.006018132	0.029489934	0.051168784	0.045821384	0.009207055	0.059350207	0.028594539	0.0010908991
chr2:133381897-133382087@@GPR39_3==wt	0.0102253705	0.041032165	0.08977793	0.045454383	0.0053847283	0.024917364	0.04750736	0.01188235	0.060684472	0.050877273	0.036376715	0.035767153	0.003856346	0.0015766025	0.056262523	0.0036639571	0.035648793	0.023310855	0.00068183243	0.0065698475	0.012554601	0.03365381	0.014298126	0.07110947	0.05795206	0.009264439	0.020458117	0.010996416	0.015912533	0.025994629	0.003273189	0.0009792298	0.048665926	0.01688981	0.031497717	0.0020939708	0.0038881153	0.015352935	0.00049474835	0.012673974	0.0049919933	0.031509355	0.04709831	0.04797575	0.0072306693	0.06904304	0.029972598	0.00045007467
chr2:133381917-133382107@@GPR39_3==wt	0.012300998	0.051085114	0.0926875	0.04528743	0.006380081	0.024717659	0.062428698	0.010506585	0.056663156	0.04187554	0.034114346	0.036678746	0.0033318698	0.004359409	0.04052581	0.0058775544	0.030844614	0.021739453	0.0010229647	0.005384773	0.016077578	0.028588235	0.015028089	0.063183054	0.05691789	0.008691043	0.025361672	0.010887146	0.014024973	0.021152943	0.004921034	0.0010516346	0.04527712	0.015458554	0.036380157	0.0041739047	0.003264293	0.020774245	0.00054226816	0.013011962	0.0056087524	0.02831304	0.048452154	0.04259017	0.0069599748	0.06153114	0.030461833	0.0011331737
chr2:133381937-133382127@@GPR39_3==wt	0.010753542	0.04593368	0.08542432	0.032835692	0.00772503	0.020726338	0.06612477	0.01006417	0.043913603	0.03994374	0.034526587	0.030569375	0.0041333437	0.0023947805	0.05278434	0.0045467913	0.034038976	0.020930603	0.0011463314	0.007428527	0.018696234	0.024648845	0.010678619	0.057544366	0.03523837	0.006385699	0.016803786	0.0069782585	0.012672156	0.026638672	0.0028825104	0.0007727742	0.059408635	0.019646883	0.035890818	0.0039039701	0.0033461899	0.025329694	0.00040356815	0.015709609	0.004666209	0.02960381	0.042816922	0.04603733	0.008896306	0.07610895	0.030893788	0.0006007105
chr2:133381957-133382147@@GPR39_3==wt	0.03391613	0.01945898	0.026275545	0.021438882	0.02462323	0.014281288	0.26582772	0.0054278225	0.010531127	0.0077332854	0.023907766	0.0066156387	0.0006393641	0.0036852807	0.0018564612	0.0010919273	0.0010161549	0.0073808134	0.027758181	0.0028780997	0.22359318	0.021641716	0.022813365	0.021211967	0.022054985	0.009439096	0.0099555105	0.0036650747	0.006709188	0.0030786842	0.0014951825	0.0021905452	0.014532551	0.02021031	0.023921922	0.029411629	0.0016507208	0.104169875	0.0002950281	0.07280147	0.005996287	0.031062186	0.16276565	0.006686002	0.026455313	0.016943648	0.038871363	0.0001795888
chr2:133381977-133382167@@GPR39_3==wt	0.03948143	0.014936984	0.01782155	0.020230323	0.030621499	0.014124662	0.21358724	0.0065766424	0.0082998425	0.0059475005	0.02022776	0.00506866	0.0007041395	0.0051335543	0.0010782778	0.0011409372	0.00052157044	0.0066738725	0.054704905	0.0040521324	0.23696205	0.02540198	0.030789152	0.018337741	0.021223634	0.014916316	0.00924848	0.0045926273	0.008315712	0.0025424063	0.0024816543	0.0047519356	0.009966403	0.025942877	0.021643609	0.04224421	0.0020269156	0.09816559	0.0005443543	0.084891796	0.008957922	0.029678956	0.16659343	0.0044196844	0.04132776	0.010601088	0.036241367	0.00013664365
chr2:133381997-133382187@@GPR39_3==wt	0.072166845	0.009901032	0.013058454	0.011437163	0.041572884	0.008345872	0.19061637	0.008226603	0.004658729	0.0028855205	0.020012274	0.0023807585	0.00019328296	0.0060804486	0.00022271276	0.0007016659	0.00014743209	0.0040239245	0.047256753	0.0020046681	0.21776953	0.014038146	0.03589064	0.014931455	0.010098338	0.014754668	0.005022481	0.004676968	0.0078006536	0.0012570918	0.002418682	0.0032918304	0.007501021	0.023061872	0.009807885	0.03227663	0.0014664233	0.11738552	0.000206545	0.09087296	0.0060176104	0.035445914	0.12521128	0.0033682585	0.046376407	0.010620743	0.057829738	0.00018775463
chr2:133382017-133382207@@GPR39_3==wt	0.10099785	0.014174446	0.015194848	0.009406403	0.048149332	0.008308932	0.21338758	0.010534942	0.0063409656	0.003146693	0.024889156	0.005047396	0.0006208718	0.015597895	0.0005873889	0.0022880733	0.0006105602	0.005541891	0.055547908	0.0030332208	0.21548507	0.006674543	0.037646443	0.014996663	0.006854847	0.015555263	0.006356433	0.004382491	0.007113278	0.0012436211	0.0044042766	0.0031163245	0.010850087	0.013385832	0.010799244	0.05020535	0.0019613951	0.14232941	0.00033643842	0.06988312	0.0044786185	0.039264694	0.0847213	0.004604712	0.03563246	0.011819705	0.0718839	0.0005180687
chr3:69985219-69985409@@MITF_1==wt	0.05034098	0.019046068	0.049459398	0.0189275	0.04125361	0.015792802	0.04822257	0.047458023	0.034313723	0.017459929	0.051378116	0.008645594	0.001535669	0.017360255	0.006231889	0.0042658	0.006250128	0.023807168	0.012658283	0.009915009	0.030521616	0.015235484	0.051023573	0.04883413	0.019921765	0.049978927	0.019042403	0.03659852	0.022548303	0.0080533475	0.02330473	0.015984818	0.03662786	0.01728265	0.006713927	0.020390362	0.009029388	0.017479837	0.0023072064	0.034533665	0.0136907995	0.039670005	0.024572328	0.03015101	0.01809305	0.040307403	0.049726248	0.01169762
chr3:69985239-69985429@@MITF_1==wt	0.022044748	0.01589419	0.04864067	0.02006358	0.050761923	0.014400408	0.046292722	0.050920278	0.04264687	0.02743493	0.043325484	0.0074375123	0.0014732778	0.01868911	0.011686504	0.0043389946	0.008565515	0.030526951	0.008200929	0.014126405	0.03104183	0.033007443	0.048492774	0.047350734	0.03006205	0.0647053	0.019174114	0.060724318	0.024374664	0.013422534	0.0319297	0.017085105	0.033735484	0.037742525	0.0086298585	0.015630558	0.010417625	0.01356186	0.0024584532	0.052799806	0.012988254	0.041439414	0.030097589	0.038569227	0.024093539	0.04000403	0.03539397	0.015919328
chr3:69985259-69985449@@MITF_1==wt	0.026001304	0.013662666	0.04506953	0.018446103	0.03891079	0.012550831	0.08798866	0.04327914	0.044584125	0.037718862	0.053801745	0.008259773	0.0011751056	0.02434273	0.021231458	0.0063807517	0.013994068	0.015189141	0.010412604	0.008432642	0.04443644	0.025691584	0.034555554	0.052349955	0.030922785	0.041833907	0.018603861	0.069414034	0.017283723	0.010175392	0.044530332	0.0044071376	0.033632666	0.026363656	0.009534925	0.017012388	0.0075068027	0.02569148	0.0009134263	0.057340935	0.006917298	0.06865282	0.04972808	0.039217487	0.020520777	0.049614385	0.054139957	0.023668036
chr3:69985279-69985469@@MITF_1==wt	0.019382104	0.015183553	0.05164452	0.022415847	0.03563647	0.012509331	0.06729366	0.041484267	0.042200685	0.037655964	0.048582673	0.00658381	0.0009213388	0.017794728	0.016262636	0.005670741	0.011271492	0.019856006	0.0056700557	0.006721914	0.033180177	0.033564165	0.03499058	0.05644989	0.036434337	0.043692157	0.018640831	0.05240433	0.017416969	0.009659663	0.031903118	0.0045014024	0.031618893	0.032008797	0.008325696	0.012748778	0.0068326145	0.01558055	0.0010575056	0.053125262	0.006236255	0.06500602	0.053718492	0.03414665	0.017518803	0.050366864	0.047463	0.01003018
chr3:69985299-69985489@@MITF_1==wt	0.020113409	0.043786883	0.07649453	0.044190794	0.025061175	0.02999334	0.049346253	0.05029878	0.06197846	0.04481283	0.04933931	0.01476866	0.0025812835	0.022275254	0.022188514	0.017105132	0.021722987	0.045440435	0.004510343	0.011016354	0.016112104	0.030393377	0.043961257	0.060545534	0.048415363	0.055596933	0.034270152	0.05191122	0.028131083	0.019223616	0.0467207	0.015459582	0.036648586	0.020224795	0.012122855	0.00984478	0.017786339	0.011754185	0.004719332	0.025808081	0.012244791	0.048131987	0.021860033	0.0457536	0.011142105	0.04777053	0.03971149	0.0112962425
chr3:69985319-69985509@@MITF_1==wt	0.016154617	0.040638268	0.07514301	0.03345582	0.027995989	0.022534668	0.039021313	0.039789155	0.06063412	0.03207983	0.038644493	0.016229734	0.004403025	0.035541683	0.020561203	0.04501155	0.048002094	0.05736868	0.0042284876	0.011003733	0.023525715	0.032980964	0.039991364	0.049052447	0.039593026	0.05138676	0.04413052	0.025129363	0.022526428	0.014335215	0.027479589	0.01452665	0.028652757	0.030330524	0.012118161	0.012443453	0.019808754	0.008812398	0.007273823	0.039992943	0.010427803	0.034458473	0.03710352	0.038955584	0.015378311	0.037754253	0.02654466	0.010445535
chr3:69985339-69985529@@MITF_1==wt	0.012007251	0.04968117	0.08285491	0.0373922	0.017043576	0.027778983	0.029068649	0.045100823	0.06100826	0.039121836	0.03450598	0.013025641	0.0042978823	0.0070594847	0.024519369	0.025483146	0.033331096	0.06868449	0.0013706386	0.014842793	0.011900365	0.023621738	0.03659594	0.060260594	0.039747655	0.05314085	0.04664047	0.014526352	0.032408625	0.02396211	0.01669775	0.016465202	0.030487284	0.013318703	0.01187326	0.004286051	0.026347682	0.0052561313	0.00825955	0.019892275	0.012195468	0.026343003	0.02035886	0.037294507	0.007837355	0.04351227	0.022898048	0.0027093887
chr3:69985359-69985549@@MITF_1==wt	0.0048375875	0.07811871	0.116432756	0.07303563	0.0041887015	0.044492796	0.010693431	0.030180633	0.066216126	0.069864094	0.028605059	0.016656995	0.003247708	0.0031071156	0.04289405	0.027201623	0.04346828	0.06252149	0.00023470819	0.011260942	0.0026620775	0.03369473	0.022547513	0.080729574	0.072225526	0.029544353	0.047014892	0.008420542	0.03502509	0.027219877	0.009297788	0.009558901	0.028799817	0.009286001	0.012234598	0.0010828376	0.030257314	0.0017352104	0.004156485	0.0060352087	0.010972559	0.015611008	0.0111493915	0.031887516	0.0039859414	0.05132185	0.012926459	0.00062060356
chr3:69985379-69985569@@MITF_1==wt	0.0050869733	0.057948947	0.11098318	0.06459266	0.004962772	0.04031281	0.012706965	0.034214646	0.06458229	0.080014065	0.035002828	0.015312701	0.002664417	0.0021742582	0.03770639	0.016653687	0.031688377	0.05810754	0.00021079183	0.01116927	0.003643021	0.02792354	0.019180015	0.08396436	0.059006765	0.030122891	0.040917993	0.007913351	0.032797247	0.021112844	0.008764222	0.0072539	0.032185823	0.008286253	0.009803131	0.0009460747	0.027754113	0.0017094612	0.002633214	0.0076217353	0.008004174	0.016388223	0.012857571	0.029181823	0.0043793917	0.060426325	0.013913602	0.0005913228
chr3:69985399-69985589@@MITF_1==wt	0.0019376576	0.081962585	0.12388711	0.07765095	0.0017359853	0.051275194	0.00195688	0.02811493	0.056072712	0.06957604	0.015319794	0.016380787	0.002982542	0.0002962947	0.0337456	0.013223082	0.029190972	0.10614145	2.4482608e-05	0.012585312	0.000410825	0.028858721	0.01904887	0.0699403	0.060822263	0.027484566	0.0315997	0.0026686192	0.041129053	0.03167042	0.0031992793	0.010131866	0.018877178	0.006549835	0.0066549927	0.000108510256	0.03235291	0.00030894578	0.0033902675	0.0021787137	0.012525365	0.005604595	0.0025448203	0.023614615	0.0023985654	0.04580295	0.004955888	9.801984e-05
chr3:69985419-69985609@@MITF_1==wt	0.0031843334	0.114755586	0.10957575	0.07058062	0.0042036623	0.05513303	0.0038948655	0.028991893	0.06296529	0.08801179	0.014869064	0.021069437	0.0085131675	0.0009723455	0.07596403	0.031690493	0.065475285	0.09587523	0.00011111796	0.030596972	0.0012404621	0.027552977	0.022240683	0.06638296	0.05790806	0.030895963	0.03786224	0.003151089	0.04313384	0.056779787	0.0060846955	0.013883799	0.024231806	0.008403555	0.01775895	0.0004918128	0.051365882	0.0007478148	0.0073509365	0.005016178	0.01898776	0.0057225227	0.004710123	0.042187244	0.0047581345	0.04003772	0.004620075	0.00012524426
chr3:69985439-69985629@@MITF_1==wt	0.003612548	0.118267566	0.11332992	0.080207184	0.0049144775	0.049534768	0.0067496747	0.01848559	0.05051568	0.06643607	0.012693137	0.017368585	0.0060867816	0.0007569045	0.054911107	0.023317248	0.04342206	0.09329733	0.00023908913	0.021689102	0.0033905208	0.05054103	0.026580423	0.057609588	0.082668364	0.025797218	0.038082033	0.0033136755	0.03425698	0.052467555	0.004451409	0.013683245	0.020071656	0.01786527	0.021739617	0.0006759316	0.027245373	0.0016230941	0.006049514	0.008356959	0.022054285	0.005533099	0.014115244	0.02717562	0.008611977	0.033456087	0.005111143	0.000119790435
chr3:69985459-69985649@@MITF_1==wt	0.0055692643	0.10672569	0.09502247	0.055842116	0.0059197247	0.045596227	0.011880383	0.0280025	0.05882424	0.057348624	0.016517669	0.023837894	0.011897579	0.0019199252	0.06825338	0.035328314	0.068078965	0.07867554	0.0003145188	0.0306717	0.0038937926	0.027127594	0.024900317	0.057385206	0.051019177	0.027530402	0.040087506	0.004220918	0.037863985	0.054704487	0.0072148293	0.011467621	0.027791932	0.011450157	0.02731672	0.00092189014	0.041233584	0.0026838034	0.008821219	0.008018762	0.019702226	0.0075256824	0.0135293305	0.04006806	0.006961614	0.0392904	0.007633865	0.00018785894
chr3:69985479-69985669@@MITF_1==wt	0.008676752	0.07344957	0.08588669	0.042763814	0.01085636	0.031098992	0.024203613	0.031593964	0.06258248	0.067339346	0.024144068	0.0255173	0.009067714	0.007021323	0.06716205	0.029361978	0.06453428	0.056748524	0.0013097823	0.022277296	0.013584569	0.042296395	0.030353054	0.054253146	0.057190806	0.033548534	0.033434793	0.015171096	0.02918148	0.034144387	0.019178823	0.008854032	0.028407559	0.022672653	0.025745869	0.0032581687	0.026203483	0.007543847	0.0050799847	0.01896675	0.013070479	0.015468404	0.036915988	0.04383652	0.01258938	0.038718224	0.013531089	0.0011994839
chr3:69985499-69985689@@MITF_1==wt	0.012975901	0.07423428	0.06580649	0.03702596	0.019139498	0.027112707	0.032324493	0.029441327	0.046564758	0.049540773	0.020641908	0.016670331	0.006203592	0.011243194	0.047150314	0.017492816	0.030553877	0.0378045	0.0030629635	0.025503412	0.014906362	0.034862652	0.03981383	0.045677707	0.04365222	0.032751516	0.032858282	0.019417688	0.0300892	0.03865221	0.01885049	0.010329649	0.025932595	0.02483596	0.036068156	0.0058861226	0.015597224	0.0143414885	0.003945455	0.022202209	0.023964033	0.016584888	0.027810156	0.040086925	0.01516901	0.03297347	0.015959725	0.002171874
chr3:69985519-69985709@@MITF_1==wt	0.012970433	0.0595759	0.06809415	0.029462412	0.01491636	0.018805817	0.042709887	0.024196431	0.049981087	0.051160455	0.022018567	0.017635465	0.005604401	0.007110998	0.0517416	0.017529577	0.035364956	0.039140716	0.004043877	0.018020913	0.03098169	0.046965927	0.03701675	0.039446622	0.050639153	0.029909283	0.03389433	0.017748892	0.021652043	0.02592583	0.015340075	0.0064641684	0.020952046	0.03886251	0.030974105	0.0050029755	0.011809871	0.031861573	0.0033617169	0.029809251	0.012519807	0.019647166	0.06772417	0.030013308	0.02018033	0.03203948	0.019143254	0.0011366308
chr3:69985539-69985729@@MITF_1==wt	0.013163224	0.055380523	0.05909255	0.030795366	0.01441209	0.018822446	0.03537129	0.029945865	0.048859075	0.04799834	0.023118675	0.015827611	0.0045912117	0.01255177	0.041381106	0.019753769	0.025141835	0.031228736	0.0031748116	0.018623263	0.017868325	0.050078586	0.04262419	0.04753445	0.05954334	0.034674525	0.039314255	0.024786204	0.031219766	0.031546235	0.025710449	0.00940527	0.020931304	0.033397213	0.038135797	0.005692169	0.0123835355	0.020497948	0.0045044273	0.024334118	0.019217312	0.023659855	0.049096063	0.03468229	0.01665178	0.03411658	0.020455077	0.0017139167
chr3:69985559-69985749@@MITF_1==wt	0.028021663	0.027962089	0.04737112	0.011539787	0.034746632	0.0077355653	0.06807859	0.023952052	0.038916096	0.017372608	0.030392691	0.008361891	0.0021472126	0.052926913	0.016277969	0.017173678	0.016605005	0.022493213	0.015072033	0.011600792	0.06496473	0.032147348	0.04608707	0.032590553	0.02930148	0.029503182	0.042356625	0.038497403	0.014175743	0.02488546	0.03624247	0.0048939884	0.026134402	0.039807588	0.03716305	0.026342541	0.004663989	0.051559523	0.0019635856	0.049638405	0.013123602	0.031049445	0.0713235	0.049329087	0.018552631	0.02589178	0.036645547	0.07714528
chr3:69985579-69985769@@MITF_1==wt	0.03125401	0.02563101	0.046335638	0.011385933	0.03183666	0.007974327	0.06302045	0.02928114	0.034330174	0.020907909	0.03149335	0.008071646	0.0013110489	0.042917088	0.011229008	0.008998558	0.008882552	0.017307892	0.014358044	0.007922411	0.057994574	0.03205052	0.04221274	0.03554453	0.02733709	0.02768904	0.027911186	0.061038062	0.017920554	0.014359698	0.039569512	0.004302785	0.021536455	0.03566143	0.023464859	0.020363525	0.0046536177	0.06571987	0.00091052055	0.04347503	0.0086853355	0.04059048	0.07373522	0.04117492	0.020259187	0.02523245	0.04290457	0.038404673
chr3:69985599-69985789@@MITF_1==wt	0.02058366	0.015344277	0.03999585	0.014063656	0.043583244	0.008448869	0.0342277	0.040470734	0.03407845	0.022339001	0.029224068	0.004079938	0.0007852316	0.011980176	0.007163331	0.0024354756	0.003273636	0.020861194	0.008594334	0.009913832	0.029872283	0.05422102	0.06197065	0.034747794	0.03795767	0.05179912	0.015969783	0.09126274	0.020440742	0.01152806	0.029963493	0.0088997185	0.016905382	0.0628781	0.010744944	0.00875707	0.0057470948	0.033365875	0.0011641085	0.052302003	0.011294737	0.042526126	0.050146952	0.023418143	0.025133029	0.02781105	0.037205607	0.010483637
chr3:69985619-69985809@@MITF_1==wt	0.0205971	0.014647394	0.04241301	0.013807878	0.03809218	0.008579478	0.039895847	0.039703786	0.029331625	0.018974915	0.031945616	0.0036064386	0.00045388937	0.018444896	0.0050203204	0.0028374344	0.0030076653	0.018166527	0.008998051	0.0063593388	0.03544472	0.046600312	0.04305607	0.03980559	0.035236657	0.042034358	0.019426718	0.0828432	0.019873187	0.012492552	0.031569347	0.006500095	0.019758686	0.04712768	0.010878757	0.011472613	0.005515188	0.027619764	0.0008662343	0.050752327	0.009099498	0.041458532	0.055671573	0.03268741	0.021795765	0.026325464	0.038506314	0.019805655
chr3:69985639-69985829@@MITF_1==wt	0.021298587	0.014809817	0.043854535	0.014361635	0.03445302	0.008486912	0.03562711	0.036925256	0.02823086	0.016404018	0.031510815	0.0044216067	0.0004913211	0.023282677	0.0041020066	0.0038361251	0.003351137	0.019499093	0.00776501	0.005738631	0.026361704	0.042365074	0.043294102	0.03943114	0.032993063	0.04238905	0.02000998	0.07950261	0.018972248	0.010608852	0.035492674	0.0066418946	0.018634379	0.045421496	0.008846715	0.010659397	0.0046005845	0.023204967	0.0009088218	0.0429323	0.009344041	0.04143977	0.045515046	0.030682445	0.019357383	0.025235951	0.039736107	0.033448085
chr3:69985659-69985849@@MITF_1==wt	0.022706643	0.014660031	0.04796253	0.0182852	0.038216814	0.01050809	0.04088968	0.0415726	0.031860977	0.019344598	0.03787799	0.004713863	0.0004670769	0.0154109	0.004715264	0.0025199652	0.003027767	0.018186226	0.009384364	0.0056498647	0.03198652	0.04344091	0.043732136	0.046383873	0.0368758	0.04644464	0.017610028	0.086397246	0.020969376	0.009521827	0.03439592	0.007011473	0.023529053	0.044532895	0.008914888	0.011977479	0.005367875	0.026592508	0.00097322464	0.04611513	0.008799687	0.04851961	0.049302667	0.027633384	0.020895913	0.029983938	0.044953525	0.01373072
chr3:69985679-69985869@@MITF_1==wt	0.025458112	0.013475612	0.047269493	0.023955718	0.0213999	0.011951789	0.045465425	0.0315281	0.026469156	0.017326176	0.037554786	0.0044735074	0.00017866492	0.013291627	0.0024060607	0.0020912737	0.0017169416	0.010883793	0.006499186	0.0020270348	0.02910021	0.04820195	0.041310906	0.053335384	0.047720283	0.034408674	0.019698203	0.06889805	0.020339102	0.0051762015	0.027377158	0.004852101	0.018728033	0.035450026	0.00733456	0.008282721	0.0041085035	0.025290519	0.00045782328	0.038256034	0.0069282055	0.05636786	0.07063025	0.020907223	0.016663581	0.029638201	0.055069804	0.012086168
chr3:69985699-69985889@@MITF_1==wt	0.023863226	0.01437211	0.041406184	0.023771629	0.018783867	0.0126120895	0.04037574	0.035410345	0.021560058	0.017136276	0.0365109	0.0031208545	0.00010883808	0.008309394	0.0016710013	0.0015399456	0.0010192692	0.008237094	0.006067559	0.001517877	0.028470382	0.046983823	0.03994848	0.056172177	0.04336445	0.031035349	0.017687932	0.066944644	0.02332446	0.0051229447	0.02461204	0.005042553	0.017853439	0.037078515	0.006399244	0.0063610524	0.0047329515	0.02301979	0.00038430095	0.03842014	0.0063961297	0.059365526	0.07525805	0.018692717	0.017202526	0.030792922	0.0587077	0.0071390867
chr3:69985719-69985909@@MITF_1==wt	0.02940099	0.012132645	0.046782434	0.02212359	0.016548216	0.011820152	0.04837461	0.03280054	0.021288231	0.015633121	0.04210946	0.0034423918	9.806454e-05	0.008536205	0.0015647858	0.0011020005	0.0009690076	0.0067467988	0.006320879	0.0012613088	0.027676195	0.043610603	0.03945528	0.05629857	0.037922725	0.024919733	0.01587464	0.07681587	0.023710474	0.0043785423	0.024134055	0.003355965	0.020778194	0.03558375	0.006130725	0.005376324	0.0037449896	0.03663519	0.00020815432	0.03285514	0.0060901046	0.068831906	0.076155424	0.018853411	0.01684305	0.035965472	0.078352585	0.008507282
chr3:69985739-69985929@@MITF_1==wt	0.083690405	0.010714486	0.029247731	0.011486828	0.025593683	0.0069647133	0.036638215	0.015935123	0.0076523125	0.0021278858	0.022872224	0.0021242052	6.3955784e-05	0.004983783	8.4131956e-05	0.0004992038	0.00014182925	0.009469643	0.020233229	0.00069093704	0.060241446	0.025078014	0.074006855	0.018189996	0.018395856	0.02161324	0.00939703	0.01810646	0.011064604	0.0013817996	0.0056777447	0.0064176917	0.008481562	0.037354767	0.0047854036	0.013540268	0.0013339818	0.06076148	0.00030706823	0.032524943	0.0058658123	0.03379008	0.085220486	0.007736802	0.021720946	0.011949703	0.08203378	0.0011437088
chr3:69985759-69985949@@MITF_1==wt	0.06853618	0.015030801	0.035391226	0.017271623	0.02394113	0.009464711	0.04645464	0.011866093	0.008256048	0.002717048	0.024504587	0.0030276775	0.000121578574	0.0057231337	0.00014552474	0.0008337796	0.00025109947	0.011195928	0.020943046	0.00087690353	0.07009916	0.038197115	0.06488845	0.01888311	0.02688311	0.018358022	0.009638444	0.017105654	0.010858029	0.0015828311	0.004860133	0.0077946484	0.009814963	0.04572311	0.00589855	0.014308661	0.0013542473	0.06518367	0.000351727	0.038167298	0.0072804242	0.031563476	0.101199076	0.0062197596	0.027303666	0.013613641	0.070875496	0.00043590367
chr3:69985779-69985969@@MITF_1==wt	0.052024722	0.01501447	0.04194069	0.02630359	0.017747715	0.011191055	0.06614442	0.007895321	0.00940451	0.0038870573	0.02311027	0.0031723976	0.00010576844	0.0016169399	0.00021329522	0.00038340688	0.00018520653	0.008454874	0.011627167	0.0007675886	0.06423825	0.05677052	0.060165375	0.02331233	0.046192586	0.013164684	0.008549571	0.014020696	0.009087801	0.0015951991	0.0023008436	0.004039645	0.011424661	0.053243697	0.007873952	0.007365018	0.0008890331	0.08360036	0.00021913648	0.041557282	0.0074038655	0.04142642	0.14799328	0.0048668534	0.028439566	0.019999579	0.07407051	9.4264746e-05
chr3:69985799-69985989@@MITF_1==wt	0.06884749	0.023850605	0.045937017	0.029750764	0.017686933	0.01537393	0.0635798	0.0062014908	0.009289131	0.0020765662	0.020842955	0.006004527	0.00027523935	0.0024459064	0.0001424402	0.00092722476	0.00031636655	0.016991034	0.018329322	0.0011031181	0.07934804	0.04652092	0.075297415	0.016761512	0.03772953	0.012767419	0.0124286115	0.0070747435	0.008447602	0.0016695112	0.0017563999	0.0074877143	0.010947838	0.04634939	0.010467619	0.011149451	0.00087723136	0.07656857	0.000606969	0.041111454	0.012058139	0.025222883	0.12769252	0.005037725	0.031125173	0.013161391	0.0610006	0.00010511279
chr3:69985819-69986009@@MITF_1==wt	0.070316434	0.03290327	0.048646048	0.03808531	0.019280776	0.019628704	0.087703034	0.007851243	0.012120903	0.0038411468	0.022566244	0.0063213706	0.0005288571	0.0019999892	0.00033695996	0.0011352599	0.00036528707	0.020525992	0.017576963	0.002631843	0.06812976	0.044986665	0.08366202	0.02269286	0.04851137	0.018806294	0.017798662	0.007443607	0.01167725	0.002771303	0.0017788708	0.012932047	0.011694893	0.04234691	0.013323903	0.010770157	0.0013455003	0.10945244	0.001314193	0.038366497	0.019133851	0.031683445	0.106254786	0.0043841004	0.02754423	0.017518625	0.06544779	0.00013823807
chr3:69985839-69986029@@MITF_1==wt	0.04480219	0.033702955	0.067730054	0.04341486	0.014017329	0.019999027	0.10129732	0.0056754947	0.014821202	0.0037266165	0.022833705	0.0073883682	0.0007472187	0.0013236701	0.00044734776	0.0012673289	0.00058341026	0.028289601	0.009398162	0.0026879758	0.0777273	0.05153908	0.07032631	0.022925228	0.0564152	0.015304074	0.022533402	0.0048417896	0.0095772445	0.0031145215	0.0010506809	0.009581804	0.011152819	0.041011944	0.013584524	0.0077925324	0.0010277033	0.072326824	0.0011359751	0.040075347	0.01684302	0.02459921	0.12610881	0.00361979	0.024719492	0.018872768	0.050174594	0.00015853345
chr3:69985859-69986049@@MITF_1==wt	0.027403325	0.038980737	0.085991874	0.051390126	0.011579603	0.02202186	0.07480541	0.00631319	0.023862645	0.0068932027	0.017232046	0.009642854	0.0012895465	0.0010022819	0.0013873279	0.001553446	0.0013131648	0.047553375	0.00489302	0.0039760023	0.047811627	0.062539235	0.06387946	0.020747706	0.07173894	0.019741178	0.023733959	0.00640212	0.010206595	0.004670173	0.0014338642	0.010817826	0.010567546	0.048756614	0.015739322	0.0040875077	0.001402095	0.055698648	0.001629144	0.03028123	0.018539593	0.016148701	0.0818876	0.0046253204	0.022188514	0.019797727	0.02980569	0.00024391711
chr3:69985879-69986069@@MITF_1==wt	0.029198438	0.041313335	0.084279075	0.050801516	0.010797083	0.022234231	0.105800524	0.005207315	0.02259101	0.0071839094	0.01821053	0.008787572	0.0010645837	0.0010634214	0.0018697977	0.0017926991	0.0014345646	0.03194228	0.0055803806	0.004122302	0.05942352	0.05931218	0.06016092	0.023512766	0.07283233	0.012420177	0.029455751	0.00590086	0.009964466	0.005696222	0.0013904572	0.0075989366	0.011646077	0.04597521	0.019115329	0.004948795	0.0014623255	0.078071475	0.0014335364	0.032495186	0.019503728	0.019348681	0.105462015	0.004665613	0.0215538	0.022450551	0.035466164	0.00012628734
chr3:69985899-69986089@@MITF_1==wt	0.025885388	0.051310048	0.076738015	0.055618376	0.009605825	0.02550292	0.09217286	0.0043782443	0.020979047	0.0064825267	0.015403941	0.012054548	0.0016075969	0.0006342232	0.0018719286	0.0018397272	0.0016065538	0.034352705	0.006290078	0.004202917	0.05624196	0.0586614	0.060187444	0.020605415	0.06530103	0.01197049	0.024695441	0.0034696609	0.00949277	0.0050393343	0.0008831769	0.008019149	0.010684967	0.04955654	0.017053664	0.003634885	0.0012504011	0.09808397	0.0015494227	0.027879983	0.022351757	0.016291812	0.09635806	0.0037763268	0.021746442	0.019973263	0.027308613	7.1033835e-05
chr3:69985919-69986109@@MITF_1==wt	0.02311416	0.055735797	0.06307724	0.07220878	0.0100528	0.03250295	0.09385714	0.0031817257	0.022285715	0.006396994	0.012591645	0.023779511	0.0028828532	0.00046744943	0.0021069497	0.0026646405	0.002018258	0.028253183	0.0066414624	0.004859045	0.04207386	0.06833689	0.07086134	0.019259095	0.08061692	0.012272939	0.021472067	0.0024464726	0.008701161	0.005747944	0.0008252561	0.009996414	0.008010626	0.053565323	0.024978891	0.0038783103	0.0010852218	0.07068315	0.0031258166	0.027764246	0.04107611	0.016324937	0.07629913	0.0028647035	0.02294141	0.017151996	0.02562344	3.1754375e-05
chr3:69985939-69986129@@MITF_1==wt	0.008506417	0.06808673	0.07984504	0.07126561	0.004706651	0.035191387	0.074576065	0.006535545	0.042016447	0.02192378	0.020169586	0.065161645	0.0062333494	0.0013110638	0.016613796	0.006196663	0.014976203	0.026767656	0.0013027936	0.005245805	0.021069258	0.056645826	0.025274456	0.03760153	0.0660826	0.011725262	0.023162082	0.0060761124	0.013467804	0.01014635	0.0034832507	0.003378868	0.017546207	0.033812046	0.021577	0.0016397387	0.0028974712	0.033917353	0.0012374073	0.017410636	0.012306824	0.01916574	0.060705885	0.009652525	0.0107767135	0.035945907	0.019416168	0.00016209483
chr3:69985959-69986149@@MITF_1==wt	0.011763737	0.05768642	0.06865677	0.068225145	0.0051240623	0.03531143	0.07636526	0.008439183	0.037425295	0.024160028	0.024781749	0.06214705	0.004482582	0.001708746	0.012195006	0.0044867247	0.009434968	0.022310778	0.0014881492	0.0047519505	0.017485902	0.05485189	0.027701706	0.04605864	0.06361	0.014333889	0.02039431	0.008276477	0.015146643	0.00871329	0.004697144	0.0034074485	0.01986289	0.035746917	0.018909663	0.0018626004	0.0029136986	0.040251434	0.0010751188	0.017025381	0.012489468	0.02864772	0.053594187	0.011222184	0.012028426	0.042288065	0.027696371	0.00028647482
chr3:69985979-69986169@@MITF_1==wt	0.016826302	0.060120612	0.059388384	0.0691293	0.0067050755	0.04117748	0.082037106	0.011340767	0.033592626	0.025708258	0.02532357	0.06372878	0.0045056045	0.0024830103	0.010511383	0.0050863624	0.009579912	0.021674067	0.0021603853	0.004443571	0.020974278	0.04150042	0.027966306	0.04751201	0.05554375	0.017188117	0.01703298	0.009839341	0.018075913	0.008343309	0.006201446	0.004100606	0.021952733	0.027313277	0.016581804	0.0023322552	0.004175037	0.040447354	0.0013557076	0.019091338	0.01219058	0.03010109	0.045509413	0.014594942	0.014138341	0.037075654	0.031200632	0.00035467744
chr3:69985999-69986189@@MITF_1==wt	0.014587626	0.0377523	0.06269407	0.05582647	0.0076693445	0.026866853	0.088287205	0.008970767	0.033196807	0.02969928	0.029429048	0.039205864	0.0017469823	0.002886027	0.012359068	0.0028392375	0.0077557266	0.01496923	0.0028957874	0.0031434149	0.029365793	0.056597024	0.02468437	0.046058655	0.06384535	0.013157561	0.013312474	0.018331438	0.012546256	0.0076299757	0.007693127	0.0021326542	0.021271825	0.03671345	0.016341671	0.0036114603	0.002314657	0.046098992	0.00043044984	0.023959935	0.0080872625	0.03890802	0.07114968	0.0163102	0.015177593	0.042082205	0.036025777	0.0007363856
chr3:69986019-69986209@@MITF_1==wt	0.015259266	0.048323333	0.052782655	0.05528611	0.0076946914	0.027448446	0.09170692	0.0068105757	0.026718184	0.021495491	0.025161788	0.05586958	0.0028217584	0.002929315	0.011031568	0.0027305633	0.0070437044	0.012273073	0.003200546	0.0038266182	0.027186126	0.055548906	0.023707345	0.042120755	0.053320065	0.0100774765	0.010091588	0.014184639	0.0124433935	0.009589881	0.00681445	0.0020323247	0.020302504	0.042526543	0.021645471	0.0036101937	0.0017847121	0.065263316	0.00039876997	0.023069814	0.012319431	0.035354108	0.06736511	0.013928279	0.016703874	0.03721933	0.03393297	0.00051781535
chr3:69986039-69986229@@MITF_1==wt	0.015239149	0.027075827	0.039811507	0.055072203	0.005548477	0.029021353	0.07750146	0.0068127513	0.023287669	0.016321793	0.028060392	0.05848056	0.0020317882	0.00072428584	0.0050030947	0.00078104436	0.0027232766	0.008655593	0.0016866922	0.0022717565	0.018489286	0.05181873	0.022258833	0.04496491	0.05064395	0.010160685	0.0065864027	0.011251152	0.01245445	0.0053066015	0.002831772	0.00152722	0.022589773	0.036388844	0.01344043	0.0017515123	0.0013090223	0.04491675	0.00026234984	0.019130945	0.0077730566	0.048841447	0.058617964	0.010901853	0.013427228	0.0449775	0.044605836	0.000118136406
chr3:69986059-69986249@@MITF_1==wt	0.01146017	0.028702334	0.05712901	0.049342662	0.007287711	0.022305936	0.064711824	0.009937227	0.033570603	0.023127615	0.03342685	0.030072972	0.0016700625	0.003220886	0.010372385	0.0018366128	0.004608169	0.013369858	0.0024585277	0.0037570745	0.019202098	0.07762645	0.02510877	0.04885176	0.06853248	0.014610603	0.011982039	0.026835367	0.015068486	0.008012399	0.009498224	0.0027064532	0.025352359	0.049139127	0.015091687	0.0034924895	0.0019955188	0.034170464	0.0004490316	0.021200776	0.008405447	0.044493347	0.05820322	0.013031691	0.014562115	0.048131287	0.03643641	0.0006482899
chr3:69986079-69986269@@MITF_1==wt	0.014098287	0.02559729	0.05593002	0.043439746	0.008113086	0.019447148	0.08489387	0.009232983	0.032614157	0.019424558	0.03257568	0.021375671	0.001222074	0.0040079057	0.0070949197	0.0018258989	0.0033868998	0.012648463	0.002464041	0.0033209175	0.025927052	0.05871786	0.024268389	0.04870382	0.06153749	0.01528056	0.015446901	0.020528376	0.013043761	0.006472379	0.007818207	0.0021488369	0.023217678	0.03391798	0.016686916	0.004650891	0.0018340349	0.030430183	0.0004196167	0.022874683	0.0063953847	0.041609198	0.07646324	0.012130484	0.013124064	0.041226417	0.037394017	0.00083719194
chr3:69986099-69986289@@MITF_1==wt	0.015512884	0.024471313	0.0568842	0.030624405	0.012670413	0.013542235	0.076890215	0.012115791	0.040052593	0.01892905	0.034457177	0.017898917	0.0016304255	0.012887478	0.01023075	0.004391521	0.006256342	0.017059326	0.005604863	0.0047876537	0.03640391	0.06887087	0.030541182	0.044312164	0.06445891	0.022541344	0.023452476	0.03502962	0.012495846	0.00972864	0.015211508	0.0034655482	0.020994008	0.043606058	0.019301623	0.011600614	0.0020357966	0.029364064	0.000923723	0.029871896	0.0076864064	0.03775172	0.080997735	0.017426848	0.013778299	0.034422427	0.033822104	0.0053186864
chr3:69986119-69986309@@MITF_1==wt	0.018837437	0.011250198	0.033549353	0.017573416	0.0283539	0.007469207	0.07296802	0.010001138	0.02015309	0.008294776	0.023870677	0.0036126375	0.0005983412	0.005442247	0.0031920224	0.0011293888	0.0012905449	0.015019238	0.012574941	0.0061171353	0.07968414	0.088109106	0.052200645	0.027433574	0.048866883	0.025992885	0.013996288	0.022237211	0.009517059	0.0073101223	0.0075455904	0.006354943	0.013275415	0.091860846	0.016103044	0.014207706	0.001451984	0.035880625	0.00096172094	0.06760977	0.013260171	0.027548626	0.13962242	0.008698508	0.037572846	0.023109362	0.030845508	0.0013386905
chr3:69986139-69986329@@MITF_1==wt	0.01655382	0.014186189	0.042693153	0.022508636	0.022573814	0.009534389	0.06909849	0.014036179	0.023281664	0.014394864	0.029445156	0.0046819597	0.0006323755	0.004692152	0.004358262	0.0009904206	0.0014265031	0.015560418	0.007949278	0.006094843	0.05785021	0.094822824	0.047661364	0.034763247	0.05671552	0.025797293	0.012246087	0.03865674	0.013520986	0.0070690066	0.010564417	0.005940765	0.01554285	0.087357536	0.012858346	0.008422717	0.0021996498	0.035603657	0.0007662326	0.055804864	0.011169836	0.03524965	0.121083915	0.009709477	0.03195344	0.031731933	0.033507362	0.000997439
chr3:69986159-69986349@@MITF_1==wt	0.022677153	0.013202712	0.041452736	0.020402953	0.025038242	0.008317381	0.07536249	0.010954335	0.017986208	0.009661332	0.025817469	0.0036058128	0.0003581345	0.005394101	0.0024469644	0.0008381605	0.0008993596	0.013017654	0.009877875	0.003700897	0.07839714	0.08707005	0.047617152	0.029740393	0.05090913	0.021959662	0.011380717	0.029029012	0.0105472505	0.0050234497	0.0079386085	0.0045282394	0.013583988	0.08177586	0.013199568	0.009667054	0.0015832335	0.051222622	0.00045855343	0.06241791	0.009254649	0.032106027	0.14636607	0.008560091	0.0374735	0.025459424	0.037868693	0.0010862052
chr3:69986179-69986369@@MITF_1==wt	0.02091071	0.011431277	0.04242702	0.013788089	0.03551823	0.0063670874	0.08642337	0.014152288	0.017407417	0.008188397	0.029090375	0.0029593408	0.00044745207	0.010834768	0.002259463	0.0012766868	0.0011005104	0.01724045	0.012680903	0.005457729	0.10100432	0.05460149	0.043030977	0.025821716	0.029425114	0.027550906	0.0134203285	0.025742233	0.009016886	0.0054914504	0.010610655	0.004721284	0.014419943	0.06790748	0.010773405	0.017871097	0.0017030537	0.036028326	0.00056141615	0.07252906	0.007830486	0.027640536	0.11305313	0.009232938	0.033063605	0.02447085	0.033905387	0.0037980527
chr3:69986199-69986389@@MITF_1==wt	0.02008611	0.013767093	0.044446707	0.019938871	0.030971378	0.008712694	0.095069334	0.016859561	0.021142349	0.0121378	0.029194817	0.004095897	0.000589177	0.0044639558	0.0033141673	0.0010040253	0.0014249384	0.019959956	0.00832136	0.006196022	0.078263626	0.055621833	0.043923452	0.033802494	0.036937147	0.029556036	0.013268843	0.02480337	0.0121245235	0.0070604235	0.008678615	0.004943192	0.018517956	0.060054466	0.0121755	0.011480778	0.0022019148	0.031161964	0.000754714	0.06487553	0.009005383	0.032885626	0.109645516	0.012335703	0.031121075	0.030556008	0.034716263	0.0013043731
chr3:69986219-69986409@@MITF_1==wt	0.016692922	0.013193876	0.047818467	0.02275309	0.026541516	0.009242028	0.09922396	0.0148798525	0.023269534	0.014053926	0.02794142	0.0040977895	0.00062322617	0.006503135	0.006140843	0.0012105256	0.0024039596	0.017925978	0.009094283	0.006336987	0.08130634	0.08246751	0.04468663	0.032062367	0.04659812	0.02495718	0.011144072	0.0593573	0.0120648	0.008384466	0.018454805	0.0052236468	0.016215935	0.08550979	0.0110966265	0.009765565	0.0022292882	0.038291544	0.00065919757	0.067156956	0.011216998	0.032609537	0.120977044	0.012711167	0.037893727	0.02885896	0.03408262	0.0019981563
chr3:69986239-69986429@@MITF_1==wt	0.017385498	0.014869407	0.049030975	0.027552605	0.023552313	0.010708272	0.098199725	0.013029575	0.021156564	0.012646362	0.030395016	0.0044601858	0.000535056	0.0039794743	0.0043949336	0.0011088401	0.0017868578	0.01840122	0.009100646	0.005272329	0.0789914	0.08438654	0.046446964	0.036117807	0.051918715	0.023598969	0.011702612	0.032656893	0.012579039	0.0069119483	0.010196239	0.005828753	0.017044902	0.090889096	0.010043085	0.00930959	0.0020015985	0.03551899	0.0007183701	0.06892137	0.011153281	0.036225393	0.12834688	0.009543747	0.03990048	0.03148952	0.037575692	0.0011928529
chr3:69986259-69986449@@MITF_1==wt	0.021395355	0.014944509	0.04072556	0.027496293	0.02340199	0.010889038	0.1325175	0.010205165	0.01912114	0.010610327	0.02555862	0.005292639	0.00062422454	0.001846075	0.004012227	0.00060880184	0.0013305247	0.016996473	0.009520069	0.0050754994	0.09376316	0.076271445	0.04940182	0.032513857	0.051313356	0.022171482	0.009352505	0.022489876	0.010993987	0.0060542673	0.005679339	0.0051629394	0.014829561	0.07552457	0.011044353	0.008741751	0.0013815165	0.046320304	0.00065143406	0.064739496	0.012561262	0.036577016	0.12517427	0.007683724	0.035285547	0.028010726	0.037907854	0.00044620037
chr3:69986279-69986469@@MITF_1==wt	0.020805165	0.022805423	0.060002238	0.034772307	0.012372062	0.013981268	0.13780922	0.009466365	0.024535477	0.0111003965	0.03117092	0.009135559	0.0007985234	0.0041751415	0.004816264	0.0016644597	0.0027217418	0.017196536	0.005282983	0.003273815	0.06333749	0.06001149	0.037718266	0.037404582	0.05650866	0.017370194	0.0159792	0.020777985	0.010131627	0.0049482286	0.0074557364	0.0035045743	0.020257637	0.04735641	0.01150015	0.007513523	0.0015097708	0.037541628	0.0005531609	0.036894515	0.0075289607	0.033755362	0.112779036	0.008358434	0.01857981	0.033089623	0.040175766	0.0012240112
chr3:69986299-69986489@@MITF_1==wt	0.014488623	0.014930859	0.0497811	0.03167434	0.012290254	0.012315571	0.108943745	0.008108214	0.021566197	0.012697592	0.02579844	0.0059140176	0.00044807792	0.0013168007	0.0040683746	0.0003502965	0.000868842	0.011070415	0.0036498904	0.0029195547	0.044502333	0.07852271	0.0348285	0.03265263	0.05458732	0.014947236	0.00819698	0.035293177	0.009348318	0.004219234	0.0066773146	0.0023744553	0.014633775	0.061180785	0.0096447915	0.0035079569	0.001092881	0.03998302	0.00022232533	0.03745544	0.0071237236	0.034680635	0.10154244	0.006323591	0.020821944	0.03348294	0.03699112	0.0005004704
chr3:69986319-69986509@@MITF_1==wt	0.010559812	0.018086076	0.062169746	0.036781073	0.008825168	0.013045266	0.06412418	0.008448333	0.027841195	0.016281232	0.024975538	0.00784564	0.0005156547	0.0009495318	0.0050379187	0.0004451573	0.0011989176	0.013827205	0.0021498203	0.0028177202	0.026509166	0.10654372	0.036906794	0.03737761	0.08061911	0.01701866	0.0112623125	0.03243445	0.010793775	0.004915878	0.005796075	0.002917543	0.015242547	0.06838797	0.010952562	0.0024342835	0.0012692809	0.026587576	0.00030969083	0.02843088	0.0074026883	0.032630026	0.08946653	0.0065018535	0.017170578	0.03585294	0.032180414	0.00034366548
chr3:69986339-69986529@@MITF_1==wt	0.006363675	0.015620068	0.05899465	0.036036804	0.0073789507	0.01317361	0.048011124	0.009857357	0.025517166	0.016384944	0.026913837	0.005811304	0.00038917363	0.00088326633	0.0052683502	0.0003915727	0.0011707097	0.012887314	0.001839593	0.0032283217	0.01762335	0.11907281	0.03847967	0.035960943	0.07913205	0.017200887	0.009375542	0.035968482	0.012120694	0.0056360364	0.006784156	0.0041738898	0.015117735	0.08894426	0.0067091286	0.0015517622	0.0014297068	0.02285719	0.00031767786	0.023854598	0.011055142	0.032579765	0.0555491	0.0060750395	0.014877915	0.0423885	0.030745894	0.00041480362
chr3:69986359-69986549@@MITF_1==wt	0.0071905702	0.015065402	0.047033206	0.03772618	0.012519702	0.014399633	0.0530255	0.01217711	0.025632158	0.024926677	0.024183214	0.003782615	0.0002926737	0.0022809207	0.0071174502	0.0008467734	0.0014854819	0.010781243	0.003955409	0.003940761	0.026087984	0.12971549	0.041681275	0.0348783	0.08362046	0.021067992	0.0097280145	0.057088837	0.014649481	0.0077845156	0.017709896	0.006259024	0.01151745	0.10045652	0.0075620115	0.002911508	0.0025259703	0.02657789	0.00040616095	0.0421288	0.01522091	0.036077186	0.07105298	0.008515283	0.022987813	0.03537461	0.029130667	0.0010048747
chr3:69986379-69986569@@MITF_1==wt	0.005305752	0.009524494	0.03367901	0.02970922	0.00789395	0.01318115	0.04823765	0.010847628	0.016007379	0.023393095	0.020282999	0.002661422	0.00011374056	0.0011029094	0.0058059543	0.0003144294	0.0007697195	0.0049161464	0.00316298	0.002019316	0.019592777	0.114558145	0.02784565	0.02759473	0.06153223	0.012916714	0.0051615983	0.08959241	0.013956115	0.0073465407	0.024964169	0.0042966604	0.0103185475	0.079873726	0.004280001	0.0012785196	0.0023925155	0.031609043	0.00014697015	0.030902043	0.0118421465	0.039409027	0.04722978	0.008654028	0.016458258	0.033070028	0.029954806	0.00075502694
chr3:69986399-69986589@@MITF_1==wt	0.0056629777	0.021367192	0.034988865	0.044985786	0.016186476	0.023765057	0.02131331	0.021912336	0.02173327	0.03683175	0.018117473	0.002647519	0.0003760159	0.0013063997	0.008446351	0.0012090355	0.0012284517	0.013500899	0.004488632	0.007974774	0.013130352	0.11063965	0.053129107	0.03286566	0.07314089	0.035249397	0.009695336	0.058978125	0.029545352	0.01317884	0.02626738	0.029065609	0.008390412	0.07124092	0.0057991296	0.0020958632	0.010130107	0.014959544	0.0015091151	0.033731937	0.03605491	0.025729477	0.02609986	0.008542374	0.022210374	0.023635715	0.01781623	0.00039204955
chr3:69986419-69986609@@MITF_1==wt	0.00488019	0.0195705	0.031611785	0.041357756	0.011602357	0.022535563	0.011394605	0.020366251	0.019481227	0.03634353	0.013191596	0.002534613	0.00031030178	0.0010628253	0.0103441775	0.0013310313	0.0014843196	0.01148054	0.0028009415	0.0054004043	0.008087188	0.12477112	0.04596965	0.026785418	0.07330835	0.029510766	0.007041618	0.063841075	0.028800398	0.014329225	0.03582111	0.025264218	0.0069701076	0.07977006	0.0044261366	0.0010594428	0.011393756	0.015170872	0.0010979027	0.023788974	0.031556293	0.019598857	0.01892735	0.009759828	0.019981027	0.020705014	0.0152594	0.00033056736
chr3:69986439-69986629@@MITF_1==wt	0.005802229	0.02670987	0.027380064	0.049289256	0.014122322	0.033226	0.009389102	0.026391894	0.017678842	0.03832887	0.012956619	0.003416434	0.00046736002	0.0014324337	0.011465028	0.0017964244	0.001781851	0.013183728	0.0041790605	0.008292183	0.005876228	0.09504986	0.047206596	0.027760446	0.060799316	0.03508596	0.0057684034	0.06552717	0.039400622	0.017521217	0.050780162	0.04296139	0.0065660626	0.058712363	0.0039183497	0.0013568103	0.018309593	0.013781339	0.0016475171	0.021831706	0.046340793	0.016851544	0.0095130205	0.009822473	0.021541983	0.018685654	0.012809679	0.00029070675
chr3:69986459-69986649@@MITF_1==wt	0.0053286105	0.07906178	0.043505043	0.058364734	0.009528786	0.0488787	0.0041678846	0.03200385	0.030502379	0.0482606	0.01149258	0.009685114	0.0021401644	0.0013848096	0.020418778	0.017641246	0.011260122	0.04073426	0.001442641	0.015252128	0.0022639483	0.040353343	0.04692565	0.036663085	0.04546328	0.04509759	0.016457483	0.017328128	0.0485401	0.026667207	0.023790464	0.05193807	0.0067172945	0.024416253	0.0050251484	0.00096072257	0.036997974	0.004565567	0.0059632957	0.010490134	0.047204956	0.009239435	0.003436923	0.013113394	0.009674966	0.01718469	0.0071085244	0.00018411875
chr3:69986479-69986669@@MITF_1==wt	0.004066542	0.075841054	0.033511892	0.044469997	0.009768948	0.039503396	0.0016128272	0.04400067	0.032953292	0.042189017	0.0067560077	0.007201284	0.0037581623	0.0007957816	0.027280018	0.026455358	0.017133981	0.060000762	0.00058960915	0.024907291	0.0011366159	0.039553687	0.05103433	0.039599836	0.04971598	0.061158583	0.01600106	0.010029629	0.069909856	0.05414489	0.022232369	0.09689464	0.006458238	0.019052237	0.0067192763	0.0005771816	0.06893648	0.0013496876	0.02068156	0.008574963	0.07115111	0.00477463	0.0018798262	0.018240824	0.01021868	0.013449788	0.0033669472	0.00010253489
chr3:69986499-69986689@@MITF_1==wt	0.00445351	0.09694597	0.0454915	0.04332654	0.008055881	0.0434106	0.001477316	0.051116943	0.045352206	0.05710298	0.00844413	0.013900831	0.009040877	0.0009946823	0.041120216	0.046591416	0.03873977	0.071495846	0.00036680698	0.033012033	0.0008214712	0.025394216	0.049836516	0.04453431	0.03931351	0.063424826	0.019273907	0.007590741	0.06644538	0.040055215	0.018902376	0.076958805	0.0077789426	0.010460898	0.0071926713	0.0005495846	0.09439196	0.0010033995	0.021284372	0.00602518	0.04723905	0.004494041	0.001391992	0.01778543	0.0072158277	0.015722096	0.0035039634	5.8323145e-05
chr3:69986519-69986709@@MITF_1==wt	0.002925098	0.09817435	0.058347553	0.05988629	0.0054205805	0.044948265	0.0018266737	0.027754292	0.05045952	0.0620977	0.0074982494	0.014440969	0.008105606	0.0006747395	0.050382644	0.049202457	0.039797142	0.064048186	0.00025080144	0.03238435	0.000773713	0.0467543	0.048636153	0.047260866	0.07057087	0.04665929	0.027745083	0.0048781335	0.058264017	0.047779143	0.011719629	0.059971124	0.0066352934	0.016986355	0.010629982	0.0004312992	0.056855947	0.0009675324	0.019141793	0.0058762133	0.06834516	0.0042340904	0.0023268163	0.0128994435	0.008340105	0.01737699	0.0030914843	3.889203e-05
chr3:69986539-69986729@@MITF_1==wt	0.0048873276	0.13606855	0.071990654	0.068114564	0.0040390044	0.05285044	0.0033152997	0.023599222	0.0521172	0.042742476	0.0076481104	0.030187607	0.016442552	0.0005675256	0.046466872	0.062169	0.054753304	0.09526482	0.00024816394	0.031298682	0.00080293417	0.034356266	0.047662973	0.053091392	0.06759606	0.040551364	0.037309572	0.0022687912	0.05981809	0.049463958	0.0064367503	0.05057445	0.009274915	0.0104201585	0.016871467	0.00041911006	0.04265967	0.0012381971	0.027492896	0.003954679	0.066003576	0.0038984716	0.0025654584	0.013768867	0.0066698194	0.01802662	0.004186079	3.9294362e-05
chr3:69986559-69986749@@MITF_1==wt	0.002878353	0.120627254	0.091136664	0.06984341	0.00227876	0.05057034	0.0012841672	0.027671978	0.060642913	0.05198604	0.006645784	0.030089602	0.01647845	0.00016361475	0.046940178	0.030281514	0.039916113	0.1539922	4.169345e-05	0.032452986	0.00032615662	0.03408493	0.047289804	0.05607596	0.077741385	0.05220367	0.044357747	0.0012069046	0.061320633	0.042454287	0.00281474	0.04045713	0.008227542	0.0076799095	0.013059929	0.0001270473	0.039829016	0.00028441846	0.019550353	0.0022788942	0.045940787	0.0022967458	0.0016047806	0.012196511	0.0038093776	0.020474136	0.0025287867	1.8715858e-05
chr3:69986579-69986769@@MITF_1==wt	0.0038404316	0.066722825	0.09394437	0.060546502	0.0060420185	0.03384565	0.009271681	0.023362458	0.07139152	0.058460847	0.015511736	0.028447285	0.012481049	0.0023610592	0.054070756	0.021805808	0.038581073	0.08139734	0.0003759414	0.025730416	0.0029655993	0.06292294	0.040937185	0.051681057	0.089986995	0.04777226	0.04139845	0.009600878	0.034626335	0.028456524	0.012337521	0.01947631	0.013174951	0.024831936	0.01552704	0.0013695657	0.017693073	0.0020337105	0.0076035857	0.008885562	0.026367307	0.009027123	0.009099022	0.015633106	0.007314503	0.029141009	0.007437393	0.0002746135
chr3:69986599-69986789@@MITF_1==wt	0.0052223206	0.057356417	0.087550655	0.06099762	0.0070222467	0.029508457	0.013668269	0.019567281	0.06075336	0.047112644	0.015774682	0.016823158	0.0067708194	0.0020894706	0.040698364	0.014064461	0.024512142	0.06972669	0.00053068995	0.019470125	0.005429134	0.079538316	0.04229383	0.052115753	0.10468717	0.039380476	0.043454602	0.007459879	0.030775607	0.024282068	0.008750707	0.015317768	0.01570864	0.03469117	0.019339487	0.001555875	0.012136772	0.003277421	0.006253451	0.012650654	0.02755475	0.01027751	0.020295382	0.013929397	0.010935664	0.03215696	0.009566158	0.00027005374
chr3:69986619-69986809@@MITF_1==wt	0.0036286712	0.05086845	0.08646351	0.056652263	0.0053224117	0.026514143	0.008151814	0.022565097	0.064900756	0.05151251	0.0154916495	0.015578553	0.0062111467	0.0017303377	0.04731545	0.013908461	0.028391019	0.07268982	0.00037129223	0.019405186	0.0034140348	0.105789304	0.037066743	0.054881394	0.12298776	0.037389144	0.035573795	0.012173682	0.034473628	0.03256783	0.010646984	0.014409393	0.014708653	0.041066453	0.01874514	0.0010864884	0.013843849	0.0025892705	0.006388277	0.009993151	0.022941396	0.010233209	0.017896399	0.01816161	0.010446534	0.033099383	0.008391321	0.0002580434
chr3:69986639-69986829@@MITF_1==wt	0.006702468	0.022612154	0.07295878	0.03850159	0.008098006	0.015680194	0.035695	0.016342565	0.05136378	0.034237683	0.033877596	0.013056114	0.0023032278	0.0036326647	0.019601032	0.002584517	0.0077507645	0.02347061	0.001559779	0.008778423	0.014956072	0.11453746	0.032105908	0.055283338	0.10115287	0.025559276	0.023455173	0.03541313	0.01959847	0.012367934	0.01170966	0.004354179	0.021310776	0.05994226	0.0155873	0.0035119802	0.0034990162	0.014118746	0.0009607971	0.02161716	0.009624183	0.033360437	0.0639258	0.013710678	0.014252067	0.047707647	0.026337102	0.0007082522
chr3:69986659-69986849@@MITF_1==wt	0.008501589	0.019077897	0.05930294	0.034038544	0.011887863	0.01334995	0.045355767	0.016362384	0.036957636	0.038501337	0.030663505	0.00625661	0.00056153536	0.0035873055	0.013180494	0.0013710111	0.0032230467	0.012343004	0.0031705797	0.00462988	0.029839426	0.111990914	0.030758694	0.05069816	0.08775136	0.022705302	0.01550442	0.057486728	0.01715438	0.00952062	0.016299069	0.0036119819	0.017226517	0.062341854	0.014035359	0.0042455196	0.0036125034	0.023024037	0.00043806434	0.034597352	0.0076996684	0.036113292	0.097987205	0.013496488	0.020752579	0.039296612	0.02786696	0.00096414983
chr3:69986679-69986869@@MITF_1==wt	0.0070004165	0.04413627	0.07618588	0.06682697	0.008299142	0.031711742	0.018450543	0.018475682	0.048111364	0.047320843	0.02188617	0.013075426	0.001782164	0.0027496815	0.020561904	0.004320547	0.008419722	0.035130635	0.0011255741	0.008086681	0.008139282	0.10453136	0.03347355	0.05667524	0.1203479	0.03139907	0.02639465	0.023369506	0.026444212	0.018575132	0.01028572	0.010182574	0.019383952	0.041581094	0.018174425	0.0021622628	0.0088134855	0.006545067	0.0021366626	0.016460255	0.014871404	0.01808308	0.034848645	0.019935489	0.014259309	0.03181085	0.014151394	0.0005658269
chr3:69986699-69986889@@MITF_1==wt	0.015852839	0.060948938	0.06871921	0.057690024	0.015811086	0.03157246	0.030564234	0.025397852	0.044400603	0.044374615	0.027762294	0.015559018	0.0027534664	0.012061223	0.022552565	0.011768967	0.01345484	0.03549975	0.003913209	0.010194719	0.016314328	0.06600249	0.04031296	0.061883107	0.08942306	0.03967884	0.03230782	0.026386738	0.02852723	0.01941228	0.018602505	0.013464421	0.025426045	0.031228945	0.024728164	0.00796935	0.011135697	0.014224753	0.0038974881	0.021957532	0.017290756	0.025214061	0.04658933	0.026117682	0.017508104	0.03062725	0.021146446	0.0014081597
chr3:69986719-69986909@@MITF_1==wt	0.0065993518	0.052730113	0.07672669	0.045484215	0.0138619095	0.026432514	0.009846047	0.029686555	0.061731502	0.07499294	0.02216661	0.021940649	0.010474563	0.005718887	0.06417033	0.012484893	0.030569986	0.06597079	0.0015243739	0.02855222	0.007973999	0.072857454	0.03767167	0.044548586	0.07051416	0.057313755	0.021734357	0.022596538	0.026603326	0.016232312	0.023157015	0.016919062	0.017477155	0.041356027	0.015094221	0.004071057	0.018788725	0.0043595284	0.0051706284	0.017471999	0.011774048	0.012391895	0.022263825	0.01506187	0.01965627	0.029795274	0.009502977	0.0005822927
chr3:69986739-69986929@@MITF_1==wt	0.0092540085	0.047906518	0.0766083	0.052874684	0.015601203	0.02603148	0.01639761	0.029077351	0.060377866	0.06893793	0.023289531	0.015631378	0.0046810955	0.009536654	0.04276119	0.012450159	0.02256754	0.05252427	0.00224936	0.017226696	0.012980163	0.082465306	0.039451912	0.05227022	0.09284423	0.05586326	0.029227823	0.028916463	0.025470972	0.01667042	0.024225354	0.014438912	0.018343732	0.037244245	0.018917292	0.0058808327	0.0154937655	0.006311685	0.0043919235	0.021715254	0.011907995	0.016566828	0.04116504	0.021912828	0.019688234	0.02834192	0.012319699	0.0014091432
chr3:69986759-69986949@@MITF_1==wt	0.008292049	0.056905672	0.07311846	0.046407863	0.012619436	0.030020759	0.016369805	0.034767702	0.060110837	0.067728296	0.024059996	0.021917626	0.009139448	0.0067276508	0.047842354	0.01743552	0.03185515	0.058461696	0.0015371442	0.024769157	0.008437917	0.050332516	0.032945663	0.059434906	0.059861585	0.05169104	0.029173061	0.018676251	0.034471825	0.023221865	0.02033849	0.01494132	0.022917494	0.024486512	0.017800882	0.0037313104	0.022998884	0.0075264275	0.005780831	0.01659736	0.013827652	0.020588353	0.022622153	0.02601175	0.014024749	0.033849478	0.013419628	0.000680238
chr3:69986779-69986969@@MITF_1==wt	0.006646961	0.07213442	0.07124989	0.050101653	0.01551567	0.034484327	0.009668887	0.037529185	0.056772113	0.06960197	0.019500062	0.021455154	0.015835673	0.0033478886	0.05282411	0.02949667	0.04102029	0.08497603	0.0016313642	0.037336767	0.007670954	0.062343523	0.043499216	0.052612275	0.06105548	0.06713246	0.027009279	0.015774846	0.042043254	0.026032552	0.020862266	0.037743047	0.018419087	0.034481212	0.014669478	0.0031125098	0.041970864	0.004999295	0.016164154	0.018876106	0.020238265	0.01607667	0.01733458	0.019988298	0.01888536	0.027366295	0.009689122	0.00024420023
chr3:69986799-69986989@@MITF_1==wt	0.016375363	0.06497213	0.063740775	0.0401071	0.011138022	0.031731933	0.015952185	0.057870656	0.044469103	0.04292278	0.028495401	0.019977719	0.0053619146	0.0031235218	0.019399002	0.010397598	0.01460661	0.067494914	0.0016700178	0.013843343	0.005352959	0.02682355	0.04680261	0.053886354	0.04145421	0.053886488	0.01941128	0.037859306	0.050225914	0.018083945	0.023148045	0.020111054	0.021430135	0.014381334	0.008857042	0.0016941577	0.025331274	0.015606225	0.0054435134	0.010947242	0.013362989	0.02680935	0.011155218	0.024191216	0.008799851	0.035694256	0.029693052	0.000775218
chr3:69986819-69987009@@MITF_1==wt	0.019174546	0.04628767	0.056040496	0.03432581	0.010916367	0.026501983	0.025661573	0.056612685	0.041711375	0.036527053	0.037456945	0.017272547	0.003968999	0.0035475641	0.013491929	0.0080794245	0.010364622	0.051211774	0.0015593022	0.011699945	0.005851403	0.022320285	0.04382457	0.05508274	0.038610905	0.05438827	0.018868536	0.035473913	0.042573616	0.014451653	0.024362296	0.016520843	0.023203894	0.011081502	0.007230535	0.0019817203	0.018407851	0.014405489	0.004224792	0.01043345	0.010727018	0.041803926	0.012586549	0.023669168	0.0066383034	0.04210359	0.04494609	0.0013134032
chr3:69986839-69987029@@MITF_1==wt	0.016420633	0.033503085	0.057650417	0.029114515	0.011301801	0.023168698	0.015468419	0.056010738	0.042664647	0.031710967	0.048236504	0.017752707	0.0036410987	0.0075719506	0.011142567	0.007003173	0.008625194	0.03217864	0.0012523234	0.009596109	0.0034329295	0.02085711	0.038921908	0.055100232	0.033533677	0.04819262	0.019571021	0.047655582	0.03673832	0.009899437	0.034950912	0.0116086155	0.030713275	0.010725439	0.0063367337	0.0027594715	0.01267381	0.00921306	0.0027236193	0.008217782	0.008087993	0.037955627	0.0080091655	0.022972032	0.006048426	0.05125475	0.043633953	0.002345249
chr3:69986859-69987049@@MITF_1==wt	0.0155852735	0.015873909	0.062121063	0.025904313	0.008716583	0.017172724	0.017162204	0.058413178	0.038935497	0.022720292	0.06602642	0.010329589	0.00080370903	0.0037672669	0.0042039305	0.0012849569	0.0026644021	0.020299718	0.0010202229	0.0031759143	0.003578648	0.024685472	0.029778063	0.058141246	0.031617373	0.03483674	0.013260618	0.092532516	0.03096354	0.0043635666	0.029371351	0.0062212944	0.040785357	0.011837393	0.003075391	0.0013321638	0.007386267	0.0138588995	0.00073467195	0.006636679	0.0038620979	0.05377221	0.011303052	0.019008622	0.0047065765	0.060325935	0.060939357	0.0034953505
chr3:69986879-69987069@@MITF_1==wt	0.021123752	0.01787819	0.046141386	0.021935254	0.010829717	0.015886068	0.016807169	0.05403255	0.025042638	0.016583636	0.050322622	0.009334192	0.0007110834	0.0026608855	0.0026149005	0.00086551905	0.0013867319	0.0170535	0.0017040372	0.0033300072	0.00454472	0.025879815	0.03751582	0.050731137	0.026436195	0.034640312	0.009420708	0.07827152	0.03284383	0.003958851	0.025943577	0.007663071	0.028177172	0.016838878	0.0027967691	0.0016408861	0.0066767633	0.023142636	0.00054349005	0.00863865	0.0055174083	0.055456772	0.014146373	0.014452249	0.006432876	0.046144724	0.06784041	0.0017496794
chr3:69986899-69987089@@MITF_1==wt	0.026377022	0.017578587	0.042295918	0.021261051	0.011935025	0.015284315	0.018226698	0.048695788	0.019761652	0.012028664	0.042579383	0.0059497803	0.00026847422	0.0043037683	0.001375705	0.0010696799	0.00089146197	0.011807099	0.0032408237	0.0018064082	0.0069164187	0.025252417	0.039749473	0.040796414	0.026127309	0.030932784	0.010459483	0.07981923	0.028953373	0.0034992993	0.029711172	0.008298874	0.023083985	0.017435193	0.0029885173	0.0025174916	0.00591366	0.028221339	0.0005082488	0.010050416	0.005505845	0.045862228	0.016107798	0.0132917315	0.007188931	0.0336179	0.06244169	0.0029067546
chr3:69986919-69987109@@MITF_1==wt	0.026443541	0.021797106	0.047685176	0.026346207	0.008065075	0.017019227	0.025741816	0.03802292	0.020249844	0.014139459	0.037895665	0.006819725	0.0002143234	0.012961596	0.0017297566	0.0026258081	0.0017437339	0.009863958	0.0032060742	0.0009512305	0.007621303	0.025369212	0.02918084	0.045319602	0.033453196	0.022718221	0.016175658	0.07909015	0.024635121	0.0031359643	0.039399385	0.0053652525	0.025771186	0.012784049	0.004048139	0.0036830008	0.0053105354	0.029275164	0.00041773915	0.007845789	0.004169047	0.049561992	0.021533474	0.018021107	0.005067453	0.030057803	0.058741152	0.006470278
chr3:69986939-69987129@@MITF_1==wt	0.028214619	0.017182231	0.039916962	0.021221459	0.010272667	0.014945343	0.047298864	0.030822605	0.016107738	0.020151317	0.045991227	0.0057451576	0.00014312565	0.006020859	0.0020882338	0.0008557439	0.0010204315	0.004329443	0.0038006604	0.00090427697	0.015841693	0.022161186	0.020960838	0.050869793	0.024707332	0.014519095	0.009683773	0.054391995	0.021020994	0.0026391894	0.01803875	0.0019436777	0.03324172	0.012351841	0.005043611	0.004218459	0.004321009	0.051868126	9.904802e-05	0.012615576	0.00298734	0.06801814	0.0389034	0.017899796	0.0070643425	0.04349643	0.074277624	0.0019866228
chr3:69986959-69987149@@MITF_1==wt	0.02481322	0.017416462	0.039236918	0.026778743	0.013044	0.017118186	0.04329911	0.036556333	0.018864334	0.02864249	0.042286694	0.004996285	0.000148803	0.011453435	0.003433451	0.0014505386	0.0013736188	0.0049286783	0.0060707927	0.0012589544	0.02001439	0.037950084	0.026660591	0.05336529	0.035605982	0.019685581	0.010420531	0.0994993	0.027314901	0.0038018525	0.03729251	0.0037786365	0.027374685	0.021263212	0.0060183704	0.00536412	0.006816998	0.055508077	0.00018179417	0.018496022	0.004609391	0.07077712	0.05310148	0.019183949	0.011595607	0.042731553	0.06531651	0.0029022694
chr3:69986979-69987169@@MITF_1==wt	0.026914552	0.013680518	0.029783607	0.01986	0.016806975	0.012576923	0.049342215	0.036707178	0.01689376	0.026442707	0.03793904	0.0034965128	0.00012886524	0.010922238	0.0034092516	0.0011864007	0.0011365861	0.0038271397	0.0086680055	0.0015136302	0.030554906	0.034594074	0.029413342	0.045913637	0.029685542	0.02158384	0.008414954	0.09532401	0.024692535	0.0036122203	0.033049375	0.003586784	0.018754974	0.026496679	0.005971849	0.005824432	0.006156087	0.057238385	0.00015287101	0.029910669	0.0048564672	0.06473835	0.06471816	0.01523459	0.016771048	0.034340277	0.061934784	0.002246827
chr3:69986999-69987189@@MITF_1==wt	0.033809885	0.021622628	0.033641264	0.021210536	0.017011508	0.013862133	0.06223035	0.03178841	0.018395633	0.027929142	0.039751902	0.005933821	0.0003261119	0.022873715	0.0056165606	0.0030508935	0.0024183989	0.0049125105	0.01174292	0.0023733974	0.03595689	0.030069783	0.028899461	0.049236238	0.029112563	0.02137144	0.010251641	0.06382227	0.022495165	0.0040367693	0.034275576	0.0034622997	0.020321503	0.024668574	0.008250937	0.011600539	0.0062652677	0.068648696	0.00023111701	0.02982235	0.004846856	0.063788354	0.07074982	0.014742047	0.016640082	0.032169536	0.059239894	0.0030130893
chr3:69987019-69987209@@MITF_1==wt	0.027114809	0.026667163	0.045231953	0.023981765	0.024387047	0.015921608	0.04898539	0.04092294	0.026867881	0.033461183	0.037583306	0.006683722	0.0007626265	0.03391783	0.010247037	0.0061399043	0.005261585	0.0111029595	0.015264228	0.005502209	0.038937256	0.04056245	0.040950075	0.043232515	0.03445871	0.034189075	0.0148510635	0.10361616	0.02762635	0.00799495	0.06224087	0.007968038	0.018705055	0.035257176	0.0091071725	0.014605716	0.011264116	0.053935796	0.00070272386	0.035245344	0.0076076835	0.045098454	0.05958192	0.019056559	0.02132997	0.028927594	0.043247372	0.0053506345
chr3:69987039-69987229@@MITF_1==wt	0.0296496	0.043671474	0.0502692	0.037622407	0.023224011	0.028510317	0.06104037	0.049873695	0.034604624	0.046685427	0.046305954	0.012228265	0.0017894953	0.023582071	0.012853995	0.010111898	0.008080885	0.02002573	0.0106548965	0.008692861	0.033463746	0.031961262	0.043427795	0.05858773	0.040590763	0.044469446	0.021778256	0.05928722	0.035736725	0.009722069	0.046433985	0.013993025	0.023986757	0.021974355	0.010914803	0.012965068	0.020420358	0.038479567	0.0021209717	0.032804623	0.010223702	0.05193624	0.04729913	0.023331642	0.017555237	0.035969764	0.044467464	0.004215017
chr3:69987059-69987249@@MITF_1==wt	0.018870696	0.04507506	0.05790025	0.036704347	0.019797802	0.023040652	0.054676145	0.037285775	0.041606396	0.04693979	0.044004902	0.014673039	0.0026737452	0.044022366	0.02095668	0.019003421	0.014899731	0.022463828	0.0113156885	0.010693073	0.036207438	0.040560648	0.03650163	0.054064438	0.046558097	0.04018566	0.028593421	0.058252186	0.027774781	0.011430845	0.058946908	0.011847794	0.022319496	0.02813451	0.013751745	0.019745663	0.015171483	0.026047438	0.0027047545	0.0310684	0.009536058	0.040704787	0.051456526	0.022005111	0.017292857	0.033661783	0.032429233	0.005134031
chr3:69987079-69987269@@MITF_1==wt	0.019011974	0.06996675	0.06836583	0.0427462	0.013309091	0.029922113	0.046208024	0.036299735	0.04823807	0.042838275	0.047524363	0.024066404	0.005530387	0.035235524	0.024756208	0.037868842	0.029524624	0.034907147	0.006644964	0.0123052895	0.02069971	0.029940024	0.03465447	0.06117466	0.04494849	0.038220674	0.040526584	0.032846615	0.030259565	0.013896748	0.04151018	0.014807671	0.026664764	0.018721089	0.0151542425	0.014443412	0.020064175	0.019204214	0.0056720227	0.01838611	0.010711238	0.038027003	0.03172341	0.023645446	0.0112387985	0.036702186	0.031524375	0.004041508
chr3:69987099-69987289@@MITF_1==wt	0.012105256	0.05074884	0.06575826	0.04523009	0.014999464	0.03107579	0.03927341	0.04314749	0.051771134	0.064093664	0.03575842	0.018334657	0.0036777854	0.010197282	0.027480245	0.011130884	0.014684483	0.030760556	0.003552705	0.014282048	0.017760873	0.04032038	0.038036466	0.0627899	0.05370307	0.048317626	0.028613895	0.041833848	0.0391856	0.01553978	0.03585151	0.0121257305	0.022599757	0.023164272	0.013661161	0.0060345083	0.020673916	0.014447629	0.0029340833	0.022904038	0.010987863	0.039782003	0.031028539	0.022462174	0.012145504	0.037579462	0.027002499	0.001374051
chr3:69987119-69987309@@MITF_1==wt	0.016127303	0.05185592	0.054046705	0.041425005	0.01626572	0.035087258	0.023600787	0.048917174	0.06447755	0.046096846	0.0418154	0.033111647	0.012509331	0.0120215565	0.030463874	0.018516898	0.02357532	0.04324551	0.003049776	0.02527611	0.008245006	0.036263406	0.04110354	0.06288843	0.047881767	0.05773872	0.02638729	0.040540397	0.043596998	0.020673707	0.038506374	0.02037464	0.02993913	0.023289964	0.016278699	0.005881071	0.024896175	0.010937184	0.008807942	0.016230628	0.015201777	0.03843355	0.016248822	0.027701214	0.0132128745	0.043629155	0.02834852	0.001072824
chr3:69987139-69987329@@MITF_1==wt	0.021115705	0.04499343	0.045423478	0.039499506	0.018368766	0.036242217	0.012612209	0.049365893	0.06936705	0.038654715	0.037645712	0.04930681	0.021390572	0.0072051287	0.03153476	0.01753287	0.026135296	0.05122167	0.0029567778	0.036288857	0.0059032887	0.037728325	0.04741469	0.06165716	0.053308904	0.06955737	0.025609136	0.024598151	0.048218533	0.024460569	0.028296098	0.024446696	0.027957156	0.02683115	0.019255236	0.0054680556	0.023812428	0.008003756	0.012355462	0.01610285	0.020490378	0.02920802	0.013799906	0.029830948	0.019974306	0.04066372	0.024981946	0.00045588613
chr3:69987159-69987349@@MITF_1==wt	0.02615191	0.030981004	0.03588441	0.0382974	0.025135994	0.03002587	0.03190276	0.044338837	0.058156088	0.037041232	0.04170318	0.033167005	0.011496276	0.011883408	0.020582497	0.008103967	0.010428697	0.02986285	0.007182002	0.02774021	0.014014244	0.049104318	0.050952286	0.062155485	0.0636688	0.0674275	0.02027005	0.04709187	0.040485963	0.017219126	0.041144907	0.021179572	0.025410324	0.03483513	0.019932732	0.011764839	0.014670193	0.017085552	0.0070088953	0.027678952	0.020250842	0.04787174	0.03151165	0.025534019	0.02536115	0.04084739	0.035356373	0.0009287298
chr3:69987179-69987369@@MITF_1==mut cisbp__M5907 chr3:69987352__C_A chr3:69987353__C_A	0.024846599	0.021315977	0.026979089	0.029587775	0.022764027	0.024214044	0.013805822	0.040250912	0.040315613	0.0253544	0.032307506	0.027481884	0.0073523223	0.009978533	0.013243005	0.0059071034	0.0078008175	0.026374683	0.0067016035	0.021182671	0.009523377	0.062268272	0.049206987	0.04915382	0.055036426	0.05613607	0.012259334	0.048113495	0.042140648	0.014927968	0.037587672	0.02368489	0.020196974	0.058119684	0.015441418	0.0065514445	0.013172582	0.016945332	0.0058383048	0.026052222	0.021578401	0.03585945	0.026428565	0.022803992	0.043728992	0.033456266	0.031222895	0.0004631579
chr3:69987199-69987389@@MITF_1==mut cisbp__M5907 chr3:69987352__C_A chr3:69987353__C_A	0.06192711	0.02174294	0.027600601	0.032178417	0.02661404	0.025576487	0.03198673	0.03517227	0.03168018	0.023428857	0.038596228	0.024681702	0.0044688135	0.01454623	0.007815123	0.003568992	0.004034996	0.015810966	0.022334859	0.00950186	0.021183014	0.04781218	0.051403686	0.050599128	0.059181616	0.041396677	0.013045371	0.068152696	0.035189956	0.010858253	0.038288638	0.020459771	0.025430694	0.036142677	0.023309499	0.014687091	0.009379551	0.046698034	0.004891515	0.029958889	0.022539586	0.04958503	0.04717435	0.027014464	0.0438125	0.0343882	0.053584635	0.001422599
chr3:69987219-69987409@@MITF_1==mut cisbp__M5907 chr3:69987352__C_A chr3:69987353__C_A	0.034621716	0.020934075	0.02691865	0.027683645	0.027901903	0.024175122	0.03284964	0.03548141	0.036201656	0.031823188	0.0433228	0.03650552	0.0105852485	0.01877287	0.019588813	0.004466474	0.010008261	0.018160671	0.0103894025	0.023187667	0.017258883	0.038482696	0.03145489	0.050936237	0.03843777	0.037573487	0.007804051	0.048610657	0.03154567	0.015254229	0.03335829	0.009575814	0.033401906	0.03564991	0.019072637	0.01216127	0.01048173	0.04227203	0.0027400553	0.031518906	0.013907313	0.051441237	0.03483163	0.03032367	0.041795224	0.045408428	0.04546912	0.001085937
chr3:69987239-69987429@@MITF_1==mut cisbp__M5907 chr3:69987352__C_A chr3:69987353__C_A	0.072210684	0.028602973	0.030754164	0.022950098	0.028785884	0.022347748	0.04697521	0.03600803	0.03246434	0.022583455	0.051216707	0.036262333	0.007830858	0.04849416	0.011622101	0.010961503	0.01239033	0.014225006	0.018350616	0.013701096	0.025105312	0.02026929	0.036382794	0.0514846	0.02947852	0.034479126	0.0136653185	0.03194551	0.028551191	0.009661511	0.032010168	0.0088342875	0.03287384	0.0194854	0.021162733	0.027399495	0.009912446	0.05292858	0.0025637448	0.028124735	0.012724191	0.05136673	0.04516594	0.029156297	0.03384012	0.038513765	0.0596776	0.002932161
chr3:69987259-69987449@@MITF_1==mut cisbp__M5907 chr3:69987352__C_A chr3:69987353__C_A	0.0638458	0.023278952	0.038976625	0.016829342	0.023285761	0.016911045	0.033263758	0.035662457	0.032547593	0.017397538	0.05682622	0.03565359	0.0072675794	0.07832241	0.011769995	0.015466601	0.016022325	0.012393355	0.01783429	0.012326956	0.019325912	0.01749885	0.031070739	0.0475778	0.01961629	0.028355569	0.016067654	0.033897266	0.02648218	0.008697435	0.046806842	0.0077039897	0.03222917	0.017455831	0.014569119	0.027968824	0.009175792	0.046052337	0.0021105707	0.021468177	0.011824653	0.042353272	0.036686286	0.029268771	0.028635472	0.040438235	0.057464078	0.004984036
chr3:69987279-69987469@@MITF_1==mut cisbp__M5907 chr3:69987352__C_A chr3:69987353__C_A	0.07260111	0.019322157	0.023598388	0.019157082	0.026365086	0.018707126	0.04462391	0.033584416	0.023757756	0.018735215	0.04357733	0.024500608	0.0040085763	0.023209453	0.008637607	0.00467661	0.00556989	0.0068995655	0.02340503	0.009974703	0.018596992	0.023732737	0.037074342	0.046012238	0.026544362	0.029281676	0.008694515	0.04663445	0.030638695	0.009725168	0.034930855	0.00898318	0.027536094	0.025988162	0.014752209	0.016324386	0.0067113787	0.078547835	0.001568228	0.029977053	0.017810553	0.062124223	0.036784172	0.02642262	0.040087655	0.038186103	0.0743341	0.0024822205
chr3:69987299-69987489@@MITF_1==mut cisbp__M5907 chr3:69987352__C_A chr3:69987353__C_A	0.08348672	0.017382354	0.024774328	0.020069763	0.028390765	0.015865773	0.05062227	0.027441934	0.019702658	0.0188414	0.037139013	0.016294524	0.0024041086	0.017186105	0.0067524314	0.0030310303	0.003177628	0.0061689317	0.03693731	0.0067041516	0.02616921	0.030803502	0.03940487	0.04328029	0.031472757	0.027197793	0.008123621	0.046156213	0.026119888	0.0072559863	0.030178756	0.0088029355	0.022530109	0.03388442	0.014435664	0.01707165	0.0048802495	0.10541038	0.0013357103	0.037101522	0.017752737	0.0630327	0.054971114	0.020641014	0.048866153	0.03296949	0.0733798	0.0027247071
chr3:69987319-69987509@@MITF_1==mut cisbp__M5907 chr3:69987352__C_A chr3:69987353__C_A	0.023955837	0.023306236	0.03948331	0.033953488	0.015120536	0.024348333	0.05243881	0.03954333	0.029489666	0.043590173	0.050719887	0.010479867	0.0008301586	0.008384734	0.014760807	0.0020307302	0.0048426986	0.006833881	0.0074146837	0.005245954	0.016336054	0.034447372	0.03067784	0.061058164	0.034664035	0.025824517	0.00852488	0.07978615	0.029828414	0.009070843	0.041375145	0.005981922	0.03027217	0.024165869	0.0066307187	0.005499989	0.009212598	0.04060626	0.0004171878	0.022580504	0.010839999	0.07352242	0.02645339	0.02333124	0.013692811	0.050525904	0.06333886	0.0019195527
chr3:69987339-69987529@@MITF_1==mut cisbp__M5907 chr3:69987352__C_A chr3:69987353__C_A	0.045220032	0.032094523	0.029206038	0.03298162	0.031993598	0.022781521	0.12788433	0.024553806	0.017446533	0.032488957	0.042980388	0.008345917	0.00089758635	0.016693637	0.009529218	0.0041795373	0.0036183447	0.0062446445	0.024689272	0.005660802	0.06929882	0.027848914	0.033979684	0.049475074	0.028610483	0.02461572	0.008498684	0.028182447	0.020510674	0.006420523	0.023150653	0.0054056793	0.020611376	0.02678664	0.011631101	0.022445023	0.007784188	0.0884524	0.00046120584	0.057072014	0.009490699	0.07400209	0.07671912	0.0142543465	0.029467434	0.03379731	0.06614448	0.0011463612
chr3:69987359-69987549@@MITF_1==wt	0.025194198	0.022835314	0.038459152	0.03336668	0.018653378	0.022590578	0.07993679	0.033336833	0.023356184	0.043768972	0.05386904	0.0077262074	0.0005567372	0.007979423	0.011598319	0.0019853264	0.0030176342	0.0057040006	0.010204554	0.0044420958	0.030074641	0.03690295	0.028750375	0.061088115	0.035392553	0.022128552	0.0089811385	0.06380595	0.026220039	0.008190781	0.03553222	0.0046951175	0.028649598	0.028289616	0.007115945	0.007665202	0.0087040365	0.055115342	0.00031766295	0.034342006	0.008966714	0.08129595	0.04338807	0.018885717	0.018329248	0.055308178	0.07030201	0.0016365945
chr3:69987379-69987569@@MITF_1==wt	0.015530676	0.018702775	0.0435697	0.03533709	0.018195301	0.0182029	0.054896325	0.027549192	0.02303508	0.047207147	0.037718043	0.0052517653	0.00034360588	0.008040607	0.013329402	0.0016833097	0.0029899627	0.006649494	0.008571923	0.003944874	0.02949223	0.06925815	0.027422726	0.052862614	0.04758385	0.023160487	0.007358402	0.08576615	0.02281861	0.009290531	0.04509172	0.004735872	0.020255074	0.052376866	0.0062990934	0.0068814456	0.0069815964	0.03976287	0.0002553165	0.03871627	0.0077701956	0.065052524	0.0541656	0.018871635	0.023351863	0.04229884	0.050275415	0.0013513714
chr3:69987399-69987589@@MITF_1==wt	0.019845396	0.019729003	0.045066312	0.03273344	0.019905284	0.019009277	0.061103404	0.028155506	0.027750716	0.03130956	0.044995025	0.009130508	0.0010651201	0.02375935	0.0110339075	0.0052951276	0.0063506067	0.010329068	0.011123911	0.005317375	0.030859575	0.05964853	0.028611004	0.051411003	0.038826913	0.025652066	0.010636002	0.0704166	0.02050279	0.0076423734	0.052142754	0.005420521	0.02386254	0.052743956	0.006499663	0.013106957	0.007453054	0.043161437	0.0005965084	0.03778939	0.0071980506	0.06781565	0.05421619	0.017234698	0.024717867	0.043360054	0.057703465	0.0027438998
chr3:69987419-69987609@@MITF_1==wt	0.020103887	0.008795172	0.031456336	0.02163893	0.02725567	0.01190953	0.0440536	0.029101968	0.018276244	0.023308814	0.034310475	0.0028001368	0.00023518503	0.0043810606	0.005371362	0.00081284344	0.0014226139	0.007976338	0.008247614	0.0037864745	0.027320549	0.06300226	0.03448297	0.04115805	0.03370057	0.028400883	0.0057186335	0.07470198	0.017482042	0.008509323	0.030200124	0.005515039	0.019231766	0.06688948	0.004146099	0.005654037	0.0050403625	0.036839515	0.00037406385	0.047793582	0.0075646937	0.05942653	0.049613908	0.019864708	0.02984035	0.040302947	0.05476451	0.002480939
chr3:69987439-69987629@@MITF_1==wt	0.018964246	0.01655212	0.04287769	0.026977777	0.031199664	0.014566749	0.0529754	0.026944846	0.021301195	0.02774848	0.035819173	0.0040573925	0.00057038665	0.021018684	0.0063355416	0.004802078	0.0034931898	0.014118522	0.012851253	0.00619255	0.043944508	0.06894982	0.03726697	0.04456088	0.037262276	0.03674172	0.01311855	0.059337422	0.018178433	0.009297341	0.046890214	0.009194478	0.016298696	0.06874429	0.0065411627	0.01582934	0.0071327537	0.026727244	0.0009509027	0.057200953	0.009213507	0.049440548	0.06759986	0.018487558	0.03217706	0.03184192	0.04095784	0.006481707
chr3:69987459-69987649@@MITF_1==wt	0.013625741	0.011517838	0.037832037	0.028179571	0.03790909	0.014347106	0.05845028	0.034805566	0.025678694	0.03891045	0.035877258	0.002905503	0.00034622848	0.0058406442	0.007468745	0.0014648288	0.0018388629	0.010540068	0.0076826513	0.006287396	0.03813301	0.06494331	0.03760436	0.049780935	0.043578118	0.041861534	0.010680646	0.07250416	0.02098623	0.010570124	0.031394184	0.007419601	0.017861247	0.05970177	0.0065428764	0.008047566	0.007077858	0.020969883	0.00069215894	0.0697242	0.008964077	0.06602146	0.06030424	0.020086437	0.027452305	0.03885293	0.044982567	0.0020834208
chr3:69987479-69987669@@MITF_1==wt	0.018099204	0.015826762	0.036278352	0.029079571	0.03374225	0.016349584	0.056118965	0.03426963	0.023840487	0.03637907	0.029219002	0.0037808418	0.00038421154	0.014859498	0.0061011016	0.002938196	0.0022668242	0.011698097	0.011017293	0.0052729845	0.04350035	0.05174902	0.041078076	0.040348068	0.040747926	0.044691324	0.012031779	0.08120419	0.02014324	0.008206055	0.0482454	0.00910081	0.012648925	0.04167755	0.0073607415	0.011234909	0.008492872	0.025331348	0.00090126693	0.05734548	0.008231416	0.049452618	0.060377404	0.020642921	0.02503112	0.023878425	0.03726025	0.0045747757
chr3:69987499-69987689@@MITF_1==wt	0.037752837	0.017336622	0.027454719	0.02965431	0.053792477	0.021379888	0.082839265	0.030222967	0.018065035	0.023593783	0.028344527	0.004376322	0.00069618225	0.019054249	0.002619937	0.003905788	0.0014180094	0.012685001	0.023363486	0.0076049566	0.080649674	0.03489676	0.062303856	0.030727878	0.029442877	0.054579884	0.014106914	0.041210547	0.01979345	0.005325645	0.038286492	0.018224135	0.009363264	0.03715372	0.008961201	0.023632616	0.010616571	0.035927504	0.0020768791	0.08307356	0.011959165	0.047784954	0.082163215	0.011960089	0.03918408	0.01764907	0.04892555	0.002101481
chr3:69987519-69987709@@MITF_1==wt	0.025896817	0.037044868	0.056605533	0.037690118	0.033059865	0.025280312	0.063857734	0.027781025	0.03605084	0.030387148	0.038082525	0.013851389	0.0030560195	0.07176435	0.012072936	0.028462544	0.019329011	0.03282985	0.016910732	0.00995405	0.05602646	0.035361066	0.033197254	0.0435386	0.034817204	0.04531014	0.026317492	0.029038101	0.016916573	0.009307191	0.0389791	0.012187302	0.021914095	0.030382842	0.014281243	0.04049675	0.013672039	0.019380704	0.0039084256	0.04613912	0.0076310337	0.03706053	0.06623052	0.025833815	0.023847178	0.023975924	0.03036949	0.0058191568
chr3:69987539-69987729@@MITF_1==wt	0.022814035	0.032657683	0.0509322	0.023453549	0.036117747	0.015246958	0.04192151	0.031074092	0.035485685	0.026990041	0.02714859	0.007516563	0.0014766455	0.059375435	0.0134881735	0.022841647	0.015961379	0.031144068	0.016655415	0.009436995	0.050964266	0.041224957	0.039326683	0.03764163	0.038058043	0.048111826	0.03210032	0.042737067	0.017294854	0.014652252	0.047155455	0.012715608	0.018454134	0.03594622	0.020156965	0.034928456	0.013166696	0.018770099	0.0039840788	0.045050323	0.008780479	0.02598542	0.066012785	0.037345394	0.02451086	0.018026859	0.02420947	0.008933932
chr3:69987559-69987749@@MITF_1==wt	0.024301142	0.032873735	0.047477156	0.020271897	0.0473592	0.014569297	0.08152029	0.025237575	0.03292243	0.019687727	0.027726471	0.008466959	0.0024848133	0.051397294	0.012971163	0.027124956	0.019917801	0.030954197	0.01906611	0.013893053	0.080186054	0.028731525	0.037813127	0.034104332	0.025760368	0.042577505	0.044383258	0.017479807	0.015260011	0.016040087	0.021712422	0.009128198	0.023369238	0.03409341	0.024906084	0.04333806	0.008321792	0.026803404	0.0039844066	0.073044926	0.010439962	0.032362536	0.07144657	0.03152308	0.029821426	0.019895628	0.027885988	0.010914803
chr3:69987579-69987769@@MITF_1==wt	0.01680161	0.038036495	0.05504577	0.027158126	0.03258978	0.016109422	0.08196455	0.020325392	0.032812715	0.02447182	0.02622287	0.008170024	0.0017820299	0.04130833	0.014318466	0.028377831	0.017906517	0.027508914	0.014665931	0.011027575	0.07218756	0.036762103	0.03344758	0.035466924	0.03499058	0.034881026	0.04914692	0.018755019	0.014876574	0.01710102	0.019957766	0.007396534	0.019719273	0.03475775	0.025134206	0.03364475	0.006990701	0.025744513	0.0025595576	0.061178163	0.010730922	0.030338898	0.07716435	0.026164874	0.024411812	0.019592136	0.024078384	0.008009091
chr3:69987599-69987789@@MITF_1==wt	0.015529841	0.033131823	0.05102299	0.033034742	0.021213233	0.017026111	0.06961559	0.020963147	0.03595744	0.03371319	0.030941352	0.009011447	0.0015283078	0.04559645	0.017047212	0.01830101	0.012366384	0.020393983	0.011999711	0.010300159	0.048079684	0.06278868	0.035672903	0.045406982	0.054353073	0.032015964	0.03742096	0.033884138	0.019328639	0.015108272	0.02985987	0.0069928616	0.017959133	0.04704812	0.022647247	0.025799215	0.006507963	0.02646543	0.001683712	0.043645173	0.0115264505	0.038777515	0.08576375	0.022931129	0.02480279	0.027643636	0.02968286	0.010145456
chr3:124703722-124703912@@HEG1_1==mut cisbp__M5907 chr3:124703815__C_A chr3:124703816__C_A	0.038373157	0.073971376	0.060074553	0.021804675	0.029467702	0.018138528	0.10739693	0.034235224	0.029704764	0.024032101	0.03616807	0.008719251	0.0021316558	0.018292531	0.01635316	0.020246789	0.014264613	0.02933447	0.011208326	0.011110902	0.051940918	0.014144838	0.03830181	0.046441227	0.026851952	0.025465459	0.05430536	0.016159087	0.027813882	0.023049593	0.010234028	0.006755814	0.03327079	0.012664467	0.03191462	0.014181688	0.011683002	0.060389444	0.0022664815	0.032983482	0.013665363	0.038963065	0.042191282	0.030750766	0.011831418	0.034120843	0.045010686	0.003065288
chr3:124703742-124703932@@HEG1_1==mut cisbp__M5907 chr3:124703815__C_A chr3:124703816__C_A	0.018239513	0.08751838	0.07191014	0.025815487	0.016479194	0.019746974	0.08215338	0.022572696	0.030334532	0.01915422	0.029825509	0.0103581995	0.0031978935	0.0059743226	0.017416567	0.015446112	0.015164286	0.03405395	0.005012408	0.011801526	0.034818858	0.019431725	0.029220313	0.042759046	0.02685	0.018526599	0.055915475	0.014096081	0.023253083	0.023286387	0.0042583644	0.0047135353	0.034457207	0.016917005	0.030894548	0.0064764023	0.0075819194	0.04898259	0.0019733608	0.024086446	0.01269947	0.035751432	0.04004559	0.020553038	0.009916902	0.03641157	0.032687217	0.00096578896
chr3:124703762-124703952@@HEG1_1==mut cisbp__M5907 chr3:124703815__C_A chr3:124703816__C_A	0.014989033	0.079349086	0.08512661	0.030183852	0.01359649	0.018707082	0.090966806	0.016447082	0.03228584	0.014327824	0.03225006	0.009503439	0.0024816245	0.008085191	0.012017116	0.014920667	0.010665044	0.035649464	0.004723713	0.010468438	0.034921214	0.025172785	0.032367617	0.038900733	0.033305064	0.018990815	0.064214736	0.011133328	0.017991856	0.017139435	0.004104018	0.005338475	0.028599203	0.02046065	0.024048075	0.008819208	0.004258096	0.03560838	0.0016904771	0.022015527	0.0144417435	0.030621678	0.0377066	0.01185748	0.008489445	0.037145182	0.030128807	0.001965955
chr3:124703782-124703972@@HEG1_1==mut cisbp__M5907 chr3:124703815__C_A chr3:124703816__C_A	0.013818786	0.0692015	0.085452184	0.035520077	0.008869156	0.017727941	0.09714797	0.009042397	0.031367257	0.011549458	0.024760425	0.00893794	0.0016156882	0.004006937	0.009613663	0.0089562535	0.006952971	0.025798455	0.0031235367	0.0064885467	0.03485337	0.032322645	0.034440964	0.033330396	0.050994232	0.014035985	0.07305628	0.007908165	0.012869328	0.012756571	0.0020997077	0.00348413	0.019132674	0.019327536	0.031076476	0.0060000867	0.0024166554	0.038172334	0.0010982901	0.019403815	0.013239503	0.02223757	0.058866054	0.008119285	0.0077011436	0.02832672	0.026823401	0.0008865297
chr3:124703802-124703992@@HEG1_1==mut cisbp__M5907 chr3:124703815__C_A chr3:124703816__C_A	0.009224847	0.048684776	0.09374842	0.04674259	0.008938998	0.020361587	0.078460455	0.011697963	0.043648556	0.018184394	0.03210175	0.009742215	0.0019898117	0.0034818202	0.01123032	0.007067263	0.007092923	0.031124324	0.0022337437	0.008467019	0.027703926	0.053531185	0.03543757	0.044641823	0.080411285	0.021624312	0.062080085	0.012201771	0.01533851	0.013039172	0.0037351102	0.005321011	0.019290105	0.026391298	0.024137601	0.004981905	0.00349544	0.017338246	0.0018926561	0.022066489	0.012735888	0.024948433	0.061750233	0.007950515	0.009170324	0.034683228	0.02585718	0.0008382201
chr3:124703822-124704012@@HEG1_1==wt	0.0072340667	0.039937064	0.08410123	0.045950204	0.0077644736	0.01861909	0.06644142	0.009456515	0.040732592	0.019882515	0.026332244	0.0063468516	0.0013443083	0.001336962	0.011524826	0.0039777756	0.0046615154	0.02479431	0.0014491379	0.008232325	0.026556924	0.06410144	0.03372784	0.045769274	0.09233427	0.018249065	0.064214766	0.008407339	0.015586391	0.015515789	0.0021421164	0.004837692	0.017787173	0.02770853	0.028000668	0.0028613359	0.0033676773	0.013159469	0.0017363727	0.023540065	0.014077559	0.020168781	0.0816205	0.0074910372	0.010022014	0.036586374	0.020676017	0.00037676096
chr3:124703842-124704032@@HEG1_1==wt	0.0086607635	0.0419738	0.090681285	0.030218288	0.0068461597	0.013620064	0.0794256	0.009691566	0.044935405	0.015726164	0.03572066	0.008790761	0.0014746636	0.010934457	0.012604728	0.016503394	0.01150167	0.023078993	0.0024344474	0.007661909	0.031891033	0.034166858	0.026322544	0.041019157	0.04891397	0.014987022	0.10954267	0.009462699	0.011799961	0.014027432	0.0050933957	0.0026891083	0.018370897	0.017724842	0.022967115	0.009295031	0.0026545227	0.012961835	0.0013193637	0.01794912	0.0091444105	0.022193313	0.06539886	0.009422302	0.005693212	0.036924288	0.024087146	0.0041380078
chr3:124703862-124704052@@HEG1_1==wt	0.009617612	0.037265003	0.07614386	0.037178338	0.009031281	0.016386494	0.07513256	0.011734709	0.04397057	0.020432264	0.03700766	0.007188484	0.0011188239	0.005798906	0.011386767	0.0063552707	0.0058715194	0.018769234	0.0030548275	0.0070108324	0.030474395	0.062578276	0.03443159	0.048032418	0.08136484	0.018539518	0.06269729	0.01862739	0.015469626	0.013537481	0.006186828	0.0046698004	0.021888018	0.033943743	0.026271418	0.0064872056	0.003293708	0.020314798	0.0014951974	0.025355935	0.012490556	0.030028597	0.08661826	0.011214972	0.009859696	0.040215507	0.027773187	0.0015033036
chr3:124703882-124704072@@HEG1_1==wt	0.021746725	0.033192128	0.07113379	0.032968014	0.010220066	0.016804934	0.094241366	0.015534401	0.037234187	0.017431572	0.052660003	0.0111527	0.0010034144	0.009853363	0.0051721632	0.0047962368	0.003932819	0.01399602	0.0041965246	0.004345253	0.030252412	0.03300856	0.035006627	0.052760854	0.05032876	0.019971192	0.043542102	0.01959093	0.0150377005	0.0057195127	0.00741829	0.003262505	0.027899593	0.017980382	0.017102614	0.010119945	0.002641037	0.028451398	0.0008496195	0.020182207	0.008060172	0.049433812	0.07430649	0.011681452	0.007308528	0.047559068	0.05174908	0.002380073
chr3:124703902-124704092@@HEG1_1==wt	0.016640946	0.01684469	0.05533105	0.027702153	0.012709811	0.0143031925	0.06665702	0.020536512	0.031302974	0.020682022	0.05656445	0.0067561716	0.00036984682	0.0042186826	0.0039814115	0.0009804517	0.0011894852	0.0076829195	0.0043483675	0.0038181692	0.022716388	0.046532378	0.038923115	0.05443552	0.049611315	0.021756455	0.018888265	0.04334888	0.01836063	0.005332321	0.012033746	0.0036961287	0.028682545	0.028153196	0.010114327	0.005376056	0.0028158277	0.033114523	0.00038829446	0.02580896	0.008447334	0.064207986	0.067870155	0.010997444	0.011765495	0.05577974	0.059457645	0.0011978596
chr3:124703922-124704112@@HEG1_1==wt	0.030239344	0.018203214	0.048266187	0.028533041	0.015830114	0.015396014	0.07773349	0.025400802	0.028231233	0.020692095	0.060723186	0.0062135607	0.000394091	0.011841834	0.0030049682	0.0022364259	0.0013406128	0.0075936317	0.007690847	0.0034076422	0.033191368	0.03666559	0.04256271	0.062235594	0.04379484	0.02663301	0.023064941	0.037083074	0.019587249	0.004083678	0.01517792	0.0040626526	0.027403533	0.02472511	0.010997906	0.013275892	0.003231585	0.0359156	0.00050868094	0.02929613	0.008532152	0.07951291	0.08561638	0.011939317	0.012833416	0.05465077	0.0741785	0.0028866827
chr3:124703942-124704132@@HEG1_1==wt	0.02417685	0.01286535	0.04165125	0.025424078	0.016112968	0.01496242	0.06536655	0.032682225	0.028244793	0.017572865	0.067414016	0.005715847	0.00026270747	0.004758328	0.002425298	0.0007567853	0.0007214844	0.0060435385	0.0055465847	0.003028676	0.022249043	0.031594142	0.040729344	0.061926812	0.035861447	0.026107192	0.015534088	0.051990822	0.02298972	0.0043107867	0.015370458	0.004118964	0.031973824	0.02229157	0.007433057	0.0062059164	0.0034823865	0.037701547	0.000347659	0.026173353	0.008073464	0.084309265	0.053414837	0.012188956	0.011325225	0.062907055	0.07972932	0.0013721138
chr3:124703962-124704152@@HEG1_1==wt	0.025650695	0.016967505	0.047881767	0.024351522	0.013527691	0.0157464	0.051194817	0.038199157	0.034855887	0.024261773	0.064355716	0.007882088	0.0005444288	0.03454426	0.0054343045	0.0060542673	0.0042684525	0.009925097	0.0068399906	0.0034727156	0.019276783	0.026020184	0.03289093	0.05871211	0.034103677	0.029933438	0.02448541	0.06394465	0.021521807	0.004302308	0.03688492	0.004518077	0.030256242	0.017133012	0.007055819	0.014919803	0.005920157	0.026966617	0.00053980947	0.01923947	0.005993083	0.07197839	0.044988453	0.018892169	0.0091115385	0.049983725	0.06701815	0.011326522
chr3:124703982-124704172@@HEG1_1==wt	0.023686394	0.008446172	0.040232524	0.02024892	0.017845705	0.0128227025	0.04870951	0.040602043	0.02688992	0.022392273	0.06718014	0.004917279	0.00021325052	0.007589206	0.0032663792	0.0009903163	0.0010925382	0.0049595833	0.0048861504	0.0025072396	0.016934633	0.0266186	0.033114195	0.055983797	0.02677986	0.027951762	0.011849165	0.07851957	0.020813525	0.0037930459	0.029880509	0.0033837706	0.030281782	0.021497369	0.00380449	0.006009057	0.0044188052	0.027951613	0.0002193749	0.025108412	0.005471945	0.08508755	0.03509231	0.01578091	0.011149526	0.063762456	0.08050582	0.0050204396
chr3:124704002-124704192@@HEG1_1==wt	0.019851238	0.012022063	0.049180195	0.029569209	0.01311186	0.016938329	0.05358377	0.038775146	0.038175702	0.024075553	0.069323584	0.008693978	0.00047504902	0.0067657083	0.0038816035	0.0012669265	0.0016644448	0.009469718	0.0038129538	0.0035927445	0.014229223	0.03628756	0.034657523	0.0650287	0.04326865	0.034148008	0.018483564	0.06467588	0.022611454	0.0048836917	0.024318859	0.0046131015	0.034075573	0.02464901	0.0060637295	0.005672097	0.004494548	0.021631613	0.0005042255	0.020093188	0.007090032	0.086501	0.037528694	0.01716502	0.009217069	0.06382546	0.07079388	0.00352104
chr3:124704022-124704212@@HEG1_1==wt	0.018882126	0.011470154	0.046869427	0.033506915	0.009880006	0.016919836	0.046046168	0.025024727	0.029093012	0.021087542	0.054558292	0.009039283	0.0003553927	0.004662752	0.0044612437	0.0007699728	0.0016020387	0.0074415356	0.0034937412	0.0022772402	0.013226867	0.061254725	0.030981526	0.060685337	0.05074331	0.023026586	0.009072527	0.06904453	0.02106525	0.0042498857	0.022085056	0.0030336827	0.030810907	0.044122964	0.005827248	0.0034009814	0.0027896166	0.030903324	0.0002284795	0.02072233	0.0073235333	0.08821237	0.04704678	0.014228448	0.014206991	0.06242563	0.07970047	0.0015931427
chr3:124704042-124704232@@HEG1_1==wt	0.016499624	0.017327622	0.061868563	0.035415456	0.0097655505	0.017863408	0.04202403	0.021985754	0.03724301	0.026670337	0.04452704	0.012706563	0.0006494522	0.012382299	0.0076879114	0.0024549216	0.004445195	0.010689303	0.003499806	0.0030905753	0.01563847	0.06681374	0.029369622	0.05804524	0.059203833	0.018914357	0.015029281	0.07330741	0.020956382	0.0070342273	0.033235192	0.0029297024	0.027523145	0.043499693	0.010303661	0.005101949	0.004066676	0.03234555	0.00032924116	0.02005072	0.0071250796	0.06493059	0.060029745	0.021640912	0.015610158	0.053009316	0.05721852	0.0029118657
chr3:124704062-124704252@@HEG1_1==wt	0.015255958	0.017734125	0.063700184	0.04398015	0.0074465573	0.020013183	0.053801432	0.016097695	0.036959305	0.024281234	0.041253448	0.015671507	0.00056289136	0.008978546	0.0057309717	0.0024408847	0.004307896	0.01202172	0.0021445602	0.0020692348	0.01644282	0.05787322	0.02706787	0.052802727	0.060270295	0.0199074	0.016715705	0.036766067	0.015386343	0.003965959	0.01369895	0.0021460056	0.0241739	0.035213694	0.008817077	0.0044076145	0.0024290532	0.02158378	0.00029033422	0.01955527	0.0054828823	0.05481805	0.06470135	0.015812725	0.012050837	0.047794774	0.049879894	0.0023567975
chr3:124704082-124704272@@HEG1_1==wt	0.0084706545	0.010240912	0.053132012	0.035464957	0.005739063	0.015787706	0.03923449	0.014461875	0.03854789	0.02087903	0.034531996	0.01662074	0.00046263635	0.002747193	0.006402731	0.0006006211	0.0026025325	0.008913696	0.0014079809	0.0016863793	0.010554656	0.086509466	0.023429185	0.04252611	0.0618058	0.01635532	0.008414865	0.079341814	0.014792532	0.004033789	0.017418101	0.0016928166	0.021521568	0.052923277	0.0067073703	0.0015720576	0.0017035753	0.025316268	0.00016222894	0.01659064	0.004282221	0.055908024	0.0459695	0.013990119	0.011663482	0.047258735	0.043787673	0.0011962354
chr3:124704102-124704292@@HEG1_1==wt	0.010813579	0.012863532	0.051210046	0.034270406	0.006503865	0.014944449	0.04879324	0.012769476	0.033680648	0.021822497	0.03193663	0.013754815	0.00039492548	0.0017861277	0.0059581846	0.00052671134	0.0020163804	0.007912889	0.0016334504	0.0016451031	0.015306532	0.0893857	0.026919216	0.04453534	0.06893824	0.015944913	0.009527937	0.05599168	0.013378769	0.0039034486	0.010913938	0.0016334802	0.019634321	0.057659388	0.008835301	0.0016030222	0.0014348626	0.034230366	0.00015208125	0.021622077	0.0055852234	0.051941797	0.06812842	0.012127668	0.014318615	0.04510875	0.046587512	0.00091671944
chr3:124704122-124704312@@HEG1_1==wt	0.012608364	0.019566983	0.053692237	0.035860375	0.005982667	0.016328678	0.046724245	0.009478763	0.032149777	0.019671217	0.028866693	0.018475339	0.0006181598	0.0072910637	0.005881101	0.0022553504	0.0037347823	0.009547561	0.0018781573	0.0016847849	0.017343268	0.08189662	0.025421754	0.038033664	0.06408051	0.014052734	0.01556401	0.03475508	0.010821104	0.0036161095	0.012292564	0.0016805232	0.016336605	0.051057756	0.010383919	0.003894955	0.0015154779	0.027354538	0.00021451712	0.018895298	0.0045332313	0.039862543	0.07122071	0.012095109	0.012342557	0.036733225	0.039051488	0.0011859834
chr3:124704142-124704332@@HEG1_1==wt	0.010447532	0.018419608	0.051118374	0.037936315	0.005537942	0.01622437	0.040286705	0.010557994	0.029574811	0.024696514	0.026165918	0.015453622	0.0004273802	0.0044735074	0.0062810928	0.0010904521	0.0022613257	0.008371428	0.0016841888	0.0015566051	0.014313281	0.10330613	0.023927256	0.038633317	0.073507905	0.0139478445	0.010993674	0.045044735	0.012141749	0.0043598413	0.011423826	0.0018074065	0.016329959	0.064409465	0.009902522	0.002579689	0.0016809255	0.02676788	0.00016845763	0.017684296	0.0049342215	0.03875859	0.0626062	0.012753248	0.011879891	0.0358416	0.033243954	0.00077319145
chr3:124704162-124704352@@HEG1_1==wt	0.008786947	0.016743422	0.046784773	0.032706857	0.008097634	0.012887493	0.041820586	0.010941878	0.031430766	0.024290308	0.02429451	0.01071237	0.000508368	0.0064759403	0.008745432	0.0013503432	0.0029063523	0.010115057	0.0028239638	0.0023928434	0.020290673	0.1106091	0.025123045	0.037019983	0.07377088	0.016186431	0.0110838115	0.055982217	0.011973307	0.0063422173	0.01602383	0.0022975504	0.015157551	0.071929276	0.01175122	0.0039768964	0.0019828975	0.026683211	0.00027014315	0.023967817	0.005750984	0.035943747	0.07126118	0.0136715025	0.015123695	0.031593397	0.027932167	0.0011783242
chr3:124704182-124704372@@HEG1_1==wt	0.010265112	0.020037413	0.042034894	0.036709815	0.010276109	0.016130447	0.042503864	0.014852211	0.027523637	0.04020603	0.02448833	0.0077480376	0.0003632605	0.0046872348	0.00964503	0.0012623221	0.0020869225	0.007922187	0.0034020394	0.0028187186	0.021101683	0.10595453	0.030607596	0.046068743	0.086111516	0.020440578	0.012101412	0.061445236	0.017511353	0.0087180585	0.02167821	0.0035289824	0.015175685	0.06064619	0.01474528	0.0038607568	0.0035127252	0.028109	0.0003529936	0.029983282	0.008480996	0.046576187	0.080390975	0.01743573	0.017838925	0.0314769	0.032640174	0.00071941316
chr3:124704202-124704392@@HEG1_1==wt	0.014331475	0.022122622	0.035612658	0.036984146	0.015579715	0.018342316	0.059801027	0.018398792	0.022539973	0.037572905	0.028006718	0.006980285	0.000397861	0.0044011623	0.008023068	0.0010176003	0.0015443414	0.006579265	0.0062755346	0.003591925	0.029775873	0.07652542	0.03354855	0.048470244	0.05962673	0.022412062	0.008847848	0.056913644	0.0197341	0.007865027	0.019573852	0.004131019	0.016052485	0.050938085	0.012348965	0.005257562	0.0042960197	0.043855578	0.00034546852	0.039680377	0.010259122	0.057668462	0.078767225	0.014262944	0.021023884	0.03271237	0.04091327	0.0007093847
chr3:124704222-124704412@@HEG1_1==mut cisbp__M5907 chr3:124704409__C_A chr3:124704410__C_A	0.028212667	0.02416931	0.02766183	0.032770976	0.031543255	0.01975733	0.10479052	0.014793083	0.018798843	0.01647751	0.025946915	0.009902805	0.0012601316	0.01720585	0.005407378	0.0034568757	0.0025337338	0.012389287	0.026038602	0.0067162365	0.072523355	0.057426497	0.03920339	0.031084716	0.042170182	0.029561013	0.010738239	0.02500616	0.015034571	0.0076521486	0.016489789	0.008729324	0.016242146	0.053663716	0.018345952	0.024390906	0.0043216944	0.06175743	0.0011042953	0.05987522	0.013697296	0.044488966	0.0822209	0.0142667	0.036626518	0.02007103	0.038591012	0.0009984225
chr3:124704242-124704432@@HEG1_1==mut cisbp__M5907 chr3:124704409__C_A chr3:124704410__C_A	0.025006056	0.013918728	0.022279039	0.024383709	0.043352783	0.013539657	0.10817355	0.017219558	0.013734564	0.024509087	0.02469413	0.0032894313	0.0003862232	0.009243146	0.0043728054	0.0016204864	0.001012668	0.0069689006	0.033244625	0.006348327	0.11533393	0.054803252	0.040485382	0.034800023	0.033930063	0.030132264	0.008498356	0.028648734	0.014585257	0.007104501	0.018379048	0.0079242885	0.011046708	0.06128815	0.012874752	0.029624999	0.004548505	0.049888432	0.000631094	0.09823978	0.013164163	0.050053373	0.13092415	0.011726603	0.05272004	0.019282177	0.038259864	0.0008378476
chr3:124704262-124704452@@HEG1_1==mut cisbp__M5907 chr3:124704409__C_A chr3:124704410__C_A	0.025704592	0.010060653	0.014687106	0.019551128	0.037377864	0.010161787	0.13363779	0.013389066	0.009041846	0.017846376	0.022363216	0.0018651038	0.0002245754	0.007557571	0.0024148524	0.0014052987	0.00050263107	0.0036959052	0.029695585	0.0052477717	0.12097894	0.049571753	0.038927957	0.03302245	0.02925998	0.024639592	0.007627681	0.015187845	0.012029529	0.0045936704	0.011702061	0.006354049	0.0077885836	0.06027642	0.010962397	0.02838099	0.0035541952	0.052699104	0.00040087104	0.10518311	0.011889055	0.05639398	0.15929489	0.0066533387	0.052808106	0.017056346	0.04452674	0.00041536987
chr3:124704282-124704472@@HEG1_1==mut cisbp__M5907 chr3:124704409__C_A chr3:124704410__C_A	0.028513208	0.010852158	0.018000558	0.019993797	0.037568003	0.010205835	0.13570987	0.015661702	0.011115596	0.018246636	0.025417805	0.0021760315	0.000252828	0.008997694	0.00286676	0.0014350116	0.0006458014	0.004397467	0.0303085	0.0053681135	0.13657786	0.052530527	0.039028004	0.03680055	0.03163421	0.025854588	0.008350372	0.022594139	0.013365909	0.0053281933	0.015474558	0.0060983896	0.008743688	0.05715713	0.012223914	0.028102145	0.0038207173	0.054604173	0.0004492998	0.10990673	0.010870352	0.055338085	0.17929007	0.008267984	0.057498842	0.01877001	0.046827033	0.000840798
chr3:124704302-124704492@@HEG1_1==mut cisbp__M5907 chr3:124704409__C_A chr3:124704410__C_A	0.03562437	0.011215374	0.018291607	0.017849699	0.037432164	0.009446636	0.13903739	0.017476693	0.011145756	0.016372427	0.025405288	0.0020879805	0.00020325184	0.008369878	0.0023055226	0.0012023598	0.0005854964	0.0043933094	0.024249658	0.0045621246	0.1292498	0.041278854	0.0433743	0.0392043	0.029213965	0.026001006	0.008804619	0.023628056	0.0146510005	0.0052086413	0.014173016	0.0051826537	0.008739486	0.04175873	0.01215367	0.024161845	0.003546223	0.06202592	0.00038817525	0.10208556	0.010130614	0.06040123	0.18292698	0.00896655	0.047761247	0.018541649	0.056168675	0.0009366125
chr3:124704322-124704512@@HEG1_1==mut cisbp__M5907 chr3:124704409__C_A chr3:124704410__C_A	0.024834126	0.007663265	0.017398983	0.017453924	0.031510204	0.0077670813	0.10294457	0.015053242	0.010234237	0.014598936	0.022076398	0.0014377087	0.000114902854	0.002739817	0.0015093535	0.0003451109	0.00024408102	0.003745824	0.01670894	0.0036728978	0.10533278	0.06794849	0.046717837	0.037441045	0.039797008	0.022663102	0.0064065456	0.026970044	0.015036494	0.0050513297	0.00808087	0.0045223534	0.007156983	0.06271312	0.012036905	0.012427658	0.0026635677	0.060191408	0.0002232641	0.10230291	0.011307806	0.059994876	0.21882874	0.0078072995	0.053231016	0.01876755	0.049485356	0.00035525858
chr3:124704342-124704532@@HEG1_1==mut cisbp__M5907 chr3:124704409__C_A chr3:124704410__C_A	0.036744043	0.0145864785	0.028776035	0.020333514	0.028379902	0.009660885	0.09906082	0.017855301	0.01505281	0.01808326	0.02606593	0.0030342937	0.00028041005	0.019750923	0.003405258	0.003392756	0.0016020685	0.0072434247	0.021327972	0.00408186	0.09887248	0.045023218	0.050217554	0.03483288	0.03611213	0.027189314	0.016789868	0.029540122	0.016294166	0.005375758	0.021324784	0.006247595	0.0087260455	0.03697884	0.014003679	0.020879194	0.003930524	0.05629681	0.00056134164	0.07934077	0.010366648	0.048036665	0.17321883	0.01188609	0.04343033	0.017476395	0.05258459	0.0025997758
chr3:124704362-124704552@@HEG1_1==mut cisbp__M5907 chr3:124704409__C_A chr3:124704410__C_A	0.05490394	0.019769013	0.032796577	0.021545276	0.027922362	0.0117209405	0.10446796	0.018560812	0.014801607	0.015246227	0.029566258	0.0046572536	0.00031547248	0.010233507	0.0026203096	0.0017228872	0.0012684166	0.0078436285	0.022057816	0.00316675	0.088259816	0.03641677	0.05050847	0.038574576	0.03379923	0.023166597	0.013132423	0.027480483	0.017453954	0.0050275624	0.013311192	0.004728347	0.013078213	0.029926106	0.014325753	0.018224016	0.003494516	0.08822906	0.0003966391	0.058406517	0.009781688	0.053951055	0.13595402	0.012672454	0.033272773	0.020896003	0.067075044	0.0017013848
chr3:124704382-124704572@@HEG1_1==mut cisbp__M5907 chr3:124704409__C_A chr3:124704410__C_A	0.06973238	0.022381887	0.030925691	0.014279887	0.02788864	0.008683041	0.12838475	0.01548849	0.013330594	0.008940101	0.034819618	0.0069479495	0.00067283213	0.022610396	0.0028946996	0.0047138184	0.0026779026	0.008242026	0.029244304	0.0032105595	0.121605664	0.020973936	0.040645942	0.03231278	0.017709881	0.017223105	0.015128225	0.014407754	0.0134488195	0.0036685467	0.011086896	0.0031643212	0.0153359175	0.023738936	0.013158172	0.028517202	0.0027573109	0.12895297	0.00048419833	0.058717176	0.0063626915	0.051611647	0.12582475	0.010154739	0.032833725	0.02090852	0.07225998	0.0022531748
chr3:124704402-124704592@@HEG1_1==mut cisbp__M5907 chr3:124704409__C_A chr3:124704410__C_A	0.02704443	0.023615211	0.040017143	0.027744561	0.020482495	0.015261322	0.05629939	0.033772737	0.021999002	0.032477424	0.035395324	0.0045391023	0.0002463162	0.008773714	0.0048994273	0.0019121021	0.0015700161	0.007816061	0.0075933784	0.0028795004	0.038151637	0.045256764	0.04691291	0.04997933	0.046142593	0.03092131	0.014768377	0.06463908	0.028071702	0.0053248703	0.024019033	0.005280629	0.01677747	0.02851674	0.011203006	0.006142631	0.00627926	0.05366978	0.00046519935	0.037343383	0.008225068	0.060004234	0.08871661	0.015810817	0.018558428	0.031492636	0.055166617	0.0015434325
chr3:124704422-124704612@@HEG1_1==wt	0.027267441	0.030539647	0.04092151	0.025494277	0.021806061	0.016805261	0.033303916	0.04909545	0.024747327	0.030337393	0.037319094	0.0065820813	0.0005275309	0.009219155	0.0056338906	0.0025351793	0.0021931827	0.012648866	0.00773336	0.0050604343	0.020578578	0.039131656	0.05400668	0.04730101	0.038304195	0.04304622	0.014901295	0.07369445	0.036822766	0.0069556236	0.030748755	0.010123536	0.018165112	0.027005747	0.009033173	0.006001845	0.009016544	0.043704376	0.0009099692	0.026108816	0.011408523	0.051518664	0.038987055	0.016170397	0.015779048	0.029920489	0.048501045	0.0021734387
chr3:124704442-124704632@@HEG1_1==wt	0.03888102	0.03928165	0.047367007	0.023438215	0.028706938	0.01619783	0.046483487	0.055521786	0.026188299	0.03244193	0.035761192	0.005957544	0.0005502999	0.033993512	0.0075023174	0.009552583	0.0053431094	0.016826347	0.010724053	0.0046654195	0.03795664	0.024607003	0.052353352	0.04435666	0.030837059	0.03937845	0.024934992	0.0721219	0.037260428	0.008331999	0.05154106	0.009468943	0.016654506	0.01626268	0.010883376	0.01063633	0.014432535	0.055661455	0.0012863129	0.03270793	0.009156868	0.043967023	0.04299742	0.023567796	0.015160054	0.02459845	0.051140994	0.0059273243
chr3:124704462-124704652@@HEG1_1==wt	0.031799346	0.041027293	0.044276938	0.026120454	0.02390723	0.01934594	0.033595696	0.054983675	0.026183993	0.028375521	0.035532102	0.007916212	0.0007829517	0.01758498	0.007643461	0.0053031296	0.004036337	0.01638244	0.007399857	0.005660489	0.01665689	0.028134912	0.05270548	0.04585819	0.03293775	0.0388391	0.018997177	0.07644904	0.042576924	0.01023154	0.042196035	0.01074332	0.021461472	0.020358652	0.010332897	0.006449282	0.011428952	0.050913885	0.001326263	0.023295	0.012699172	0.048914224	0.025834903	0.02201365	0.0132903755	0.030953959	0.052279055	0.003908202
chr3:124704482-124704672@@HEG1_1==wt	0.020106077	0.058595315	0.05687137	0.03973815	0.014276922	0.03550908	0.021491617	0.06734057	0.040038496	0.041491598	0.039840072	0.019864544	0.002322346	0.014061168	0.014314845	0.0066512823	0.0081508905	0.027992502	0.0030910969	0.0099081695	0.0065763146	0.025759086	0.043897033	0.054347932	0.037287503	0.047199905	0.021328345	0.0605579	0.054597452	0.01261434	0.03867194	0.014076889	0.026968583	0.013589948	0.010552108	0.0038135797	0.020046502	0.022917047	0.001972884	0.011863291	0.014531925	0.03885962	0.012674868	0.026950717	0.008362398	0.037352815	0.035423696	0.0027158558
chr3:124704502-124704692@@HEG1_1==wt	0.017836645	0.045384094	0.05017282	0.042530626	0.014029354	0.037303522	0.023659855	0.0655372	0.045112625	0.045347616	0.046438172	0.021990195	0.0025392026	0.032422468	0.014491379	0.011786148	0.010091171	0.021958306	0.0041535795	0.009464756	0.007429555	0.025065094	0.037382767	0.054277226	0.03576249	0.04936713	0.020610169	0.07118793	0.049319297	0.01094237	0.06234671	0.013577968	0.023248777	0.012942433	0.008428901	0.007405147	0.022524238	0.018718958	0.0022361726	0.0125333965	0.011698276	0.044560075	0.0133921355	0.026169732	0.0075961202	0.038936675	0.036332354	0.004267499
chr3:124704522-124704712@@HEG1_1==wt	0.020220831	0.05037704	0.044443995	0.045453236	0.01695259	0.044731498	0.030559748	0.06198263	0.043169335	0.055108637	0.045762092	0.024876937	0.004305497	0.017463446	0.017346501	0.0067189783	0.0076814443	0.020573214	0.0049869716	0.014333576	0.009228498	0.026093543	0.03977938	0.057593733	0.036800653	0.053204447	0.016307905	0.06790851	0.051415876	0.011428431	0.05585614	0.015248656	0.023762688	0.014529079	0.009962797	0.00625886	0.026569158	0.023098394	0.0022504032	0.016958132	0.014079973	0.049241558	0.014246538	0.02309975	0.010431215	0.038595036	0.036330104	0.0022464395
chr3:124704542-124704732@@HEG1_1==wt	0.014003962	0.039225727	0.043528065	0.042960867	0.011104405	0.040754855	0.023383752	0.062853664	0.04528348	0.059292793	0.041447774	0.020809293	0.00318107	0.007401213	0.01667367	0.003229782	0.0050670356	0.013479948	0.002373457	0.011808187	0.0050669163	0.030329123	0.035869524	0.063524544	0.03919299	0.045162395	0.014109239	0.112084776	0.054722354	0.013013616	0.060126215	0.012605801	0.024581	0.015400887	0.008507207	0.0024325848	0.023817524	0.017536983	0.0017488599	0.011956379	0.015813947	0.05183454	0.011538729	0.025870353	0.0073678344	0.045042872	0.036008403	0.0015031248
chr3:124704562-124704752@@HEG1_1==wt	0.021522	0.056328505	0.04417123	0.04652691	0.013533205	0.042806983	0.02333568	0.053845897	0.03941104	0.0453064	0.039217547	0.023517892	0.0046572536	0.009015515	0.014617145	0.005362347	0.0058636963	0.020340368	0.0037050247	0.013924569	0.0064093918	0.031921387	0.044222996	0.06405243	0.042898417	0.04765773	0.017053574	0.06933156	0.054188162	0.015161052	0.04803729	0.01863788	0.025639191	0.01783134	0.011108115	0.0039728433	0.02229622	0.019666165	0.0031138957	0.012945801	0.021547303	0.042922467	0.013816208	0.023272976	0.010204926	0.03862661	0.032830104	0.0014496893
chr3:124704582-124704772@@HEG1_1==wt	0.03579673	0.04870163	0.045639634	0.035746947	0.020464897	0.03429769	0.03734255	0.045809865	0.038588747	0.039151907	0.040156707	0.027004749	0.0052532703	0.023120701	0.018161535	0.0082001835	0.012247637	0.020599082	0.0060568154	0.012177914	0.013465926	0.02467975	0.036148265	0.05272664	0.03232506	0.038718224	0.015690416	0.05681254	0.03786911	0.0123218745	0.04449895	0.009963766	0.030298814	0.015247092	0.014870226	0.008033499	0.017898485	0.029604167	0.002238229	0.019035727	0.012576446	0.040948346	0.019440219	0.029616892	0.01399067	0.03661409	0.039871097	0.0030770898
chr3:124704602-124704792@@HEG1_1==wt	0.022369638	0.050866753	0.034375384	0.053547993	0.0117973685	0.044232264	0.041887164	0.031034663	0.02152428	0.03710662	0.03624575	0.022754386	0.0024629831	0.005997777	0.009190097	0.0028274506	0.0030547082	0.010203391	0.0056313574	0.007222265	0.011424646	0.030999422	0.031755447	0.05881907	0.03695762	0.026812688	0.008438557	0.036279544	0.039014325	0.009885281	0.025780007	0.009369865	0.024413511	0.019678473	0.009333655	0.004355043	0.01294218	0.043226212	0.00091686845	0.016542792	0.01665026	0.054356426	0.022165269	0.016256139	0.013532072	0.040013865	0.04322721	0.0005429238
chr3:124704622-124704812@@HEG1_1==wt	0.023931533	0.034587964	0.037938938	0.048027992	0.01301147	0.033184037	0.07817079	0.02606006	0.025987133	0.031858414	0.043278873	0.021973893	0.0020983666	0.0062565506	0.009184584	0.0020512193	0.0031052828	0.009364992	0.0069125295	0.006096095	0.020018622	0.03515555	0.030264124	0.0595742	0.038977236	0.025303066	0.009764925	0.039233446	0.029036283	0.008101463	0.02015619	0.005760893	0.030986458	0.0248608	0.011938959	0.0058390647	0.007150784	0.052297205	0.0007433742	0.021409228	0.0124271065	0.0714186	0.03742881	0.016784757	0.014812231	0.04656352	0.056115627	0.00081141293
chr3:124704642-124704832@@HEG1_1==wt	0.04118435	0.028607607	0.03961301	0.03258045	0.012546673	0.024573624	0.07453498	0.033112854	0.025933608	0.026980013	0.055448502	0.015455112	0.0011995435	0.010633707	0.0074001104	0.0025932044	0.0030265003	0.0069298	0.0074051917	0.004097879	0.017657548	0.025460988	0.030854478	0.061687678	0.030365914	0.023526117	0.012839869	0.05118361	0.029626995	0.005818546	0.034043536	0.0043803006	0.034596905	0.016678095	0.008912995	0.0067451	0.006871119	0.06064853	0.00052157044	0.01700966	0.008353978	0.07388137	0.032054722	0.015085191	0.010867655	0.049620345	0.07775502	0.0020249933
chr3:124704662-124704852@@HEG1_1==wt	0.027905047	0.028284565	0.050047755	0.02841957	0.011109352	0.017328471	0.06522626	0.028684914	0.028744921	0.027107477	0.051050857	0.012442827	0.00070491433	0.035124883	0.007780567	0.0068790168	0.005873576	0.008606762	0.007652715	0.002952695	0.025718212	0.026322275	0.026793271	0.057832554	0.031731293	0.020656437	0.01866436	0.048516184	0.022724539	0.0051645935	0.03808476	0.0032119155	0.025924727	0.017505467	0.009637773	0.013473347	0.00596489	0.04223202	0.00041285157	0.018169194	0.0056832433	0.058041796	0.056232437	0.01820828	0.009565949	0.04009351	0.05766794	0.004747838
chr3:124704682-124704872@@HEG1_1==wt	0.04872352	0.03224744	0.04404591	0.021000206	0.011240646	0.014510766	0.05902098	0.023808017	0.025524616	0.016194478	0.045023024	0.017046228	0.0010700524	0.07664733	0.0065790117	0.016454667	0.009973854	0.009172678	0.013504833	0.002343595	0.029125556	0.019328758	0.027068228	0.047218174	0.023956135	0.01565522	0.021131426	0.035104007	0.019559994	0.004507825	0.036949337	0.0030372143	0.023087919	0.014915094	0.011231363	0.024109319	0.005223587	0.060912505	0.0005322993	0.015801013	0.005026996	0.049163595	0.06060329	0.02067624	0.010538518	0.029933736	0.062470794	0.007867575
chr3:124704702-124704892@@HEG1_1==wt	0.037023336	0.023773178	0.03465037	0.028775975	0.012978867	0.02129756	0.07256013	0.03165236	0.02521722	0.027122349	0.05400911	0.01256001	0.000686869	0.010394648	0.0060265213	0.002317518	0.0024428815	0.00512591	0.007868573	0.0030775368	0.01950477	0.024460226	0.03329107	0.060428575	0.033697814	0.022256956	0.012059495	0.051810563	0.026441157	0.0053332746	0.027439594	0.0037066787	0.031644	0.016809672	0.01040937	0.0074510127	0.006131232	0.058618143	0.00044424832	0.020357117	0.0079297125	0.087016866	0.04343067	0.01880835	0.010877073	0.05134274	0.08495313	0.002089247
chr3:124704722-124704912@@HEG1_1==wt	0.04730746	0.028354645	0.03549084	0.022933036	0.013033196	0.017970636	0.09288813	0.029940054	0.026286453	0.02198629	0.056893453	0.015402451	0.0010110885	0.021989211	0.006110117	0.004953012	0.0037988126	0.0055480152	0.011295155	0.0030662566	0.026619852	0.018116087	0.031075537	0.057203233	0.027155876	0.020563915	0.016208202	0.043036014	0.023537263	0.0046750903	0.03138031	0.0033334494	0.031146958	0.014590457	0.011291519	0.013362423	0.0054474324	0.07891658	0.0005134195	0.019208238	0.007021308	0.079452455	0.046054706	0.016368374	0.009893313	0.043409348	0.08162071	0.004132062
chr3:124704742-124704932@@HEG1_1==wt	0.044503853	0.028150499	0.031312972	0.026644573	0.014421329	0.022087947	0.07035418	0.032414168	0.026215956	0.020436287	0.052406207	0.016603753	0.0012250543	0.018213585	0.0052399784	0.003930643	0.0030267537	0.0054012686	0.011557832	0.0037190467	0.01928161	0.020125523	0.036355406	0.055284485	0.027870744	0.022760868	0.013125107	0.045813486	0.026921779	0.005553663	0.030943036	0.0046060383	0.033411548	0.018050328	0.01170285	0.011092052	0.006168008	0.077080846	0.0006904602	0.018367425	0.010210082	0.08034077	0.036894023	0.017876312	0.011331469	0.045662478	0.08123684	0.0030490458
chr3:124704762-124704952@@HEG1_1==wt	0.036190808	0.025616169	0.033662185	0.025983348	0.012989044	0.019454151	0.05878465	0.035484195	0.033345014	0.023565948	0.052311867	0.01771544	0.0012486875	0.029346347	0.0068609715	0.006247863	0.0045729578	0.006047964	0.00867942	0.0033936352	0.01626645	0.020767197	0.033300117	0.057143107	0.032427385	0.026001051	0.017064318	0.059001893	0.025533557	0.005702585	0.03972909	0.004448712	0.031027451	0.014777079	0.011573568	0.01221399	0.006284803	0.051989034	0.00086823106	0.016034648	0.0075422674	0.075895116	0.038047507	0.02173531	0.008856684	0.04437028	0.06941676	0.0063523203
chr3:124704782-124704972@@HEG1_1==wt	0.026296914	0.02063024	0.03884147	0.027445123	0.013281763	0.02072382	0.054011807	0.04037392	0.040031925	0.027643308	0.05612813	0.017295614	0.001418829	0.032011643	0.009637594	0.0062653124	0.0067427903	0.008552864	0.006329164	0.0041459203	0.014091238	0.023649976	0.029395	0.0587745	0.033691972	0.030926734	0.015700668	0.07988298	0.025690213	0.0065426677	0.051340684	0.004587665	0.032596692	0.01592885	0.009435371	0.00991337	0.007754132	0.03433405	0.0009357482	0.016450405	0.0061921626	0.07133661	0.029468894	0.0244409	0.009141147	0.04811503	0.06313196	0.007914513
chr3:124704802-124704992@@HEG1_1==wt	0.024117544	0.013853967	0.03170626	0.023326024	0.014429778	0.016802788	0.054925114	0.03659515	0.029712945	0.030263007	0.048812702	0.009411082	0.0006236136	0.01652971	0.008551389	0.0026808232	0.0033045113	0.004594907	0.0075036436	0.0034047812	0.018806383	0.030908301	0.027658567	0.05408849	0.03243518	0.025868133	0.010484844	0.10129173	0.025110155	0.0060455203	0.05897923	0.0037049353	0.025477529	0.0218945	0.008238375	0.0070026964	0.0067140013	0.04505661	0.0003990531	0.0235776	0.006242618	0.07834953	0.04115124	0.019848645	0.0134874135	0.04544255	0.06871717	0.005099416
chr3:124704822-124705012@@HEG1_1==wt	0.03239219	0.02516444	0.0340859	0.026879042	0.014024824	0.020645872	0.0697225	0.03434038	0.03004025	0.029416665	0.05256641	0.012379378	0.0009885132	0.020892277	0.0083289	0.004511252	0.003976837	0.0051169097	0.009783745	0.0041187257	0.020199686	0.022999227	0.030792326	0.06259479	0.03239496	0.025243193	0.014918819	0.05616267	0.026467517	0.0065365136	0.043399855	0.0045399815	0.02800493	0.016103163	0.01019977	0.0111272335	0.007113278	0.04839064	0.0006352067	0.020590112	0.009036824	0.07499918	0.037972808	0.018666595	0.010709062	0.043103144	0.067373276	0.0042482913
chr3:124704842-124705032@@HEG1_1==wt	0.028087884	0.02521582	0.03499551	0.028166234	0.0142418	0.021062821	0.06428191	0.033408657	0.030067772	0.03267397	0.053361714	0.01295656	0.0012243688	0.020214424	0.01019384	0.0046204776	0.0044694245	0.005619526	0.009375423	0.0053073913	0.020046279	0.03024669	0.032541633	0.063335836	0.035505727	0.025979906	0.014403656	0.05767943	0.028737038	0.007455349	0.041460663	0.005115509	0.02896434	0.0236824	0.011022061	0.010836944	0.007036373	0.049862593	0.0006637126	0.022357017	0.010834217	0.080430195	0.042668298	0.017855212	0.013449654	0.04964429	0.06777252	0.003361389
chr3:124704862-124705052@@HEG1_1==wt	0.016437992	0.017493814	0.0321756	0.030802011	0.014400721	0.018100277	0.06584099	0.031621233	0.026273131	0.044019386	0.047694713	0.00591442	0.00040994585	0.0068276078	0.008868307	0.0014666468	0.0019002408	0.00412713	0.0063210577	0.004010737	0.024671957	0.043543115	0.028671578	0.06713651	0.04430975	0.02660966	0.010914385	0.060652614	0.026266426	0.005970821	0.03061992	0.004039064	0.022634357	0.026465833	0.008868083	0.0063200146	0.006960258	0.034018606	0.00033947825	0.030669048	0.007971406	0.08450553	0.05984637	0.014138579	0.014002398	0.046368867	0.055262133	0.0010617971
chr3:124704882-124705072@@HEG1_1==wt	0.01908037	0.016387582	0.03134723	0.031370804	0.018351614	0.015922755	0.07298869	0.023687884	0.018377036	0.036261424	0.0412568	0.0038855076	0.0002105236	0.008513525	0.0058786273	0.0016609579	0.0014350265	0.0040109158	0.009078935	0.002983585	0.04066257	0.056635156	0.02763164	0.061603814	0.04727535	0.023050427	0.010437325	0.04404868	0.021882027	0.005303085	0.024875969	0.0040606707	0.0182226	0.03960824	0.008522078	0.009168103	0.005412653	0.037263066	0.0002629161	0.04639949	0.008224264	0.075948104	0.096405596	0.01250045	0.023427129	0.04019034	0.05343683	0.001149714
chr3:124704902-124705092@@HEG1_1==wt	0.023252442	0.016807467	0.027889103	0.027247638	0.020288125	0.01285401	0.08579491	0.017612845	0.013086006	0.032376647	0.030572087	0.002628222	0.00013796985	0.0065950155	0.0048302114	0.0011072457	0.0007481724	0.0030875057	0.023358256	0.0026525408	0.07369843	0.06761336	0.03339	0.04951541	0.052972913	0.021208137	0.00901933	0.04337983	0.017476186	0.005037546	0.024925068	0.005584106	0.013110191	0.04801832	0.011014834	0.01719834	0.004100159	0.0577251	0.00029681623	0.05788444	0.010575563	0.065621495	0.14290513	0.010887548	0.03337899	0.027847916	0.048926666	0.0007018745
chr3:124704922-124705112@@HEG1_1==wt	0.017304689	0.020099893	0.040210932	0.027542263	0.021184772	0.014364392	0.06314239	0.02437368	0.022366375	0.054332227	0.03890106	0.00478068	0.00039550662	0.012794733	0.017573178	0.0024267137	0.0040761083	0.005478546	0.0121549815	0.004482761	0.052618712	0.06382394	0.023809388	0.050848767	0.049772635	0.022320867	0.008976519	0.07338895	0.018963248	0.006917566	0.046768367	0.00361228	0.01945138	0.041578308	0.010421187	0.011540994	0.0070888996	0.044720083	0.00027434528	0.049592733	0.005744919	0.057443246	0.0990873	0.016306147	0.027221665	0.03705138	0.040756315	0.0012545586
chr3:124704942-124705132@@HEG1_1==wt	0.017262936	0.039290294	0.046010345	0.050167084	0.024191394	0.030504897	0.06817132	0.03830053	0.038486585	0.08631922	0.041536167	0.008589804	0.0011915118	0.016608223	0.028969616	0.009564206	0.010634527	0.013349801	0.012122512	0.009042874	0.048495725	0.059007093	0.03249471	0.06927492	0.07009901	0.037214845	0.019992277	0.05369088	0.034324646	0.012850642	0.051655695	0.0116487	0.021840751	0.03363879	0.015675455	0.01227586	0.023862079	0.038695395	0.0017337799	0.0522774	0.012330517	0.05769506	0.08033095	0.023849338	0.029371634	0.038772374	0.038459256	0.0013249964
chr3:124704962-124705152@@HEG1_1==wt	0.017715886	0.041063473	0.05381213	0.049382776	0.02241677	0.029618546	0.066421404	0.036995023	0.03829971	0.08504084	0.040798932	0.008156836	0.0009932369	0.018813044	0.028574169	0.009929344	0.011202455	0.013863713	0.009657338	0.008002579	0.047205746	0.049489185	0.026620895	0.06983745	0.06313832	0.032886103	0.022658214	0.046660155	0.031588376	0.013031036	0.0487635	0.007866591	0.023202196	0.024355397	0.014673963	0.012674719	0.022696331	0.034584865	0.0011496693	0.04515861	0.009174064	0.049818918	0.07083981	0.02725409	0.024448588	0.036196828	0.034297228	0.0021513253
chr3:124704982-124705172@@HEG1_1==wt	0.05663602	0.05555141	0.042419657	0.045049787	0.049624264	0.041441247	0.049575955	0.023192078	0.028167784	0.011468038	0.03759566	0.01887913	0.007477388	0.13068543	0.005592495	0.06600639	0.021347672	0.036153868	0.13281025	0.009817705	0.09312622	0.04207538	0.041977897	0.023487642	0.041460678	0.042384684	0.03590566	0.016610682	0.019388452	0.008279353	0.03383647	0.055829182	0.024202332	0.029954374	0.035388112	0.13925172	0.026108325	0.051457673	0.028261662	0.04996015	0.016146943	0.01826866	0.057401076	0.019846335	0.041465953	0.009206191	0.024966046	0.0029955208
chr3:124705002-124705192@@HEG1_1==wt	0.033232823	0.048109755	0.03450334	0.061926648	0.043611154	0.04834895	0.061717138	0.018430546	0.019777238	0.014879316	0.031434014	0.014503241	0.0057210326	0.052190274	0.0059025288	0.02840218	0.008572593	0.030861288	0.112011105	0.012041077	0.10767272	0.049553543	0.032594815	0.02302514	0.04538998	0.04036081	0.022647545	0.010914773	0.019264624	0.006734371	0.01976125	0.050973803	0.017821759	0.035305053	0.025750682	0.10766125	0.02340269	0.037020892	0.014740482	0.05842997	0.015512362	0.019057184	0.072084665	0.011012346	0.046367273	0.007808596	0.019274995	0.00044061244
chr3:124705022-124705212@@HEG1_1==wt	0.050091445	0.0499997	0.033428952	0.060260788	0.044704705	0.054065645	0.05456637	0.022688359	0.02651763	0.015413567	0.032841817	0.024306476	0.010931283	0.09738134	0.006585315	0.047293037	0.0150306225	0.0305036	0.122217804	0.014535591	0.081447124	0.04429376	0.04178591	0.026457578	0.047642753	0.045598894	0.025127128	0.016694784	0.024570018	0.008803397	0.03418891	0.06399931	0.018734127	0.03282273	0.036936402	0.1229689	0.03150563	0.043086067	0.025821835	0.050260857	0.02090399	0.021754116	0.059605435	0.015958712	0.053278536	0.008727238	0.024960592	0.00090768933
chr3:124705042-124705232@@HEG1_1==wt	0.051422223	0.047803894	0.031193897	0.06100443	0.04773684	0.05818428	0.058165476	0.022752464	0.025503635	0.014834672	0.034857303	0.030822888	0.01910676	0.059176996	0.004730776	0.035725966	0.013408452	0.036865517	0.13549666	0.022885472	0.08146009	0.038448542	0.042840704	0.026616335	0.03780289	0.05152683	0.022962123	0.010066703	0.025906429	0.008089036	0.020390287	0.07137671	0.017814904	0.03369771	0.032729387	0.123345554	0.030306593	0.04032369	0.02912888	0.054073885	0.025723875	0.024202839	0.05321881	0.014398679	0.060249656	0.008591145	0.026055783	0.00035461783
chr3:124705062-124705252@@HEG1_1==wt	0.053846076	0.048538074	0.030471757	0.055572808	0.042806596	0.053305805	0.060512573	0.021935955	0.024479032	0.010189816	0.033454508	0.028978541	0.018585756	0.05869007	0.003441915	0.03455992	0.010895848	0.040510893	0.12165995	0.024418265	0.06669581	0.042249545	0.048780948	0.027421117	0.040486008	0.049417436	0.024901211	0.010213509	0.027152866	0.008864775	0.020022944	0.083617136	0.018431008	0.03641568	0.029986143	0.120554745	0.02489777	0.03695169	0.030496866	0.04536365	0.029493928	0.025443643	0.047082722	0.013702735	0.05769311	0.009289995	0.028958187	0.0005286187
chr3:124705082-124705272@@HEG1_1==wt	0.05417511	0.031460285	0.03002192	0.04322523	0.028000861	0.045365095	0.017182246	0.013433605	0.022129476	0.0017045736	0.042818815	0.024735406	0.015493706	0.08489239	0.00038151443	0.023441255	0.0056574196	0.04238552	0.30524424	0.0106025785	0.03637524	0.025884598	0.030077249	0.00954707	0.02479522	0.023513168	0.020478278	0.010249138	0.016569868	0.0043735057	0.013685867	0.119962424	0.019108832	0.02527091	0.023528874	0.19161256	0.012976974	0.02618052	0.11836566	0.016385883	0.017079115	0.008747071	0.02938281	0.010468602	0.031453297	0.0032099038	0.0173157	0.000108644366
chr3:124705102-124705292@@HEG1_1==wt	0.0636535	0.02294305	0.018195406	0.034323707	0.022946477	0.03531927	0.020236298	0.01082921	0.014246151	0.0007644743	0.04202196	0.02154079	0.011706233	0.067335516	0.0001168102	0.014582053	0.002330631	0.029019266	0.35872442	0.008385703	0.04212697	0.017195657	0.02951315	0.0075769424	0.018497989	0.0221802	0.016743526	0.0048623085	0.013435572	0.0022839606	0.005393684	0.10651399	0.012905315	0.020745799	0.021407917	0.22782537	0.0068887025	0.02810286	0.09013148	0.013990775	0.01685971	0.009632096	0.033182517	0.0059497356	0.02820009	0.0024514496	0.020000473	5.6937337e-05
[truncated: 6,767 more rows]
