# Supplementary material for: Analysis of long and short enhancers in melanoma cell states
Source: eLife. 2021 Dec 7;10:e71735. doi: 10.7554/eLife.71735 (PMC8691835; doi:10.7554/eLife.71735)
Supplement: Figure 5—source data 1. — Enhancer activity values for the CHEQ-seq SOX-MITF combinations library in MM001, MM074, and MM087. [file elife-71735-fig5-data1.txt]

synthetic.region	class	CPM.InputNorm.MM001	CPM.InputNorm.MM074	CPM.InputNorm.MM087
Random_sequence_trial2	Random_sequence_trial2	1.02914552216546	0.988501057921054	1.27422312761196
Random_sequence_trial3	Random_sequence_trial3	0.961850103129921	1.00044065642105	2.10392651809078
S4_combi_MITF_MITF-5prime-75bp_MITF-5prime-50bp_MITF-5prime-25bp_MITF-3prime-25bp_MITF-3prime-50	S4_combi	1.01361442785295	1.1553793690714	2.17444784647337
S4_combi_SOX_MITF-5prime-25bp	S4_combi	0.996761558583784	1.30605197289456	0.70396696138449
S4_combi_SOX_MITF-5prime-25bp_MITF-3prime-25	S4_combi	1.38321023586633	1.24940760598376	1.17787250600523
S4_combi_SOX_MITF-5prime-50bp_MITF-5prime-25bp_MITF-3prime-25	S4_combi	1.16947811286097	2.56769186742463	5.60943966485115
S4_combi_SOX_MITF-5prime-50bp_MITF-5prime-25bp_MITF-3prime-25bp_MITF-3prime-50	S4_combi	0.817707510610812	1.50433510715021	6.30980326424237
S4_combi_SOX_MITF-5prime-50bp_MITF-5prime-25bp_SOX-3prime-25	S4_combi	1.37827979372526	2.58653431671154	4.22762935185655
S4_combi_SOX_MITF-5prime-50bp_SOX-5prime-25bp_MITF-3prime-25	S4_combi	1.36461499021643	3.9884943288273	10.852003039979
S4_combi_SOX_MITF-5prime-75bp_MITF-5prime-50bp_MITF-5prime-25bp_MITF-3prime-25bp_MITF-3prime-50	S4_combi	1.0682938946265	1.80728349529517	15.185106418369
S4_combi_SOX_MITF-5prime-75bp_SOX-5prime-50bp_MITF-5prime-25bp_MITF-3prime-25bp_SOX-3prime-50	S4_combi	2.7658133078569	3.74762311400971	7.49133767995017
S4_combi_SOX_SOX-5prime-25bp	S4_combi	1.18605494880278	1.95916785525106	2.22404998625996
S4_combi_SOX_SOX-5prime-25bp_MITF-3prime-25	S4_combi	0.752781753124515	3.11582603522494	1.97051003133671
S4_combi_SOX_SOX-5prime-25bp_SOX-3prime-25	S4_combi	1.64106275375896	3.38808206733729	2.31964872179657
S4_combi_SOX_SOX-5prime-50bp_MITF-5prime-25bp_MITF-3prime-25	S4_combi	1.02406334254889	3.0266127251669	3.27032529643577
S4_combi_SOX_SOX-5prime-50bp_MITF-5prime-25bp_MITF-3prime-25bp_MITF-3prime-50	S4_combi	1.89776492332484	2.25981381336718	5.94164896387119
S4_combi_SOX_SOX-5prime-50bp_MITF-5prime-25bp_MITF-3prime-25bp_SOX-3prime-50	S4_combi	1.2352527314304	3.3961793419642	3.65557641773903
S4_combi_SOX_SOX-5prime-50bp_MITF-5prime-25bp_SOX-3prime-25	S4_combi	1.32924735628436	2.82364928207525	3.17456062352402
S4_combi_SOX_SOX-5prime-50bp_MITF-5prime-25bp_SOX-3prime-25bp_MITF-3prime-50	S4_combi	3.00403176089875	4.25852494638985	8.82174298006811
S4_combi_SOX_SOX-5prime-50bp_MITF-5prime-25bp_SOX-3prime-25bp_SOX-3prime-50	S4_combi	1.02136238582091	3.75726563038393	4.75734733600532
S4_combi_SOX_SOX-5prime-50bp_SOX-5prime-25bp_MITF-3prime-25	S4_combi	1.36097660592574	4.83491659890061	5.17367698427871
S4_combi_SOX_SOX-5prime-50bp_SOX-5prime-25bp_MITF-3prime-25bp_MITF-3prime-50	S4_combi	1.69451630978424	2.55169486698833	9.61445078978184
S4_combi_SOX_SOX-5prime-50bp_SOX-5prime-25bp_MITF-3prime-25bp_SOX-3prime-50	S4_combi	2.47184797206171	7.85682906521731	11.9437587901004
S4_combi_SOX_SOX-5prime-50bp_SOX-5prime-25bp_SOX-3prime-25	S4_combi	1.07875300432438	4.11553138398791	2.88204106664642
S4_combi_SOX_SOX-5prime-50bp_SOX-5prime-25bp_SOX-3prime-25bp_MITF-3prime-50	S4_combi	3.59179192439863	6.74798258603059	13.4282829514376
S4_combi_SOX_SOX-5prime-50bp_SOX-5prime-25bp_SOX-3prime-25bp_SOX-3prime-50	S4_combi	1.04464532490339	5.63573316739433	8.35155959837871
S5_combi_MITF_MITF-5prime-75bp_MITF-5prime-50bp_MITF-5prime-25bp_MITF-3prime-25bp_MITF-3prime-50	S5_combi	1.35653379998897	1.89454442125637	15.3765180273496
S5_combi_SOX_MITF-5prime-25bp	S5_combi	1.24155411495047	2.79206313395214	3.64746164009685
S5_combi_SOX_MITF-5prime-25bp_MITF-3prime-25	S5_combi	1.46556399027752	2.03962341814525	6.73120095124577
S5_combi_SOX_MITF-5prime-50bp_MITF-5prime-25bp_MITF-3prime-25	S5_combi	1.68929178904737	2.29890798055294	10.489167023951
S5_combi_SOX_MITF-5prime-50bp_MITF-5prime-25bp_MITF-3prime-25bp_MITF-3prime-50	S5_combi	2.15315984321193	3.38289683929748	18.6124266225238
S5_combi_SOX_MITF-5prime-50bp_MITF-5prime-25bp_SOX-3prime-25	S5_combi	2.31732799827107	2.57658343632887	5.82653012477712
S5_combi_SOX_MITF-5prime-50bp_SOX-5prime-25bp_MITF-3prime-25	S5_combi	1.57517307088265	1.82266724175091	2.6014798575625
S5_combi_SOX_MITF-5prime-75bp_MITF-5prime-50bp_MITF-5prime-25bp_MITF-3prime-25bp_MITF-3prime-50	S5_combi	3.06562737236605	4.44574106869646	37.3535105553067
S5_combi_SOX_MITF-5prime-75bp_SOX-5prime-50bp_MITF-5prime-25bp_MITF-3prime-25bp_SOX-3prime-50	S5_combi	5.71908783921252	8.44995143134282	48.8324325071863
S5_combi_SOX_SOX-5prime-25bp	S5_combi	1.00999519075933	1.32744846064057	2.50562904899063
S5_combi_SOX_SOX-5prime-25bp_MITF-3prime-25	S5_combi	2.92500338405692	1.62661606044597	2.7989436338766
S5_combi_SOX_SOX-5prime-25bp_SOX-3prime-25	S5_combi	0.98746364738266	1.09729809489048	1.49637718822326
S5_combi_SOX_SOX-5prime-50bp_MITF-5prime-25bp_MITF-3prime-25	S5_combi	1.75457992927637	3.95552738440966	12.4463056969081
S5_combi_SOX_SOX-5prime-50bp_MITF-5prime-25bp_MITF-3prime-25bp_MITF-3prime-50	S5_combi	2.4329054201675	5.2778318153673	31.0566679046397
S5_combi_SOX_SOX-5prime-50bp_MITF-5prime-25bp_MITF-3prime-25bp_SOX-3prime-50	S5_combi	5.16984173592486	9.23123042678806	37.595357256947
S5_combi_SOX_SOX-5prime-50bp_MITF-5prime-25bp_SOX-3prime-25	S5_combi	1.98193845929574	6.05089595646851	8.31461682159843
S5_combi_SOX_SOX-5prime-50bp_MITF-5prime-25bp_SOX-3prime-25bp_MITF-3prime-50	S5_combi	4.49348206450625	8.83964276048011	29.3076682718435
S5_combi_SOX_SOX-5prime-50bp_MITF-5prime-25bp_SOX-3prime-25bp_SOX-3prime-50	S5_combi	3.00873844808331	7.86618461513223	23.0490728559642
S5_combi_SOX_SOX-5prime-50bp_SOX-5prime-25bp_MITF-3prime-25	S5_combi	5.27931792136366	7.67007996880844	17.4213587440496
S5_combi_SOX_SOX-5prime-50bp_SOX-5prime-25bp_MITF-3prime-25bp_MITF-3prime-50	S5_combi	5.50476800998768	9.04349274903025	38.2980087462143
S5_combi_SOX_SOX-5prime-50bp_SOX-5prime-25bp_MITF-3prime-25bp_SOX-3prime-50	S5_combi	6.53185306282709	11.7953778477367	30.4532507800995
S5_combi_SOX_SOX-5prime-50bp_SOX-5prime-25bp_SOX-3prime-25	S5_combi	1.39397213625094	4.98436313917189	3.54971229614223
S5_combi_SOX_SOX-5prime-50bp_SOX-5prime-25bp_SOX-3prime-25bp_MITF-3prime-50	S5_combi	3.08231447403559	7.70645427155799	9.73906994065908
S5_combi_SOX_SOX-5prime-50bp_SOX-5prime-25bp_SOX-3prime-25bp_SOX-3prime-50	S5_combi	2.32155209577085	9.42836781236372	16.3109421509274
