# Supplementary material for: Analysis of long and short enhancers in melanoma cell states
Source: eLife. 2021 Dec 7;10:e71735. doi: 10.7554/eLife.71735 (PMC8691835; doi:10.7554/eLife.71735)
Supplement: Figure 5—figure supplement 3—source data 1. — Luciferase assay values performed in MM001 and MM099. These data were also used in Figure 5—figure supplement 3. [file elife-71735-fig5-figsupp3-data1.csv]

Sequence	Value	Rep	Line
1	ABCC3_11-I	0.932429969	1	MM001
2	ABCC3_11-I==mut_AP1	0.852875782	1	MM001
3	ABCC3_11-I==mut_ZEB	1.05964688	1	MM001
4	COL5A1_-17-D	1.223306998	1	MM001
5	COL5A1_-17-D==mut_AP1	1.154944816	1	MM001
6	COL5A1_-17-D==mut_ZEB	1.388213946	1	MM001
7	GPR39_23-I	1.041653471	1	MM001
8	GPR39_23-I==mut_AP1	1.158208206	1	MM001
9	MLANA_5-I	124.9289666	1	MM001
10	MLANA_5-I==mut_MITF	1.365358652	1	MM001
11	MLANA_5-I==mut_SOX	13.76141233	1	MM001
12	MLANA_5-I==mut_ZEB	139.649175	1	MM001
13	IRF4_4-I	4.97563967	1	MM001
14	IRF4_4-I==mut_MITF	1.257726898	1	MM001
15	IRF4_4-I==mut_SOX	1.39379287	1	MM001
16	IRF4_4-I==mut_ZEB	20.93011552	1	MM001
17	TYR_-9-D	14.37348766	1	MM001
18	TYR_-9-D==mut_SOX	1.154430202	1	MM001
19	SOX10_15-3UA	1.169610392	1	MM001
20	SOX10_15-3UA==mut_ZEB	1.371448237	1	MM001
21	SOX10_15-3UA==mut_SOX-ZEB	1.245173149	1	MM001
22	SOX10_-56-DA	1.539013258	1	MM001
23	SOX10_-56-DA==mut_ZEB	2.452301132	1	MM001
24	SOX10_-56-DA==mut_MITF-ZEB	2.366152175	1	MM001
25	ABCC3_11-I	0.860857088	2	MM001
26	ABCC3_11-I==mut_AP1	0.842897917	2	MM001
27	ABCC3_11-I==mut_ZEB	0.925890055	2	MM001
28	COL5A1_-17-D	0.962668347	2	MM001
29	COL5A1_-17-D==mut_AP1	0.96140522	2	MM001
30	COL5A1_-17-D==mut_ZEB	1.07633436	2	MM001
31	GPR39_23-I	0.882682305	2	MM001
32	GPR39_23-I==mut_AP1	0.913963578	2	MM001
33	MLANA_5-I	59.56148702	2	MM001
34	MLANA_5-I==mut_MITF	1.007605444	2	MM001
35	MLANA_5-I==mut_SOX	5.388902073	2	MM001
36	MLANA_5-I==mut_ZEB	84.34148452	2	MM001
37	IRF4_4-I	1.343298843	2	MM001
38	IRF4_4-I==mut_MITF	0.906858885	2	MM001
39	IRF4_4-I==mut_SOX	1.003020761	2	MM001
40	IRF4_4-I==mut_ZEB	2.693980142	2	MM001
41	TYR_-9-D	4.056166795	2	MM001
42	TYR_-9-D==mut_SOX	1.168821987	2	MM001
43	SOX10_15-3UA	0.952804674	2	MM001
44	SOX10_15-3UA==mut_ZEB	0.986759472	2	MM001
45	SOX10_15-3UA==mut_SOX-ZEB	0.999807469	2	MM001
46	SOX10_-56-DA	1.006097624	2	MM001
47	SOX10_-56-DA==mut_ZEB	1.090821436	2	MM001
48	SOX10_-56-DA==mut_MITF-ZEB	1.095730567	2	MM001
49	ABCC3_11-I	1.098276023	3	MM001
50	ABCC3_11-I==mut_AP1	1.045726439	3	MM001
51	ABCC3_11-I==mut_ZEB	1.07904293	3	MM001
52	COL5A1_-17-D	1.07900782	3	MM001
53	COL5A1_-17-D==mut_AP1	1.035420793	3	MM001
54	COL5A1_-17-D==mut_ZEB	1.101855791	3	MM001
55	GPR39_23-I	1.019655104	3	MM001
56	GPR39_23-I==mut_AP1	1.027066091	3	MM001
57	MLANA_5-I	37.85492237	3	MM001
58	MLANA_5-I==mut_MITF	1.062073403	3	MM001
59	MLANA_5-I==mut_SOX	4.357249261	3	MM001
60	MLANA_5-I==mut_ZEB	51.28725708	3	MM001
61	IRF4_4-I	1.208126751	3	MM001
62	IRF4_4-I==mut_MITF	0.989147683	3	MM001
63	IRF4_4-I==mut_SOX	1.031292933	3	MM001
64	IRF4_4-I==mut_ZEB	1.919760451	3	MM001
65	TYR_-9-D	3.081931338	3	MM001
66	TYR_-9-D==mut_SOX	1.079918315	3	MM001
67	SOX10_15-3UA	0.949496293	3	MM001
68	SOX10_15-3UA==mut_ZEB	0.985346815	3	MM001
69	SOX10_15-3UA==mut_SOX-ZEB	0.97574137	3	MM001
70	SOX10_-56-DA	0.98568592	3	MM001
71	SOX10_-56-DA==mut_ZEB	1.012081921	3	MM001
72	SOX10_-56-DA==mut_MITF-ZEB	1.015467533	3	MM001
73	MLANA_5-I	50.06529492	4	MM001
74	MLANA_5-I==mut_MITF	1.188374201	4	MM001
75	MLANA_5-I==mut_SOX	5.381567808	4	MM001
76	MLANA_5-I==mut_ZEB	72.15925524	4	MM001
77	IRF4_4-I	3.548185908	4	MM001
78	IRF4_4-I==mut_MITF	1.090562195	4	MM001
79	IRF4_4-I==mut_SOX	1.052646245	4	MM001
80	IRF4_4-I==mut_ZEB	8.520205515	4	MM001
81	ABCC3_11-I	1.476522193	1	MM099
82	ABCC3_11-I==mut_AP1	1.181386521	1	MM099
83	ABCC3_11-I==mut_ZEB	1.329935183	1	MM099
84	COL5A1_-17-D	1.160452417	1	MM099
85	COL5A1_-17-D==mut_AP1	1.066446643	1	MM099
86	COL5A1_-17-D==mut_ZEB	1.115799357	1	MM099
87	GPR39_23-I	1.8365089	1	MM099
88	GPR39_23-I==mut_AP1	1.104318139	1	MM099
89	MLANA_5-I	1.138701067	1	MM099
90	MLANA_5-I==mut_MITF	1.059524891	1	MM099
91	MLANA_5-I==mut_SOX	1.088282671	1	MM099
92	MLANA_5-I==mut_ZEB	1.065696349	1	MM099
93	IRF4_4-I	1.015644025	1	MM099
94	IRF4_4-I==mut_MITF	1.031827155	1	MM099
95	IRF4_4-I==mut_SOX	1.008395893	1	MM099
96	IRF4_4-I==mut_ZEB	0.98634242	1	MM099
97	TYR_-9-D	0.982531233	1	MM099
98	TYR_-9-D==mut_SOX	0.978360661	1	MM099
99	SOX10_15-3UA	1.033960543	1	MM099
100	SOX10_15-3UA==mut_ZEB	1.020983044	1	MM099
101	SOX10_15-3UA==mut_SOX-ZEB	1.024407001	1	MM099
102	SOX10_-56-DA	1.007391602	1	MM099
103	SOX10_-56-DA==mut_ZEB	1.056634854	1	MM099
104	SOX10_-56-DA==mut_MITF-ZEB	0.972327746	1	MM099
105	ABCC3_11-I	1.630696998	2	MM099
106	ABCC3_11-I==mut_AP1	1.268981049	2	MM099
107	ABCC3_11-I==mut_ZEB	1.544375852	2	MM099
108	COL5A1_-17-D	1.277589673	2	MM099
109	COL5A1_-17-D==mut_AP1	1.190145095	2	MM099
110	COL5A1_-17-D==mut_ZEB	1.248628067	2	MM099
111	GPR39_23-I	2.060365641	2	MM099
112	GPR39_23-I==mut_AP1	1.193534931	2	MM099
113	MLANA_5-I	1.212339029	2	MM099
114	MLANA_5-I==mut_MITF	1.14794512	2	MM099
115	MLANA_5-I==mut_SOX	1.179283498	2	MM099
116	MLANA_5-I==mut_ZEB	1.193860474	2	MM099
117	IRF4_4-I	1.121397799	2	MM099
118	IRF4_4-I==mut_MITF	1.07924887	2	MM099
119	IRF4_4-I==mut_SOX	1.090615044	2	MM099
120	IRF4_4-I==mut_ZEB	1.069655116	2	MM099
121	TYR_-9-D	1.07201108	2	MM099
122	TYR_-9-D==mut_SOX	1.047282237	2	MM099
123	SOX10_15-3UA	1.111192721	2	MM099
124	SOX10_15-3UA==mut_ZEB	1.099522069	2	MM099
125	SOX10_15-3UA==mut_SOX-ZEB	1.060147073	2	MM099
126	SOX10_-56-DA	1.069674014	2	MM099
127	SOX10_-56-DA==mut_ZEB	1.169701303	2	MM099
128	SOX10_-56-DA==mut_MITF-ZEB	1.129659744	2	MM099
129	ABCC3_11-I	1.546006015	3	MM099
130	ABCC3_11-I==mut_AP1	1.220270542	3	MM099
131	ABCC3_11-I==mut_ZEB	1.429692268	3	MM099
132	COL5A1_-17-D	1.205480969	3	MM099
133	COL5A1_-17-D==mut_AP1	1.108680736	3	MM099
134	COL5A1_-17-D==mut_ZEB	1.169699276	3	MM099
135	GPR39_23-I	2.21644518	3	MM099
136	GPR39_23-I==mut_AP1	1.139872846	3	MM099
137	MLANA_5-I	1.200885506	3	MM099
138	MLANA_5-I==mut_MITF	1.121004161	3	MM099
139	MLANA_5-I==mut_SOX	1.127554179	3	MM099
140	MLANA_5-I==mut_ZEB	1.167141272	3	MM099
141	IRF4_4-I	1.089146033	3	MM099
142	IRF4_4-I==mut_MITF	1.071873708	3	MM099
143	IRF4_4-I==mut_SOX	1.025738772	3	MM099
144	IRF4_4-I==mut_ZEB	1.04024073	3	MM099
145	TYR_-9-D	1.071895085	3	MM099
146	TYR_-9-D==mut_SOX	1.049615363	3	MM099
147	SOX10_15-3UA	1.128254933	3	MM099
148	SOX10_15-3UA==mut_ZEB	1.079072819	3	MM099
149	SOX10_15-3UA==mut_SOX-ZEB	1.065201581	3	MM099
150	SOX10_-56-DA	1.067987953	3	MM099
151	SOX10_-56-DA==mut_ZEB	1.142622525	3	MM099
152	SOX10_-56-DA==mut_MITF-ZEB	1.121777506	3	MM099
