# Supplementary material for: Analysis of long and short enhancers in melanoma cell states
Source: eLife. 2021 Dec 7;10:e71735. doi: 10.7554/eLife.71735 (PMC8691835; doi:10.7554/eLife.71735)
Supplement: Figure 5—figure supplement 4—source data 1. — Enhancer activity values for the CHEQ-seq SOX10-KD library in MM087. These data were also used in Figure 5—figure supplement 4. [file elife-71735-fig5-figsupp4-data1.txt]

enhancer	baseMean	log2FoldChange	lfcSE	stat	pvalue	padj	class
chr10:100125528-100125718@@Human_restTopic11_115	705.847960662681	-0.122572845538663	0.212743797356665	-0.576152381698674	0.564512188152103	0.819346478449261	Human Rest Topic 11
chr10:100125648-100125838@@Human_restTopic11_115	383.794300461734	-0.204094402311504	0.248910559820434	-0.819950758452111	0.412244179001348	0.723066582090569	Human Rest Topic 11
chr10:100125768-100125958@@Human_restTopic11_115	803.942514191601	0.00887541230837173	0.202126382548807	0.0439102119993098	0.964975975155266	0.98918388930792	Human Rest Topic 11
chr10:100125888-100126078@@Human_restTopic11_115	385.403852645301	-0.00666419271141575	0.297706588229234	-0.0223851032355532	0.982140763271458	0.994872893823427	Human Rest Topic 11
chr10:100126008-100126198@@Human_restTopic11_115	215.201559468994	-0.289367101355061	0.354332342534092	-0.816654498106448	0.41412590134815	0.724370696894012	Human Rest Topic 11
chr10:104352966-104353156@@Human_restTopic11_563	281.42667043008	-0.564739356288918	0.259044401373377	-2.18008709431602	0.0292510062271925	0.163724649884701	Human Rest Topic 11
chr10:104353086-104353276@@Human_restTopic11_563	410.265186493143	0.277179815689997	0.238200138439144	1.16364254658404	0.244568901610699	0.569108789521978	Human Rest Topic 11
chr10:104353326-104353516@@Human_restTopic11_563	182.800976512723	-0.0265910096330407	0.319004331482926	-0.0833562651310393	0.933568262805666	0.981142204483477	Human Rest Topic 11
chr10:104353503-104353693@@Human_restTopic11_563	374.536515937572	-0.378053683796054	0.250022656013556	-1.51207770457233	0.130514095973297	0.407574545387741	Human Rest Topic 11
chr10:105487241-105487431@@Human_1	680.399236283214	-0.0717177205387379	0.2438766654567	-0.294073729458431	0.768701564640849	0.918322810782575	Human
chr10:105487361-105487551@@Human_1	370.194353484206	-0.13006853157505	0.228645506461554	-0.568865461595771	0.569447445907902	0.82184115301685	Human
chr10:105487481-105487671@@Human_1	544.474731409386	-0.158841643231061	0.239486199738934	-0.663260110203493	0.507163979468161	0.783681410311948	Human
chr10:105487516-105487706@@Human_1	518.370404203998	-0.223175937777341	0.258386416206877	-0.863729374994137	0.387736572831313	0.704485214190788	Human
chr10:109493095-109493285@@Human_restTopic11_1047	363.820020822066	-0.272553984546652	0.274813787519399	-0.991776966530155	0.321306336055176	0.649110658920891	Human Rest Topic 11
chr10:109493455-109493645@@Human_restTopic11_1047	196.535128722099	0.126256947771201	0.360025889346579	0.350688524095721	0.725822035904469	0.904853165007319	Human Rest Topic 11
chr10:112518731-112518921@@Human_restTopic11_1017	215.859301572804	-0.000876885935910693	0.269458869453795	-0.00325424781039191	0.997403490497958	0.998887326851078	Human Rest Topic 11
chr10:113649952-113650142@@Human_restTopic11_685	334.579999479663	-0.401326817951276	0.284228649947673	-1.41198580095694	0.157954142060281	0.455566786764215	Human Rest Topic 11
chr10:11378938-11379128@@Human_restTopic11_604	453.007053485266	-0.0260463532177522	0.261753617527399	-0.0995071375280067	0.920735621100396	0.977665835136418	Human Rest Topic 11
chr10:114787442-114787632@@Human_2	631.193749926252	-0.126387484937604	0.218774353966981	-0.577707042191425	0.563461923877012	0.818508000039581	Human
chr10:114787562-114787752@@Human_2	1274.73119098708	-0.0671235664720512	0.208613781333481	-0.321759981737498	0.747634533262747	0.912580010863823	Human
chr10:11546727-11546917@@Human_restTopic11_994	618.829087919335	0.0140390390214336	0.213377853702875	0.0657942648583519	0.947541622324252	0.985856624819903	Human Rest Topic 11
chr10:117975143-117975333@@Human_3	176.904057653805	0.274578093309056	0.302017072080806	0.909147590291159	0.36327222462129	0.684001292421244	Human
chr10:117975263-117975453@@Human_3	507.663394577182	0.238527918494648	0.23886323825527	0.998596185151504	0.31799034890549	0.645946424056583	Human
chr10:117975383-117975573@@Human_3	683.316124223449	0.211007771101782	0.205373802521404	1.02743275194406	0.304216735914716	0.630511002836289	Human
chr10:117975417-117975607@@Human_3	268.666813124139	0.116249412868169	0.367561352797251	0.316272132484758	0.751795961407499	0.914279505630346	Human
chr10:126365275-126365465@@Human_4	612.602951814668	-0.19293305005369	0.243098996262605	-0.793639846399349	0.427405128471935	0.733330256203608	Human
chr10:126365515-126365705@@Human_4	525.666812981638	-0.248038525032082	0.224760517180551	-1.10356804719769	0.269780558309006	0.596424640644834	Human
chr10:126365635-126365825@@Human_4	157.891376906331	-0.0062259970494229	0.352704322634958	-0.0176521710959201	0.985916336631289	0.995776944059762	Human
chr10:126365755-126365945@@Human_4	571.841730203648	0.0224210605282475	0.265999381434512	0.0842898972446199	0.932825944648298	0.981142204483477	Human
chr10:126365820-126366010@@Human_4	175.745408162138	0.452215536539866	0.300236686405312	1.50619680077799	0.132016660482659	0.410154944807266	Human
chr10:126689780-126689970@@Human_restTopic11_522	770.557654635327	-0.104443586852968	0.217475917842129	-0.480253574231545	0.631047096231659	0.85283454774938	Human Rest Topic 11
chr10:126690140-126690330@@Human_restTopic11_522	796.905467940617	-0.107636348773521	0.179100557837829	-0.600982766737013	0.547851464559312	0.810065568426218	Human Rest Topic 11
chr10:126690260-126690450@@Human_restTopic11_522	327.457200959645	-0.0801984218771639	0.309241704141537	-0.259338959794562	0.79537372180781	0.928635147616777	Human Rest Topic 11
chr10:126902183-126902373@@Human_restTopic11_1034	284.156152870864	-0.352612134072421	0.238899862055877	-1.47598299571202	0.139948457141208	0.423939475414197	Human Rest Topic 11
chr10:128330493-128330683@@Human_restTopic11_321	318.352843246115	-0.0985869996113914	0.348775378766755	-0.282666167434147	0.77743275342994	0.923009601792439	Human Rest Topic 11
chr10:128330613-128330803@@Human_restTopic11_321	312.697391142578	-0.240542684437307	0.25533896881846	-0.942052384523909	0.346165820841221	0.668477140041575	Human Rest Topic 11
chr10:128330652-128330842@@Human_restTopic11_321	437.856447322407	0.351142550889798	0.390136947489335	0.900049465064822	0.368093927431202	0.688787056224236	Human Rest Topic 11
chr10:17028350-17028540@@Human_5	176.60978805576	-0.298932004081748	0.313449017982831	-0.953686203917608	0.340242505614943	0.662930925031765	Human
chr10:17028470-17028660@@Human_5	613.174089486261	0.0883391953724236	0.203015430682268	0.435135374072526	0.663464168270494	0.870685821456837	Human
chr10:17028642-17028832@@Human_5	360.448679245072	-0.0698322024976469	0.236061105974815	-0.295822567674901	0.767365587430289	0.918322810782575	Human
chr10:23405830-23406020@@Human_restTopic11_1028	355.74607386479	0.661563667455014	0.26405352903466	2.50541498109718	0.0122307798725844	0.0913382162692295	Human Rest Topic 11
chr10:29264999-29265189@@Human_restTopic11_962	381.889798911523	-0.692775903902628	0.317761562126115	-2.18017528384278	0.029244470975509	0.163724649884701	Human Rest Topic 11
chr10:29296697-29296887@@Human_restTopic11_856	343.01172137742	-0.491565082103324	0.250890234470431	-1.95928344178441	0.0500796018077827	0.230724850216974	Human Rest Topic 11
chr10:29297168-29297358@@Human_restTopic11_856	315.825255917115	-0.111144718231813	0.234139650662998	-0.474694131972485	0.635005001066165	0.855709802261991	Human Rest Topic 11
chr10:29844707-29844897@@Human_restTopic11_177	395.319720915571	0.177656719605626	0.318862232833093	0.557158237358952	0.577419320593056	0.824565666188302	Human Rest Topic 11
chr10:29844827-29845017@@Human_restTopic11_177	526.721214810489	-0.0782287744551321	0.22094382726065	-0.354066349918183	0.723289159548234	0.903685734803422	Human Rest Topic 11
chr10:3558463-3558653@@Human_restTopic11_327	802.276592556847	-0.2519220316155	0.260005755784856	-0.968909441466191	0.33259037432577	0.657475251581027	Human Rest Topic 11
chr10:3558583-3558773@@Human_restTopic11_327	1014.19829718326	0.05695726340491	0.225092912472095	0.253038901933312	0.80023815176057	0.93128741238013	Human Rest Topic 11
chr10:43039072-43039262@@Human_restTopic11_905	727.204208780088	0.348638771201148	0.246546477089902	1.41408944599934	0.15733564154683	0.454429659527502	Human Rest Topic 11
chr10:43039192-43039382@@Human_restTopic11_905	183.528074327401	-0.134334327488192	0.325494222228691	-0.41270879270419	0.679819982007295	0.880199979753575	Human Rest Topic 11
chr10:43039312-43039502@@Human_restTopic11_905	423.950201075766	-0.154635300433222	0.278452096570799	-0.555338969745932	0.578662828455797	0.825338488253248	Human Rest Topic 11
chr10:43039432-43039622@@Human_restTopic11_905	464.736173023927	0.0948255244211361	0.230889888239669	0.410695873882121	0.681295552840561	0.881572773418044	Human Rest Topic 11
chr10:43039672-43039862@@Human_restTopic11_905	341.675233565618	-0.160697617602766	0.295726623264462	-0.54339922401595	0.586854959870068	0.830359184178762	Human Rest Topic 11
chr10:440266-440456@@Human_restTopic11_732	470.313950947428	1.50784616747884	0.316584226102191	4.76285943252308	1.90868804418489e-06	4.44018361182846e-05	Human Rest Topic 11
chr10:440386-440576@@Human_restTopic11_732	1330.77904768433	1.62581735235788	0.184972995397559	8.78948491299251	1.50247222340702e-18	1.10934709990861e-16	Human Rest Topic 11
chr10:440506-440696@@Human_restTopic11_732	867.9393135074	1.7466020104947	0.237204170577981	7.36328541879708	1.7943813760377e-13	9.76672581021546e-12	Human Rest Topic 11
chr10:440626-440816@@Human_restTopic11_732	802.299234576445	1.29907263664134	0.227197820107034	5.71780414103157	1.0790941802138e-08	3.53767902864686e-07	Human Rest Topic 11
chr10:440746-440936@@Human_restTopic11_732	407.745412218878	0.214953040286472	0.30230415572701	0.711048909564385	0.477053928046063	0.761832782215369	Human Rest Topic 11
chr10:440830-441020@@Human_restTopic11_732	269.155033457556	-0.298775195167495	0.327874778852988	-0.911247873998443	0.362164784567093	0.683061125224163	Human Rest Topic 11
chr10:54527965-54528155@@Human_restTopic11_351	272.805624655995	0.868297771046543	0.267441052449429	3.24668843131603	0.00116756130164118	0.0141625185889075	Human Rest Topic 11
chr10:71254400-71254590@@Human_7	307.729937651468	0.00465844052674468	0.344197227049909	0.0135342186416545	0.989201585571027	0.996402942651864	Human
chr10:71254520-71254710@@Human_7	901.54391002476	0.191280657367224	0.250423459054295	0.763828828535399	0.444969254736454	0.747129511957135	Human
chr10:71254640-71254830@@Human_7	713.183687665135	-0.289423947010382	0.285491161815806	-1.01377550593707	0.310689885579264	0.638204369945971	Human
chr10:71254658-71254848@@Human_7	1109.10678361946	0.0326521795333472	0.165572379395071	0.197207889701434	0.843664856767278	0.947649989240322	Human
chr10:73741032-73741222@@Human_8	1091.82960267042	0.12966399088247	0.24191397702286	0.535992142654151	0.591963980842256	0.833145393888877	Human
chr10:73741152-73741342@@Human_8	689.374385480251	-0.218993799116839	0.213204526630336	-1.02715360962547	0.304348138366149	0.630511002836289	Human
chr10:73741272-73741462@@Human_8	372.763015084703	-0.464852534497624	0.24472478877167	-1.89949100306032	0.0574999484366143	0.251536353516379	Human
chr10:73741392-73741582@@Human_8	1024.50075808891	0.0948776618835793	0.198626303578358	0.477669171576514	0.632885689653375	0.853312497765525	Human
chr10:73741402-73741592@@Human_8	616.380450608225	0.4817853065771	0.283771258051442	1.69779458950618	0.0895465374436845	0.329151363391483	Human
chr10:78269240-78269430@@Human_restTopic11_733	259.229806192414	-0.57938661749623	0.266188715225069	-2.17660097651527	0.0295103522572869	0.164663663740178	Human Rest Topic 11
chr10:81905364-81905554@@Human_restTopic11_821	342.327587369889	1.01460810608142	0.28638420055408	3.54282151081802	0.000395870540733261	0.00564930548128759	Human Rest Topic 11
chr10:81905604-81905794@@Human_restTopic11_821	209.64531971148	-0.00529315128330636	0.28979267730663	-0.0182653037768296	0.985427206421708	0.995761345541403	Human Rest Topic 11
chr10:81905724-81905914@@Human_restTopic11_821	1363.12556110599	3.42041344027573	0.350413114246823	9.76108855865044	1.65370535630996e-22	1.4475888845802e-20	Human Rest Topic 11
chr10:82211725-82211915@@Human_restTopic11_165	370.087399706613	1.46191556725032	0.450270979918837	3.24674614276461	0.00116732459231275	0.0141625185889075	Human Rest Topic 11
chr10:82211965-82212155@@Human_restTopic11_165	380.886665556243	-0.256063657154939	0.28008705242907	-0.914228826124639	0.360596620278008	0.681526962859826	Human Rest Topic 11
chr10:82212067-82212257@@Human_restTopic11_165	401.896219212746	-0.179143564583778	0.342843893186055	-0.522522256176107	0.601306754523269	0.836662777218321	Human Rest Topic 11
chr10:86004425-86004615@@Human_9	251.721991496115	-0.441765000863627	0.277233968995915	-1.59347356481462	0.111053994060241	0.374934180344137	Human
chr10:86004545-86004735@@Human_9	250.209365479303	0.0905643316769792	0.354994714094228	0.255114592080772	0.798634594126286	0.930531725548255	Human
chr10:86004686-86004876@@Human_9	497.262062810184	0.63737822635177	0.268749374122668	2.3716454352033	0.0177090756752986	0.117975904598409	Human
chr10:89431340-89431530@@Human_10	218.109851224496	-0.0263793238230469	0.389010681129113	-0.0678113098243992	0.945935840550175	0.98487410757414	Human
chr10:89431514-89431704@@Human_10	696.69008915174	0.328568400290332	0.240305533473826	1.36729435872986	0.171533059213354	0.473404757108277	Human
chr10:90681113-90681303@@Human_restTopic11_669	381.727089866946	-0.60683521283552	0.256751644938261	-2.36351051609208	0.0181027128808683	0.119340166980942	Human Rest Topic 11
chr10:90681134-90681324@@Human_restTopic11_669	577.249204410364	-0.466244270610239	0.224529413285243	-2.07653983408365	0.0378440509368986	0.193925067293425	Human Rest Topic 11
chr10:91128810-91129000@@Human_restTopic11_1043	320.287027678364	-0.0664430530879685	0.299602734581833	-0.221770516149345	0.824492532650064	0.940438974896453	Human Rest Topic 11
chr10:91129047-91129237@@Human_restTopic11_1043	231.413043298367	0.103847667977464	0.38920878041523	0.266817382348553	0.789609770113325	0.92659371568849	Human Rest Topic 11
chr10:93870247-93870437@@Human_restTopic11_270	246.362324422233	-0.748254529359375	0.2810877517238	-2.66199620855276	0.00776787534306382	0.0652393961799752	Human Rest Topic 11
chr10:95751540-95751730@@Human_11	316.146823613901	0.341981126017525	0.410413536099165	0.833259860939127	0.404698188676337	0.717388793330015	Human
chr10:95751660-95751850@@Human_11	408.521000930198	-0.00215455978171986	0.236517145251154	-0.00910952894950583	0.992731748019328	0.99677365950963	Human
chr10:95751780-95751970@@Human_11	577.406392831991	-0.564497689877911	0.272419263151083	-2.07216510076544	0.0382500468294778	0.195300814303294	Human
chr10:95751820-95752010@@Human_11	446.390347158242	-0.186426492917391	0.251432115761521	-0.741458553744239	0.458415452933524	0.751139639301149	Human
chr10:97182046-97182236@@Human_12	276.97082404006	-0.703260458728866	0.25716668744666	-2.73464835477469	0.00624469480501985	0.0551181949994008	Human
chr10:97182286-97182476@@Human_12	905.172024408582	0.0107734514530919	0.26545810583728	0.040584375523631	0.967627240420108	0.989921579084404	Human
chr10:97182406-97182596@@Human_12	344.709184112793	0.0439298328386249	0.272284918016378	0.161337738273049	0.871827401734853	0.960804687980811	Human
chr10:97182443-97182633@@Human_12	270.620717090797	0.24436087597406	0.311331672821486	0.78488922684771	0.432518519005511	0.737710448238504	Human
chr10:97211606-97211796@@Human_restTopic11_1041	268.25721886355	-0.621223773605784	0.38129329116794	-1.62925440335683	0.103259174358899	0.359186255420488	Human Rest Topic 11
chr10:99478083-99478273@@Human_13	250.78848518181	-0.892501867763974	0.299044263536006	-2.98451425621984	0.0028402896554797	0.0294827621817581	Human
chr10:99478121-99478311@@Human_13	596.942293265651	-0.107821204791338	0.235693572650543	-0.457463492019793	0.647337937299407	0.861014879629653	Human
chr11:102595915-102596105@@Human_restTopic11_126	385.221428221573	0.00636179177758476	0.272554848068294	0.0233413267922891	0.981378006670552	0.994749750857445	Human Rest Topic 11
chr11:102596299-102596489@@Human_restTopic11_126	310.23828115218	-0.685815772618009	0.282896709198233	-2.424262108109	0.0153395297145013	0.10667317510715	Human Rest Topic 11
chr1:111065500-111065690@@Human_restTopic11_858	468.081865346215	-0.180557261979674	0.233948008374484	-0.771783710552703	0.44024254113718	0.743511385323523	Human Rest Topic 11
chr1:111065740-111065930@@Human_restTopic11_858	214.398702239302	0.135403350409788	0.265870323969118	0.509283429562133	0.610553571104284	0.840910036049713	Human Rest Topic 11
chr1:111065795-111065985@@Human_restTopic11_858	639.013033818946	0.199245676866017	0.396750102610744	0.502194392780028	0.615530786819377	0.844464223976828	Human Rest Topic 11
chr11:115150906-115151096@@Human_14	327.394199937882	0.423071721356362	0.317976856683112	1.33051104967046	0.18334994816415	0.489953903916329	Human
chr11:115432106-115432296@@Human_15	421.372214960885	-0.405058329075392	0.225811948293797	-1.79378607791109	0.0728473199193053	0.291613788711157	Human
chr11:115432178-115432368@@Human_15	508.611489036803	-0.0048594615450889	0.251636688255467	-0.0193114190890776	0.984592674512228	0.995728004549638	Human
chr11:115587573-115587763@@Human_restTopic11_1030	639.920741216028	0.10881021389567	0.194884090936538	0.558332973065013	0.576617033112705	0.824251721912454	Human Rest Topic 11
chr11:115587693-115587883@@Human_restTopic11_1030	480.157397028242	0.276943063542641	0.332811902319036	0.832130887185523	0.405335069249342	0.717870563855016	Human Rest Topic 11
chr11:117045853-117046043@@Human_16	1236.63475538599	0.13995121514146	0.210347753132894	0.665332588806125	0.50583779100475	0.783057189320207	Human
chr11:117045973-117046163@@Human_16	751.21358926995	-0.525800749466975	0.193581405417886	-2.71617384082899	0.00660412308804259	0.0575724939841577	Human
chr1:111792682-111792872@@Human_restTopic11_719	413.841094632535	0.00396507926061832	0.255598421195564	0.0155129254792406	0.987622972692924	0.996277259233936	Human Rest Topic 11
chr1:111792802-111792992@@Human_restTopic11_719	455.616279167842	-0.340073973102963	0.253931422396709	-1.33923549079986	0.180494021931061	0.485914629111173	Human Rest Topic 11
chr11:121108849-121109039@@Human_restTopic11_128	262.435161732966	-0.091777256154673	0.351675371503434	-0.260971519735146	0.794114470344144	0.928635147616777	Human Rest Topic 11
chr11:12185630-12185820@@Human_restTopic11_1066	680.399947697615	-0.452468049061057	0.247279892671912	-1.8297809990616	0.0672826931653115	0.276270447723206	Human Rest Topic 11
chr11:12185930-12186120@@Human_restTopic11_1066	156.704158277957	-0.27725985259498	0.352006762420449	-0.787654903810658	0.430898590390894	0.736633476215874	Human Rest Topic 11
chr11:122012556-122012746@@Human_17	754.770614133441	0.560398874442954	0.250512593525443	2.23700879287747	0.0252857653604219	0.15003594247054	Human
chr11:122012694-122012884@@Human_17	257.533297203641	-0.0387421519478747	0.320008170490181	-0.121066133681932	0.903638653231547	0.970783036699167	Human
chr11:122513187-122513377@@Human_18	209.082158445096	0.123952735156519	0.372079521746393	0.333135063641057	0.739032332620593	0.908886225294263	Human
chr11:122513427-122513617@@Human_18	269.538668989036	0.0101337929957139	0.408456715454427	0.0248099556508444	0.980206550042722	0.994749750857445	Human
chr11:122513547-122513737@@Human_18	270.872570702449	-0.490895184864728	0.291356082691056	-1.68486334773129	0.0920149394914124	0.333478072647466	Human
chr11:122513667-122513857@@Human_18	243.138598733457	-0.363077029619465	0.284912359699969	-1.2743463639198	0.202540691915924	0.515559515982519	Human
chr11:126225564-126225754@@Human_19	194.351928575629	-0.322729878518241	0.324819819053883	-0.993565846623122	0.320434278486077	0.648014944147668	Human
chr11:126225784-126225974@@Human_19	510.948164170753	0.254100637939998	0.232845822172508	1.09128278776564	0.275148469108419	0.601802492371529	Human
chr11:126280310-126280500@@Human_restTopic11_125	423.360676330744	-0.145322934024834	0.224720541574154	-0.646682911169829	0.517837185249123	0.791103911470009	Human Rest Topic 11
chr11:126280700-126280890@@Human_restTopic11_125	388.876773292713	-0.15209377668181	0.238588698698364	-0.637472677924677	0.523817001247701	0.795800708104174	Human Rest Topic 11
chr11:126570787-126570977@@Human_restTopic11_157	519.644181525516	0.365187384904112	0.234023550764651	1.56047279733555	0.118648193478661	0.388472922302354	Human Rest Topic 11
chr11:126570907-126571097@@Human_restTopic11_157	286.839684387667	0.206898303150669	0.285161796949214	0.725547059122779	0.468116485894609	0.755769829261324	Human Rest Topic 11
chr11:126571027-126571217@@Human_restTopic11_157	323.407597284434	0.134864474139544	0.258077691031554	0.52257315849534	0.601271323454606	0.836662777218321	Human Rest Topic 11
chr11:126571147-126571337@@Human_restTopic11_157	152.952754537787	-0.595229983679344	0.351762233740029	-1.69213726371561	0.0906198049121175	0.330201607030093	Human Rest Topic 11
chr11:126571267-126571457@@Human_restTopic11_157	257.53513632917	-0.00136158242845167	0.279672297945456	-0.00486849229778639	0.996115520506344	0.998319266480309	Human Rest Topic 11
chr11:126571387-126571577@@Human_restTopic11_157	222.341707029479	-0.265826884178375	0.275050185888241	-0.966466840660076	0.333810631747799	0.658076521029116	Human Rest Topic 11
chr11:126571418-126571608@@Human_restTopic11_157	334.996383768079	-0.168443729237376	0.291506400725541	-0.577838870152183	0.563372909704625	0.818508000039581	Human Rest Topic 11
chr11:128321601-128321791@@Human_20	446.76377941022	0.424895266802648	0.330402900497191	1.28599133410531	0.198446086075068	0.51060779298891	Human
chr11:128321721-128321911@@Human_20	309.665772603237	-0.576621411449388	0.328279257835923	-1.75649663414796	0.0790036456379465	0.306310481786212	Human
chr11:128321790-128321980@@Human_20	411.015848488016	0.172599321475662	0.291460893423834	0.592186894948796	0.553725444026902	0.814567350178868	Human
chr11:12849543-12849733@@Human_21	302.519403288446	-0.261020847200745	0.345043256565752	-0.756487316398268	0.449357074147438	0.748874365858655	Human
chr11:12849783-12849973@@Human_21	243.75673920343	-0.251737275787719	0.301308546095414	-0.835480038817093	0.403447481295138	0.716861361427578	Human
chr11:12849903-12850093@@Human_21	391.228924541826	1.25080419043068	0.266399369502046	4.69522203738202	2.66317284680575e-06	5.99814340642644e-05	Human
chr11:12850003-12850193@@Human_21	394.7179185092	0.112351910454072	0.316506804303683	0.354974708051686	0.722608539011848	0.903184624207366	Human
chr11:13119732-13119922@@Human_22	602.716090837898	0.00214682755233154	0.241244077244054	0.00889898552891604	0.992899730553816	0.99677365950963	Human
chr1:114746321-114746511@@Human_restTopic11_102	962.464855920116	0.0774191519150423	0.263437420635974	0.293880617750287	0.768849129260146	0.918322810782575	Human Rest Topic 11
chr1:114746472-114746662@@Human_restTopic11_102	324.974126869047	1.56903317603427	0.504495207061333	3.11010521819192	0.00187020710803954	0.0209497738184219	Human Rest Topic 11
chr11:15475191-15475381@@Human_restTopic11_100	294.711391882396	-0.469114882825506	0.255941382701378	-1.83289969708748	0.0668174888204693	0.275545069244587	Human Rest Topic 11
chr11:15865232-15865422@@Human_restTopic11_470	443.63122368379	-0.731345252388925	0.218564182762279	-3.34613495745719	0.000819465005659452	0.010463274230157	Human Rest Topic 11
chr11:15900452-15900642@@Human_restTopic11_754	344.399693762188	-0.499285958240815	0.238467331597082	-2.09372896026033	0.0362841315904633	0.188779755719745	Human Rest Topic 11
chr11:15900458-15900648@@Human_restTopic11_754	346.660398491969	0.0563259263277563	0.32217122555183	0.174832268869694	0.861211431934479	0.955613293916865	Human Rest Topic 11
chr11:16169877-16170067@@Human_23	423.412491472447	0.58517364815147	0.261963505665773	2.23379835547805	0.0254963438093134	0.150758673596713	Human
chr11:16169997-16170187@@Human_23	224.598467334794	-0.109747187730899	0.269120498069217	-0.40779943749462	0.683420926621805	0.882440250600022	Human
chr11:16170117-16170307@@Human_23	331.745960582542	0.292233860969752	0.274542341696132	1.06444003924612	0.287129403686142	0.615660547146221	Human
chr1:116975893-116976083@@Human_153	287.187357372703	-0.601391988300889	0.339617531823404	-1.77079194078121	0.076595306617699	0.301179786979001	Human
chr1:116976013-116976203@@Human_153	349.278025847849	-0.405397168496188	0.306115543440969	-1.32432729138553	0.185394370468259	0.492574273959356	Human
chr1:116976133-116976323@@Human_153	283.48118649859	-0.448841310929513	0.270295188745978	-1.66055974955341	0.0968018984895329	0.34448655493488	Human
chr1:116976253-116976443@@Human_153	456.920405557265	0.723656398435851	0.289547688303123	2.49926498352239	0.0124451215172377	0.0923836130113527	Human
chr1:116976338-116976528@@Human_153	488.465361543621	0.244002759135446	0.265139766351507	0.920279754685917	0.357426585907805	0.679326731842438	Human
chr1:117150726-117150916@@Human_restTopic11_901	277.560972003516	-0.214047972185399	0.339563828277991	-0.630361523696112	0.528458078524849	0.798849482776303	Human Rest Topic 11
chr1:117150846-117151036@@Human_restTopic11_901	543.290352361088	0.290425614176793	0.236634496319472	1.22731731296142	0.219703350949064	0.536970079631234	Human Rest Topic 11
chr1:117222039-117222229@@Human_154	665.915240454423	0.194888806333792	0.238354542377116	0.817642510145436	0.413561346422881	0.724353494495697	Human
chr1:117222159-117222349@@Human_154	302.164361192851	0.139784337076261	0.251510170112544	0.55578005857064	0.578361219380376	0.825078144112697	Human
chr1:118345112-118345302@@Human_restTopic11_615	287.305082677011	-0.315625784598653	0.265289730575243	-1.18973992666155	0.234148627348937	0.554657333304239	Human Rest Topic 11
chr11:1974865-1975055@@Human_24	360.833221932084	0.126166446285392	0.316243552913582	0.398953417778824	0.689927527975539	0.88572341095257	Human
chr11:1974985-1975175@@Human_24	267.730199822294	-0.361667106103946	0.282870497526222	-1.27856071688925	0.201051790764389	0.51404117897634	Human
chr11:1975225-1975415@@Human_24	287.631820496386	0.53896035186265	0.285602137988825	1.88710195118966	0.059146614325542	0.256493310642583	Human
chr11:1975345-1975535@@Human_24	367.268262989377	-0.0889349063183306	0.351073760636506	-0.253322567192402	0.800018958615991	0.93128741238013	Human
chr11:1975585-1975775@@Human_24	272.571315470917	-0.237120178131787	0.385069987029729	-0.61578462648007	0.538036675190658	0.804449623004733	Human
chr11:1975825-1976015@@Human_24	297.904928096359	-0.235038564228857	0.318394410956039	-0.738199403447786	0.460393285347011	0.752360861833894	Human
chr1:120275156-120275346@@Human_155	359.459488390793	0.235932288905332	0.227735232933449	1.03599379800085	0.300205035925995	0.627997280129989	Human
chr1:120275276-120275466@@Human_155	389.955143668743	0.295223089282869	0.279567450739587	1.05599950388311	0.290968441522889	0.620133794420394	Human
chr11:27451490-27451680@@Human_restTopic11_683	388.792067473836	-0.401975465902215	0.358419768413249	-1.12152147098858	0.262065957386484	0.590239269010248	Human Rest Topic 11
chr11:27451610-27451800@@Human_restTopic11_683	262.799342933077	0.204960551971705	0.371584335044841	0.551585555798447	0.581232334844568	0.827089618764073	Human Rest Topic 11
chr11:27452090-27452280@@Human_restTopic11_683	738.164290849792	-0.0566784189299696	0.220803995065976	-0.256691093442553	0.797417247636123	0.930320122242143	Human Rest Topic 11
chr11:27452110-27452300@@Human_restTopic11_683	823.987059240558	-0.607630848836509	0.230376895911929	-2.63755115907456	0.00835070284925369	0.0692439627861456	Human Rest Topic 11
chr11:2753734-2753924@@Human_25	418.790393397546	-0.429245186797588	0.264479792962794	-1.62297913949884	0.104593864286999	0.361310200530309	Human
chr11:2753854-2754044@@Human_25	201.217821021521	-0.295718235753883	0.439986020358109	-0.672108253605865	0.501514782485412	0.779618943332867	Human
chr11:2753960-2754150@@Human_25	642.093889320043	0.302144761071504	0.223500829040095	1.35187311102681	0.17641591068899	0.479496638175485	Human
chr11:34288173-34288363@@Human_26	646.926555958168	0.681003413384318	0.294478280421357	2.31257603246629	0.0207459605406633	0.131419925061168	Human
chr11:34288413-34288603@@Human_26	186.715558861939	0.694233543151172	0.278519258020846	2.49258722030349	0.0126816179617376	0.093390822301053	Human
chr11:34338370-34338560@@Human_restTopic11_526	282.919535159495	0.829460123291172	0.24737565209116	3.35303865307452	0.000799295432224539	0.0102519902039555	Human Rest Topic 11
chr11:34338455-34338645@@Human_restTopic11_526	490.41671647961	0.172555846230815	0.219986368365405	0.784393358156599	0.432809334440079	0.737800453469325	Human Rest Topic 11
chr11:36034171-36034361@@Human_restTopic11_792	272.012911546351	0.0108493668292725	0.26342510012497	0.0411857747197419	0.967147794179995	0.989921579084404	Human Rest Topic 11
chr11:37525428-37525618@@Human_restTopic11_519	329.443164792291	-0.229161596355152	0.236193779142041	-0.970227061811563	0.331933324426551	0.656674244572657	Human Rest Topic 11
chr11:37525668-37525858@@Human_restTopic11_519	327.211710451594	-0.440818877583684	0.267374353894549	-1.6486954382975	0.0992100451763868	0.349105882135392	Human Rest Topic 11
chr11:37525908-37526098@@Human_restTopic11_519	237.754833007302	-0.279974798213955	0.285792512370614	-0.979643573904712	0.32726208806872	0.65275602297193	Human Rest Topic 11
chr11:4066329-4066519@@Human_27	305.875331883911	-0.494969442919142	0.295415347079243	-1.67550348285179	0.0938354883054007	0.338182143973327	Human
chr11:4066439-4066629@@Human_27	355.158945540076	0.0773391450014536	0.27543587619372	0.28078820402851	0.778872851626417	0.923273681859543	Human
chr1:144010212-144010402@@Human_156	535.856279571046	-0.167703412302135	0.253475981669905	-0.66161460820588	0.508218243011512	0.784026362901662	Human
chr1:145207101-145207291@@Human_restTopic11_884	374.356828096936	-0.1258625655734	0.237534503378677	-0.529870666295371	0.596201605504279	0.835179945050715	Human Rest Topic 11
chr1:145718082-145718272@@Human_restTopic11_134	584.59564717819	-0.150955905226411	0.252815446185457	-0.597099218042535	0.550441139951815	0.811645331606541	Human Rest Topic 11
chr1:145718202-145718392@@Human_restTopic11_134	319.120669772914	-0.0995519214166755	0.259182072915243	-0.384100336481337	0.700904082101926	0.891458442349829	Human Rest Topic 11
chr1:145718322-145718512@@Human_restTopic11_134	320.261288734327	-0.633405454170202	0.325969430756493	-1.94314372577891	0.0519987951394503	0.236517605844267	Human Rest Topic 11
chr1:145718331-145718521@@Human_restTopic11_134	428.934994862462	-0.091142159692135	0.234091870808077	-0.389343548656838	0.697022025505343	0.889190630264587	Human Rest Topic 11
chr11:46670865-46671055@@Human_28	477.051535219062	-0.472677875609886	0.22993550338093	-2.05569765721133	0.0398116678921306	0.199787749451585	Human
chr11:46671015-46671205@@Human_28	278.845254453311	0.128382259061889	0.250126034200721	0.513270277810684	0.607762271895305	0.840610759189287	Human
chr11:48966910-48967100@@Human_restTopic11_309	339.717578217453	-0.412131578986617	0.330264240765384	-1.24788435475638	0.212073410906284	0.528519511737218	Human Rest Topic 11
chr11:48967030-48967220@@Human_restTopic11_309	309.92169607334	0.170673354315517	0.247737046277031	0.688929479383	0.490867647060975	0.771666366332839	Human Rest Topic 11
chr11:48967270-48967460@@Human_restTopic11_309	304.759576325338	0.371734259898594	0.310671707214424	1.19655009215894	0.231481963007212	0.550929908933019	Human Rest Topic 11
chr11:48967390-48967580@@Human_restTopic11_309	293.228740033418	0.0630351022933495	0.243583010159817	0.258782836504039	0.795802801376304	0.928947152390184	Human Rest Topic 11
chr11:48967510-48967700@@Human_restTopic11_309	509.552945359522	-0.0348137512381424	0.272350168311296	-0.127827169904115	0.898285747968992	0.96799238523551	Human Rest Topic 11
chr11:48967570-48967760@@Human_restTopic11_309	794.976823785046	0.00612173133553656	0.266471443259189	0.0229733109884579	0.981671562075132	0.994749750857445	Human Rest Topic 11
chr1:149978738-149978928@@Human_157	302.143870238601	0.0343725133243256	0.28155438986148	0.122081255210534	0.90283466700298	0.970669401540592	Human
chr1:149978858-149979048@@Human_157	523.859133719616	0.101637825401696	0.294709930672947	0.344874111196775	0.73018901419967	0.906758042253913	Human
chr1:149978978-149979168@@Human_157	391.336012477945	0.77908319521863	0.274533749511051	2.83784123666467	0.00454197682178432	0.0432838666596752	Human
chr1:150154568-150154758@@Human_158	612.713622246547	0.0221043542202641	0.296423144149807	0.0745702711023569	0.940556628467896	0.98337757137943	Human
chr1:150383099-150383289@@Human_restTopic11_19	205.999036356817	0.109631447919727	0.325392681011473	0.336920448176464	0.736176870210508	0.908161819694527	Human Rest Topic 11
chr1:150504726-150504916@@Human_159	805.886180018325	-0.313132702879444	0.181245091999573	-1.72767548861507	0.0840464204368252	0.316398291572818	Human
chr1:150504966-150505156@@Human_159	351.069532005335	0.0903422662246612	0.230953924484857	0.391170084795786	0.695671519027352	0.888616191155534	Human
chr1:150505054-150505244@@Human_159	610.579254465191	0.431943285366978	0.217356280830306	1.98725927641449	0.0468936720336516	0.220962358067556	Human
chr1:151378567-151378757@@Human_restTopic11_924	554.968902251481	-0.456803763803748	0.206884132206596	-2.20801740052051	0.0272430602119616	0.157575493364963	Human Rest Topic 11
chr1:151378774-151378964@@Human_restTopic11_924	1122.81265734742	2.98640429844643	0.228466530009749	13.0715177331183	4.79001898947518e-39	7.39491840720613e-37	Human Rest Topic 11
chr1:151956827-151957017@@Human_restTopic11_21	298.154766088192	0.874154543240621	0.297870232618386	2.93468244730764	0.00333889197677064	0.0337105015157664	Human Rest Topic 11
chr1:151957161-151957351@@Human_restTopic11_21	210.71795078178	0.0982318928903483	0.308075565615045	0.318856487999095	0.749835340895356	0.913379318726202	Human Rest Topic 11
chr1:153736048-153736238@@Human_restTopic11_143	660.047315466192	0.237508328613766	0.234780341525463	1.01161931646652	0.311720106390137	0.638985029988188	Human Rest Topic 11
chr1:153736168-153736358@@Human_restTopic11_143	417.050235350628	0.334082122892465	0.222206847234682	1.50347357450973	0.132716966320999	0.411386810447528	Human Rest Topic 11
chr1:153736286-153736476@@Human_restTopic11_143	290.618645609875	0.289766589321213	0.310648135172879	0.932780713973882	0.350933200867913	0.673330541624017	Human Rest Topic 11
chr1:153901430-153901620@@Human_160	251.570181438627	0.134575521495289	0.343843465553491	0.391386008393849	0.695511932857966	0.888616191155534	Human
chr1:153901550-153901740@@Human_160	612.423821230116	-0.145613790167323	0.220756222229951	-0.659613526162104	0.50950187190097	0.78454496003597	Human
chr1:153901670-153901860@@Human_160	662.268942458401	0.355521745287704	0.231887959634819	1.53316172968871	0.125236011121038	0.399616298545184	Human
chr1:153901698-153901888@@Human_160	320.317890263321	-0.486275898441025	0.270871906491389	-1.79522455739235	0.0726179293507896	0.291397696874313	Human
chr1:15506547-15506737@@Human_161	294.076250141165	-0.0181564996491186	0.285220204719538	-0.0636578312078986	0.94924268242892	0.986108086858861	Human
chr1:15506787-15506977@@Human_161	659.57804957778	-0.782362012991282	0.274611222700973	-2.84898047973518	0.00438595713651039	0.0421757214565229	Human
chr1:15506907-15507097@@Human_161	921.479726369978	0.0569015240556274	0.30127603996452	0.188868401424582	0.8501959598312	0.950871166349673	Human
chr1:15506976-15507166@@Human_161	686.422432047294	-0.111097195529471	0.210897520229976	-0.526782844143086	0.598344397861219	0.835752966316764	Human
chr11:55198734-55198924@@Human_restTopic11_190	214.041834333214	0.0898789555510454	0.305746144838733	0.293965948772477	0.768783923274403	0.918322810782575	Human Rest Topic 11
chr11:55198854-55199044@@Human_restTopic11_190	466.614922286871	-0.331519798342011	0.266785212381768	-1.24264682956868	0.213998005170353	0.530372755954895	Human Rest Topic 11
chr11:55198974-55199164@@Human_restTopic11_190	352.83433275511	-0.493421497089456	0.308345456843587	-1.6002230165491	0.10954911786181	0.372072623905852	Human Rest Topic 11
chr11:55199128-55199318@@Human_restTopic11_190	549.573980301055	1.70134526921174	1.12285402265222	1.51519719829039	0.129722472392985	0.406783165794099	Human Rest Topic 11
chr11:55652508-55652698@@Human_restTopic11_184	227.554499753587	-0.114464773389521	0.41423012984152	-0.276331355793251	0.78229357469042	0.924188754080676	Human Rest Topic 11
chr11:55652628-55652818@@Human_restTopic11_184	358.339825052999	0.381677297100439	0.284742272652005	1.34043074653303	0.180105345288112	0.485483964076623	Human Rest Topic 11
chr11:55652868-55653058@@Human_restTopic11_184	292.79287609741	-0.0594013497373377	0.316743561239743	-0.187537670868002	0.851239090517741	0.95162097798784	Human Rest Topic 11
chr11:55652988-55653178@@Human_restTopic11_184	376.76359097649	-0.483728462791871	0.221934317028451	-2.17960191676828	0.0292869826050242	0.16381802984141	Human Rest Topic 11
chr11:55653348-55653538@@Human_restTopic11_184	295.519265927827	-0.452809520475721	0.264331167771844	-1.7130387017643	0.086705419817111	0.322477319170867	Human Rest Topic 11
chr1:156358407-156358597@@Human_restTopic11_358	394.358150511155	-0.610978168054169	0.247369137203422	-2.46990459263209	0.0135149091708308	0.0973325646900125	Human Rest Topic 11
chr1:156358498-156358688@@Human_restTopic11_358	594.44623714853	0.517263430006966	0.262795973758943	1.96830804752526	0.0490326045681603	0.227630314591716	Human Rest Topic 11
chr11:56468481-56468671@@Human_restTopic11_1062	432.637490735687	0.274666794104972	0.259137462243058	1.05992700448439	0.289177809138794	0.618409793443729	Human Rest Topic 11
chr11:56468718-56468908@@Human_restTopic11_1062	176.886744210473	0.0572112922301685	0.433927334307826	0.131845329175744	0.895106631986393	0.967374042558286	Human Rest Topic 11
chr1:156631766-156631956@@Human_162	741.75760316899	-0.0271204913221261	0.19883187428864	-0.136399113166111	0.891505774717634	0.966948932655926	Human
chr1:156631886-156632076@@Human_162	407.849479349515	-0.218735984945096	0.226569990263022	-0.965423464471921	0.334332753443568	0.658252065570798	Human
chr1:156631941-156632131@@Human_162	657.359220843838	0.145643420561232	0.209740723480177	0.694397435770253	0.4874330013786	0.769864883687815	Human
chr11:56652718-56652908@@Human_restTopic11_314	376.188842284042	0.115293224257063	0.274645209255767	0.419789679089921	0.674639105237102	0.87713024335531	Human Rest Topic 11
chr1:157003877-157004067@@Human_163	225.714492917549	0.163685304163858	0.276099791762785	0.592848343415233	0.553282651135295	0.814149270542313	Human
chr1:157003997-157004187@@Human_163	247.845034125267	-0.0754936466500737	0.341693373488183	-0.220939744541708	0.825139350348132	0.940438974896453	Human
chr1:157004117-157004307@@Human_163	573.235382670093	0.328117893691196	0.288187856352409	1.13855558608257	0.254888561973242	0.582131636445874	Human
chr1:157004237-157004427@@Human_163	506.778925174808	-0.874486121883481	0.28560390216345	-3.06188436243078	0.00219948405314222	0.0240049088627642	Human
chr1:158013124-158013314@@Human_restTopic11_851	646.527117559881	0.220210599662138	0.215318437604171	1.02272059054673	0.306439973047117	0.63262382959958	Human Rest Topic 11
chr1:158013203-158013393@@Human_restTopic11_851	423.416041641882	0.022313068612042	0.259791463333804	0.0858883826500952	0.931555146685746	0.981142204483477	Human Rest Topic 11
chr11:58409398-58409588@@Human_restTopic11_494	394.174213325058	1.71463041152731	0.257340340037565	6.66289012937893	2.68494388557205e-11	1.20623590118478e-09	Human Rest Topic 11
chr11:58409638-58409828@@Human_restTopic11_494	268.169528773155	-0.569942756690647	0.253093404598628	-2.25190679146499	0.0243281628694729	0.145986170264802	Human Rest Topic 11
chr11:58409758-58409948@@Human_restTopic11_494	318.824109210399	-0.00676739646795712	0.255542558987105	-0.0264824634095435	0.978872520866027	0.994499525903839	Human Rest Topic 11
chr1:158966778-158966968@@Human_restTopic11_226	495.649878808415	0.0991714146239387	0.380317494247581	0.260759539395207	0.794277948073241	0.928635147616777	Human Rest Topic 11
chr1:159675013-159675203@@Human_restTopic11_398	453.515369489008	-0.169845067609918	0.231755631032553	-0.732862743628701	0.463642148310806	0.753934280796661	Human Rest Topic 11
chr1:159675133-159675323@@Human_restTopic11_398	188.513649455306	-0.123659096190884	0.356894933329542	-0.346485995296276	0.728977507313387	0.906657098959714	Human Rest Topic 11
chr1:159675373-159675563@@Human_restTopic11_398	395.102747465631	-0.0305540880727822	0.285219704411156	-0.107124744890477	0.914690016537645	0.975707654575521	Human Rest Topic 11
chr1:159675434-159675624@@Human_restTopic11_398	195.105049759125	-0.0317942015002958	0.32212036986683	-0.0987028591623684	0.921374198670101	0.977679120333395	Human Rest Topic 11
chr1:160064025-160064215@@Human_restTopic11_150	192.751924592307	-0.410887577154166	0.383299449561086	-1.07197539058475	0.283731085770371	0.611710492139594	Human Rest Topic 11
chr1:160064182-160064372@@Human_restTopic11_150	243.088586269673	0.674990917693469	0.328402671463539	2.05537584297151	0.039842716919396	0.199825463297455	Human Rest Topic 11
chr1:160345164-160345354@@Human_restTopic11_943	420.454633789771	0.286980582793699	0.268298201908186	1.06963289635429	0.284784581811248	0.613265504478647	Human Rest Topic 11
chr1:160345284-160345474@@Human_restTopic11_943	1173.55586210778	0.40052024125407	0.199287703585493	2.00975892665776	0.0444567098715041	0.213146201874049	Human Rest Topic 11
chr1:160345404-160345594@@Human_restTopic11_943	829.732808695457	0.404722140422842	0.226059462783359	1.79033487667226	0.0734000926834528	0.292738462646875	Human Rest Topic 11
chr1:160345644-160345834@@Human_restTopic11_943	1447.37575159091	-0.216753610668827	0.15860746553429	-1.36660408725821	0.17174943540761	0.473707280722602	Human Rest Topic 11
chr1:160345764-160345954@@Human_restTopic11_943	533.974373728674	1.54303385045543	0.874787542390311	1.76389554684234	0.0777495667475258	0.303393083722548	Human Rest Topic 11
chr1:160603467-160603657@@Human_restTopic11_333	570.615036185337	-0.57944757926402	0.204623413140447	-2.83177555476658	0.00462903288887255	0.043916333250745	Human Rest Topic 11
chr1:160651326-160651516@@Human_restTopic11_915	348.677958976381	0.334748117626501	0.374880911549122	0.892945218904904	0.371886509790821	0.691846083951068	Human Rest Topic 11
chr1:160651378-160651568@@Human_restTopic11_915	457.449633773579	-0.0839135605815107	0.251847717584735	-0.333191665925175	0.738989608695359	0.908886225294263	Human Rest Topic 11
chr1:160807050-160807240@@Human_restTopic11_231	352.209780130148	0.139046083732511	0.22232711103843	0.625412182450732	0.531700568563003	0.800899330790927	Human Rest Topic 11
chr1:160807410-160807600@@Human_restTopic11_231	870.034807625201	2.18317989082554	0.200468098637461	10.8904105224928	1.28061697513482e-27	1.35921484198372e-25	Human Rest Topic 11
chr1:160807530-160807720@@Human_restTopic11_231	276.486030843735	-0.13278241924709	0.306595128756555	-0.433087178474133	0.664951437066426	0.871446620177655	Human Rest Topic 11
chr1:160807650-160807840@@Human_restTopic11_231	547.240974082669	0.492048668873451	0.297270001758961	1.65522476523691	0.0978789134592141	0.346581127014781	Human Rest Topic 11
chr1:160807770-160807960@@Human_restTopic11_231	392.89524293864	-0.218154988230531	0.319027679984433	-0.683812101323547	0.494093824075631	0.773907150014054	Human Rest Topic 11
chr1:160807795-160807985@@Human_restTopic11_231	304.352716423042	-0.495408899783481	0.242610842049748	-2.04198994405162	0.0411525288345842	0.203154722287473	Human Rest Topic 11
chr1:161462760-161462950@@Human_restTopic11_680	756.793902956543	0.194333935892145	0.224719474080787	0.864784579472101	0.387157036462727	0.703929421114564	Human Rest Topic 11
chr1:161462814-161463004@@Human_restTopic11_680	565.676115639075	-0.110218765296821	0.227740482544802	-0.483966504616229	0.628409640835257	0.851674055561291	Human Rest Topic 11
chr1:161468471-161468661@@Human_restTopic11_342	443.644753654218	0.484766226665925	0.322862423834493	1.50146375322521	0.133235655023112	0.412341748386194	Human Rest Topic 11
chr1:161646111-161646301@@Human_restTopic11_431	336.458600032017	-0.376832242424241	0.280532830889697	-1.34327323197479	0.179183516379983	0.483920877093651	Human Rest Topic 11
chr1:161646231-161646421@@Human_restTopic11_431	252.526944717685	0.258679644321464	0.269468556082493	0.95996226083712	0.337074208971295	0.660118186875666	Human Rest Topic 11
chr1:161646435-161646625@@Human_restTopic11_431	455.933717429494	0.303426299056115	0.219452687500718	1.38265018538505	0.166772153095242	0.467172984486333	Human Rest Topic 11
chr11:61717679-61717869@@Human_restTopic11_1003	917.071558070977	1.57456215181096	0.174302413587405	9.03350745066642	1.66255657004563e-19	1.28334253056886e-17	Human Rest Topic 11
chr11:61893357-61893547@@Human_restTopic11_888	431.628089828122	0.352185017369795	0.263140032039976	1.33839391383935	0.180768061835646	0.486189931278578	Human Rest Topic 11
chr11:61893477-61893667@@Human_restTopic11_888	252.266519917043	-0.0208943583021254	0.280388705622421	-0.0745192580269702	0.940597218079672	0.98337757137943	Human Rest Topic 11
chr11:61893597-61893787@@Human_restTopic11_888	581.047768804214	1.03409166264358	0.241869008106561	4.27542028116305	1.9077705772839e-05	0.000368994987966233	Human Rest Topic 11
chr11:61893620-61893810@@Human_restTopic11_888	272.004820864454	0.530291947337937	0.285478212306639	1.85755663471907	0.0632320015702967	0.267515159608066	Human Rest Topic 11
chr11:62275864-62276054@@Human_restTopic11_498	478.478289631922	-0.296380427147944	0.26136911369614	-1.1339535224981	0.256814044320513	0.584927052125933	Human Rest Topic 11
chr11:62276104-62276294@@Human_restTopic11_498	499.869331666174	-0.230922772423092	0.343384019995411	-0.672491318687977	0.501270964973199	0.779501465867709	Human Rest Topic 11
chr11:62276213-62276403@@Human_restTopic11_498	766.099603313872	-0.0116962905642739	0.189034491711251	-0.0618738435424786	0.950663297405885	0.986108086858861	Human Rest Topic 11
chr1:162723127-162723317@@Human_restTopic11_614	230.484494169577	-0.289187938859373	0.269562731835004	-1.07280385864461	0.283359129169737	0.61143643348926	Human Rest Topic 11
chr1:162723205-162723395@@Human_restTopic11_614	283.389755550522	0.0117078734099635	0.293164001919959	0.039936258658251	0.968143943921238	0.99019417978779	Human Rest Topic 11
chr1:162793787-162793977@@Human_restTopic11_852	620.999371574808	0.0744126863633054	0.198634971783145	0.374620267998646	0.707942897314298	0.894515348377337	Human Rest Topic 11
chr11:63815445-63815635@@Human_29	566.475135800177	0.341803417272289	0.21670003274377	1.57731133191125	0.114723906231796	0.381962275752973	Human
chr11:63815565-63815755@@Human_29	441.124986223676	0.379120544844535	0.81778454605873	0.463594655428116	0.642938184221893	0.859235150389463	Human
chr11:63815685-63815875@@Human_29	857.013551268165	-0.282305444639651	0.192562820290752	-1.46604336295758	0.142636473813972	0.429325168080267	Human
chr11:63815805-63815995@@Human_29	358.700267694582	-0.223792691134068	0.242108470761271	-0.924348869043648	0.355304706789497	0.677496578789494	Human
chr1:165436920-165437110@@Human_164	396.935069396297	0.385051782447683	0.232537976616344	1.65586622903735	0.0977489119599002	0.346404846181767	Human
chr1:165437040-165437230@@Human_164	584.784295180857	0.795051376799681	0.269682550703606	2.94810092356876	0.00319732663492316	0.0324354844171237	Human
chr1:165437160-165437350@@Human_164	881.188100095112	-0.125457808318684	0.208444830987375	-0.601875363012876	0.547257104945829	0.80977573256909	Human
chr1:165437280-165437470@@Human_164	370.037965357791	0.26788945351483	0.291000755864885	0.92057992330169	0.357269788045923	0.679326731842438	Human
chr1:165437307-165437497@@Human_164	265.32074586854	0.0374446868857023	0.29383786741548	0.127433156301656	0.898597575217702	0.96799238523551	Human
chr11:66683355-66683545@@Human_restTopic11_829	865.663022312895	-0.29654622169914	0.175284071255972	-1.69180359387069	0.0906834281453394	0.330201607030093	Human Rest Topic 11
chr11:66683585-66683775@@Human_restTopic11_829	248.434627298873	-0.111527644475809	0.376850166874056	-0.295946915456938	0.767270621605268	0.918322810782575	Human Rest Topic 11
chr1:167754469-167754659@@Human_restTopic11_847	588.296697049763	-0.490088984067682	0.268545219709844	-1.82497750135791	0.0680044245700789	0.278411556906721	Human Rest Topic 11
chr1:168060715-168060905@@Human_restTopic11_153	384.457002755498	-0.682583006074737	0.245485071639535	-2.78054792299967	0.00542672493737022	0.0492816272119899	Human Rest Topic 11
chr1:168060835-168061025@@Human_restTopic11_153	289.354251953364	0.744821598081312	0.414390616418713	1.79739011592077	0.0722737087798252	0.290291419701748	Human Rest Topic 11
chr1:168206473-168206663@@Human_restTopic11_362	260.972551046418	-0.158984209442958	0.246720530308642	-0.644389865910519	0.519322654396939	0.792411526319673	Human Rest Topic 11
chr1:168206593-168206783@@Human_restTopic11_362	229.275227065596	-0.713108122741642	0.415835462391919	-1.7148804929714	0.0863671397918063	0.32158837872037	Human Rest Topic 11
chr1:168206614-168206804@@Human_restTopic11_362	557.673150355315	-0.564380263054797	0.276823264787067	-2.03877467989881	0.0414725204572477	0.204122902507747	Human Rest Topic 11
chr1:168445955-168446145@@Human_restTopic11_664	276.733136444066	1.25633600254561	0.362329887139478	3.46738165174321	0.00052555511310078	0.00725607880542882	Human Rest Topic 11
chr1:168446024-168446214@@Human_restTopic11_664	273.183274156265	0.455410358874199	0.309443929384032	1.47170558420947	0.141100398990521	0.425909522868296	Human Rest Topic 11
chr1:168606046-168606236@@Human_restTopic11_752	638.831976441152	-0.196104564696787	0.240935417576434	-0.813930001115651	0.415685052653295	0.724749515656236	Human Rest Topic 11
chr1:168606155-168606345@@Human_restTopic11_752	224.927450381456	-0.207997099490978	0.368888390246193	-0.563848321038682	0.572857363184898	0.822616585625397	Human Rest Topic 11
chr11:68621429-68621619@@Human_restTopic11_948	378.991627419802	0.606687165160288	0.438862596089273	1.38240800324864	0.166846460111157	0.467172984486333	Human Rest Topic 11
chr11:68621516-68621706@@Human_restTopic11_948	294.952296855315	0.187822196790052	0.245142904845407	0.766174313339793	0.443572590129324	0.745964520259079	Human Rest Topic 11
chr11:68924642-68924832@@Human_30	825.0429824309	0.364144466392875	0.181613530452596	2.00505141596773	0.0449575506360405	0.214856028930051	Human
chr11:68924762-68924952@@Human_30	715.097359645653	2.36937329243898	0.258868613431816	9.15280250096083	5.54753417571438e-20	4.32147822807255e-18	Human
chr11:68924882-68925072@@Human_30	337.9901921976	-0.245645684948801	0.291502486301923	-0.842688129576963	0.399402887725308	0.713040226898638	Human
chr11:68925242-68925432@@Human_30	978.529754587784	0.0255869981124236	0.172047600202072	0.148720459235533	0.88177421663717	0.963791248336883	Human
chr11:68925304-68925494@@Human_30	541.535691316279	-0.379134028814344	0.245970965674234	-1.54137716122346	0.123225019212486	0.395877275116616	Human
chr1:169071839-169072029@@Human_restTopic11_956	823.147322201011	0.480515918565876	0.216472019938283	2.21975994266082	0.0264350674158732	0.154374248575089	Human Rest Topic 11
chr11:69286102-69286292@@Human_restTopic11_713	316.773999351564	-0.25822093910081	0.279484120097808	-0.923919895736625	0.355528023538659	0.67777019485109	Human Rest Topic 11
chr11:69286222-69286412@@Human_restTopic11_713	780.305803810562	0.0679067728760124	0.240621348221357	0.282214248145357	0.777779233743987	0.923009601792439	Human Rest Topic 11
chr11:69286250-69286440@@Human_restTopic11_713	288.986903726484	-0.302768947243536	0.254261132015284	-1.19077951413092	0.233740153124394	0.554536920977713	Human Rest Topic 11
chr11:70148132-70148322@@Human_31	187.467526597321	-0.251828020852187	0.370058238735551	-0.680509159079002	0.496182124418659	0.775461516370115	Human
chr11:70148252-70148442@@Human_31	612.220696534494	0.00682343328007753	0.203800893706632	0.0334808800686604	0.973291112778226	0.992438350466893	Human
chr11:70148372-70148562@@Human_31	604.510184146481	-0.237349077829138	0.246676975822267	-0.962185777727996	0.335956291980728	0.659377348093443	Human
chr11:70148492-70148682@@Human_31	599.006540705582	1.19270068127308	0.72631406396012	1.64212802760566	0.100563474314606	0.352262566173812	Human
chr1:170463599-170463789@@Human_restTopic11_446	552.894484570019	0.786560352583519	0.273505326713399	2.87585021482138	0.0040294087137526	0.0394411999686244	Human Rest Topic 11
chr1:170463719-170463909@@Human_restTopic11_446	191.982944444387	-0.59644397967934	0.305500753725459	-1.95234863549744	0.0508968268608949	0.232832938141982	Human Rest Topic 11
chr1:170776432-170776622@@Human_restTopic11_439	297.860285567368	-0.390752912480959	0.285088541248133	-1.37063703356937	0.170488132395398	0.471843133040849	Human Rest Topic 11
chr1:171802331-171802521@@Human_restTopic11_304	336.449906212421	-0.532079449738965	0.239780027619427	-2.21903156414457	0.0264845772258857	0.154467670001332	Human Rest Topic 11
chr11:72129080-72129270@@Human_32	502.726512303859	0.618951013894368	0.248938927994511	2.48635687026023	0.0129058472907655	0.094387208738923	Human
chr11:72129100-72129290@@Human_32	279.032215808637	0.135457961905705	0.26475862876848	0.511628129121931	0.608911294913385	0.840840062578962	Human
chr1:172466382-172466572@@Human_restTopic11_478	322.997696508179	0.192350489388705	0.263174425857079	0.730885946695916	0.464848820564484	0.754635574666098	Human Rest Topic 11
chr1:172466502-172466692@@Human_restTopic11_478	315.089271235211	0.522246899543897	0.28805306425057	1.8130232389738	0.0698282371254711	0.283418528409357	Human Rest Topic 11
chr1:172466621-172466811@@Human_restTopic11_478	471.460907695161	-0.21213533553432	0.262013446440747	-0.809635300844354	0.418149813089315	0.726188304997808	Human Rest Topic 11
chr11:72798629-72798819@@Human_restTopic11_918	245.272733768097	1.4680789752602	0.322759276199655	4.54852604872017	5.4022957291869e-06	0.000115543811175128	Human Rest Topic 11
chr11:72798946-72799136@@Human_restTopic11_918	193.287922494138	0.197913032672425	0.342549190328308	0.577765291118453	0.563422591627514	0.818508000039581	Human Rest Topic 11
chr11:74734663-74734853@@Human_restTopic11_704	312.79048642093	0.181999080046428	0.302239943136603	0.60216753006789	0.547062626861657	0.80977573256909	Human Rest Topic 11
chr11:74734783-74734973@@Human_restTopic11_704	309.104693877681	-0.562064578151281	0.255411205718227	-2.20062614939204	0.0277625008245751	0.160034891039693	Human Rest Topic 11
chr11:74734903-74735093@@Human_restTopic11_704	373.382521671269	0.0405086139729325	0.223818012229791	0.180989070403068	0.856376154895858	0.953911346418925	Human Rest Topic 11
chr11:74735263-74735453@@Human_restTopic11_704	379.546270016002	-0.753979605486231	0.265017723197592	-2.84501578380883	0.00444092224328148	0.0425596735527122	Human Rest Topic 11
chr11:75100091-75100281@@Human_restTopic11_318	612.376850183116	0.561808573491123	0.311396622248883	1.80415757060492	0.0712066087076542	0.287912054541282	Human Rest Topic 11
chr11:75100211-75100401@@Human_restTopic11_318	288.264809535137	-0.170096126717715	0.353693819604606	-0.480913483045493	0.630577989631911	0.85283454774938	Human Rest Topic 11
chr11:75100331-75100521@@Human_restTopic11_318	334.062837668915	0.230929230434896	0.265692461822763	0.869159888280696	0.384759683673188	0.702126471968416	Human Rest Topic 11
chr11:78042680-78042870@@Human_33	190.49630112632	0.184393355487408	0.491534045388117	0.375138522382127	0.707557448823764	0.894179244014299	Human
chr11:78042800-78042990@@Human_33	544.432210204713	-0.206663181729574	0.256492538836492	-0.805727849500201	0.420399787839642	0.727512593705407	Human
chr11:78042920-78043110@@Human_33	1188.20922960315	0.159686489688191	0.1879053706069	0.849823978806101	0.395422956029324	0.708253837827634	Human
chr11:78050789-78050979@@Human_restTopic11_954	314.153881093416	0.027923162228923	0.23677284088652	0.117932285326196	0.906121311750364	0.971817109772937	Human Rest Topic 11
chr1:178306188-178306378@@Human_restTopic11_225	231.50542673229	0.430413012304921	0.31759801939478	1.35521315002254	0.175349656217662	0.47782218579723	Human Rest Topic 11
chr1:178434203-178434393@@Human_restTopic11_842	418.376615188352	0.19305022888933	0.28037973080713	0.688531329756242	0.491118247987594	0.771666366332839	Human Rest Topic 11
chr1:178434323-178434513@@Human_restTopic11_842	370.573959058471	-0.0107392845214345	0.361199044647938	-0.0297323170716084	0.976280538012759	0.993718298761249	Human Rest Topic 11
chr1:17858138-17858328@@Human_166	438.40138500807	-0.34984213557533	0.252986428834549	-1.38284941681249	0.166711042989844	0.467172984486333	Human
chr1:17858258-17858448@@Human_166	390.120999870655	0.0019271871254738	0.245888218822281	0.0078376553976614	0.993746519789386	0.997034349466109	Human
chr1:17858378-17858568@@Human_166	568.643442261386	0.534139999048727	0.255725485623223	2.0887241556976	0.0367325611234492	0.190412806165572	Human
chr1:17858498-17858688@@Human_166	1388.89103118148	0.154409325269776	0.233025229697234	0.66262921603123	0.50756805384376	0.7838646452641	Human
chr1:17858618-17858808@@Human_166	492.293658922956	0.376760028708277	0.224051778015841	1.68157571452809	0.0926511431129301	0.335051471964178	Human
chr1:17858738-17858928@@Human_166	581.440335474492	0.29093315888916	0.24421519114371	1.19129836897803	0.233536473979211	0.554208552419642	Human
chr1:17858808-17858998@@Human_166	854.042151964115	0.067322314410974	0.299999009848142	0.224408455364744	0.822439492027818	0.940066752019628	Human
chr1:17864772-17864962@@Human_restTopic11_373	397.340825021623	0.15216031031123	0.272012726743574	0.559386732131366	0.575897814357069	0.823639606148875	Human Rest Topic 11
chr1:17865037-17865227@@Human_restTopic11_373	532.144898059542	1.62243965365529	0.28047464563515	5.78462145831821	7.2675797348046e-09	2.45852667443131e-07	Human Rest Topic 11
chr11:78884835-78885025@@Human_restTopic11_997	332.137766230772	-0.0967175475068561	0.28737229074513	-0.336558362172207	0.736449848889565	0.908266027500397	Human Rest Topic 11
chr1:178986121-178986311@@Human_167	294.242164218133	-0.348276898293663	0.263984019434612	-1.31931053644681	0.187065316761247	0.494366225007808	Human
chr1:178986241-178986431@@Human_167	798.658303922386	0.689614241940205	0.220081525357307	3.13344902903868	0.00172764921727657	0.0196226179024373	Human
chr1:179144416-179144606@@Human_restTopic11_939	507.601841440479	-0.60457676764869	0.241830558236109	-2.5000015385087	0.0124192767167704	0.0923836130113527	Human Rest Topic 11
chr1:179144890-179145080@@Human_restTopic11_939	398.492193948928	0.936148101869049	0.256328185319005	3.65214656634032	0.00026005737941403	0.00395017389732473	Human Rest Topic 11
chr1:179890714-179890904@@Human_restTopic11_85	377.25889162006	0.0803508381298675	0.255501330933926	0.314483051169102	0.753154187182943	0.915097878615193	Human Rest Topic 11
chr1:179890954-179891144@@Human_restTopic11_85	1421.33271295178	1.95293198129982	0.234564572900242	8.32577553017941	8.37784259112144e-17	5.47202011086247e-15	Human Rest Topic 11
chr1:179891074-179891264@@Human_restTopic11_85	236.47851471186	1.72169274773829	0.306934720235274	5.60931245060372	2.03131997426928e-08	6.43579772444793e-07	Human Rest Topic 11
chr1:179891194-179891384@@Human_restTopic11_85	414.365942373594	-0.0214854106926825	0.341388865476173	-0.0629353000799085	0.949818025150554	0.986108086858861	Human Rest Topic 11
chr1:179891314-179891504@@Human_restTopic11_85	234.208824703078	0.17481271742355	0.25450374091767	0.686876808935003	0.492160362231777	0.772493332764508	Human Rest Topic 11
chr1:179891382-179891572@@Human_restTopic11_85	235.468183949516	-0.337617094062673	0.342258257786461	-0.986439585844313	0.323917447717697	0.650208758527414	Human Rest Topic 11
chr1:182038195-182038385@@Human_restTopic11_627	247.312773077524	0.232996691509272	0.312785099585116	0.744909817693754	0.456326239632029	0.750117545016087	Human Rest Topic 11
chr1:182038315-182038505@@Human_restTopic11_627	586.055774864356	1.53256891970159	0.237561719731424	6.45124526558502	1.10934793706737e-10	4.6631056107124e-09	Human Rest Topic 11
chr1:182038435-182038625@@Human_restTopic11_627	544.48910669745	-0.577124047404516	0.225627993927354	-2.55785657337509	0.0105319520885109	0.0823298984893361	Human Rest Topic 11
chr1:182038466-182038656@@Human_restTopic11_627	261.063748900108	-0.183830604369421	0.37967721685398	-0.484176021655047	0.628260952676432	0.851674055561291	Human Rest Topic 11
chr1:182248813-182249003@@Human_restTopic11_857	756.596490303004	-0.0170468272495753	0.184847902139964	-0.0922208315713948	0.926522587370017	0.979591992200077	Human Rest Topic 11
chr1:182248933-182249123@@Human_restTopic11_857	313.742432106635	0.301727733992279	0.312787770057074	0.964640445939506	0.33472493373944	0.658362152509053	Human Rest Topic 11
chr1:182249053-182249243@@Human_restTopic11_857	204.429280238057	0.0596180919211652	0.342042904763014	0.174300039822407	0.861629667949111	0.955689815898554	Human Rest Topic 11
chr1:182249173-182249363@@Human_restTopic11_857	516.247989830825	-0.0142637801407349	0.251694555513777	-0.0566709919951136	0.954807281901067	0.987393280987215	Human Rest Topic 11
chr1:182249202-182249392@@Human_restTopic11_857	362.82774040935	0.273520134478441	0.327481995080947	0.835221901011175	0.403592780718046	0.7169260044094	Human Rest Topic 11
chr11:8244999-8245189@@Human_restTopic11_163	284.30515984908	-0.119427888769777	0.280160982917171	-0.426283087410091	0.669901580121233	0.874688989738235	Human Rest Topic 11
chr11:8245210-8245400@@Human_restTopic11_163	498.657334243486	0.305078356454825	0.317969489196406	0.95945795688083	0.337328090078144	0.660118186875666	Human Rest Topic 11
chr1:183040393-183040583@@Human_restTopic11_240	270.264047902487	-0.0937114027803986	0.318498274337222	-0.294228918431056	0.768582984420288	0.918322810782575	Human Rest Topic 11
chr1:183066811-183067001@@Human_169	554.286862617906	-0.207039467891214	0.240333086822677	-0.861468849871562	0.388979870325966	0.705022995326942	Human
chr1:183373575-183373765@@Human_restTopic11_202	170.57008575858	0.0230695827635826	0.412993936857062	0.0558593739635625	0.955453835149884	0.987393280987215	Human Rest Topic 11
chr1:183373695-183373885@@Human_restTopic11_202	563.819663633269	0.120254202662119	0.295521194758125	0.406922429914183	0.684064961440801	0.882734891731586	Human Rest Topic 11
chr1:183373815-183374005@@Human_restTopic11_202	210.700381950363	-0.398249402780252	0.299860673609479	-1.32811481407832	0.184140180246248	0.490443623108811	Human Rest Topic 11
chr1:183502828-183503018@@Human_restTopic11_313	325.054434982407	-0.571390086759308	0.295668722218526	-1.93253477226786	0.0532935344961967	0.240417306733593	Human Rest Topic 11
chr1:183937581-183937771@@Human_restTopic11_105	226.432309682132	-0.288887629038725	0.320827542817672	-0.900445225187234	0.367883362454978	0.688787056224236	Human Rest Topic 11
chr1:183937683-183937873@@Human_restTopic11_105	603.410392567026	-0.284925223901541	0.304371049643545	-0.936111447640052	0.349215809574404	0.671379193843222	Human Rest Topic 11
chr1:184168412-184168602@@Human_restTopic11_959	446.791379925978	0.429670728340699	0.253542893467727	1.69466681737381	0.0901386438530034	0.329779785730558	Human Rest Topic 11
chr11:8430304-8430494@@Human_restTopic11_220	1412.97135962214	-0.315599446990943	0.170433197030355	-1.85174867625544	0.0640619206859994	0.269843080773162	Human Rest Topic 11
chr1:184584422-184584612@@Human_restTopic11_49	304.714790906706	-0.542586109515078	0.264687754288072	-2.04991013269377	0.0403732012338011	0.200943054909851	Human Rest Topic 11
chr1:184584542-184584732@@Human_restTopic11_49	408.300325825983	0.221332183194867	0.249142353685315	0.888376383705624	0.374338324452621	0.692912605049542	Human Rest Topic 11
chr1:184584628-184584818@@Human_restTopic11_49	526.286325397321	0.171747642721538	0.271802523611779	0.631883914981041	0.527462734692891	0.798236137184203	Human Rest Topic 11
chr1:184857123-184857313@@Human_restTopic11_668	272.133891877474	0.728207750249717	0.342985595499006	2.12314382821312	0.03374180129803	0.180076451804885	Human Rest Topic 11
chr1:184857243-184857433@@Human_restTopic11_668	936.818606160531	0.376075331910745	0.208031189944095	1.80778340022863	0.0706402183083332	0.286030564452102	Human Rest Topic 11
chr1:184857723-184857913@@Human_restTopic11_668	222.54386264295	0.290885797442505	0.288064436187798	1.00979420192248	0.312593898600414	0.639728800437723	Human Rest Topic 11
chr1:184857769-184857959@@Human_restTopic11_668	370.582712907888	0.624537782759911	0.246548839176791	2.53311994834451	0.0113052259885565	0.0864383866552426	Human Rest Topic 11
chr1:185312255-185312445@@Human_restTopic11_397	145.825364381211	1.53308360144789	0.419443488048445	3.65504208583832	0.000257139792043099	0.00391988146182757	Human Rest Topic 11
chr1:185312564-185312754@@Human_restTopic11_397	358.20256241578	-0.237574103674789	0.306793294976032	-0.774378409063174	0.438707047831936	0.742662348030292	Human Rest Topic 11
chr11:85666729-85666919@@Human_restTopic11_810	364.468853214098	0.14997533882834	0.252496648368987	0.593969622159787	0.552532431093768	0.813658146447657	Human Rest Topic 11
chr11:85666748-85666938@@Human_restTopic11_810	456.27031049999	-0.205756059021731	0.346549222836926	-0.593728236749078	0.552693893968909	0.813734551460663	Human Rest Topic 11
chr1:185759389-185759579@@Human_170	364.408676336643	-0.434057887157387	0.259095897672632	-1.67527888730149	0.0938795258285832	0.338197307514001	Human
chr1:185759509-185759699@@Human_170	304.301005455816	0.279310345780665	0.302863613387716	0.922231438291338	0.356407867806194	0.678712462652047	Human
chr1:185759749-185759939@@Human_170	325.065345077706	0.270848538531003	0.349774462080646	0.774351955027967	0.438722687282999	0.742662348030292	Human
chr1:185759794-185759984@@Human_170	325.766272814071	-0.334053345544979	0.295311494050582	-1.13118978527724	0.25797522032794	0.586110009356494	Human
chr1:186156940-186157130@@Human_restTopic11_420	255.718098386934	0.0889530057218652	0.323705286097116	0.27479627161596	0.783472762691674	0.924776617077892	Human Rest Topic 11
chr1:186157060-186157250@@Human_restTopic11_420	337.532598689278	0.26826384024213	0.231863739880535	1.15698918847919	0.247276777533687	0.572885980365222	Human Rest Topic 11
chr1:186157420-186157610@@Human_restTopic11_420	231.37713126918	0.321901951065855	0.403154128550286	0.79845877362931	0.424604308061955	0.731449620562803	Human Rest Topic 11
chr1:186157514-186157704@@Human_restTopic11_420	517.641574530615	-0.301744743962416	0.251746978592076	-1.19860323905359	0.230682258131464	0.549585593096034	Human Rest Topic 11
chr11:86451729-86451919@@Human_34	807.332856364469	2.62378843617303	0.194898736737556	13.4623162781508	2.60616467608305e-41	4.25556620473483e-39	Human
chr11:86451849-86452039@@Human_34	278.267619460132	0.832349653885304	0.369350792420872	2.25354776804391	0.0242246324140607	0.145605578836309	Human
chr11:86451969-86452159@@Human_34	392.323257425512	-0.103021703876822	0.249065017047365	-0.413633777630161	0.679142332093344	0.879941947199236	Human
chr11:86452089-86452279@@Human_34	626.57860902368	-0.0170742205222452	0.204693585338578	-0.0834135593160048	0.933522707310353	0.981142204483477	Human
chr11:86452329-86452519@@Human_34	612.637719232543	-0.214276914459227	0.251508510177921	-0.851966855147942	0.394232488513073	0.707777512814585	Human
chr1:186818390-186818580@@Human_restTopic11_688	582.337310116718	2.77177956491833	0.257866636950374	10.7488878658303	5.99804336710757e-27	6.06302217025123e-25	Human Rest Topic 11
chr1:186818463-186818653@@Human_restTopic11_688	443.399812308129	0.258362485056068	0.256217627912182	1.00837123175857	0.313276278346286	0.640427927106588	Human Rest Topic 11
chr11:87489275-87489465@@Human_restTopic11_992	261.416981440765	0.4392222625286	0.288861965470456	1.52052646257274	0.128378713114833	0.405593881767362	Human Rest Topic 11
chr11:87489395-87489585@@Human_restTopic11_992	479.67979077382	-0.0574033579230506	0.233232301927941	-0.246120959440626	0.805588598736706	0.933923768888434	Human Rest Topic 11
chr11:87489444-87489634@@Human_restTopic11_992	159.976148862455	-0.36982933076575	0.360168081908322	-1.02682427828207	0.304503215071671	0.630537762522486	Human Rest Topic 11
chr1:187996726-187996916@@Human_restTopic11_746	304.613644817537	-0.360464557673963	0.243928349906345	-1.47774769850393	0.13947532215106	0.422958914423089	Human Rest Topic 11
chr1:187996846-187997036@@Human_restTopic11_746	185.167027775727	0.407081897495332	0.38720859355618	1.05132454255892	0.293109558849305	0.622022921276194	Human Rest Topic 11
chr1:187996963-187997153@@Human_restTopic11_746	209.402752199332	-0.28241530690248	0.421938517804248	-0.669328101099086	0.503286204847397	0.780958180803955	Human Rest Topic 11
chr1:188857481-188857671@@Human_restTopic11_25	487.043705684845	0.116668255587234	0.220833752151884	0.528308079948722	0.59728552448011	0.835752966316764	Human Rest Topic 11
chr1:188857794-188857984@@Human_restTopic11_25	464.410531552244	0.17679838537419	0.346399475578169	0.510388721227419	0.609779157016703	0.840840062578962	Human Rest Topic 11
chr11:88901462-88901652@@Human_35	187.55682022795	-0.557337936295336	0.326760744769662	-1.70564532373132	0.088074135312499	0.325997159083884	Human
chr11:88901582-88901772@@Human_35	774.641522115941	0.315378536870697	0.253030943365418	1.24640303939127	0.21261646597464	0.528955878286162	Human
chr11:88901822-88902012@@Human_35	208.376416138828	0.148719604711639	0.332085157468088	0.4478357474496	0.654271742316402	0.864514581564381	Human
chr1:192678833-192679023@@Human_restTopic11_835	373.997012001872	0.107847831816069	0.330704387412203	0.326115515611965	0.744336958430458	0.91096492253952	Human Rest Topic 11
chr1:19371893-19372083@@Human_restTopic11_768	219.265108817095	0.026962713074674	0.373343102312456	0.0722196631132842	0.94242709713058	0.98403840745384	Human Rest Topic 11
chr1:19393640-19393830@@Human_restTopic11_346	2158.7248600651	0.486715117299235	0.154303530651785	3.15427077555081	0.00160899722165249	0.0184871385778773	Human Rest Topic 11
chr11:94523733-94523923@@Human_restTopic11_482	544.53268251943	0.346501027470611	0.313729048057873	1.10445949973588	0.269393862776244	0.596304298444496	Human Rest Topic 11
chr11:94523853-94524043@@Human_restTopic11_482	193.859292130682	0.0733439086901944	0.318856049063543	0.230022008067904	0.818074668232295	0.939066108957742	Human Rest Topic 11
chr11:94523973-94524163@@Human_restTopic11_482	590.929117799056	0.0703526950605408	0.237240340222443	0.296546089061314	0.766813074876699	0.918322810782575	Human Rest Topic 11
chr11:94524093-94524283@@Human_restTopic11_482	279.105713555031	0.309415979083263	0.354742578586989	0.872226785732149	0.383084669616214	0.700498110707563	Human Rest Topic 11
chr11:95432248-95432438@@Human_restTopic11_744	526.03045114111	-0.452271793981731	0.261783911360554	-1.72765313051961	0.0840504312144037	0.316398291572818	Human Rest Topic 11
chr11:95432487-95432677@@Human_restTopic11_744	461.874735127499	0.359224848835419	0.329774031245907	1.08930605444657	0.276018943758855	0.602642543444699	Human Rest Topic 11
chr11:95449039-95449229@@Human_restTopic11_831	456.679709489797	1.23769152760067	0.350894812997355	3.52724372591396	0.000419910038375893	0.00596230123051791	Human Rest Topic 11
chr11:95449159-95449349@@Human_restTopic11_831	170.32689556301	-0.0581013838375808	0.484844319412657	-0.119835133693977	0.904613749812962	0.971058830551436	Human Rest Topic 11
chr11:95449279-95449469@@Human_restTopic11_831	1053.05427849421	0.460097981983382	0.179894369265359	2.55760079574642	0.0105397008194451	0.0823298984893361	Human Rest Topic 11
chr11:95980026-95980216@@Human_36	405.535970574491	1.06165111862583	0.46321006862903	2.29194309564128	0.0219089270191012	0.136184992180958	Human
chr1:199418081-199418271@@Human_restTopic11_80	206.565965733818	0.35834540263377	0.321254899701221	1.1154550575479	0.264655467202574	0.593117111807247	Human Rest Topic 11
chr1:199418441-199418631@@Human_restTopic11_80	331.547781782362	0.314075394870276	0.33499632860463	0.937548767111877	0.348476350830255	0.670641437363517	Human Rest Topic 11
chr1:199418472-199418662@@Human_restTopic11_80	464.267995753243	0.336988742008531	0.247263768906148	1.36287149346348	0.172923014237582	0.475482290767911	Human Rest Topic 11
chr1:200048664-200048854@@Human_restTopic11_243	657.550628060451	1.3492627187907	0.869141495276025	1.5524085849361	0.120564490596594	0.392364593049608	Human Rest Topic 11
chr1:200048784-200048974@@Human_restTopic11_243	229.918766556245	0.322457215941946	0.336058776591572	0.959526244820687	0.337293704773707	0.660118186875666	Human Rest Topic 11
chr1:201303973-201304163@@Human_restTopic11_130	639.609803290468	0.0827187204924424	0.192686976836175	0.429290665361214	0.667711709158276	0.873472430194415	Human Rest Topic 11
chr1:201304093-201304283@@Human_restTopic11_130	222.66376933288	-0.989364562240423	0.285943007489229	-3.4600061422299	0.000540163066483023	0.00742156083739053	Human Rest Topic 11
chr1:201304333-201304523@@Human_restTopic11_130	276.422341341236	0.602317784496971	0.308452226843173	1.95271011871543	0.0508539540092986	0.232832938141982	Human Rest Topic 11
chr1:201304453-201304643@@Human_restTopic11_130	678.367310679877	-0.140507437697879	0.192536370107452	-0.72977088754433	0.465530242405588	0.755135380965677	Human Rest Topic 11
chr1:201417313-201417503@@Human_171	232.755778779009	0.065005391110093	0.332003998564245	0.195797012660117	0.844769048371224	0.948048372947404	Human
chr1:201417433-201417623@@Human_171	633.43670027407	0.309834333827452	0.24759048176859	1.25139840439035	0.210789159144964	0.527034967697259	Human
chr1:201417519-201417709@@Human_171	387.318559122163	-0.372809695001603	0.270558762260573	-1.37792504625133	0.168226431077097	0.468955895915745	Human
chr1:201419788-201419978@@Human_restTopic11_15	468.596202836573	-0.105038290926859	0.30651899303923	-0.342681182282939	0.731838320852748	0.906768385083505	Human Rest Topic 11
chr1:201419908-201420098@@Human_restTopic11_15	519.97652966705	-0.340548134097674	0.235398180419978	-1.44668974709191	0.147983837332822	0.439607768814418	Human Rest Topic 11
chr1:201420028-201420218@@Human_restTopic11_15	851.006661568946	0.338884411994951	0.170265940476074	1.99032414261719	0.0465552401756771	0.219733487677418	Human Rest Topic 11
chr1:201420267-201420457@@Human_restTopic11_15	555.499731687668	1.31410063253806	0.250471162614726	5.24651468384569	1.55003499985242e-07	4.32939052096937e-06	Human Rest Topic 11
chr1:201430336-201430526@@Human_restTopic11_1065	323.450624171695	0.803497583634515	0.268329710004058	2.99444136701211	0.00274947894808311	0.0289275320931819	Human Rest Topic 11
chr1:201534492-201534682@@Human_172	247.882155745483	0.0363663168073942	0.320782691480397	0.113367453335981	0.909739241804585	0.973606743403419	Human
chr1:201632025-201632215@@Human_restTopic11_164	465.913813534536	-0.182892026710986	0.343008351513055	-0.533199923279493	0.593895194629428	0.833928245013804	Human Rest Topic 11
chr1:201632035-201632225@@Human_restTopic11_164	299.612202761982	0.236624383075237	0.297577837046276	0.795168032081771	0.426515764753119	0.732764909100477	Human Rest Topic 11
chr1:201700280-201700470@@Human_restTopic11_168	841.237380929805	-0.31724046689755	0.192472040947496	-1.64824181910187	0.0993030584604282	0.349218239402342	Human Rest Topic 11
chr1:201700400-201700590@@Human_restTopic11_168	652.345396965842	-0.00891709226060675	0.237248858328614	-0.0375853958726143	0.970018252100289	0.991384807244048	Human Rest Topic 11
chr1:201700415-201700605@@Human_restTopic11_168	548.458314935752	-0.249639594258831	0.279943227719106	-0.89175078923259	0.372526523914169	0.691846083951068	Human Rest Topic 11
chr1:201739157-201739347@@Human_173	543.776896960639	0.555648372598765	0.229158250443772	2.42473649333041	0.0153195017412576	0.106621220725425	Human
chr1:201739277-201739467@@Human_173	429.05772184902	0.945771124859644	0.279196984231318	3.38746898525259	0.000705406922242519	0.00925751186516418	Human
chr1:203429813-203430003@@Human_restTopic11_76	281.12116665852	1.94361900606276	0.284139017832195	6.84038053235831	7.89830918491491e-12	3.74662253011801e-10	Human Rest Topic 11
chr1:203429944-203430134@@Human_restTopic11_76	335.096602527784	1.07506804895976	0.280125678563076	3.83780613928146	0.000124138422120451	0.00204275066322626	Human Rest Topic 11
chr1:203576485-203576675@@Human_174	350.718269677441	0.605362469535909	0.259300624613144	2.33459703554151	0.019564481568654	0.126172790107392	Human
chr1:203966001-203966191@@Human_175	421.460395179108	-0.193202999133304	0.310175423151686	-0.622883003334604	0.533361408010578	0.802262482802093	Human
chr1:204116837-204117027@@Human_176	428.038833411214	0.442939545025826	0.28728377075807	1.54181889167293	0.123117609965795	0.395841871794353	Human
chr1:204116957-204117147@@Human_176	466.388630702191	-0.233758727860491	0.228231240371453	-1.02421880317542	0.305731939385429	0.632201511441816	Human
chr1:204117077-204117267@@Human_176	767.146641483403	0.577886173063127	0.220656570238694	2.61893934288021	0.0088203629763419	0.0720824851127229	Human
chr1:204117089-204117279@@Human_176	355.297820846693	0.346638608225398	0.311165717728378	1.11399999574498	0.265279188477861	0.593117111807247	Human
chr1:205189676-205189866@@Human_restTopic11_853	683.801702851252	0.168199076324987	0.237568927476334	0.708001160386357	0.47894453687952	0.763744835509709	Human Rest Topic 11
chr1:205189823-205190013@@Human_restTopic11_853	185.309076326336	-0.670634480175404	0.352863174811512	-1.90055105788139	0.057360841256605	0.25105716655146	Human Rest Topic 11
chr1:205657866-205658056@@Human_restTopic11_979	231.619179987667	-0.43693278188972	0.341396875864229	-1.27983825506208	0.200602026660974	0.513200303819925	Human Rest Topic 11
chr1:205658035-205658225@@Human_restTopic11_979	280.182880778821	0.0509797192369109	0.290111968485837	0.175724288463472	0.860510552784062	0.955583539291035	Human Rest Topic 11
chr1:2066736-2066926@@Human_restTopic11_399	670.447455319095	0.070546551907191	0.292902926169478	0.24085301171205	0.809669041344858	0.936124704528757	Human Rest Topic 11
chr1:2066856-2067046@@Human_restTopic11_399	970.443024422883	-0.174925801695947	0.227010992907067	-0.770560929476917	0.440967227068119	0.743511385323523	Human Rest Topic 11
chr1:2066976-2067166@@Human_restTopic11_399	518.25321544562	0.0290112145640339	0.249458367185345	0.116296818949668	0.907417306617698	0.972470068217957	Human Rest Topic 11
chr1:2067078-2067268@@Human_restTopic11_399	350.358953210058	0.0864588627512895	0.307631331512206	0.281046999752231	0.778674351381441	0.923245723749146	Human Rest Topic 11
chr1:206853586-206853776@@Human_restTopic11_117	262.606206146281	0.444714772839749	0.373559496472779	1.19047909914975	0.23385814011454	0.554657333304239	Human Rest Topic 11
chr1:207182817-207183007@@Human_restTopic11_32	244.456441321982	0.244064506321713	0.362550514892306	0.673187587098617	0.50082795716081	0.779501465867709	Human Rest Topic 11
chr1:207182941-207183131@@Human_restTopic11_32	270.709619650312	-0.0586237056925853	0.267146021644496	-0.219444427177728	0.826303865415624	0.940438974896453	Human Rest Topic 11
chr1:207194525-207194715@@Human_restTopic11_1015	298.777957757358	-0.554569678373056	0.244729740513648	-2.26604938659724	0.023448359629966	0.142519700513988	Human Rest Topic 11
chr1:207194645-207194835@@Human_restTopic11_1015	385.382084107256	0.172611186433765	0.250028046035798	0.690367297471308	0.489963236715514	0.771298367719601	Human Rest Topic 11
chr1:207194765-207194955@@Human_restTopic11_1015	193.551315020083	-0.174184432913568	0.322720327599163	-0.539738027069415	0.589377711173633	0.83175883229863	Human Rest Topic 11
chr1:207195005-207195195@@Human_restTopic11_1015	217.78734256225	-0.0835840555980598	0.315546708252241	-0.264886476113211	0.791096916822139	0.927232787850439	Human Rest Topic 11
chr1:208259686-208259876@@Human_restTopic11_926	255.457963442642	0.583500242927772	0.299721336505202	1.94680915857201	0.0515576185519535	0.234984293679355	Human Rest Topic 11
chr1:208259806-208259996@@Human_restTopic11_926	278.581025868535	-0.308227025080645	0.297147899503287	-1.03728488606474	0.29960310741122	0.62780682965888	Human Rest Topic 11
chr1:208259926-208260116@@Human_restTopic11_926	357.894504088837	0.90399826262287	0.3067798533881	2.9467328204217	0.00321150555887702	0.0325016611447256	Human Rest Topic 11
chr1:208260046-208260236@@Human_restTopic11_926	195.773020894272	1.44458276661812	0.291312265035046	4.95888069266266	7.0900490379669e-07	1.76544300238642e-05	Human Rest Topic 11
chr1:210046669-210046859@@Human_restTopic11_404	215.712322009365	0.314089065743369	0.412763661924249	0.760941659154607	0.446691914449096	0.748394050036952	Human Rest Topic 11
chr1:210046909-210047099@@Human_restTopic11_404	664.701042167061	0.902042827006322	0.215779165702534	4.1803981587817	2.90999117693079e-05	0.000547865522911736	Human Rest Topic 11
chr1:210047009-210047199@@Human_restTopic11_404	222.088885062292	-0.23928595423166	0.298756736974525	-0.800939107365013	0.423166898642421	0.73001018617895	Human Rest Topic 11
chr12:101082081-101082271@@Human_restTopic11_319	265.662160433581	-0.358898740944991	0.277592768833534	-1.29289657815335	0.196046831163071	0.50673779099106	Human Rest Topic 11
chr12:101082201-101082391@@Human_restTopic11_319	330.91047358446	0.0851948358775709	0.420133673377637	0.202780308449577	0.839306749758618	0.944915620816816	Human Rest Topic 11
chr12:101082321-101082511@@Human_restTopic11_319	426.552734251189	0.836227146611045	0.208718095403886	4.00649088423733	6.16275026066106e-05	0.0010856413374123	Human Rest Topic 11
chr12:101693683-101693873@@Human_restTopic11_385	362.260755108573	0.211632238139596	0.289544477362299	0.730914435210542	0.46483141826915	0.754635574666098	Human Rest Topic 11
chr12:102330337-102330527@@Human_restTopic11_801	869.41514083353	0.132730588999934	0.257915651109488	0.514627896480734	0.606813067433803	0.84011898835487	Human Rest Topic 11
chr12:104971425-104971615@@Human_restTopic11_809	227.217768357756	-0.245454851166074	0.294287478137925	-0.83406488349136	0.404244422309125	0.717094019045922	Human Rest Topic 11
chr12:104971545-104971735@@Human_restTopic11_809	285.612340312437	-0.0429275903574341	0.284069786139379	-0.151116353980608	0.879883932038418	0.963791248336883	Human Rest Topic 11
chr12:104971689-104971879@@Human_restTopic11_809	333.497244362478	0.014078943175001	0.25588794102287	0.0550199556834241	0.956122565535698	0.98754562211413	Human Rest Topic 11
chr1:210612201-210612391@@Human_restTopic11_45	335.324647560837	-0.347171268146155	0.299755986209853	-1.15817959979991	0.246790751579233	0.572228364734918	Human Rest Topic 11
chr1:210612321-210612511@@Human_restTopic11_45	246.65386043689	-0.0668853509924151	0.269664013404808	-0.248032172138629	0.80410951462796	0.933127496064781	Human Rest Topic 11
chr1:210612441-210612631@@Human_restTopic11_45	789.926321997927	0.217541446190739	0.189306780893737	1.14914767006075	0.250495094629435	0.577387921121203	Human Rest Topic 11
chr1:210612561-210612751@@Human_restTopic11_45	1157.69588285305	2.44270979753086	0.326028358829619	7.49232307980732	6.76651073804971e-14	3.83029617845201e-12	Human Rest Topic 11
chr1:210612681-210612871@@Human_restTopic11_45	326.826359442952	-0.0421281827273685	0.241120991145198	-0.174718022380721	0.861301205787984	0.955613293916865	Human Rest Topic 11
chr1:210656228-210656418@@Human_restTopic11_238	345.035737516512	-0.685075242206635	0.270791119066566	-2.52990291767372	0.011409409093245	0.0868854642248821	Human Rest Topic 11
chr1:210656348-210656538@@Human_restTopic11_238	585.887403897464	0.0637499138502199	0.272760617396901	0.233721108489265	0.815201499355753	0.937542453071881	Human Rest Topic 11
chr1:210831155-210831345@@Human_restTopic11_1063	1269.2172301852	-0.110594380568401	0.178093151229682	-0.620991766414252	0.534605040558051	0.802705513845248	Human Rest Topic 11
chr1:210831275-210831465@@Human_restTopic11_1063	207.98152353268	-0.102887154616957	0.347488180519125	-0.296088213599811	0.767162714837403	0.918322810782575	Human Rest Topic 11
chr12:110164921-110165111@@Human_37	280.473428644454	0.338686916993684	0.26376214306955	1.28406189399355	0.199120299821103	0.511258078554879	Human
chr12:110165041-110165231@@Human_37	302.600137873788	-0.0395700239316394	0.29531474635849	-0.133992712587418	0.893408336982826	0.967314794336411	Human
chr12:110165281-110165471@@Human_37	235.013280472103	0.220149695336261	0.290862014196924	0.756887061873994	0.449117527318108	0.748874365858655	Human
chr12:110165368-110165558@@Human_37	487.536764989013	0.0704693767271225	0.260382007502623	0.270638426222336	0.786669138507049	0.92589018499843	Human
chr12:110375479-110375669@@Human_restTopic11_1040	561.093870923744	-0.382188513193511	0.266274629636793	-1.43531703983526	0.151196774240272	0.444687152779409	Human Rest Topic 11
chr12:110375599-110375789@@Human_restTopic11_1040	343.533653179632	-0.157704287667461	0.322553615472256	-0.488924259728305	0.62489531977879	0.849494726663149	Human Rest Topic 11
chr12:110517333-110517523@@Human_restTopic11_492	216.032616570191	-0.0594402598497574	0.262272532308157	-0.226635474659307	0.82070720515908	0.940066752019628	Human Rest Topic 11
chr12:110517453-110517643@@Human_restTopic11_492	1215.0246867083	2.7852756095194	0.247911703477891	11.2349500666789	2.74649092255708e-29	2.98980184915797e-27	Human Rest Topic 11
chr12:110517573-110517763@@Human_restTopic11_492	343.524917476133	3.04473175070921	0.36371445512502	8.3712145827766	5.70273543883873e-17	3.81275012686454e-15	Human Rest Topic 11
chr12:110517693-110517883@@Human_restTopic11_492	2019.7468027356	3.71226220094414	0.171897642150387	21.5957714981129	1.96829873322664e-103	2.38754636340391e-100	Human Rest Topic 11
chr12:110517756-110517946@@Human_restTopic11_492	295.428782923138	0.779134183573023	0.320690681026953	2.42955043494868	0.0151175614303725	0.10564873588913	Human Rest Topic 11
chr12:110587061-110587251@@Human_restTopic11_253	425.261352203086	0.165147424908922	0.338163161183335	0.488366102123666	0.625290547832374	0.849494726663149	Human Rest Topic 11
chr12:110587181-110587371@@Human_restTopic11_253	1000.97024595736	0.0313314523207124	0.171181281293444	0.183030831899214	0.854773826879405	0.953479317397928	Human Rest Topic 11
chr12:110587301-110587491@@Human_restTopic11_253	343.588710523191	0.281971337974995	0.263062614584564	1.07187917378641	0.283774305563286	0.611710492139594	Human Rest Topic 11
chr12:110609566-110609756@@Human_restTopic11_1007	155.440566734792	-0.0185891225515761	0.384962482284395	-0.0482881408111951	0.961486605790977	0.988854502152517	Human Rest Topic 11
chr12:113015661-113015851@@Human_restTopic11_465	256.706901760679	1.11562507689329	0.406769600800128	2.74264614341588	0.00609463229262164	0.0540747364646294	Human Rest Topic 11
chr12:118432276-118432466@@Human_restTopic11_209	492.96519647664	0.133985592470839	0.216562696185993	0.618691930007033	0.536119327323695	0.803212401484646	Human Rest Topic 11
chr12:118432396-118432586@@Human_restTopic11_209	375.787300315695	0.165375464275004	0.251728012130588	0.656960911403109	0.511206050620143	0.785443712425333	Human Rest Topic 11
chr12:118432516-118432706@@Human_restTopic11_209	296.226533187309	0.0605047861570579	0.269225230348858	0.224736686374664	0.822184122944997	0.940066752019628	Human Rest Topic 11
chr12:118432606-118432796@@Human_restTopic11_209	298.651665986358	0.173528056936567	0.236287131932838	0.734394867452578	0.462708114010129	0.7535202524089	Human Rest Topic 11
chr12:119259250-119259440@@Human_restTopic11_259	509.313666799062	1.64046785045925	0.296342721847103	5.53571162549301	3.09967210036369e-08	9.6762190456574e-07	Human Rest Topic 11
chr12:119259370-119259560@@Human_restTopic11_259	553.77034216323	0.0435519165645373	0.240668021372803	0.180962623601222	0.856396913644031	0.953911346418925	Human Rest Topic 11
chr12:119259407-119259597@@Human_restTopic11_259	273.366073072361	0.33696995474241	0.345022167733632	0.976661751782169	0.328736636625296	0.654313825969382	Human Rest Topic 11
chr12:120938891-120939081@@Human_restTopic11_422	471.202871412093	-0.254603508593042	0.22126586647035	-1.15066780364498	0.249868926901573	0.576688518162887	Human Rest Topic 11
chr12:120939491-120939681@@Human_restTopic11_422	149.028058340475	-0.0141291855712964	0.313273309325942	-0.0451017854080757	0.964026178322601	0.98918388930792	Human Rest Topic 11
chr12:120939731-120939921@@Human_restTopic11_422	315.223300111531	-0.287144483620071	0.273497482071856	-1.04989808843882	0.293764970554416	0.622444783756523	Human Rest Topic 11
chr12:120940571-120940761@@Human_restTopic11_422	288.133923253445	-1.07987133104054	0.271405465575977	-3.97881202852285	6.92604707213687e-05	0.00120510380511299	Human Rest Topic 11
chr12:120940811-120941001@@Human_restTopic11_422	385.600971820752	-0.0727641041804912	0.246586971726382	-0.295084949829514	0.767928986402224	0.918322810782575	Human Rest Topic 11
chr12:120941051-120941241@@Human_restTopic11_422	484.448900134653	0.0880389543920687	0.259652755474641	0.339064202230918	0.734561365220651	0.907295644260181	Human Rest Topic 11
chr12:120941531-120941721@@Human_restTopic11_422	319.01203997011	-0.0657811704435264	0.258670316283316	-0.254305060544627	0.799259890542925	0.931062660255176	Human Rest Topic 11
chr12:120941651-120941841@@Human_restTopic11_422	340.673830519366	-0.69958603478854	0.300902668143987	-2.3249578978601	0.0200742115812189	0.128157992884308	Human Rest Topic 11
chr12:120941771-120941961@@Human_restTopic11_422	518.009935445317	0.105382316083067	0.287668374584314	0.366332643396572	0.714116874102818	0.899003264716849	Human Rest Topic 11
chr12:120942131-120942321@@Human_restTopic11_422	381.618103227402	1.07812948684375	0.244745375712842	4.40510666934401	1.05731836681894e-05	0.000214264683834359	Human Rest Topic 11
chr12:120942251-120942441@@Human_restTopic11_422	626.066947439269	0.575508036929594	0.304528164773284	1.88983517290773	0.05878000784959	0.255794238814683	Human Rest Topic 11
chr12:120942731-120942921@@Human_restTopic11_422	451.348809396397	-0.184072531435256	0.246751443610924	-0.745983604965249	0.455677319003895	0.750053170662456	Human Rest Topic 11
chr12:120942851-120943041@@Human_restTopic11_422	715.136146007281	-0.318932362629641	0.191979437643477	-1.66128397157787	0.0966564276019382	0.344328607870842	Human Rest Topic 11
chr12:120943211-120943401@@Human_restTopic11_422	582.068699202716	0.450011212771849	0.235295390620624	1.91253730719027	0.0558073121865906	0.247289652175794	Human Rest Topic 11
chr12:120943571-120943761@@Human_restTopic11_422	368.116546853711	0.527293498605152	0.226781244102314	2.32511952517229	0.0200655698815021	0.128157992884308	Human Rest Topic 11
chr12:120943811-120944001@@Human_restTopic11_422	319.280377828626	0.185360033840368	0.310673327653038	0.596639676925789	0.550747975058743	0.811875183372185	Human Rest Topic 11
chr12:120943931-120944121@@Human_restTopic11_422	253.948515987857	0.61765483638374	0.261525795105706	2.36173581322673	0.0181895994467665	0.119634305888841	Human Rest Topic 11
chr12:120944291-120944481@@Human_restTopic11_422	500.582940541682	0.0525697924887622	0.237962584663627	0.220916210685274	0.825157674943109	0.940438974896453	Human Rest Topic 11
chr12:120944411-120944601@@Human_restTopic11_422	308.791454634494	0.22480320467199	0.24488603374279	0.917991121160084	0.358623514252908	0.680202294999754	Human Rest Topic 11
chr12:120944651-120944841@@Human_restTopic11_422	307.702649313521	-0.103113428392494	0.311782144868332	-0.330722685983317	0.740853964768442	0.909905337696101	Human Rest Topic 11
chr12:120944771-120944961@@Human_restTopic11_422	415.407141131266	0.258615259203226	0.282323265707936	0.916025317838182	0.359653615979885	0.681022671418703	Human Rest Topic 11
chr12:120945371-120945561@@Human_restTopic11_422	489.752304567584	0.0342673724452997	0.35344108309957	0.0969535633627687	0.922763271711981	0.977930971056719	Human Rest Topic 11
chr12:120945491-120945681@@Human_restTopic11_422	433.695071175522	0.146118325976867	0.303830351164117	0.480920768504592	0.630572811478731	0.85283454774938	Human Rest Topic 11
chr12:120945851-120946041@@Human_restTopic11_422	784.081634228358	-0.0212490423350025	0.227164499159849	-0.0935403305251943	0.925474311004852	0.978983255824411	Human Rest Topic 11
chr12:120946331-120946521@@Human_restTopic11_422	235.785303789141	-0.152910828559459	0.272025022034284	-0.562120452802268	0.574033954177329	0.822973176829726	Human Rest Topic 11
chr12:120946691-120946881@@Human_restTopic11_422	431.17515873432	1.22339963994502	0.273128648051919	4.47920658880301	7.49209967320176e-06	0.000155920142953814	Human Rest Topic 11
chr12:120947291-120947481@@Human_restTopic11_422	257.41665517593	-0.604477042736752	0.297800642818581	-2.02980435843114	0.0423764297703807	0.206673328650375	Human Rest Topic 11
chr12:120947651-120947841@@Human_restTopic11_422	625.506239808989	-0.0971562347831184	0.211263215729943	-0.459882400480512	0.645600633435221	0.860024314166687	Human Rest Topic 11
chr12:120948011-120948201@@Human_restTopic11_422	114.63638660501	1.52900130001205	0.407424750681349	3.75284343294082	0.000174840061237234	0.00278008794001002	Human Rest Topic 11
chr12:120948131-120948321@@Human_restTopic11_422	450.290087112049	0.0184508225706596	0.229422754048331	0.0804228100529761	0.935900985861943	0.981805691988357	Human Rest Topic 11
chr12:120948251-120948441@@Human_restTopic11_422	247.534786985599	-0.747574998747539	0.340594580702891	-2.19491160782639	0.0281699389957874	0.161071348157058	Human Rest Topic 11
chr12:120948851-120949041@@Human_restTopic11_422	617.247394123312	-0.002818962522748	0.347844273049711	-0.00810409353022503	0.993533939670863	0.996938865722677	Human Rest Topic 11
chr12:120948971-120949161@@Human_restTopic11_422	169.158351006861	0.760654762536069	0.376403490849717	2.02084938377941	0.0432953589237003	0.209547518623785	Human Rest Topic 11
chr12:120949331-120949521@@Human_restTopic11_422	205.32805110735	0.422550117678205	0.475080751503409	0.889427989538687	0.37377310801757	0.692296904892951	Human Rest Topic 11
chr12:120949451-120949641@@Human_restTopic11_422	302.868410490401	-0.581985416820709	0.25232683588697	-2.30647451657266	0.0210841324587793	0.132709687700144	Human Rest Topic 11
chr12:120949811-120950001@@Human_restTopic11_422	463.804848102497	-0.30179416335044	0.213904446476002	-1.41088307570221	0.158279093257909	0.456039287700342	Human Rest Topic 11
chr12:120950051-120950241@@Human_restTopic11_422	170.364833078248	-0.043673129496778	0.289440330291621	-0.150888196723573	0.880063911531432	0.963791248336883	Human Rest Topic 11
chr12:120950171-120950361@@Human_restTopic11_422	508.237491216659	0.0103663942427365	0.235032868253101	0.0441061470243948	0.964819792937933	0.98918388930792	Human Rest Topic 11
chr12:120951131-120951321@@Human_restTopic11_422	417.013935116895	1.76933961634888	0.268090133836554	6.59979384928649	4.11729901139238e-11	1.81139823345765e-09	Human Rest Topic 11
chr12:120951251-120951441@@Human_restTopic11_422	154.37710926112	1.1475396738526	0.421562073849095	2.72211317155484	0.00648659244694102	0.0567226122213967	Human Rest Topic 11
chr12:120951851-120952041@@Human_restTopic11_422	343.370109555341	0.335810023868159	0.282691873600185	1.1879012282578	0.234872325751028	0.554938877422687	Human Rest Topic 11
chr12:120951971-120952161@@Human_restTopic11_422	1731.00378898045	0.331623229029743	0.178715454874962	1.85559345867297	0.0635115267734196	0.268296703399555	Human Rest Topic 11
chr12:120952091-120952281@@Human_restTopic11_422	411.197335633986	0.822928761357355	0.288519076872318	2.85225077758562	0.0043410838152371	0.0418389814701229	Human Rest Topic 11
chr12:120952211-120952401@@Human_restTopic11_422	406.435663635598	-0.0404614222280423	0.236115903355144	-0.171362545483368	0.863938703491034	0.956539774591521	Human Rest Topic 11
chr12:120952331-120952521@@Human_restTopic11_422	354.902768896239	-0.573989422077679	0.302289966043787	-1.89880408400501	0.0575902400394645	0.251542555645624	Human Rest Topic 11
chr12:120952571-120952761@@Human_restTopic11_422	516.78209882348	-0.013422523528594	0.2299511513651	-0.0583711951382349	0.953452958588754	0.987048167688016	Human Rest Topic 11
chr12:120952691-120952881@@Human_restTopic11_422	357.370671328647	-0.254465793073895	0.280404187210822	-0.90749640939768	0.364144347389915	0.684755476028006	Human Rest Topic 11
chr12:120952811-120953001@@Human_restTopic11_422	615.985849664429	-0.548053152598028	0.19597709634411	-2.79651634207152	0.00516567984704226	0.0476758560665607	Human Rest Topic 11
chr12:120952931-120953121@@Human_restTopic11_422	299.239104496099	0.115873947204458	0.320609374091149	0.361417839178699	0.717787114259615	0.901320672460572	Human Rest Topic 11
chr12:120953171-120953361@@Human_restTopic11_422	493.209980064716	0.0160682277451311	0.345569345988672	0.0464978388032654	0.962913456610213	0.989123900323895	Human Rest Topic 11
chr12:120953651-120953841@@Human_restTopic11_422	512.894249974136	-0.184592326479625	0.253755027991411	-0.727443030156915	0.466954602646948	0.755769829261324	Human Rest Topic 11
chr12:120953771-120953961@@Human_restTopic11_422	274.819439562405	0.033095245981718	0.260131685315458	0.127224970466723	0.898762342392963	0.96799238523551	Human Rest Topic 11
chr12:120954011-120954201@@Human_restTopic11_422	223.794338173984	-0.52899705685266	0.38081810341018	-1.38910690462338	0.164800244494147	0.464699378748242	Human Rest Topic 11
chr12:120954371-120954561@@Human_restTopic11_422	1195.18334324112	0.0142873733773604	0.244425714511509	0.0584528244334441	0.95338793885155	0.987048167688016	Human Rest Topic 11
chr12:120954611-120954801@@Human_restTopic11_422	633.62179034379	-0.0158703746778858	0.204592406063126	-0.0775706927899808	0.938169555879833	0.982751719565945	Human Rest Topic 11
chr12:120954731-120954921@@Human_restTopic11_422	225.98018584835	0.473928171367787	0.342488443110545	1.38377857969011	0.166426263853244	0.466994516317876	Human Rest Topic 11
chr12:120954938-120955128@@Human_restTopic11_422	464.254733840341	-0.541769075131095	0.21734294232838	-2.49269228311331	0.0126778665188202	0.093390822301053	Human Rest Topic 11
chr12:122583040-122583230@@Human_38	1323.45557962628	0.250637581970044	0.175102697318522	1.43137476354302	0.152322837139449	0.446144605088326	Human
chr12:122583280-122583470@@Human_38	632.316886399404	-0.132487259863263	0.227390336419478	-0.582642437446668	0.560134030874938	0.817105343675337	Human
chr12:122583355-122583545@@Human_38	278.824058880517	0.127324600383032	0.44743093106392	0.28456816805283	0.775975001537618	0.922284957734591	Human
chr12:123753924-123754114@@Human_39	1260.14212084931	1.23710370065152	0.185664457582479	6.66311536822793	2.68083049330148e-11	1.20623590118478e-09	Human
chr12:123754044-123754234@@Human_39	939.104859503769	0.627776557388681	0.194065181855696	3.23487475386227	0.0012169610082727	0.0146570438599198	Human
chr12:123754200-123754390@@Human_39	518.194898317087	0.417438776690806	0.218284771161815	1.91235867930226	0.0558302041244845	0.247289652175794	Human
chr12:123963871-123964061@@Human_restTopic11_897	309.65627409333	0.262519369038143	0.232737243590772	1.12796458782393	0.259334874838293	0.587591660273979	Human Rest Topic 11
chr12:123963991-123964181@@Human_restTopic11_897	501.176301506192	-0.0238283638705878	0.289420346212277	-0.0823313363501774	0.934383236196397	0.981142204483477	Human Rest Topic 11
chr12:123964182-123964372@@Human_restTopic11_897	322.412914689664	-0.625407762982358	0.254009637117606	-2.46214187020312	0.0138110024380516	0.0989613685244696	Human Rest Topic 11
chr12:125148368-125148558@@Human_41	809.266263269877	-0.148414585222703	0.188746891661054	-0.786315387324214	0.431682739981146	0.737198293689333	Human
chr12:125148488-125148678@@Human_41	409.919783829307	-0.439195936570745	0.234426957727087	-1.87348733622199	0.0610011198586189	0.260970016848901	Human
chr12:125148608-125148798@@Human_41	391.249412175083	-0.349904878217132	0.240808243956097	-1.45304360211574	0.146211648283859	0.436834308788967	Human
chr12:125148696-125148886@@Human_41	1038.86018588656	-0.010230446953785	0.187795739840429	-0.0544764591703619	0.956555563593613	0.98754562211413	Human
chr1:213796124-213796314@@Human_restTopic11_777	566.464132462797	0.416170986442017	0.225510050749813	1.84546535756727	0.0649698733506608	0.271621492921884	Human Rest Topic 11
chr1:213796244-213796434@@Human_restTopic11_777	271.324146505544	-0.160003981677383	0.326855685451107	-0.489524853932264	0.624470163078512	0.84931390797251	Human Rest Topic 11
chr1:213796484-213796674@@Human_restTopic11_777	360.052091265055	-0.0288749076674939	0.25111395300267	-0.11498726901562	0.908455212960413	0.973213880046286	Human Rest Topic 11
chr1:213898545-213898735@@Human_restTopic11_579	332.421753032682	-0.343636290848675	0.265979512364607	-1.29196526376669	0.196369174337204	0.507416512263298	Human Rest Topic 11
chr1:213898785-213898975@@Human_restTopic11_579	366.032315704128	0.244030155357562	0.268894081644217	0.907532638373374	0.36412519789052	0.684755476028006	Human Rest Topic 11
chr1:214613027-214613217@@Human_178	226.059956225195	0.0544423429286785	0.373119582312493	0.145911245374096	0.883991454078297	0.964498190642661	Human
chr1:214613147-214613337@@Human_178	279.2211311292	-0.441154685745882	0.30889840468669	-1.42815462641621	0.153247357228851	0.447471901205486	Human
chr12:15066168-15066358@@Human_42	318.652799286398	-0.152299777233405	0.258729606544087	-0.588644567074132	0.556099730694296	0.815966138237169	Human
chr12:15066288-15066478@@Human_42	504.326583027442	-0.0523925160803492	0.234751874779846	-0.223182524652822	0.823393452251699	0.940214336077081	Human
chr12:15066408-15066598@@Human_42	1175.98484883499	-0.0851903512293929	0.173691922966731	-0.490468121800403	0.623802682267742	0.84896755491832	Human
chr12:15137205-15137395@@Human_restTopic11_497	283.843559471114	-0.0927739015735656	0.252461662974213	-0.367477186360139	0.713263105952923	0.898496821294385	Human Rest Topic 11
chr1:215227684-215227874@@Human_restTopic11_201	501.965638683635	-0.0216945421883671	0.240198090601368	-0.0903193782017664	0.928033421507275	0.980024391943018	Human Rest Topic 11
chr1:215657581-215657771@@Human_restTopic11_42	790.554186312328	-0.303626454715136	0.221966140754078	-1.36789536315601	0.171344831380167	0.473288537166231	Human Rest Topic 11
chr1:215657912-215658102@@Human_restTopic11_42	399.505115953634	-0.235701204333554	0.227122179921718	-1.03777272838255	0.29937587624116	0.62780682965888	Human Rest Topic 11
chr1:215838452-215838642@@Human_restTopic11_380	289.489486909025	-0.408712581973574	0.318189061130278	-1.28449601793895	0.198968455997568	0.511241667183759	Human Rest Topic 11
chr1:215838572-215838762@@Human_restTopic11_380	599.046145076848	0.522380250335616	0.790458273380834	0.660857464495079	0.508703726444717	0.784347801206118	Human Rest Topic 11
chr1:215838692-215838882@@Human_restTopic11_380	322.327206282954	-0.0270033306538321	0.243354160602798	-0.110963094228361	0.911645612490318	0.974418793511491	Human Rest Topic 11
chr12:15873449-15873639@@Human_restTopic11_406	192.537771951398	-0.215723616800651	0.31524462486025	-0.684305456108197	0.493782302376749	0.773629126153152	Human Rest Topic 11
chr1:218084160-218084350@@Human_restTopic11_59	379.022161356505	-0.417765379942382	0.302828972767484	-1.37954230774064	0.167727611217072	0.468632822258691	Human Rest Topic 11
chr1:218084400-218084590@@Human_restTopic11_59	289.295205841708	-0.0316369062723319	0.247286874224531	-0.127936051484909	0.898199580503959	0.96799238523551	Human Rest Topic 11
chr1:218084425-218084615@@Human_restTopic11_59	485.35550355919	0.630450688005657	0.292974253365219	2.15189792537757	0.0314053946982597	0.172151844017381	Human Rest Topic 11
chr1:218613180-218613370@@Human_179	763.067636057599	-0.0925333757453746	0.21739502386992	-0.425646245705893	0.670365636851191	0.874896191592908	Human
chr1:218613204-218613394@@Human_179	391.971323947259	-0.58333969308959	0.271647275176171	-2.14741595589824	0.0317601814968345	0.173272178695346	Human
chr1:219652065-219652255@@Human_restTopic11_121	529.173328530438	-0.0655913448684975	0.2226309313112	-0.294619190973117	0.768284800284675	0.918322810782575	Human Rest Topic 11
chr1:219652185-219652375@@Human_restTopic11_121	327.825229449476	-0.167845588919645	0.315218382326785	-0.53247398733758	0.594397753504711	0.834357964127708	Human Rest Topic 11
chr1:219652366-219652556@@Human_restTopic11_121	721.009003802111	-0.191863457969872	0.231660277697533	-0.828210428981605	0.407551338630204	0.719675106420407	Human Rest Topic 11
chr1:219884383-219884573@@Human_restTopic11_247	340.600268449175	1.99993520072656	0.299669860233285	6.6737949527846	2.49271839519585e-11	1.13793934911871e-09	Human Rest Topic 11
chr1:219884434-219884624@@Human_restTopic11_247	692.431611902372	1.48594014714491	0.220021660969365	6.75360844290601	1.44212623305158e-11	6.72807354112139e-10	Human Rest Topic 11
chr1:219944374-219944564@@Human_restTopic11_320	262.621776792897	0.519438322888659	0.264947546481355	1.96053267821151	0.0499335623541437	0.230407304762386	Human Rest Topic 11
chr1:219944614-219944804@@Human_restTopic11_320	393.883240000339	0.987740566596742	0.473578115487607	2.08569723619881	0.0370060569598517	0.191363233645615	Human Rest Topic 11
chr1:219944636-219944826@@Human_restTopic11_320	206.557562546301	-0.100577253369246	0.32821675999305	-0.306435458601736	0.759273113980304	0.916546490020865	Human Rest Topic 11
chr1:22023707-22023897@@Human_restTopic11_869	315.007093928045	1.17692097714344	0.249496510807634	4.71718411345185	2.39131273515446e-06	5.46526479742276e-05	Human Rest Topic 11
chr1:222135181-222135371@@Human_restTopic11_394	245.241116601354	-0.33121172230657	0.271044831163471	-1.22198132642792	0.221714688697235	0.538867225053476	Human Rest Topic 11
chr1:222135301-222135491@@Human_restTopic11_394	246.07682225098	1.22868473867941	0.428795060593128	2.86543584942382	0.00416435638452833	0.0404571510995767	Human Rest Topic 11
chr1:222135364-222135554@@Human_restTopic11_394	247.988232591339	-0.294737977402154	0.294274692174723	-1.00157432915487	0.316549224457609	0.644097643151105	Human Rest Topic 11
chr1:222168501-222168691@@Human_180	215.364608386647	-0.235811803016162	0.307386320388504	-0.767151260075988	0.442991587751465	0.745894432664795	Human
chr1:222168579-222168769@@Human_180	170.882655699282	-0.459165288935366	0.319188225036752	-1.4385408135983	0.150280665869276	0.442759588444145	Human
chr1:222220735-222220925@@Human_restTopic11_1008	426.761830672848	-0.290657227158069	0.317388510254503	-0.915777407710825	0.359783655354282	0.681022671418703	Human Rest Topic 11
chr1:222547248-222547438@@Human_restTopic11_371	474.989376709158	0.460341849855759	0.315410620792875	1.45950015474608	0.144427498074196	0.432874650952346	Human Rest Topic 11
chr1:222547548-222547738@@Human_restTopic11_371	405.20693616111	-0.296728602523991	0.239656110506183	-1.23814327912301	0.215662938750267	0.531917561378395	Human Rest Topic 11
chr1:222957864-222958054@@Human_restTopic11_770	231.883873948804	-0.771659152620555	0.327149542270863	-2.35873523546507	0.0183373336349463	0.120140663498711	Human Rest Topic 11
chr1:223952903-223953093@@Human_181	325.937159682242	0.167171338257444	0.281023899437492	0.594865200404879	0.551933580470672	0.813199380839229	Human
chr1:223953023-223953213@@Human_181	348.327660952098	0.0329502137272314	0.244733894898317	0.134636903241056	0.892898962675126	0.967164828686631	Human
chr1:223953235-223953425@@Human_181	448.453722981328	-0.0206231429762073	0.266457816261014	-0.0773974029570425	0.938307406727254	0.982751719565945	Human
chr12:24222853-24223043@@Human_restTopic11_863	487.872916764724	-0.461959076009751	0.276483891447586	-1.67083540958236	0.094754192297574	0.340481526364241	Human Rest Topic 11
chr1:22448851-22449041@@Human_182	978.798947816989	0.0438282743334893	0.1687647481327	0.259700410295562	0.795094876126743	0.928635147616777	Human
chr1:22448971-22449161@@Human_182	557.027761054619	-0.363650421597142	0.25090332452289	-1.44936469968522	0.147235761396807	0.438331894002036	Human
chr1:224767072-224767262@@Human_restTopic11_751	762.498688772799	-0.469387814895035	0.23845992139853	-1.96841386234697	0.049020438183104	0.227630314591716	Human Rest Topic 11
chr1:224767192-224767382@@Human_restTopic11_751	1172.87576671798	0.555005397996417	0.222857640214555	2.49040327925077	0.01275982203535	0.0936608094197517	Human Rest Topic 11
chr1:224767312-224767502@@Human_restTopic11_751	571.057636906455	0.12821789003822	0.199362840067974	0.643138360160314	0.520134325488165	0.792624241571497	Human Rest Topic 11
chr1:224767432-224767622@@Human_restTopic11_751	222.956208203343	0.115064790641734	0.390494998022878	0.294663929690061	0.768250620270228	0.918322810782575	Human Rest Topic 11
chr1:224767536-224767726@@Human_restTopic11_751	342.200807759081	-0.0167790540688032	0.248345953103448	-0.0675632272606992	0.946133328875546	0.98487410757414	Human Rest Topic 11
chr1:224947430-224947620@@Human_restTopic11_133	418.297840360866	0.0214360723890123	0.236795809811783	0.0905255561998785	0.927869586413118	0.980024391943018	Human Rest Topic 11
chr1:224947670-224947860@@Human_restTopic11_133	268.563859624613	0.545057701788643	0.241442992904153	2.25750060182951	0.0239768119252249	0.144695884901979	Human Rest Topic 11
chr1:224947675-224947865@@Human_restTopic11_133	280.634780511156	0.407274249306906	0.263643274690169	1.54479286371151	0.122396373995621	0.394858515044385	Human Rest Topic 11
chr1:225067231-225067421@@Human_restTopic11_60	231.574412185731	-0.105648458177136	0.412558397967663	-0.256081220737667	0.797888122302257	0.930462574015111	Human Rest Topic 11
chr12:25671707-25671897@@Human_restTopic11_547	210.050180361308	0.085523730251013	0.379210218004218	0.225531186108655	0.821566067216516	0.940066752019628	Human Rest Topic 11
chr1:226974810-226975000@@Human_restTopic11_218	385.898199548049	-0.598049601974395	0.261008336526948	-2.2913045994324	0.0219458027829206	0.136202495060005	Human Rest Topic 11
chr12:27706088-27706278@@Human_restTopic11_586	640.215473608631	0.317877244316851	0.229581309829195	1.38459548189418	0.166176193775102	0.466755561146012	Human Rest Topic 11
chr12:27706208-27706398@@Human_restTopic11_586	769.692286934267	-0.186236792699946	0.222870265513848	-0.835628711037606	0.403363811577909	0.716861361427578	Human Rest Topic 11
chr12:27706258-27706448@@Human_restTopic11_586	1446.80620028095	-0.0103173719634757	0.204028984663674	-0.0505681679516424	0.959669628653702	0.988130634973971	Human Rest Topic 11
chr12:30263991-30264181@@Human_restTopic11_527	335.716201184301	0.279303288449956	0.31320287536464	0.891764764690562	0.37251903146699	0.691846083951068	Human Rest Topic 11
chr12:30264111-30264301@@Human_restTopic11_527	467.917980392013	-0.175773636657999	0.244560601806746	-0.718732434249147	0.4723057950208	0.758817124980438	Human Rest Topic 11
chr1:230342902-230343092@@Human_restTopic11_951	235.489511567107	0.623262737082376	0.327070160316809	1.90559339463639	0.0567029797907025	0.249463731296816	Human Rest Topic 11
chr1:230992815-230993005@@Human_restTopic11_82	318.250025779089	0.696439447507604	0.265472961286316	2.62339126415397	0.00870592296697583	0.0714222144083012	Human Rest Topic 11
chr1:230992935-230993125@@Human_restTopic11_82	379.245622548212	-0.0770808193186425	0.285836304123528	-0.269667702131115	0.787415910233033	0.925941226721159	Human Rest Topic 11
chr1:230992966-230993156@@Human_restTopic11_82	594.113198459607	-0.0393860429746794	0.213058134553814	-0.184860545489904	0.853338417699767	0.953130295276075	Human Rest Topic 11
chr1:230994895-230995085@@Human_restTopic11_8	186.513615852063	0.623171368089097	0.417814050733237	1.49150409612954	0.135829196596739	0.416965187383555	Human Rest Topic 11
chr1:230995015-230995205@@Human_restTopic11_8	268.058270260328	-0.0334759669418518	0.344085636647385	-0.0972896377425877	0.922496384846444	0.977930971056719	Human Rest Topic 11
chr1:230995255-230995445@@Human_restTopic11_8	230.230144380944	0.10382538477567	0.304593589837118	0.340865298022821	0.733204990132291	0.906852277316613	Human Rest Topic 11
chr1:230995258-230995448@@Human_restTopic11_8	155.378905230962	-0.673919655077309	0.310331420166453	-2.1716127059124	0.0298848878311644	0.165634845022465	Human Rest Topic 11
chr1:231275880-231276070@@Human_restTopic11_1061	215.268453157954	-0.455871524892456	0.302799260744597	-1.50552390310151	0.132189436187361	0.410391408653339	Human Rest Topic 11
chr1:231276000-231276190@@Human_restTopic11_1061	476.744989270947	-0.0880176122967533	0.256855084088549	-0.342674207166597	0.731843568834914	0.906768385083505	Human Rest Topic 11
chr1:231291207-231291397@@Human_restTopic11_861	287.857468249204	0.26318069165075	0.351124145276786	0.74953743623438	0.453533343603268	0.750053170662456	Human Rest Topic 11
chr12:31359008-31359198@@Human_restTopic11_976	234.44943998105	-0.365844360856868	0.337626769439065	-1.08357628592272	0.278552709974457	0.606074286025264	Human Rest Topic 11
chr12:31359128-31359318@@Human_restTopic11_976	324.268173583139	0.156646372833939	0.256937639953808	0.609666893733829	0.542082489352709	0.807229466344063	Human Rest Topic 11
chr12:31359213-31359403@@Human_restTopic11_976	272.113693068164	-0.0721638126826976	0.253580210192639	-0.284579828322867	0.775966067175033	0.922284957734591	Human Rest Topic 11
chr1:231778807-231778997@@Human_183	293.051338876495	-0.352281027749819	0.245556432294144	-1.43462349757482	0.151394414994147	0.445114258211668	Human
chr1:232059914-232060104@@Human_restTopic11_50	1026.51224153235	0.950189960760816	0.234858433906232	4.04579876037231	5.21450148486328e-05	0.000928224991781427	Human Rest Topic 11
chr1:232060034-232060224@@Human_restTopic11_50	625.686205419507	0.627250012991721	0.224487966523448	2.79413646399707	0.00520385137673543	0.0478202403028794	Human Rest Topic 11
chr1:232659685-232659875@@Human_restTopic11_182	208.680899463696	0.10460247114774	0.419585011770726	0.249299827718578	0.803128864577823	0.932541612394368	Human Rest Topic 11
chr1:232659805-232659995@@Human_restTopic11_182	178.765840558376	-0.44304368275582	0.286707508671166	-1.54528105946455	0.122278294804154	0.394627518503258	Human Rest Topic 11
chr1:232659925-232660115@@Human_restTopic11_182	213.700468166964	0.00497153942790898	0.325479225374465	0.0152745215065238	0.987813169005105	0.996277259233936	Human Rest Topic 11
chr1:233142107-233142297@@Human_restTopic11_106	383.382126033165	-0.179049059897963	0.311037545946334	-0.575650953498894	0.564851133100881	0.819434643970541	Human Rest Topic 11
chr1:233142227-233142417@@Human_restTopic11_106	560.146839786494	-0.220581510933095	0.225838586148935	-0.976721979598416	0.328706810656307	0.654313825969382	Human Rest Topic 11
chr1:233142467-233142657@@Human_restTopic11_106	252.273095402837	-0.291190805336558	0.251393853028283	-1.15830519254501	0.246739513119648	0.572228364734918	Human Rest Topic 11
chr1:233142509-233142699@@Human_restTopic11_106	208.510022296783	0.352161681513922	0.372951828726386	0.944255140714925	0.345039283638499	0.666908390023787	Human Rest Topic 11
chr1:234663943-234664133@@Human_restTopic11_101	844.430485448707	0.731876293083507	0.299625212053499	2.44263921606446	0.0145803049433352	0.102825057536428	Human Rest Topic 11
chr1:234664063-234664253@@Human_restTopic11_101	369.383570433033	-0.558890743725808	0.302845966267051	-1.84546206976049	0.0649703512100279	0.271621492921884	Human Rest Topic 11
chr1:235253700-235253890@@Human_restTopic11_271	833.749625616006	0.104606180952884	0.211521635176019	0.494541283523246	0.62092395804832	0.847767378644201	Human Rest Topic 11
chr1:235253820-235254010@@Human_restTopic11_271	289.608739602165	-0.146810939818939	0.259189548129754	-0.566423070985266	0.571106214956697	0.822616585625397	Human Rest Topic 11
chr1:235254060-235254250@@Human_restTopic11_271	340.086019203257	0.379508167259216	0.274210550404926	1.38400279164604	0.166357599940707	0.466956159040179	Human Rest Topic 11
chr1:235254180-235254370@@Human_restTopic11_271	272.50709047111	0.212874864260631	0.416476194287873	0.511133330500732	0.609257698443792	0.840840062578962	Human Rest Topic 11
chr1:235254200-235254390@@Human_restTopic11_271	323.687420542595	0.0636336300276745	0.242976450285706	0.26189217083734	0.793404575786184	0.928391391861902	Human Rest Topic 11
chr1:236082606-236082796@@Human_restTopic11_322	422.553308058584	0.630450442192299	0.336846172099804	1.87162715331526	0.0612582040926547	0.261238468701882	Human Rest Topic 11
chr1:236142996-236143186@@Human_184	401.403387010916	0.032890098872978	0.388760057665259	0.0846025671220007	0.932577358119501	0.981142204483477	Human
chr1:236143116-236143306@@Human_184	500.934372770694	0.262228527257362	0.274600825845834	0.954944423235573	0.339605803095994	0.66274255897221	Human
chr1:236143236-236143426@@Human_184	332.48760594307	-0.0782387381195228	0.288548164872252	-0.271146198951434	0.786278590351753	0.92589018499843	Human
chr1:236143327-236143517@@Human_184	176.722924290062	-0.690498354477189	0.3143354079141	-2.19669288630024	0.0280423872632506	0.160992501860893	Human
chr1:236190451-236190641@@Human_185	491.11478818423	0.555740833023633	0.216575044299783	2.56604279971601	0.010286613465632	0.0805872487155674	Human
chr1:236262819-236263009@@Human_restTopic11_696	336.400240908916	0.116833647725323	0.256579316616743	0.455350997367568	0.648856742938754	0.861380786598783	Human Rest Topic 11
chr1:236263059-236263249@@Human_restTopic11_696	448.16605713734	-0.0955932656994041	0.247597495542179	-0.386083330487968	0.699434954913829	0.890143248871003	Human Rest Topic 11
chr1:236263179-236263369@@Human_restTopic11_696	293.893149645306	-0.315213745757229	0.317630857998738	-0.992390184452674	0.321007225243857	0.648784813079357	Human Rest Topic 11
chr1:236263191-236263381@@Human_restTopic11_696	266.904748868275	0.26549854160527	0.329840838593197	0.804929258419445	0.420860503297367	0.727954070787929	Human Rest Topic 11
chr1:236292692-236292882@@Human_186	576.805552416159	-0.196404667156044	0.239304821619802	-0.82073008736984	0.411800028877605	0.722561454445292	Human
chr1:236292806-236292996@@Human_186	1056.73794146087	0.518723327027841	0.163157293146613	3.17928372691079	0.00147639498656862	0.0172911308013161	Human
chr1:237811671-237811861@@Human_restTopic11_1044	459.550961100889	0.913409258841777	0.412516582663887	2.21423646279454	0.0268125167932201	0.155522614545315	Human Rest Topic 11
chr1:242169453-242169643@@Human_restTopic11_272	334.561468212531	-0.0307127909982879	0.324776055283678	-0.0945660571296168	0.924659511460557	0.97871901169429	Human Rest Topic 11
chr1:242169573-242169763@@Human_restTopic11_272	503.961947313328	0.33924255262319	0.231628212588025	1.46459944940545	0.14303023231744	0.43020534984321	Human Rest Topic 11
chr1:242169590-242169780@@Human_restTopic11_272	257.038485740439	0.389506036914078	0.362611065894282	1.07417029856347	0.282746361755094	0.610735018484484	Human Rest Topic 11
chr1:244609191-244609381@@Human_restTopic11_23	447.291524347944	0.932756182370649	0.887750212298677	1.05069665931753	0.293397930826793	0.622188269393182	Human Rest Topic 11
chr1:245584236-245584426@@Human_restTopic11_237	294.929872562711	-0.323477767181297	0.370792083968697	-0.872396637271807	0.382992034384124	0.700498110707563	Human Rest Topic 11
chr1:245584356-245584546@@Human_restTopic11_237	421.459628632786	0.0238736722922717	0.256056932992368	0.0932357972630377	0.925716236134047	0.978983255824411	Human Rest Topic 11
chr12:45667608-45667798@@Human_restTopic11_524	554.497580866391	0.530715324330409	0.24899335506	2.13144372548626	0.0330526038672504	0.177413083522866	Human Rest Topic 11
chr12:45667671-45667861@@Human_restTopic11_524	340.622947515345	-0.0915624816894483	0.263519876918263	-0.347459488673974	0.728246148206803	0.90641132284139	Human Rest Topic 11
chr1:245748724-245748914@@Human_restTopic11_233	348.056667600197	1.07042146059054	0.319580599212711	3.34945695460716	0.000809701359703812	0.0103541780801884	Human Rest Topic 11
chr1:245748964-245749154@@Human_restTopic11_233	229.72815536496	0.335447852577526	0.452732075259596	0.740941212051699	0.458729085954474	0.751363554945879	Human Rest Topic 11
chr1:246058190-246058380@@Human_restTopic11_479	205.228400103938	0.327857813421139	0.304548258715465	1.07653813160512	0.28168665677532	0.610153419050828	Human Rest Topic 11
chr1:246058310-246058500@@Human_restTopic11_479	266.36588697624	-0.275975156617146	0.367774650545749	-0.750392002840924	0.453018646004544	0.749791170094595	Human Rest Topic 11
chr1:246751071-246751261@@Human_restTopic11_457	193.122036103204	0.167984359484564	0.358302059042563	0.468834479861612	0.639187952115181	0.857819335289073	Human Rest Topic 11
chr1:24786487-24786677@@Human_restTopic11_249	196.481313863907	-0.478905484097923	0.297793500709196	-1.60817977208169	0.107795812014378	0.368179501131971	Human Rest Topic 11
chr1:24786508-24786698@@Human_restTopic11_249	221.513630567585	-0.316950229206771	0.432773436131501	-0.732369879352909	0.463942838104087	0.754084731688706	Human Rest Topic 11
chr12:48424996-48425186@@Human_44	397.203153382357	0.557880921373007	0.326365114617806	1.70937669617759	0.0873811947499974	0.324422266997039	Human
chr12:48428780-48428970@@Human_45	360.832335507478	0.0690540719962753	0.241323749821035	0.286147020537703	0.774765519280436	0.922093279833033	Human
chr12:48428793-48428983@@Human_45	689.782249717387	0.00146197084197185	0.229949257572856	0.00635779761762721	0.994927245615009	0.997850338750284	Human
chr1:24945687-24945877@@Human_187	355.715720484261	-0.615279890316542	0.290018581843074	-2.12151885719331	0.0338781627546579	0.180463914648557	Human
chr1:24945807-24945997@@Human_187	340.448763753267	1.14994875616719	0.324203621994257	3.5469954008952	0.0003896513933842	0.00557930856867664	Human
chr1:24946047-24946237@@Human_187	275.796708593804	-0.306330483331703	0.293087953316898	-1.045182785116	0.295938498219375	0.625190659034057	Human
chr1:24946197-24946387@@Human_187	185.220423040972	-1.02377359537426	0.297255694223116	-3.44408405043314	0.000572997544662634	0.00780950586152556	Human
chr12:52455499-52455689@@Human_46	351.828316807705	-0.635888926302697	0.233362969354619	-2.7248921628881	0.00643224918479728	0.0563634962106437	Human
chr12:52455619-52455809@@Human_46	480.385474469421	1.98477440851018	0.229514820082806	8.64769607380515	5.25495618294758e-18	3.71831941245066e-16	Human
chr12:52455739-52455929@@Human_46	149.012503479666	0.132586726428632	0.397699143417413	0.333384490822181	0.738844068736233	0.908886225294263	Human
chr12:52455746-52455936@@Human_46	245.032577399191	-0.0934242454989714	0.298369647558565	-0.3131157819283	0.754192699304033	0.915324615762416	Human
chr12:56476859-56477049@@Human_47	1107.24287214457	0.554901074446768	0.2246588366333	2.46997217097009	0.0135123563515947	0.0973325646900125	Human
chr12:56476979-56477169@@Human_47	586.159253723396	0.115648354756543	0.218461999059367	0.52937515565403	0.596545229235996	0.835301045752447	Human
chr12:56476993-56477183@@Human_47	305.147780407508	0.308850822889578	0.313389109424169	0.985518684606081	0.324369358156581	0.650492227426033	Human
chr12:56985722-56985912@@Human_restTopic11_953	473.445910398682	0.983427811350764	0.397050643016529	2.47683218412475	0.0132554210895219	0.096115952579958	Human Rest Topic 11
chr12:56985842-56986032@@Human_restTopic11_953	271.096834884574	0.037424002603128	0.327291146150346	0.114344683757308	0.908964562242229	0.973447227311816	Human Rest Topic 11
chr1:25889969-25890159@@Human_188	420.559831227253	0.165914149786033	0.254822318159976	0.651097403806966	0.514983612319865	0.787736597407309	Human
chr1:25890089-25890279@@Human_188	496.636047161408	-0.389926889327632	0.241056256972083	-1.61757630449223	0.10575393909535	0.363437098451877	Human
chr1:25890209-25890399@@Human_188	424.708094650063	-0.343395597301774	0.278789737359445	-1.23173686576214	0.218047393854149	0.535265199260331	Human
chr1:25890329-25890519@@Human_188	379.004408905416	-0.0151157087750131	0.342241013341991	-0.0441668537251215	0.964771403154046	0.98918388930792	Human
chr1:25890506-25890696@@Human_188	348.022002060881	0.366770725735009	0.335700492272481	1.09255343431939	0.274589917384168	0.601378124454209	Human
chr12:6339962-6340152@@Human_48	889.072349519148	1.81450411921987	0.266708010807167	6.80333565433016	1.02224094417717e-11	4.79549605359578e-10	Human
chr12:6340056-6340246@@Human_48	371.766012159097	-0.60953876891401	0.239898075849322	-2.54082391764099	0.0110591599954678	0.0850573618854321	Human
chr1:26355020-26355210@@Human_189	549.719798101255	0.446055904655681	0.214942117696098	2.07523732173492	0.0379645452360324	0.194425183111671	Human
chr1:26355140-26355330@@Human_189	895.519588080982	0.533300722639123	0.27601793443837	1.93212344597919	0.0533442710971723	0.240417306733593	Human
chr1:26355153-26355343@@Human_189	195.143058190474	-0.291380130410552	0.282284865724592	-1.03222016406234	0.301968991038841	0.628898381876575	Human
chr12:6441814-6442004@@Human_restTopic11_742	252.166145451324	0.600964932611348	0.329518536851405	1.82376669414004	0.0681873510919595	0.278891521253289	Human Rest Topic 11
chr12:6441941-6442131@@Human_restTopic11_742	245.617557131581	-0.0378225217791295	0.25247040332297	-0.149809725343312	0.880914736239433	0.963791248336883	Human Rest Topic 11
chr12:65339984-65340174@@Human_restTopic11_229	594.615575301523	-0.171206335881842	0.252522396887867	-0.677984756963427	0.497781358056459	0.776795218552516	Human Rest Topic 11
chr12:65340224-65340414@@Human_restTopic11_229	440.034826250106	-0.193535571867739	0.27086901587348	-0.714498744877256	0.474918831997002	0.759565982762581	Human Rest Topic 11
chr12:65340349-65340539@@Human_restTopic11_229	268.594128103091	-0.157893321644642	0.301391537277619	-0.523881072012991	0.60036126057067	0.836662777218321	Human Rest Topic 11
chr12:66286701-66286891@@Human_restTopic11_567	336.375358581795	0.0233723861186375	0.223542879630191	0.104554375237998	0.916729419482916	0.976428320698395	Human Rest Topic 11
chr12:66286821-66287011@@Human_restTopic11_567	196.488830899798	0.832637751062378	0.358055510346163	2.32544319805998	0.0200482738797679	0.128157992884308	Human Rest Topic 11
chr12:66286918-66287108@@Human_restTopic11_567	348.69326844281	-0.555191199655577	0.308035504881132	-1.80236106181922	0.0714886172511053	0.288639966276336	Human Rest Topic 11
chr1:26882034-26882224@@Human_190	1203.1477327768	-0.359415122508386	0.167927454609346	-2.14029994883507	0.0323305341254171	0.175299211531875	Human
chr1:26882154-26882344@@Human_190	1453.37826619835	0.863537032724835	0.215728539877282	4.00288730093877	6.25741140333279e-05	0.00110003478728155	Human
chr1:26882274-26882464@@Human_190	365.978552717081	0.0215993892381884	0.254396165044496	0.0849045394784569	0.93233728283983	0.981142204483477	Human
chr1:26882288-26882478@@Human_190	216.970907152697	-0.0401240599284409	0.287153275253359	-0.139730462391693	0.888872957006524	0.965984813530999	Human
chr1:27748747-27748937@@Human_restTopic11_964	425.519519333684	-0.270887394449527	0.222224482473943	-1.21898087660656	0.222851450832762	0.540322328263718	Human Rest Topic 11
chr12:77800534-77800724@@Human_restTopic11_416	331.487966889332	0.236186595055665	0.346210802663102	0.68220457951885	0.495109599346662	0.775212171870277	Human Rest Topic 11
chr12:83092619-83092809@@Human_restTopic11_230	398.624231842406	3.14872006572427	0.765552742877827	4.11300213475529	3.90546772895643e-05	0.000713146806162775	Human Rest Topic 11
chr12:83092739-83092929@@Human_restTopic11_230	266.15270836993	-0.160246933259963	0.241987986170828	-0.662210284880996	0.507836463737818	0.7838646452641	Human Rest Topic 11
chr12:83092859-83093049@@Human_restTopic11_230	251.777598795225	0.230422203789015	0.335607332438508	0.686582745718864	0.492345704556116	0.772493332764508	Human Rest Topic 11
chr12:83092979-83093169@@Human_restTopic11_230	414.838676090148	0.00853369546866412	0.244922826860872	0.0348423851628647	0.972205422662267	0.99228790276137	Human Rest Topic 11
chr12:83093068-83093258@@Human_restTopic11_230	217.999753535614	-0.291532028175156	0.348956199021096	-0.835440175566365	0.403469917293017	0.716861361427578	Human Rest Topic 11
chr12:83187591-83187781@@Human_restTopic11_707	289.319509142137	0.241962925951598	0.262505362822994	0.921744696373126	0.356661760493868	0.678712462652047	Human Rest Topic 11
chr12:83187831-83188021@@Human_restTopic11_707	959.083743948652	0.804230078310105	0.256066533415006	3.14070748560763	0.00168540275780389	0.0192348855060657	Human Rest Topic 11
chr12:83187861-83188051@@Human_restTopic11_707	363.276256688189	0.413093386770622	0.233537366398431	1.76885349501568	0.0769183267123968	0.301251619979226	Human Rest Topic 11
chr1:28454276-28454466@@Human_restTopic11_434	263.815577194328	-0.255936907825085	0.320973209109044	-0.797377789054461	0.425231654791846	0.731606402689913	Human Rest Topic 11
chr12:86512184-86512374@@Human_restTopic11_873	271.335795668536	-0.365931985106609	0.283943846837104	-1.28874771960296	0.197485806751457	0.50911991737537	Human Rest Topic 11
chr12:88264851-88265041@@Human_restTopic11_817	519.459238755208	-0.2056781793815	0.230992883313809	-0.890409160796879	0.373246225222667	0.692197421386918	Human Rest Topic 11
chr12:88264971-88265161@@Human_restTopic11_817	303.648524647586	-0.0885134057218906	0.285918632216699	-0.309575507673826	0.756883783926266	0.916147515958106	Human Rest Topic 11
chr12:93371068-93371258@@Human_restTopic11_656	365.866128428293	0.939732644016124	0.286580905872408	3.2791181295048	0.00104132036384654	0.0129078119845561	Human Rest Topic 11
chr12:93472975-93473165@@Human_restTopic11_83	497.851378872538	-0.304827930674405	0.204794915222126	-1.48845458562182	0.136631050374642	0.417825606846879	Human Rest Topic 11
chr12:93473215-93473405@@Human_restTopic11_83	637.100737097424	-0.179348000641243	0.207279471147718	-0.865247289797604	0.386903074736137	0.703929421114564	Human Rest Topic 11
chr12:93473433-93473623@@Human_restTopic11_83	340.543017975706	0.334514775189312	0.244797879516341	1.36649376150737	0.171784037634029	0.473707280722602	Human Rest Topic 11
chr12:94170573-94170763@@Human_49	227.406284902347	0.591874324262647	0.260332561055315	2.27353167757178	0.0229941594132275	0.140462883149435	Human
chr12:94170933-94171123@@Human_49	754.016639408803	0.123857776354348	0.261849809884312	0.473010755322182	0.63620550591269	0.856761597732429	Human
chr12:94624274-94624464@@Human_restTopic11_995	344.408648250827	-0.198620617406923	0.283901468092869	-0.699611096558157	0.484170210760839	0.767391585940147	Human Rest Topic 11
chr12:94624394-94624584@@Human_restTopic11_995	489.783625967224	-0.685802446282811	0.214709778097559	-3.1940904245693	0.00140272172609277	0.0165653827207979	Human Rest Topic 11
chr12:94624480-94624670@@Human_restTopic11_995	800.414675979256	-0.285200555692873	0.184376841268636	-1.54683502402201	0.121903032305914	0.394465947907589	Human Rest Topic 11
chr12:9486710-9486900@@Human_restTopic11_580	473.528739663868	1.28134778547085	0.227110168411934	5.64196572276207	1.68119574735801e-08	5.34645434112992e-07	Human Rest Topic 11
chr12:9486830-9487020@@Human_restTopic11_580	385.413693834049	-0.553853559369336	0.237032411359674	-2.33661530164715	0.0194591961037679	0.125936001613638	Human Rest Topic 11
chr12:9486950-9487140@@Human_restTopic11_580	477.138144201616	-0.144553903133908	0.25328792513914	-0.570709808035657	0.568196369185009	0.821200914170198	Human Rest Topic 11
chr12:9487070-9487260@@Human_restTopic11_580	271.359634305688	-0.253498433019264	0.412009958737693	-0.615272586604281	0.538374718294071	0.804530048052614	Human Rest Topic 11
chr12:95009743-95009933@@Human_50	464.231817931555	-0.499638242857942	0.301010795221824	-1.65986818675305	0.0969409726663408	0.344692545607161	Human
chr12:9517481-9517671@@Human_restTopic11_193	327.713044588741	-0.169846036629163	0.276705803879547	-0.613814507132995	0.53933790967377	0.805402425437914	Human Rest Topic 11
chr12:9517601-9517791@@Human_restTopic11_193	430.842409617752	0.59528108254856	0.310365739432542	1.91799869288712	0.0551111768889636	0.246159391354124	Human Rest Topic 11
chr12:9517721-9517911@@Human_restTopic11_193	571.896801638537	-0.013632074321528	0.253991546474048	-0.0536713702120039	0.957196993174145	0.987774972697455	Human Rest Topic 11
chr12:96836652-96836842@@Human_restTopic11_236	308.906461888483	-0.204808568514395	0.251154853410163	-0.815467293319314	0.414804878746055	0.724564539278492	Human Rest Topic 11
chr12:98839957-98840147@@Human_restTopic11_906	223.305438198431	0.100637340581043	0.38052600800231	0.264469020420891	0.791418533340121	0.927232787850439	Human Rest Topic 11
chr1:30534398-30534588@@Human_restTopic11_921	264.402393965139	-0.751864871125319	0.286637348044397	-2.62305270494222	0.00871457903764547	0.0714242187342159	Human Rest Topic 11
chr1:30534758-30534948@@Human_restTopic11_921	241.08364239542	0.705129183156286	0.406001040063766	1.73676693795055	0.0824283170578333	0.313574749165799	Human Rest Topic 11
chr1:30908487-30908677@@Human_restTopic11_883	436.683656057949	-0.233751782337297	0.231053185077191	-1.01167955013996	0.311691296379604	0.638985029988188	Human Rest Topic 11
chr1:30917442-30917632@@Human_restTopic11_912	576.930731388093	0.00980332002351762	0.222429432254821	0.0440738436642084	0.964845542250719	0.98918388930792	Human Rest Topic 11
chr1:30917845-30918035@@Human_restTopic11_912	557.738023782083	0.00690482873081972	0.261530196744468	0.0264016500456587	0.978936978063752	0.994499525903839	Human Rest Topic 11
chr13:109833202-109833392@@Human_restTopic11_430	333.207703077598	-0.1866747787038	0.311919454207562	-0.598471099463967	0.549525637148683	0.811199962626819	Human Rest Topic 11
chr13:109833442-109833632@@Human_restTopic11_430	186.352704476013	0.120035500403438	0.316139527397721	0.379691528583918	0.704174409294529	0.892547550471682	Human Rest Topic 11
chr13:109833562-109833752@@Human_restTopic11_430	653.268566876148	2.87190443845734	0.279208578271036	10.285874654143	8.1597817600056e-25	7.78479853080984e-23	Human Rest Topic 11
chr13:109833580-109833770@@Human_restTopic11_430	707.637678980871	2.73393128507853	0.25190949054623	10.85283162278	1.93341134584156e-27	2.02674021451119e-25	Human Rest Topic 11
chr13:110680224-110680414@@Human_restTopic11_241	751.72241390318	2.08712653197933	0.27598190070297	7.56254858258127	3.95247417753148e-14	2.28302437016461e-12	Human Rest Topic 11
chr13:110680344-110680534@@Human_restTopic11_241	487.629140482727	0.954382576692371	0.383833242895066	2.48645106790108	0.0129024311843151	0.094387208738923	Human Rest Topic 11
chr13:110680464-110680654@@Human_restTopic11_241	208.33720258469	-0.800705242227909	0.314667065321121	-2.54461089345585	0.0109399568607222	0.0842168392605547	Human Rest Topic 11
chr13:110745335-110745525@@Human_restTopic11_16	547.953328983881	-0.0203561149981954	0.324206354303276	-0.0627875263023174	0.949935698839086	0.986108086858861	Human Rest Topic 11
chr13:110745569-110745759@@Human_restTopic11_16	521.414542807517	0.331341411735276	0.232325251781272	1.42619628815565	0.153811690783969	0.448340221917844	Human Rest Topic 11
chr13:110746961-110747151@@Human_restTopic11_591	328.832260013736	-0.257277108409927	0.290260681833761	-0.886365686129255	0.375420503505	0.694335764596157	Human Rest Topic 11
chr13:110747081-110747271@@Human_restTopic11_591	903.211735470714	1.73663972088788	0.253009123708621	6.8639410920528	6.69862627630779e-12	3.21344834531805e-10	Human Rest Topic 11
chr13:110747201-110747391@@Human_restTopic11_591	1251.01471739248	0.202101686406096	0.238147250361311	0.848641695839326	0.396080698183145	0.708472974146426	Human Rest Topic 11
chr13:110747250-110747440@@Human_restTopic11_591	781.06015773491	-0.432590772699646	0.251023455928621	-1.72330817094102	0.0848328109353662	0.317903235411718	Human Rest Topic 11
chr13:113411669-113411859@@Human_restTopic11_693	226.384104975017	0.404778584565892	0.287208665718345	1.40935366122568	0.15873061886336	0.45693848550438	Human Rest Topic 11
chr13:113677131-113677321@@Human_restTopic11_626	587.522808958396	0.410324380314739	0.308243515100278	1.33116954684757	0.183133229302339	0.489945216903933	Human Rest Topic 11
chr13:113677251-113677441@@Human_restTopic11_626	798.405689341817	0.0137486776597275	0.194486053260218	0.0706923577771004	0.943642603231949	0.984091051835235	Human Rest Topic 11
chr13:113677371-113677561@@Human_restTopic11_626	299.911265377371	-0.196116630439372	0.336015429115805	-0.583653646368072	0.559453359487331	0.816907734377804	Human Rest Topic 11
chr13:113677491-113677681@@Human_restTopic11_626	321.989700495664	-0.553584441996189	0.314459387525654	-1.76043223372057	0.0783345480416822	0.30503174098311	Human Rest Topic 11
chr13:113677555-113677745@@Human_restTopic11_626	374.199670341342	-0.494585071103076	0.315318619854492	-1.56852478718608	0.116758709867966	0.385416391695733	Human Rest Topic 11
chr1:31259306-31259496@@Human_restTopic11_546	477.165982855021	-0.551691809736091	0.243901194195751	-2.26194796444216	0.0237006184432528	0.143744250858328	Human Rest Topic 11
chr1:31259426-31259616@@Human_restTopic11_546	611.505655645274	1.31495852277038	0.231930746957177	5.66961707329458	1.43117028017642e-08	4.58568560338793e-07	Human Rest Topic 11
chr1:31259715-31259905@@Human_restTopic11_546	333.565540442391	1.06689178675144	0.238569403058833	4.47203946974013	7.74771225788182e-06	0.000160845537363507	Human Rest Topic 11
chr13:24133026-24133216@@Human_restTopic11_623	1046.86731495276	0.164783384003248	0.190483174264032	0.865081047918907	0.386994306028471	0.703929421114564	Human Rest Topic 11
chr13:24133146-24133336@@Human_restTopic11_623	430.829234580207	1.57829475733137	0.32752292893793	4.81888325330189	1.44363993913477e-06	3.39555310891782e-05	Human Rest Topic 11
chr13:24296892-24297082@@Human_restTopic11_7	296.383611989755	-0.398573095104795	0.282080534257832	-1.41297624862155	0.157662707819069	0.455035367808196	Human Rest Topic 11
chr13:24297012-24297202@@Human_restTopic11_7	446.76265604503	-0.0100016786628182	0.229027514595945	-0.0436702056539512	0.965167288994276	0.98918388930792	Human Rest Topic 11
chr13:24297056-24297246@@Human_restTopic11_7	398.75213685541	-0.427955617663263	0.250845353418803	-1.70605359768719	0.0879981009117842	0.325857773590039	Human Rest Topic 11
chr13:24845723-24845913@@Human_restTopic11_326	268.588819225157	-0.380968581222743	0.393781282528726	-0.967462391244946	0.333312933335311	0.65799989572769	Human Rest Topic 11
chr13:24845843-24846033@@Human_restTopic11_326	561.361700849907	0.515512159919991	0.205075831220105	2.51376360077605	0.0119450472963715	0.0900758406691744	Human Rest Topic 11
chr13:24845963-24846153@@Human_restTopic11_326	244.458769658161	0.617062026443229	0.285220637677129	2.16345504122232	0.0305061980921274	0.168307259549413	Human Rest Topic 11
chr13:24846203-24846393@@Human_restTopic11_326	672.179559540376	-0.132389071643189	0.191872500609624	-0.68998460551959	0.490203868424005	0.771371580205379	Human Rest Topic 11
chr13:24846240-24846430@@Human_restTopic11_326	461.441201685231	0.875645988707042	0.833545790455069	1.05050736112408	0.293484908362097	0.622217317578668	Human Rest Topic 11
chr13:29198547-29198737@@Human_restTopic11_487	374.490193238554	0.102232482545475	0.247688544509415	0.412746107204764	0.679792640152255	0.880199979753575	Human Rest Topic 11
chr13:29198667-29198857@@Human_restTopic11_487	358.5203661525	-0.3500578721383	0.237114632083827	-1.47632336757077	0.139857103945314	0.423813943468829	Human Rest Topic 11
chr13:29198787-29198977@@Human_restTopic11_487	293.535305187765	0.664237842157284	0.237922962190997	2.79181898224709	0.0052412668488145	0.0479564620832801	Human Rest Topic 11
chr13:29198796-29198986@@Human_restTopic11_487	539.168276658556	-0.406723069200987	0.236918337585911	-1.71672261989219	0.0860298651531601	0.320667069804865	Human Rest Topic 11
chr13:30458811-30459001@@Human_52	361.355518099066	0.320288585579222	0.275894423763846	1.16090996407153	0.245678516320742	0.570616478824223	Human
chr13:30459051-30459241@@Human_52	207.677955032493	0.208291008444437	0.335109085939044	0.621561805346945	0.534230042488471	0.802705513845248	Human
chr13:30459171-30459361@@Human_52	291.99545453616	-0.0940149338773355	0.235178455827312	-0.399759976085434	0.689333312545947	0.885362147455398	Human
chr13:30639430-30639620@@Human_restTopic11_206	374.877871202643	-0.469567936579265	0.295613421902209	-1.58845269459586	0.112184009939027	0.377847849421767	Human Rest Topic 11
chr13:30639461-30639651@@Human_restTopic11_206	441.7172819952	0.00251573131148369	0.25598184410386	0.0098277724355442	0.992158698332297	0.996698629355247	Human Rest Topic 11
chr13:33803454-33803644@@Human_53	333.653591979796	0.206035184759581	0.264506945926274	0.778940545542455	0.436014738342954	0.740292170219961	Human
chr13:33803694-33803884@@Human_53	221.065869117307	-0.0837836438727884	0.418515061601868	-0.200192661052881	0.84132990663137	0.94649905671595	Human
chr13:33803934-33804124@@Human_53	657.930958490511	0.388580427800943	0.233746734494664	1.66239938556152	0.0964327220342794	0.344037917139944	Human
chr13:33804054-33804244@@Human_53	258.810539326023	-0.884218480596902	0.373745115504486	-2.36583287357046	0.0179895631865812	0.11914928316479	Human
chr13:33835848-33836038@@Human_54	205.234748958459	-0.00364952406058971	0.281352592452954	-0.0129713539469161	0.989650647177352	0.996402942651864	Human
chr13:33836015-33836205@@Human_54	330.746180197342	-0.26640812265354	0.274989421487166	-0.968794076560407	0.332647942620668	0.657475251581027	Human
chr13:34208016-34208206@@Human_restTopic11_69	261.378870872942	-0.413285894155042	0.296889453066326	-1.3920531358947	0.163906308045491	0.462829551584391	Human Rest Topic 11
chr13:34295953-34296143@@Human_55	245.026851835633	0.0947093228273748	0.332142732489806	0.285146455312797	0.775531940507829	0.922284957734591	Human
chr1:33626515-33626705@@Human_191	357.246527397403	0.135850947520778	0.354515152666497	0.383202090232168	0.701569928321413	0.89148774744967	Human
chr1:33626635-33626825@@Human_191	237.195448748903	0.382693492595892	0.397550362967756	0.962628960363775	0.335733758708123	0.659301125394592	Human
chr1:33626755-33626945@@Human_191	347.165939319223	0.219240390570212	0.255933233770459	0.856631189862763	0.391648742717893	0.706207030313042	Human
chr1:33626875-33627065@@Human_191	624.271130657536	0.223090581595637	0.225978432454944	0.987220679301406	0.323534466251275	0.650208758527414	Human
chr1:33626995-33627185@@Human_191	283.769110817072	0.638623403883599	0.261802445816647	2.43933322277233	0.0147143929422992	0.103427078206178	Human
chr13:39395866-39396056@@Human_56	404.19409832418	0.0625961833146798	0.247407051859546	0.253008888971426	0.800261344225831	0.93128741238013	Human
chr13:39396106-39396296@@Human_56	405.458244717655	-0.0738502398997683	0.259325811191357	-0.284777822772428	0.775814363876975	0.922284957734591	Human
chr13:39396558-39396748@@Human_56	255.024380371868	-0.168675494552554	0.26551438781691	-0.635278170570806	0.525247008146865	0.796975043991249	Human
chr13:42121511-42121701@@Human_57	452.874475961946	0.45144627842093	0.28915394952248	1.56126616692065	0.118460962864591	0.388318005110779	Human
chr13:42121631-42121821@@Human_57	673.086293733421	-0.0534826632361289	0.198734260942321	-0.269116472331116	0.787840054805274	0.925941226721159	Human
chr13:42881609-42881799@@Human_restTopic11_495	248.682520513621	-0.234141083794407	0.282692866856803	-0.8282525356857	0.407527497030935	0.719675106420407	Human Rest Topic 11
chr13:42881729-42881919@@Human_restTopic11_495	199.735896328405	0.739546731039959	0.361938704596646	2.04329274998133	0.0410234668666837	0.202861319187863	Human Rest Topic 11
chr13:42881849-42882039@@Human_restTopic11_495	308.942979341273	-0.20421851132394	0.241746516220265	-0.844762996037835	0.398243178879745	0.711568744698958	Human Rest Topic 11
chr13:44695557-44695747@@Human_58	206.751797449087	-0.469977083421809	0.313383910386913	-1.49968478867202	0.133696072669008	0.412504852119385	Human
chr13:45003480-45003670@@Human_restTopic11_17	336.413783501721	-0.739349504138875	0.257367213548049	-2.87274161283501	0.00406926784235467	0.0397608207703493	Human Rest Topic 11
chr13:45003895-45004085@@Human_restTopic11_17	249.245049959325	0.0953127824074596	0.304367623502712	0.313150200769007	0.75416655094016	0.915324615762416	Human Rest Topic 11
chr13:45717222-45717412@@Human_restTopic11_211	205.108733141919	0.0509777707541538	0.321684617992572	0.158471272491279	0.874085455834044	0.961525633394248	Human Rest Topic 11
chr13:45717582-45717772@@Human_restTopic11_211	286.371416201883	-0.255079935638397	0.282328988355181	-0.90348475062538	0.366268678000705	0.686491111838704	Human Rest Topic 11
chr13:45717675-45717865@@Human_restTopic11_211	531.640982618204	1.19553722836095	0.25848023001402	4.62525597526785	3.74136056489903e-06	8.10405422361165e-05	Human Rest Topic 11
chr13:46964215-46964405@@Human_restTopic11_661	963.572366842092	0.104062950214173	0.216069102919213	0.481618837715456	0.630076741712839	0.852722603424245	Human Rest Topic 11
chr13:47152485-47152675@@Human_restTopic11_443	308.819616115856	0.0107427985635943	0.387279874735502	0.0277391087541827	0.977870231419476	0.994256670914892	Human Rest Topic 11
chr13:47152536-47152726@@Human_restTopic11_443	274.961890196413	-0.893793492404473	0.25115127932986	-3.55878534558676	0.000372573868508051	0.00538673051514001	Human Rest Topic 11
chr13:47854371-47854561@@Human_restTopic11_840	392.518640442664	0.380231363589533	0.333777952714519	1.13917459346018	0.25463034014963	0.581826215880116	Human Rest Topic 11
chr13:50975365-50975555@@Human_restTopic11_501	329.241164117781	0.388085529001681	0.294159960999095	1.31930099420592	0.18706850558828	0.494366225007808	Human Rest Topic 11
chr13:50975485-50975675@@Human_restTopic11_501	204.84437467847	0.122322597364989	0.276658677541175	0.442142637462669	0.658385992256986	0.867433939859665	Human Rest Topic 11
chr13:50975505-50975695@@Human_restTopic11_501	463.794968179898	-0.318643908355881	0.314305690403366	-1.01380254346317	0.3106769814119	0.638204369945971	Human Rest Topic 11
chr13:52207192-52207382@@Human_59	302.580618112669	-0.16798447259224	0.286056826315361	-0.587241614737929	0.557041447088363	0.816206183429715	Human
chr13:53353156-53353346@@Human_restTopic11_160	481.703230174805	0.181424566496964	0.235381839371992	0.770767052296866	0.440845019697899	0.743511385323523	Human Rest Topic 11
chr13:53353276-53353466@@Human_restTopic11_160	479.244837879333	-0.269926682058345	0.327113230070665	-0.825178125629569	0.409270470308106	0.720679295600608	Human Rest Topic 11
chr13:53353396-53353586@@Human_restTopic11_160	355.779600844345	-0.806624019373044	0.288212443841496	-2.79871336789556	0.00513066593713444	0.0474042268467993	Human Rest Topic 11
chr13:53353516-53353706@@Human_restTopic11_160	616.116081216916	0.773760424015085	0.193367047906864	4.00151128328633	6.29391932534412e-05	0.00110416671470035	Human Rest Topic 11
chr13:53361057-53361247@@Human_restTopic11_766	432.194539424903	-0.0332107446741891	0.241367465724017	-0.13759412261536	0.890561200819871	0.966729117381939	Human Rest Topic 11
chr13:53361075-53361265@@Human_restTopic11_766	371.522426951085	0.0983326035105244	0.303384525527724	0.324118718116816	0.745848156218815	0.911484843761364	Human Rest Topic 11
chr13:54801036-54801226@@Human_restTopic11_57	394.372690280296	0.343149477413958	0.29533131226358	1.1619136311144	0.245270549603844	0.570260743889989	Human Rest Topic 11
chr13:54801156-54801346@@Human_restTopic11_57	2002.55994067481	1.51521970743768	0.186082467127717	8.14273225643399	3.86456220667436e-16	2.41279394829941e-14	Human Rest Topic 11
chr13:54801214-54801404@@Human_restTopic11_57	350.624324196551	-0.272820254228971	0.220899753741251	-1.23504100664837	0.21681524307124	0.53392640049823	Human Rest Topic 11
chr13:58126795-58126985@@Human_restTopic11_235	260.875802682174	-0.649170599529131	0.341863824304279	-1.89891574766721	0.0575755544677493	0.251542555645624	Human Rest Topic 11
chr13:63155718-63155908@@Human_restTopic11_436	345.397583932864	0.0225804835522258	0.258135044484804	0.0874754669490648	0.930293585205517	0.981013764528073	Human Rest Topic 11
chr13:63155763-63155953@@Human_restTopic11_436	280.366098838472	0.180833848636151	0.252967290085539	0.714850716766595	0.474701292599521	0.75950417853072	Human Rest Topic 11
chr13:63662496-63662686@@Human_restTopic11_412	290.659662596782	0.0488819705560245	0.334872680044034	0.145971808000571	0.883943643966519	0.964498190642661	Human Rest Topic 11
chr13:65297921-65298111@@Human_restTopic11_367	425.120574488584	0.0880379382260147	0.325817242189295	0.270206504832135	0.787001388637353	0.92589018499843	Human Rest Topic 11
chr13:65298041-65298231@@Human_restTopic11_367	295.807460903383	0.572725587291678	0.312005009221395	1.83562946223494	0.0664124767115158	0.274796147491203	Human Rest Topic 11
chr13:65298073-65298263@@Human_restTopic11_367	207.059861500103	0.59278796337533	0.289919504210977	2.04466396625717	0.0408879984467894	0.202439105609774	Human Rest Topic 11
chr13:73078395-73078585@@Human_restTopic11_827	249.662968260393	0.263544055586218	0.39892226872212	0.660640120268134	0.50884313328393	0.784420305866712	Human Rest Topic 11
chr13:73078515-73078705@@Human_restTopic11_827	138.601261777938	-0.0154999543878584	0.329099044246688	-0.0470981446431668	0.962435006058728	0.989123900323895	Human Rest Topic 11
chr13:76222838-76223028@@Human_restTopic11_629	475.239157525469	0.348520927902583	0.257514663324552	1.35340226223675	0.175927155138254	0.478627835398563	Human Rest Topic 11
chr13:76222865-76223055@@Human_restTopic11_629	333.059511333695	-0.391324590889563	0.256819748809533	-1.52373247269151	0.127575554162408	0.403880686316631	Human Rest Topic 11
chr13:76593584-76593774@@Human_restTopic11_823	695.938680143271	-0.103612215584782	0.205751615392707	-0.503579111089956	0.614557174634736	0.844096565807756	Human Rest Topic 11
chr13:76593704-76593894@@Human_restTopic11_823	541.388852690394	-0.501472433669656	0.246131861924373	-2.03741372510212	0.0416085996057065	0.204455219474568	Human Rest Topic 11
chr13:76954736-76954926@@Human_restTopic11_1069	232.088374311045	-0.0640090472871474	0.318574040329012	-0.200923613302079	0.840758303469395	0.946173459875233	Human Rest Topic 11
chr13:76955096-76955286@@Human_restTopic11_1069	242.545154599145	1.01748147918959	0.336049569267339	3.02777200818296	0.0024636388192248	0.0264459636081388	Human Rest Topic 11
chr13:77539937-77540127@@Human_restTopic11_899	291.992917991977	-0.226843202853797	0.260274216168076	-0.871554647992136	0.383451381037801	0.700777813794491	Human Rest Topic 11
chr13:77540057-77540247@@Human_restTopic11_899	268.598974788862	-0.320024821389461	0.290781868014823	-1.10056663290005	0.271085314409338	0.597456087368187	Human Rest Topic 11
chr13:77540177-77540367@@Human_restTopic11_899	297.944765411336	-0.0434627600016672	0.243783922505174	-0.178283947337605	0.858499985021021	0.954750932915978	Human Rest Topic 11
chr13:78427889-78428079@@Human_60	237.92897609624	0.109968463835416	0.320782322378341	0.342813353990611	0.731738879038194	0.906768385083505	Human
chr13:80512079-80512269@@Human_61	407.2128626608	0.00415892631972668	0.265047761475751	0.0156912335217258	0.987480720773829	0.996277259233936	Human
chr13:80512199-80512389@@Human_61	1231.92765432743	-0.177373656704228	0.179040861155064	-0.990688134317046	0.321837886816373	0.649411952699103	Human
chr13:80512366-80512556@@Human_61	296.440340243932	-0.0389299459275211	0.276582281607843	-0.140753578650127	0.888064616736175	0.965871225913522	Human
chr13:95037019-95037209@@Human_restTopic11_388	230.44800467015	-0.14513693174013	0.259189611049779	-0.55996431011371	0.575503781712154	0.823630981041278	Human Rest Topic 11
chr13:95131851-95132041@@Human_62	258.692387259001	-0.336463320214307	0.324172057479836	-1.03791586119429	0.299309228496337	0.62780682965888	Human
chr13:95131971-95132161@@Human_62	168.283595185888	0.00736801330912739	0.410392995452777	0.0179535552281989	0.985675904990637	0.995761345541403	Human
chr13:95132211-95132401@@Human_62	383.317197304647	-0.521513193360956	0.254475642018567	-2.0493638967729	0.0404265448180624	0.20109068075581	Human
chr13:95132288-95132478@@Human_62	319.463218352934	0.502850513719591	0.277220961593244	1.81389787709273	0.0696934496415417	0.283265064038882	Human
chr13:95209933-95210123@@Human_restTopic11_400	512.64902167832	-0.254089511118652	0.260229487257873	-0.976405532655347	0.328863540855934	0.654345565013009	Human Rest Topic 11
chr13:95210053-95210243@@Human_restTopic11_400	457.588546278775	-0.37049040302822	0.273100111939639	-1.35661022032136	0.174905092609225	0.477376773174198	Human Rest Topic 11
chr13:95210173-95210363@@Human_restTopic11_400	231.081247087589	-0.806166159339206	0.373902643952885	-2.15608574150866	0.0310769706626232	0.170560522494324	Human Rest Topic 11
chr13:95210224-95210414@@Human_restTopic11_400	313.597256804658	-0.184595893548503	0.295040518692205	-0.625662855958706	0.531536101326668	0.80089202095737	Human Rest Topic 11
chr13:98120606-98120796@@Human_63	481.962986261609	0.0637263777569035	0.255354584282048	0.249560343457612	0.802927369643984	0.932541612394368	Human
chr13:98151467-98151657@@Human_restTopic11_381	408.017478806961	1.07729206648539	0.91108351824302	1.18242954121582	0.237035307358267	0.55747892685718	Human Rest Topic 11
chr13:98151707-98151897@@Human_restTopic11_381	213.980443378039	-0.0611226241563334	0.423260746526629	-0.144408912609825	0.885177579334466	0.964876820014248	Human Rest Topic 11
chr13:98432737-98432927@@Human_restTopic11_836	416.654026546667	-0.161490983919244	0.3083921199747	-0.523654702761187	0.600518726603336	0.836662777218321	Human Rest Topic 11
chr13:98432950-98433140@@Human_restTopic11_836	327.831507069206	-0.546586259778693	0.299316163910928	-1.82611674771213	0.067832678018711	0.278068490145924	Human Rest Topic 11
chr13:98908153-98908343@@Human_restTopic11_603	205.886149614437	-0.276688395259779	0.280480608787427	-0.986479587505024	0.32389782715055	0.650208758527414	Human Rest Topic 11
chr13:98943898-98944088@@Human_64	340.714447365509	-0.199484985783973	0.302476292443955	-0.659506185334957	0.509570775479728	0.78454496003597	Human
chr13:98944018-98944208@@Human_64	626.389533271621	-0.0958986240820291	0.200572613844272	-0.478124217678523	0.632561796155257	0.853126305551614	Human
chr13:98944239-98944429@@Human_64	336.578035732039	0.530262570254383	0.263479961155939	2.01253472153258	0.0441636003662264	0.212203947604489	Human
chr13:98985881-98986071@@Human_65	277.35954389215	0.472263487725166	0.26996812474833	1.74933054843204	0.0802338983845574	0.308544398180832	Human
chr13:98985973-98986163@@Human_65	812.863513858979	-0.0297414889306042	0.209496523866695	-0.141966503222406	0.887106464207611	0.965447447780931	Human
chr13:99881104-99881294@@Human_restTopic11_158	265.141523653711	0.328777039133751	0.340734464124318	0.964906910660485	0.334591439760165	0.658252065570798	Human Rest Topic 11
chr13:99881464-99881654@@Human_restTopic11_158	218.997800517573	0.0644987301817547	0.288285054478254	0.223732479987512	0.822965471135754	0.940066752019628	Human Rest Topic 11
chr1:40523085-40523275@@Human_restTopic11_782	328.488405519451	-0.37023492529776	0.290673398921073	-1.27371450800798	0.202764612905017	0.515559515982519	Human Rest Topic 11
chr14:102188550-102188740@@Human_restTopic11_800	231.896971833817	1.48463836412088	0.385168537989102	3.85451618626984	0.000115958712091168	0.0019315400805946	Human Rest Topic 11
chr14:102188670-102188860@@Human_restTopic11_800	429.475022136184	0.674555952639277	0.391438726435172	1.72327341952711	0.0848390921496824	0.317903235411718	Human Rest Topic 11
chr14:102188700-102188890@@Human_restTopic11_800	301.48369572243	0.34441781123155	0.273318073848582	1.26013551311048	0.207620481101272	0.522962178887839	Human Rest Topic 11
chr14:102729184-102729374@@Human_restTopic11_9	210.323552632218	0.46846970760875	0.290980358145654	1.6099702075913	0.107404360419019	0.367285712572651	Human Rest Topic 11
chr14:102729544-102729734@@Human_restTopic11_9	800.741693348165	-0.234552182852222	0.193067911055647	-1.21486880740434	0.224416132362603	0.541801927748326	Human Rest Topic 11
chr14:102729598-102729788@@Human_restTopic11_9	326.34600014186	-0.444723445883666	0.302910526138105	-1.46816768487241	0.142058679766211	0.428027307184775	Human Rest Topic 11
chr14:102810348-102810538@@Human_restTopic11_407	886.85809769436	0.0209406991106358	0.287232027810602	0.0729051675408702	0.941881581786299	0.983946421130348	Human Rest Topic 11
chr14:102810468-102810658@@Human_restTopic11_407	396.709410533225	-0.0325749699893838	0.268840542182838	-0.1211683688959	0.903557677448889	0.970783036699167	Human Rest Topic 11
chr14:102810588-102810778@@Human_restTopic11_407	492.75624960162	-0.701605867469074	0.227707565010888	-3.08117065603651	0.00206188436132459	0.0227074709623958	Human Rest Topic 11
chr14:102810948-102811138@@Human_restTopic11_407	454.091715618983	0.222602738887122	0.254277373278952	0.875432745024147	0.381338489391914	0.698524327859077	Human Rest Topic 11
chr14:105385680-105385870@@Human_restTopic11_114	275.680706395148	-0.414194405058342	0.297414384677147	-1.39265088172505	0.163725388535921	0.462829551584391	Human Rest Topic 11
chr14:105385800-105385990@@Human_restTopic11_114	426.64949940608	-0.760616837362091	0.223472638422904	-3.40362400842417	0.000664982203260203	0.00887793064132451	Human Rest Topic 11
chr14:105386160-105386350@@Human_restTopic11_114	277.492132036845	-0.600305082885341	0.287765534366539	-2.08609097057713	0.0369703834611804	0.191295262625767	Human Rest Topic 11
chr14:105965322-105965512@@Human_66	961.293936639835	0.341640804395742	0.174630706898101	1.95636157273929	0.0504225755684102	0.231352673040271	Human
chr14:105965442-105965632@@Human_66	922.206129648619	-0.11613473581132	0.208732072847033	-0.556381845047973	0.577949847214426	0.824710401368136	Human
chr14:105965562-105965752@@Human_66	644.453365854756	0.100297812991831	0.215065717538808	0.466358907126762	0.640958620141217	0.85792401880128	Human
chr14:105965682-105965872@@Human_66	415.105151226317	0.258506697217654	0.276007279923157	0.936593764083415	0.348967560899529	0.671140104099185	Human
chr14:105965802-105965992@@Human_66	766.944003106429	0.136740619260769	0.24815714302047	0.551024313047842	0.58161700783402	0.827498326661975	Human
chr14:105965922-105966112@@Human_66	527.894845278437	0.523154923731171	0.382081719383467	1.36922259608584	0.170929704826992	0.472573431740498	Human
chr14:105966038-105966228@@Human_66	1412.33251594285	-0.261533864070571	0.19526515387732	-1.33937806555534	0.180447626370038	0.485914629111173	Human
chr14:22857482-22857672@@Human_67	393.997716154163	-0.487486543922289	0.27444137961786	-1.77628659570608	0.0756856914248391	0.298942101919505	Human
chr14:22857602-22857792@@Human_67	686.134853375105	0.398969957057459	0.278722147777384	1.4314253827296	0.152308338044232	0.446144605088326	Human
chr14:22857722-22857912@@Human_67	249.71940604401	0.412501204480693	0.300619983880917	1.37216827422921	0.170011059314577	0.471598792760559	Human
chr14:22857842-22858032@@Human_67	330.697419405773	0.660479840051664	0.315529421480376	2.09324327649979	0.0363274433564684	0.188889357954546	Human
chr14:22857867-22858057@@Human_67	439.211981411817	0.0663645775720986	0.236205899174176	0.280960711837099	0.778740533917252	0.923245723749146	Human
chr1:42420230-42420420@@Human_restTopic11_447	498.57094513544	-0.656176326827503	0.226371626525727	-2.89866860479941	0.00374750758114035	0.0371296229538655	Human Rest Topic 11
chr1:42420350-42420540@@Human_restTopic11_447	250.631770051323	-0.730105364376997	0.258785287451411	-2.82127848753412	0.00478326588504646	0.045027395376862	Human Rest Topic 11
chr1:42420404-42420594@@Human_restTopic11_447	338.243094431438	0.0396257097451675	0.248843219254605	0.159239660473224	0.873480057960459	0.961403215636705	Human Rest Topic 11
chr14:30185457-30185647@@Human_restTopic11_973	292.733978169764	-0.284272152825501	0.325833048883769	-0.8724472664739	0.382964424408514	0.700498110707563	Human Rest Topic 11
chr14:32479991-32480181@@Human_restTopic11_189	264.964306083099	-0.647512184131529	0.327801897310875	-1.97531554711367	0.0482323499908615	0.22527001307613	Human Rest Topic 11
chr14:35854499-35854689@@Human_restTopic11_814	382.701961293801	-0.33255514938464	0.251653567355565	-1.32147997296127	0.186341375888999	0.493953909271098	Human Rest Topic 11
chr14:35854619-35854809@@Human_restTopic11_814	611.725093690494	-0.35988976673334	0.196194514003532	-1.83435183476568	0.06660178437973	0.275190146553911	Human Rest Topic 11
chr14:35854739-35854929@@Human_restTopic11_814	764.953952412301	1.77738911978593	0.360607423824514	4.92887556483273	8.27042265861911e-07	2.01215354711561e-05	Human Rest Topic 11
chr14:35854859-35855049@@Human_restTopic11_814	365.569719664261	0.439228117414364	0.274406301944674	1.60064879815669	0.109454727622662	0.371900797216497	Human Rest Topic 11
chr14:35854973-35855163@@Human_restTopic11_814	568.520392845107	-0.197527096475417	0.208424297793803	-0.947716262289312	0.343273919796076	0.665157237175431	Human Rest Topic 11
chr14:36454882-36455072@@Human_restTopic11_223	293.258177866128	-0.0899515283750867	0.259156348589743	-0.347093670923279	0.728520948160397	0.906487598304504	Human Rest Topic 11
chr14:36455122-36455312@@Human_restTopic11_223	621.337909912733	0.738246445185311	0.264393206340087	2.79222925355998	0.00523462541393048	0.047947361801169	Human Rest Topic 11
chr14:36455242-36455432@@Human_restTopic11_223	314.071666371333	1.64164505755613	0.300032523833407	5.47155700515873	4.46098800602408e-08	1.36252694817088e-06	Human Rest Topic 11
chr14:36455482-36455672@@Human_restTopic11_223	422.492292214135	0.387641780805144	0.406296100539976	0.954086884638961	0.340039664339033	0.662930925031765	Human Rest Topic 11
chr14:36455517-36455707@@Human_restTopic11_223	176.269702058389	-0.177794419491128	0.303787729542454	-0.585258725752061	0.558373763078515	0.816475629025008	Human Rest Topic 11
chr1:43847805-43847995@@Human_192	832.813280446357	0.280907093604733	0.294854570133394	0.952697099039871	0.340743563609321	0.663253140659499	Human
chr1:43847912-43848102@@Human_192	706.234273464159	-0.0686180124453204	0.231467360751469	-0.296447897546112	0.766888051263542	0.918322810782575	Human
chr14:44998142-44998332@@Human_restTopic11_89	694.885451084458	0.204163934403024	0.228648172340538	0.892917412429399	0.371901401645618	0.691846083951068	Human Rest Topic 11
chr14:44998446-44998636@@Human_restTopic11_89	189.160223734867	-0.0957441268883484	0.321014197411593	-0.298255116628342	0.765508457876007	0.918198771420428	Human Rest Topic 11
chr14:46255279-46255469@@Human_restTopic11_467	958.020952641228	0.307550907550494	0.194963400939713	1.57748021458446	0.114685071143759	0.381962275752973	Human Rest Topic 11
chr14:46255399-46255589@@Human_restTopic11_467	352.380046753698	-0.504012158134849	0.293478699431268	-1.71737219468252	0.0859111887174402	0.320506108699378	Human Rest Topic 11
chr14:46255639-46255829@@Human_restTopic11_467	328.410635589561	1.17628192771948	0.305092031197301	3.85549869363448	0.000115493947443995	0.00193043131446252	Human Rest Topic 11
chr14:49933851-49934041@@Human_restTopic11_1035	1667.79562350954	-0.0303839779852892	0.188334720433757	-0.161329668344272	0.871833757352064	0.960804687980811	Human Rest Topic 11
chr14:49933971-49934161@@Human_restTopic11_1035	424.48994525408	0.022438984434295	0.265326784374212	0.0845711241977267	0.932602356352807	0.981142204483477	Human Rest Topic 11
chr14:49934023-49934213@@Human_restTopic11_1035	497.433611969935	0.0823658893173749	0.312572421034001	0.263509778133674	0.792157687938786	0.927497370144544	Human Rest Topic 11
chr14:50059654-50059844@@Human_restTopic11_383	235.22480735391	-0.127499909577129	0.31169569779319	-0.409052516540428	0.682501121575276	0.882089084717542	Human Rest Topic 11
chr14:51000765-51000955@@Human_68	185.500636052441	0.0433748774225049	0.319725101338059	0.135663034403554	0.89208767175831	0.966969605181851	Human
chr14:51896855-51897045@@Human_69	344.160935030585	0.0204402521510311	0.361416517529506	0.0565559435156761	0.954898930318286	0.987393280987215	Human
chr14:52389689-52389879@@Human_70	173.167774238851	-0.59702627096972	0.336119795880089	-1.77623061267927	0.0756949145126528	0.298942101919505	Human
chr14:52389722-52389912@@Human_70	256.112559837197	-0.544049402213315	0.396246276762265	-1.37300823785337	0.169749785749791	0.471335981295446	Human
chr14:53773680-53773870@@Human_71	776.404944943741	-0.238636442962876	0.200813306679835	-1.1883497508626	0.234695644610429	0.554938877422687	Human
chr14:53773800-53773990@@Human_71	303.501232953862	-0.0562191190606044	0.256271237068013	-0.21937350326086	0.826359108668288	0.940438974896453	Human
chr14:55564655-55564845@@Human_72	290.454801306769	0.583431723573755	0.323950951288086	1.80098783860312	0.0717047968156292	0.289100393998817	Human
chr14:55565135-55565325@@Human_72	271.243854607853	1.41599884269002	0.242873336545492	5.83019471313927	5.53627371270111e-09	1.91091463798964e-07	Human
chr14:55565155-55565345@@Human_72	382.631917737395	1.19828843481201	0.383921598927404	3.12118004863434	0.00180127866423354	0.0202776193095369	Human
chr14:56954426-56954616@@Human_restTopic11_228	180.526872455697	-0.153229824558526	0.380518976188776	-0.402686420775265	0.687178924766163	0.884602221071785	Human Rest Topic 11
chr14:56954767-56954957@@Human_restTopic11_228	388.064162957677	-0.319254216953071	0.806173643633336	-0.396011727094212	0.692096377003375	0.887061144698846	Human Rest Topic 11
chr14:59054284-59054474@@Human_restTopic11_514	147.086569192516	0.0338592560399272	0.314337521304027	0.107716240490357	0.914220786423651	0.975574801749808	Human Rest Topic 11
chr14:59093343-59093533@@Human_restTopic11_916	313.003011280793	-0.32578896406239	0.247303057164983	-1.31736731359955	0.187715531800643	0.495726373097993	Human Rest Topic 11
chr14:59408208-59408398@@Human_restTopic11_155	314.536716689392	-0.490183313167256	0.368297544791507	-1.33094374399033	0.183207522177762	0.489945216903933	Human Rest Topic 11
chr14:59688359-59688549@@Human_restTopic11_682	435.909353311052	1.41124415362289	0.226153899167551	6.24019377431713	4.37029165551226e-10	1.6715381282412e-08	Human Rest Topic 11
chr14:59688479-59688669@@Human_restTopic11_682	421.019565614735	0.133946001933255	0.279413226410422	0.479383183301803	0.631666054739824	0.85283454774938	Human Rest Topic 11
chr14:62022362-62022552@@Human_73	200.220952354106	-0.117089021386532	0.38831317161028	-0.301532448412657	0.76300851042859	0.917923669885118	Human
chr14:68037252-68037442@@Human_restTopic11_678	930.036690952694	1.40881820463057	0.28404849459658	4.95978057067842	7.05728508636686e-07	1.76245316671591e-05	Human Rest Topic 11
chr14:68037336-68037526@@Human_restTopic11_678	679.89029052727	1.36676719696398	0.292850734865706	4.66711206168134	3.05462749832474e-06	6.78974923776842e-05	Human Rest Topic 11
chr14:68844184-68844374@@Human_74	268.990311046092	0.0641835801649379	0.408873007127153	0.156976809537779	0.875263124802135	0.96211156054648	Human
chr14:68844304-68844494@@Human_74	397.997437420502	-0.622974829804511	0.257127778440496	-2.42282196650596	0.0154004720311696	0.107009335529183	Human
chr14:68844360-68844550@@Human_74	190.595964888812	-0.246388587266645	0.387807869189738	-0.635336739766097	0.525208816770264	0.796975043991249	Human
chr14:69560571-69560761@@Human_75	294.133117017827	-0.316260510452057	0.286656786933478	-1.10327236216964	0.269908905031004	0.596424640644834	Human
chr14:69560894-69561084@@Human_75	488.977279285352	-0.36276296768177	0.239455494767004	-1.5149494399147	0.129785208619064	0.406783165794099	Human
chr14:69830796-69830986@@Human_restTopic11_872	213.071780630824	-0.090595261708528	0.412329554838769	-0.219715663467182	0.826092605056127	0.940438974896453	Human Rest Topic 11
chr14:69830898-69831088@@Human_restTopic11_872	286.612540321807	-0.614540471689175	0.279891867580257	-2.19563532517771	0.028118055701701	0.161055244514089	Human Rest Topic 11
chr14:72180267-72180457@@Human_restTopic11_894	331.756427022362	-0.158050561829972	0.297380182173884	-0.531476444309786	0.595088660407164	0.834913717038537	Human Rest Topic 11
chr14:72180337-72180527@@Human_restTopic11_894	394.860322008702	-0.545535981559046	0.306285103387077	-1.78113782069776	0.0748899385037416	0.296828983778204	Human Rest Topic 11
chr14:73943376-73943566@@Human_76	955.148451839673	1.47050989523739	0.203362625628534	7.23097418069064	4.79541525506948e-13	2.52906030626056e-11	Human
chr14:75632524-75632714@@Human_77	367.744990034901	0.316284949978873	0.263822902391542	1.19885327282721	0.230585003759646	0.549508073792633	Human
chr14:75633079-75633269@@Human_77	296.409948620536	-0.207345655164393	0.271846856882309	-0.762729639556435	0.445624650273534	0.747529355484884	Human
chr14:76102380-76102570@@Human_78	517.225718048027	-0.319700268624139	0.202538721967764	-1.57846492521574	0.114458839869252	0.381962275752973	Human
chr14:76102500-76102690@@Human_78	499.437258718212	-0.588705955944883	0.232007764930352	-2.53744074523372	0.0111666270012197	0.0857285984334146	Human
chr14:76102620-76102810@@Human_78	405.20864120945	0.0464426846394996	0.343619961190463	0.135157120903571	0.892487648499481	0.967029867531372	Human
chr14:76102740-76102930@@Human_78	522.637753540629	0.132239359461192	0.237211954443936	0.557473419799531	0.577204014689159	0.82453554655546	Human
chr14:76102798-76102988@@Human_78	923.403356139524	1.15924646236477	0.26999315655292	4.29361424254303	1.75787795928051e-05	0.000342342700739697	Human
chr14:77822329-77822519@@Human_restTopic11_714	247.296958298758	0.674969811176065	0.297265523318606	2.2705956736619	0.0231714656148738	0.14113982391384	Human Rest Topic 11
chr14:77822345-77822535@@Human_restTopic11_714	140.656491909954	0.960527335746191	0.429440201492775	2.23669636053473	0.0253061920402519	0.150052288138114	Human Rest Topic 11
chr1:48043918-48044108@@Human_193	752.024736196403	-0.389579501604137	0.275007634427454	-1.41661340571585	0.156595986926723	0.453343513465668	Human
chr1:48044038-48044228@@Human_193	304.832149020988	0.220609275099365	0.397362321843289	0.555184180714467	0.578768688093147	0.825338488253248	Human
chr1:48044158-48044348@@Human_193	405.064425586532	0.247912053722066	0.279101612122036	0.888250167518442	0.374406198559333	0.692912605049542	Human
chr1:48044398-48044588@@Human_193	348.014491523721	-0.283256988912923	0.310426883930142	-0.91247570225479	0.361518354565827	0.682314902882601	Human
chr1:48044518-48044708@@Human_193	186.586918500819	-0.275607677528289	0.29777987455946	-0.925541653666243	0.354684227242449	0.676953149004153	Human
chr1:48512781-48512971@@Human_restTopic11_816	651.157114719625	-0.256274269919268	0.21590667585709	-1.18696779014327	0.235240325763546	0.555457621262033	Human Rest Topic 11
chr1:48959756-48959946@@Human_restTopic11_455	806.838733220385	0.134075177844589	0.256769410094033	0.522161801888661	0.601557679297827	0.836662777218321	Human Rest Topic 11
chr1:48960116-48960306@@Human_restTopic11_455	558.705510771695	0.0226639660524113	0.287399362587522	0.078858790250481	0.937144941733968	0.982625055601769	Human Rest Topic 11
chr1:49013458-49013648@@Human_restTopic11_1049	696.578213022018	-0.00838221162822116	0.196247322776121	-0.0427124890655635	0.965930723821456	0.989553571856625	Human Rest Topic 11
chr14:90506038-90506228@@Human_restTopic11_549	308.772554076635	2.13817941241165	0.279286991333571	7.65585035737623	1.92037236869619e-14	1.12454357121375e-12	Human Rest Topic 11
chr14:91580314-91580504@@Human_79	1336.29119620721	2.03573777201533	0.220079189696702	9.25002393375242	2.2444240957042e-20	1.78106588753499e-18	Human
chr14:91580434-91580624@@Human_79	737.344055968886	-0.130353181166036	0.197633989478101	-0.659568637511512	0.509530685960372	0.78454496003597	Human
chr14:91580552-91580742@@Human_79	834.81590873083	0.616616272142804	0.185152025467819	3.33032420566189	0.000867449187467481	0.0109933000758006	Human
chr14:91586036-91586226@@Human_restTopic11_825	396.022624237269	0.179325368208146	0.248518603115507	0.721577241945141	0.470554435314573	0.757580149839977	Human Rest Topic 11
chr14:91586156-91586346@@Human_restTopic11_825	522.495076586602	0.254931324121592	0.231151098984707	1.10287740461255	0.270080407876503	0.596424640644834	Human Rest Topic 11
chr14:91586489-91586679@@Human_restTopic11_825	651.918963084177	0.208720963856522	0.208541056148097	1.00086269683173	0.316893193193763	0.644488647522933	Human Rest Topic 11
chr14:92966725-92966915@@Human_80	392.006517654739	-0.256634944804537	0.260633419099835	-0.984658627780321	0.324791781197989	0.650492227426033	Human
chr14:92966965-92967155@@Human_80	942.60931742253	-0.239050255390884	0.283021712164874	-0.844635747421476	0.398314243735031	0.711568744698958	Human
chr14:92967085-92967275@@Human_80	518.722421138978	-0.0329138333399862	0.266356413295932	-0.123570643307236	0.901655237544638	0.970090550176321	Human
chr14:92967157-92967347@@Human_80	387.609635230356	0.0149331408261958	0.320804315674921	0.0465490646370479	0.962872628517052	0.989123900323895	Human
chr14:93168282-93168472@@Human_restTopic11_830	261.339469377876	-0.0684694326392789	0.247860092865367	-0.276242261703945	0.782361999429468	0.924188754080676	Human Rest Topic 11
chr14:93168383-93168573@@Human_restTopic11_830	1028.93825951495	-0.435489115306363	0.206347030441285	-2.11046950554629	0.0348179351185253	0.18362676216857	Human Rest Topic 11
chr14:93475824-93476014@@Human_restTopic11_701	823.864437709859	0.103126605852981	0.231151999877131	0.446141958139226	0.655494706106584	0.86492782212932	Human Rest Topic 11
chr14:93475944-93476134@@Human_restTopic11_701	326.85268698597	0.437187330896658	0.277696345109252	1.57433591977835	0.115409809757706	0.383306657875914	Human Rest Topic 11
chr14:93475964-93476154@@Human_restTopic11_701	740.092318723677	0.229731882751764	0.223502079906308	1.02787357884127	0.304009299385684	0.630511002836289	Human Rest Topic 11
chr1:49564648-49564838@@Human_restTopic11_1072	237.67451715742	-0.155146398600696	0.289233170338106	-0.53640596761199	0.591678007955099	0.832964476040409	Human Rest Topic 11
chr1:49564666-49564856@@Human_restTopic11_1072	554.028721562389	-0.421786627346646	0.228967440871676	-1.84212491409656	0.0654568802862202	0.272983482568908	Human Rest Topic 11
chr14:95826384-95826574@@Human_81	373.155752011432	0.582590621577816	0.274353560968427	2.12350304301267	0.0337117207716849	0.18002906985684	Human
chr14:95826504-95826694@@Human_81	925.574243774019	-0.363974964459735	0.214341770469248	-1.69810561731809	0.0894878295781317	0.329151363391483	Human
chr14:95826624-95826814@@Human_81	1035.68648642058	-0.154856749609429	0.236846068283484	-0.653828669108743	0.513222193830674	0.786601019461418	Human
chr14:95826744-95826934@@Human_81	368.705229720848	-0.213627511092037	0.334136232918323	-0.639342549672716	0.522600113874694	0.794805224236078	Human
chr14:95826887-95827077@@Human_81	336.904936547696	0.385927384859932	0.259070294659316	1.48966281667852	0.136312916130218	0.417604363708637	Human
chr14:97221850-97222040@@Human_restTopic11_611	369.669067386012	0.590144406762766	0.464916250651107	1.26935637533917	0.204313987905963	0.518323893429798	Human Rest Topic 11
chr14:97221923-97222113@@Human_restTopic11_611	348.832243529187	-0.0354405674369204	0.270731623738023	-0.130906640855576	0.895849161250812	0.967374042558286	Human Rest Topic 11
chr15:100526596-100526786@@Human_restTopic11_29	1256.50598722479	1.7429881983054	0.194543430141666	8.95937836109995	3.26513934098794e-19	2.45347771188749e-17	Human Rest Topic 11
chr15:100526716-100526906@@Human_restTopic11_29	246.396399030527	0.286095844345574	0.396228136562514	0.722048279629015	0.47026479498478	0.757370116189011	Human Rest Topic 11
chr15:100526985-100527175@@Human_restTopic11_29	362.992126832787	0.0249695430671516	0.303349709538184	0.0823127310890293	0.93439803083098	0.981142204483477	Human Rest Topic 11
chr15:100764650-100764840@@Human_82	279.418807133696	0.238834784061262	0.303784908117167	0.786197002153728	0.431752082114793	0.737198293689333	Human
chr15:100764770-100764960@@Human_82	410.04446356801	1.11322142276868	0.352162318364758	3.16110317520014	0.00157172814980662	0.0181325322282718	Human
chr15:100764890-100765080@@Human_82	253.939349089922	-0.0750119962584392	0.253517973126003	-0.295884332513012	0.767318416479432	0.918322810782575	Human
chr15:100765010-100765200@@Human_82	664.720054836981	-0.0661520408214467	0.220742084420673	-0.299680239928238	0.764421072507465	0.918198771420428	Human
chr15:100765092-100765282@@Human_82	300.16701290781	-0.0540801174082398	0.344974822607112	-0.156765403920016	0.875429739345437	0.96211156054648	Human
chr15:100777687-100777877@@Human_restTopic11_175	797.862355144917	1.26949147365658	0.299779265422915	4.23475410104044	2.28801935247065e-05	0.000439537835335481	Human Rest Topic 11
chr15:100777717-100777907@@Human_restTopic11_175	1062.69221575501	0.420329164203885	0.190351226717497	2.20817680795776	0.0272319504334928	0.157575493364963	Human Rest Topic 11
chr15:101431823-101432013@@Human_83	452.919921724536	0.390441971041688	0.293796097830845	1.32895560534806	0.183862616893756	0.490182781003203	Human
chr15:101432063-101432253@@Human_83	662.620423775687	-0.252732459236995	0.284184870844137	-0.889324116678991	0.373828914018865	0.692296904892951	Human
chr15:101432190-101432380@@Human_83	184.139236650298	0.2186071793897	0.41274541433476	0.529641691457768	0.596360382386349	0.835179945050715	Human
chr1:52250690-52250880@@Human_restTopic11_677	559.51216222758	0.777897850969708	0.23791023032606	3.26971164671475	0.00107657166525795	0.0132673004494997	Human Rest Topic 11
chr1:52250810-52251000@@Human_restTopic11_677	215.988883500616	-0.00589066083154332	0.287338720588974	-0.0205007554132241	0.983643909471289	0.995366515948125	Human Rest Topic 11
chr1:52250930-52251120@@Human_restTopic11_677	394.314925749651	-0.246956647483452	0.277419093637949	-0.890193404660703	0.373362045450698	0.692197421386918	Human Rest Topic 11
chr1:52251050-52251240@@Human_restTopic11_677	486.472101870961	0.507464457374399	0.247048258213273	2.05411064641595	0.0399649838646739	0.199966221564494	Human Rest Topic 11
chr1:52251170-52251360@@Human_restTopic11_677	216.890138761657	-0.177016253484282	0.377916449628617	-0.468400498729913	0.639498211453635	0.857819335289073	Human Rest Topic 11
chr15:23717258-23717448@@Human_restTopic11_593	304.872284839218	-0.153507801702841	0.298790932106275	-0.51376325452956	0.607417521433957	0.840270800667274	Human Rest Topic 11
chr15:29931078-29931268@@Human_restTopic11_426	582.066571868411	0.919136635661991	0.33096738888081	2.77712145226791	0.00548426819055671	0.0495392778787416	Human Rest Topic 11
chr15:29931198-29931388@@Human_restTopic11_426	327.187993764105	-0.950584820257948	0.283489268659312	-3.35315980302708	0.000798945634250178	0.0102519902039555	Human Rest Topic 11
chr15:29931223-29931413@@Human_restTopic11_426	462.397187768635	-0.293238749631898	0.248153741562434	-1.18168175819393	0.237331999112502	0.557914176208266	Human Rest Topic 11
chr15:31572270-31572460@@Human_85	823.095696906081	-0.0267465307039162	0.19740517931241	-0.135490521561178	0.89222405785326	0.966969605181851	Human
chr15:31572390-31572580@@Human_85	369.919215496703	0.438046258534137	0.294673168603352	1.48654952403819	0.137133827641988	0.418850118887812	Human
chr15:31572510-31572700@@Human_85	712.667109561014	0.388819052144179	0.216781856617199	1.79359591347522	0.0728776892763013	0.291613788711157	Human
chr15:31572626-31572816@@Human_85	326.585496941434	0.0383619200624951	0.284291819450506	0.134938529489322	0.892660475999398	0.967029867531372	Human
chr15:33872879-33873069@@Human_restTopic11_756	864.506676896801	0.466672156554523	0.302632074685978	1.5420445999941	0.123062755947305	0.395841871794353	Human Rest Topic 11
chr15:33873119-33873309@@Human_restTopic11_756	663.186335833052	-0.390732934271132	0.266167007930929	-1.46799912321413	0.142104461071002	0.428027307184775	Human Rest Topic 11
chr15:33873239-33873429@@Human_restTopic11_756	284.212846757138	0.559516597546767	0.247474743047849	2.26090384277552	0.0237652121234382	0.143930396676258	Human Rest Topic 11
chr15:39505751-39505941@@Human_restTopic11_911	2484.29130354093	3.29046537098078	0.225775713878134	14.5740448096063	4.10828634243199e-48	8.30558555561667e-46	Human Rest Topic 11
chr15:39505893-39506083@@Human_restTopic11_911	256.998964691821	-1.01239126702535	0.283351286748914	-3.57291925031018	0.000353023646676708	0.00513274620536289	Human Rest Topic 11
chr15:43359970-43360160@@Human_restTopic11_213	232.763427089672	0.0685666060780076	0.296964224937141	0.230891805544999	0.817398856980213	0.93873916830983	Human Rest Topic 11
chr15:44394841-44395031@@Human_restTopic11_1006	230.178404241012	-0.692342767594825	0.322700447603755	-2.1454657802178	0.0319156245985001	0.173826535257129	Human Rest Topic 11
chr15:44394961-44395151@@Human_restTopic11_1006	463.816928962904	-0.183349287407333	0.219842126315057	-0.834004339753219	0.404278538355061	0.717094019045922	Human Rest Topic 11
chr15:44395081-44395271@@Human_restTopic11_1006	228.70310477756	0.393255176011224	0.301644566953442	1.30370382594002	0.19233458444832	0.501737020776403	Human Rest Topic 11
chr15:44395201-44395391@@Human_restTopic11_1006	311.577492554094	0.0210283608272423	0.250855144327944	0.0838267075749174	0.933194213174692	0.981142204483477	Human Rest Topic 11
chr15:45932811-45933001@@Human_restTopic11_917	370.544267260689	0.025446744192984	0.2649384493912	0.0960477584565693	0.923482642102792	0.978327026087936	Human Rest Topic 11
chr15:45933012-45933202@@Human_restTopic11_917	872.609864206401	0.0571897593384807	0.210206868303322	0.272064180395655	0.785572670926492	0.92589018499843	Human Rest Topic 11
chr15:45952606-45952796@@Human_restTopic11_374	359.463272443243	-0.131457628778015	0.220611386874105	-0.595878710707862	0.551256256383857	0.812342393779128	Human Rest Topic 11
chr15:45952726-45952916@@Human_restTopic11_374	394.759415261041	-0.300772380543451	0.222630981664137	-1.3509906765681	0.176698419322349	0.479803734718922	Human Rest Topic 11
chr15:47723680-47723870@@Human_restTopic11_52	444.68203988163	0.392992092437499	0.284373697244036	1.38195654607343	0.166985043918975	0.467172984486333	Human Rest Topic 11
chr15:47723800-47723990@@Human_restTopic11_52	455.753321549499	0.165151195553787	0.227622850255113	0.725547524638633	0.468116200422205	0.755769829261324	Human Rest Topic 11
chr15:48395966-48396156@@Human_restTopic11_944	268.604159585366	-0.264528313368405	0.453211613971523	-0.583675054243043	0.559438953621773	0.816907734377804	Human Rest Topic 11
chr15:49189140-49189330@@Human_86	472.769531646835	-0.510495325380093	0.249630622605262	-2.04500281276522	0.0408545808004707	0.202439105609774	Human
chr15:49189380-49189570@@Human_86	272.104374348716	0.651791879366222	0.312291739771177	2.08712494234976	0.0368768419628478	0.19092760067472	Human
chr15:49189620-49189810@@Human_86	122.378145374985	0.986085227614788	0.383292146837986	2.57267266170104	0.0100916604471892	0.0794882085872763	Human
chr15:49267980-49268170@@Human_87	308.559726289428	-0.0425140075684957	0.261673661984616	-0.162469570861874	0.870936088823695	0.960404977948311	Human
chr15:49268100-49268290@@Human_87	411.737077888291	-0.395811507030081	0.235309386287276	-1.68208975117914	0.0925514374410025	0.334833513128058	Human
chr15:49268220-49268410@@Human_87	562.605973237003	0.428728289107844	0.31114300132487	1.37791397293941	0.168229850307309	0.468955895915745	Human
chr15:49268340-49268530@@Human_87	578.452808037627	0.14833583792519	0.263773797467981	0.562360019642195	0.573870752933641	0.822973176829726	Human
chr15:49268460-49268650@@Human_87	419.070415343867	-0.579233495975652	0.223831449544492	-2.5878110388617	0.00965879497190788	0.0770073503347134	Human
chr15:49268700-49268890@@Human_87	588.417631241702	-0.212011571254638	0.256337404566824	-0.827080119707498	0.408191651456917	0.719675106420407	Human
chr15:49268703-49268893@@Human_87	451.07812698935	0.221051105899129	0.218507359472338	1.0116414679713	0.311709511031378	0.638985029988188	Human
chr15:49381201-49381391@@Human_restTopic11_312	495.946991880654	-0.0682244261077095	0.257703799440725	-0.264739698272869	0.791209993461628	0.927232787850439	Human Rest Topic 11
chr15:49381321-49381511@@Human_restTopic11_312	344.793003060278	-0.570995341050601	0.255077875620313	-2.23851378588606	0.0251875694309433	0.149662457689391	Human Rest Topic 11
chr15:49381392-49381582@@Human_restTopic11_312	446.187751165773	0.166417663221754	0.201514107984454	0.825836289509777	0.40889696525815	0.720601590317108	Human Rest Topic 11
chr15:52058053-52058243@@Human_88	222.813598721752	0.0184386368663159	0.260416431352478	0.0708044295459949	0.943553406407464	0.984091051835235	Human
chr15:52505405-52505595@@Human_restTopic11_1000	355.104466421447	-0.0571406514832654	0.232137533725566	-0.246149989474849	0.805566127227072	0.933923768888434	Human Rest Topic 11
chr15:59746050-59746240@@Human_restTopic11_760	393.423802799865	-0.102061603062221	0.271222009111165	-0.376302805943708	0.706691793518601	0.893865636640316	Human Rest Topic 11
chr15:59746170-59746360@@Human_restTopic11_760	474.362780824687	-0.112435197389833	0.254405954566252	-0.441951909425741	0.658524006138817	0.867441411127009	Human Rest Topic 11
chr15:59746197-59746387@@Human_restTopic11_760	618.262083257552	-0.0129949404469317	0.208799906882692	-0.0622363325776411	0.950374629344655	0.986108086858861	Human Rest Topic 11
chr15:60589264-60589454@@Human_restTopic11_91	309.837298156645	-0.721901114764116	0.247440783584447	-2.91747020966632	0.00352883355666629	0.0353341105302517	Human Rest Topic 11
chr15:60589384-60589574@@Human_restTopic11_91	185.680784104448	-0.402811797519922	0.400934773115005	-1.00468162038013	0.315050181103096	0.642124600995293	Human Rest Topic 11
chr15:60589497-60589687@@Human_restTopic11_91	223.347055809547	0.290939592025335	0.342377951062486	0.849761473022652	0.395457713477896	0.708253837827634	Human Rest Topic 11
chr15:63178726-63178916@@Human_restTopic11_958	474.338711274965	-0.685703489452914	0.234581995347313	-2.92308660959972	0.0034658009787111	0.0347850072225011	Human Rest Topic 11
chr15:63178846-63179036@@Human_restTopic11_958	762.159945159427	-0.302421961380826	0.192412075620421	-1.57174106877484	0.116010613534057	0.384404354585592	Human Rest Topic 11
chr15:63616054-63616244@@Human_restTopic11_28	229.919031317341	-0.0533309485431987	0.347777888492412	-0.153347726545767	0.878124065380096	0.963791248336883	Human Rest Topic 11
chr15:63616174-63616364@@Human_restTopic11_28	425.542238843972	-0.437003089249397	0.250797515459493	-1.74245382155701	0.081429065135273	0.311042965263374	Human Rest Topic 11
chr15:63616294-63616484@@Human_restTopic11_28	593.013237963253	0.139360094552431	0.201869478057179	0.690347525012958	0.489975667822345	0.771298367719601	Human Rest Topic 11
chr15:63616414-63616604@@Human_restTopic11_28	502.497626778571	1.05373738811629	0.200247970756443	5.26216262834407	1.42370747259445e-07	3.99974895471119e-06	Human Rest Topic 11
chr15:63616555-63616745@@Human_restTopic11_28	344.210803901511	0.0685132022032095	0.241099411840494	0.284169926754264	0.776280160815572	0.922340212790775	Human Rest Topic 11
chr15:67441826-67442016@@Human_restTopic11_508	285.257748165634	1.02281545203667	0.315870620794182	3.2380835212374	0.00120335575136606	0.014534414914437	Human Rest Topic 11
chr15:67441946-67442136@@Human_restTopic11_508	429.977992938266	0.0531324792151625	0.326036224471015	0.162964956735616	0.870546026244694	0.960224254201572	Human Rest Topic 11
chr15:68972395-68972585@@Human_restTopic11_1002	678.325357899599	0.725003256749829	0.233302407541306	3.10756868902636	0.00188633143823383	0.0210470962444723	Human Rest Topic 11
chr15:68972515-68972705@@Human_restTopic11_1002	379.231889699917	0.177406219685567	0.341498549462009	0.519493333031868	0.603416760892862	0.837883605127398	Human Rest Topic 11
chr15:69493574-69493764@@Human_restTopic11_686	277.562912245665	-0.558169946640686	0.305252470431806	-1.82855177503103	0.0674667827180968	0.276744179738821	Human Rest Topic 11
chr1:56982545-56982735@@Human_restTopic11_357	412.000040337919	-0.593929633066753	0.257559506325788	-2.30598994981567	0.021111193912409	0.132781590748344	Human Rest Topic 11
chr1:56982665-56982855@@Human_restTopic11_357	518.396905825467	0.414617347332387	0.248137207850883	1.6709196936783	0.094737541036752	0.340481526364241	Human Rest Topic 11
chr15:71155804-71155994@@Human_restTopic11_996	394.835867602987	0.0145816128455532	0.224937815936195	0.0648250841454303	0.948313269192125	0.986108086858861	Human Rest Topic 11
chr15:71155924-71156114@@Human_restTopic11_996	413.794543008977	-0.494585691239641	0.27981667530068	-1.76753472861536	0.0771387182379704	0.301836339427929	Human Rest Topic 11
chr15:72097212-72097402@@Human_restTopic11_411	263.147864786438	-0.457450257648157	0.248522452641986	-1.84067979687592	0.0656684962746453	0.273469053038878	Human Rest Topic 11
chr15:72097332-72097522@@Human_restTopic11_411	362.925302904191	-0.0236262483064196	0.242638190037414	-0.0973723398726987	0.922430709911489	0.977930971056719	Human Rest Topic 11
chr15:72097572-72097762@@Human_restTopic11_411	738.608232937585	-0.163725421269533	0.202602218258881	-0.808112678511389	0.419025719628473	0.726978106198748	Human Rest Topic 11
chr15:74827701-74827891@@Human_restTopic11_147	305.920273159253	-0.34447735705007	0.262396949910549	-1.31281006569437	0.189246957390309	0.497645065097898	Human Rest Topic 11
chr15:74827821-74828011@@Human_restTopic11_147	395.128966950398	-0.28850783075452	0.31370546251853	-0.91967742110158	0.357741355136363	0.679396521239735	Human Rest Topic 11
chr15:74828002-74828192@@Human_restTopic11_147	556.637820444189	-0.260511388114359	0.214846141511426	-1.21254860004319	0.22530245070163	0.542861268134944	Human Rest Topic 11
chr15:75988672-75988862@@Human_89	873.585730108889	0.461906736077158	0.21317683258798	2.16677736726632	0.0302518339968229	0.167559244923042	Human
chr15:75988792-75988982@@Human_89	675.214377957187	0.0696833914159442	0.207067729080488	0.336524632425258	0.736475279630224	0.908266027500397	Human
chr15:75988912-75989102@@Human_89	589.526183412219	0.128344132191058	0.242237052412372	0.529828657147676	0.596230734255828	0.835179945050715	Human
chr15:75989032-75989222@@Human_89	436.45136971672	-0.189555509436823	0.281801944401676	-0.672655079933139	0.501166751560951	0.779501465867709	Human
chr15:75989272-75989462@@Human_89	412.306963602313	0.125123600904607	0.244524307690865	0.511702096557175	0.60885951858906	0.840840062578962	Human
chr15:75989321-75989511@@Human_89	292.818722553512	-0.418772507811419	0.241060594904348	-1.7372084723245	0.0823503800121602	0.313418680718625	Human
chr15:78564795-78564985@@Human_90	157.657002362925	-0.0940014769578155	0.371665294233643	-0.252919706026473	0.80033026123399	0.93128741238013	Human
chr15:78565275-78565465@@Human_90	580.802112817237	0.445950605914115	0.291497722869073	1.52985965559125	0.126051471488831	0.401313477469691	Human
chr15:79664855-79665045@@Human_restTopic11_539	415.668089261135	-0.316555754422353	0.35237449645722	-0.898350356240337	0.368998794055497	0.689517772958897	Human Rest Topic 11
chr15:79664951-79665141@@Human_restTopic11_539	184.097018335216	0.253190297642053	0.332568101629898	0.761318648424733	0.446466764681349	0.748164456070522	Human Rest Topic 11
chr15:80270738-80270928@@Human_restTopic11_24	749.865516700422	0.00643462467488092	0.238771073107217	0.0269489289097911	0.978500468044634	0.994499525903839	Human Rest Topic 11
chr15:80271218-80271408@@Human_restTopic11_24	288.681356111244	-0.20331565711649	0.366494070979977	-0.554758380054661	0.579059938494563	0.825520137299753	Human Rest Topic 11
chr15:80271381-80271571@@Human_restTopic11_24	269.806623708626	-0.296335663821401	0.279601446158998	-1.05985025432553	0.289212729921687	0.618409793443729	Human Rest Topic 11
chr15:80751758-80751948@@Human_restTopic11_658	267.948420403447	-0.674780684059178	0.397303335914394	-1.69840175770528	0.0894319605882442	0.329151363391483	Human Rest Topic 11
chr15:80751878-80752068@@Human_restTopic11_658	257.294450006064	0.259590345243646	0.301217091890234	0.861804831905897	0.388794925542524	0.705022995326942	Human Rest Topic 11
chr15:80752118-80752308@@Human_restTopic11_658	793.194110298281	-0.145566297744038	0.223089441397146	-0.652501959897328	0.514077408933263	0.78748534714998	Human Rest Topic 11
chr15:80752238-80752428@@Human_restTopic11_658	460.730469623282	0.30422490751774	0.331991894383627	0.916362455422475	0.359476820402221	0.68101688577315	Human Rest Topic 11
chr15:80752268-80752458@@Human_restTopic11_658	453.638324663967	-0.152512128736769	0.226571669439291	-0.673129739098445	0.500864755629708	0.779501465867709	Human Rest Topic 11
chr15:80930957-80931147@@Human_restTopic11_599	315.998473791677	-0.365545400174756	0.355402599709039	-1.02853890341269	0.303696400649952	0.630323051239577	Human Rest Topic 11
chr15:80931197-80931387@@Human_restTopic11_599	192.475673625271	1.0395765711933	0.419960280489753	2.47541641314497	0.013308090920714	0.0962088425621918	Human Rest Topic 11
chr15:81342215-81342405@@Human_restTopic11_511	415.666912201403	0.252480049023879	0.289123425284124	0.873260438083716	0.382521138972992	0.700148090325432	Human Rest Topic 11
chr15:81342335-81342525@@Human_restTopic11_511	577.41620903839	0.416220901151488	0.28741599953628	1.44814798697019	0.147575667444509	0.439055708574396	Human Rest Topic 11
chr15:81474389-81474579@@Human_91	565.124761072254	0.10828007330303	0.21190143475168	0.510992638770566	0.609356211308482	0.840840062578962	Human
chr15:81474749-81474939@@Human_91	686.69014151213	-0.409114972022693	0.21391384600911	-1.91252216560713	0.0558092523427414	0.247289652175794	Human
chr15:81487636-81487826@@Human_restTopic11_262	233.996019875456	-0.610249220997482	0.2776047405343	-2.19826657074712	0.0279301151626877	0.160673853554459	Human Rest Topic 11
chr15:81487756-81487946@@Human_restTopic11_262	297.162781226745	-0.0286003246805023	0.29433460007669	-0.0971694278316257	0.922591846184496	0.977930971056719	Human Rest Topic 11
chr15:81823589-81823779@@Human_92	249.489421653259	-0.198429515880096	0.335870732942421	-0.590791326596811	0.554660247149055	0.814672229465944	Human
chr15:82405442-82405632@@Human_restTopic11_55	160.949183379675	0.274149908974959	0.364320586098691	0.75249634370289	0.451752627826009	0.749661306404818	Human Rest Topic 11
chr15:82405562-82405752@@Human_restTopic11_55	518.30631028268	-0.254599202044201	0.20556523116055	-1.2385324142941	0.215518710789864	0.531917561378395	Human Rest Topic 11
chr15:82405682-82405872@@Human_restTopic11_55	508.111923684126	0.0901285590359123	0.223044950785424	0.404082489733734	0.686152060794243	0.883682261217036	Human Rest Topic 11
chr15:82405789-82405979@@Human_restTopic11_55	372.967945684282	0.0126644062005378	0.349004945812701	0.0362871826101124	0.971053370005318	0.991996835878243	Human Rest Topic 11
chr15:83501586-83501776@@Human_restTopic11_442	525.985603484061	0.250209125549481	0.257070599673042	0.973308989311545	0.330399756052504	0.655342324122452	Human Rest Topic 11
chr15:85693211-85693401@@Human_restTopic11_352	318.48852897237	-0.488532951512407	0.279011101397923	-1.75094449312132	0.0799554716983924	0.308544398180832	Human Rest Topic 11
chr15:88782390-88782580@@Human_restTopic11_88	566.901325429078	0.658311434178162	0.207442718557793	3.17346127526167	0.00150632994725581	0.0175208870988343	Human Rest Topic 11
chr15:88782434-88782624@@Human_restTopic11_88	430.431179074135	-0.264670894774053	0.236247057457616	-1.12031403744166	0.262579962239712	0.590703898019326	Human Rest Topic 11
chr15:89192420-89192610@@Human_restTopic11_169	282.883438526047	0.342759755917666	0.478878069065996	0.71575580102506	0.474142148457279	0.75918178060546	Human Rest Topic 11
chr15:89192540-89192730@@Human_restTopic11_169	823.732730658595	-0.0172467936800066	0.234383505065491	-0.0735836494773276	0.941341681691533	0.983745503906807	Human Rest Topic 11
chr15:89192660-89192850@@Human_restTopic11_169	649.529218945125	1.03898471116825	0.190334631719444	5.45872656900257	4.79561624707816e-08	1.44909528661711e-06	Human Rest Topic 11
chr15:89192755-89192945@@Human_restTopic11_169	456.417533103462	-0.159040084263523	0.257014786636801	-0.618797409848133	0.536049828764675	0.803212401484646	Human Rest Topic 11
chr15:89312672-89312862@@Human_restTopic11_545	423.030143315505	-0.0718273114415972	0.389876539821945	-0.184230914418191	0.853832308339477	0.953305737029651	Human Rest Topic 11
chr15:89312792-89312982@@Human_restTopic11_545	753.977139989339	0.0900793642446513	0.182614348365605	0.493276487038723	0.621817239860196	0.848032474084954	Human Rest Topic 11
chr15:89312912-89313102@@Human_restTopic11_545	860.884120541358	0.0756762814835312	0.20028374381413	0.377845351012418	0.705545481525748	0.893081160869565	Human Rest Topic 11
chr15:89313032-89313222@@Human_restTopic11_545	1692.83442378289	-0.109379641241058	0.170845389673964	-0.640225887568842	0.522025754952622	0.794216213098497	Human Rest Topic 11
chr15:89313053-89313243@@Human_restTopic11_545	270.694118616736	0.0720131864490877	0.281542972232652	0.25578044402252	0.798120375124108	0.930462574015111	Human Rest Topic 11
chr15:89376992-89377182@@Human_restTopic11_191	331.43187678444	0.669389768989112	0.273803976978298	2.44477737824154	0.0144941578332802	0.102458693163792	Human Rest Topic 11
chr15:89377112-89377302@@Human_restTopic11_191	461.39590359956	0.32768841223734	0.299504463506465	1.09410193224138	0.273910275096086	0.601285456525559	Human Rest Topic 11
chr15:89377232-89377422@@Human_restTopic11_191	325.440709018425	-0.138033251594659	0.251708978688936	-0.548384298063683	0.583428055730153	0.828547854357707	Human Rest Topic 11
chr15:89377258-89377448@@Human_restTopic11_191	498.834702061603	-0.127445533087869	0.225819796491475	-0.564368293072482	0.572503512660109	0.822616585625397	Human Rest Topic 11
chr15:89475497-89475687@@Human_93	471.626823349568	0.159924910116971	0.220546595116019	0.725129807752609	0.468372399413034	0.755769829261324	Human
chr15:89475617-89475807@@Human_93	645.520118729164	-0.057998033751592	0.221527209311717	-0.261809977798174	0.793467946147901	0.928391391861902	Human
chr15:89475737-89475927@@Human_93	574.159320124396	0.696995880780191	0.224372581793325	3.10642180612875	0.0018936638347211	0.021101180604484	Human
chr15:89623022-89623212@@Human_restTopic11_167	690.226145716585	-0.179793751001315	0.196683116096007	-0.914129054745867	0.360649037145386	0.681526962859826	Human Rest Topic 11
chr15:89623142-89623332@@Human_restTopic11_167	236.302753572548	-0.389133766971557	0.298526168413874	-1.30351643555772	0.19239850896808	0.501737020776403	Human Rest Topic 11
chr15:89623262-89623452@@Human_restTopic11_167	569.747243221499	-0.403656718983285	0.220466207066228	-1.83092331634311	0.0671119896119741	0.276089100676004	Human Rest Topic 11
chr15:89623502-89623692@@Human_restTopic11_167	553.812871879986	0.125836672043313	0.309904763241426	0.406049493164075	0.684706235108443	0.88289151743444	Human Rest Topic 11
chr15:89623539-89623729@@Human_restTopic11_167	418.347138042651	-0.470061953472974	0.333626231138215	-1.40894782724154	0.158850595846119	0.45693848550438	Human Rest Topic 11
chr15:89740784-89740974@@Human_94	223.573191463355	0.379104731729423	0.304750221909652	1.24398508835808	0.213505051084156	0.5300793534373	Human
chr15:89740904-89741094@@Human_94	562.589770156801	-0.136499382267674	0.199878335813113	-0.682912341211916	0.494662235134295	0.774654562619937	Human
chr15:89741024-89741214@@Human_94	714.3858325946	0.149357953248649	0.202459466731126	0.737717804260556	0.46068595057781	0.752360861833894	Human
chr15:89741094-89741284@@Human_94	255.450943290978	-0.222622007689056	0.286318578556071	-0.777532526222217	0.436844652126603	0.740727565151865	Human
chr1:59130453-59130643@@Human_restTopic11_429	342.478094362489	-0.676252807556616	0.257216439242768	-2.6291196999207	0.00856062224136938	0.0706396923726602	Human Rest Topic 11
chr15:92080218-92080408@@Human_restTopic11_179	371.941221030892	0.590310130626524	0.250431517012495	2.3571718834298	0.0184147210485963	0.120369050364612	Human Rest Topic 11
chr15:93144117-93144307@@Human_restTopic11_141	399.079157087951	-0.23233438079544	0.296594775384076	-0.78333942495979	0.433427817446547	0.73796583074767	Human Rest Topic 11
chr15:93144237-93144427@@Human_restTopic11_141	239.332117452609	-0.255244833067217	0.307853566155713	-0.829111178585841	0.407041498817748	0.719290190730802	Human Rest Topic 11
chr15:93144438-93144628@@Human_restTopic11_141	208.493509986409	-0.390918914034176	0.378542344972264	-1.03269533574327	0.301746496998205	0.628897767798665	Human Rest Topic 11
chr1:59340384-59340574@@Human_194	350.131842686029	-0.416185819244954	0.290836034678088	-1.43099812134906	0.152430753553788	0.446306733939728	Human
chr1:59340624-59340814@@Human_194	428.38951447813	0.206611170844773	0.24131871828106	0.856175485749664	0.39190072002459	0.706207030313042	Human
chr1:59340744-59340934@@Human_194	201.50167291501	-0.0633758678868058	0.327776657264576	-0.19335076638984	0.846684270525332	0.948941897280552	Human
chr15:96563464-96563654@@Human_95	275.846876714034	-0.304251393855962	0.391275808360968	-0.777588052607837	0.436811906580046	0.740727565151865	Human
chr15:96563529-96563719@@Human_95	611.897998268139	0.0466659393703166	0.19853429373768	0.235052284881198	0.814168152331215	0.937200508121284	Human
chr15:99331484-99331674@@Human_restTopic11_183	484.726636508026	0.060367577378548	0.267021586090032	0.226077517786123	0.821141130144519	0.940066752019628	Human Rest Topic 11
chr15:99331813-99332003@@Human_restTopic11_183	279.493396173406	0.0353380721819079	0.282027366675822	0.125300152954757	0.900285931098321	0.96886284422761	Human Rest Topic 11
chr15:99358454-99358644@@Human_96	266.448009951149	0.304470721675195	0.334692991975587	0.909701514447612	0.362979945303569	0.683752674020591	Human
chr15:99358574-99358764@@Human_96	504.986993537876	0.345910124122526	0.360639085679012	0.959158720889185	0.337478792162143	0.660146873972622	Human
chr15:99358694-99358884@@Human_96	723.091191568643	-0.200859591129235	0.216195482728917	-0.92906469919674	0.352855557460463	0.675862065959122	Human
chr15:99358699-99358889@@Human_96	295.755565409996	-0.472945836255068	0.357648540996944	-1.32237596981867	0.186042986652432	0.49349921888966	Human
chr15:99439542-99439732@@Human_restTopic11_212	218.778176501806	-0.0896324331177527	0.322327919989475	-0.2780784026425	0.780952174340981	0.924065839999464	Human Rest Topic 11
chr15:99439662-99439852@@Human_restTopic11_212	714.754637292784	0.712955476547543	0.196590880263101	3.62659486336997	0.000287183343941537	0.00434665556757147	Human Rest Topic 11
chr15:99440022-99440212@@Human_restTopic11_212	359.722860620279	0.276107605653633	0.285233873724865	0.968004262775484	0.333042240779818	0.65799989572769	Human Rest Topic 11
chr15:99440142-99440332@@Human_restTopic11_212	414.944930135297	0.484474714236596	0.244411153535961	1.98221197039322	0.0474555214876646	0.222804020051845	Human Rest Topic 11
chr15:99440262-99440452@@Human_restTopic11_212	424.272186584093	-0.0351245079833205	0.24492439612387	-0.143409593079313	0.885966707105296	0.964886472236318	Human Rest Topic 11
chr16:1022508-1022698@@Human_97	990.994466096908	-0.489886798851858	0.219654431229213	-2.23026139791668	0.0257300942908874	0.151402741816772	Human
chr16:1022628-1022818@@Human_97	411.599554967423	-0.57220954459412	0.280599737890133	-2.03923763042917	0.0414263169445484	0.20403181970775	Human
chr16:1022748-1022938@@Human_97	536.189583167254	-0.364436741375207	0.198214511069128	-1.83859768595907	0.0659743818974857	0.273796909428911	Human
chr16:1022790-1022980@@Human_97	209.024264753753	0.93573204154398	0.296362084782218	3.15739458450498	0.00159185780817959	0.0183398434860962	Human
chr16:11641338-11641528@@Human_98	1128.31964772078	-0.0197699989995212	0.22289317613673	-0.0886971927188725	0.929322563629472	0.980669265948434	Human
chr16:11641458-11641648@@Human_98	982.260511793875	0.463711236505839	0.176039140510318	2.63413713087664	0.00843514127001853	0.0698758873402218	Human
chr16:11651673-11651863@@Human_99	948.298599048902	0.0701960511687943	0.174950749366497	0.401233212335338	0.688248430441102	0.885089654925496	Human
chr16:11651793-11651983@@Human_99	356.545562721305	-0.225602023897884	0.272711627535477	-0.827254877016695	0.408092613436738	0.719675106420407	Human
chr16:11651887-11652077@@Human_99	268.721166336065	-0.110135032913092	0.330249408338184	-0.333490477597801	0.738764076250892	0.908886225294263	Human
chr16:118328-118518@@Human_100	1452.38212508811	0.0986661438496874	0.179193452082548	0.550612439813009	0.581899379401857	0.827608849378571	Human
chr16:118448-118638@@Human_100	664.085930253932	0.347921356929714	0.222354387380954	1.56471550225645	0.117649631934036	0.387194970834071	Human
chr16:118568-118758@@Human_100	476.005879535103	0.0923558486689966	0.358656417180846	0.257505077965544	0.796788895798213	0.929970379961874	Human
chr16:118583-118773@@Human_100	423.158322865735	-0.114880718410203	0.306079740234273	-0.375329377639544	0.707415520280624	0.894179244014299	Human
chr1:61298856-61299046@@Human_195	390.987886201127	0.395970229642017	0.259468783563092	1.52608041786165	0.126989838211112	0.402640297330302	Human
chr1:61298976-61299166@@Human_195	427.352166639078	0.417393209915117	0.228051237797931	1.83026066398708	0.0672109703905946	0.276228630003165	Human
chr1:61299146-61299336@@Human_195	546.682936457624	-0.1418855575557	0.260152559966328	-0.545393662757209	0.585482798052742	0.829556468825039	Human
chr16:14356744-14356934@@Human_restTopic11_1	347.370431351948	0.168742826509734	0.360506221160221	0.468071885047275	0.639733184056095	0.857819335289073	Human Rest Topic 11
chr16:14357104-14357294@@Human_restTopic11_1	230.660138395401	0.202900900721011	0.346149827185505	0.586164963220607	0.557764664075666	0.816266763644688	Human Rest Topic 11
chr16:14357136-14357326@@Human_restTopic11_1	380.857395385514	-0.148047315428996	0.268242417862015	-0.551916123516125	0.581005821087067	0.82705600156558	Human Rest Topic 11
chr16:151684-151874@@Human_restTopic11_737	508.09138928043	-0.305537754090156	0.251218787871738	-1.21622175108237	0.223900460044839	0.541325744341828	Human Rest Topic 11
chr16:151804-151994@@Human_restTopic11_737	709.137137047491	-0.262761789846104	0.216286380791412	-1.21487903623258	0.224412230479217	0.541801927748326	Human Rest Topic 11
chr16:152044-152234@@Human_restTopic11_737	876.553308942767	0.151025485132065	0.17362981788293	0.86981307112753	0.384402567060592	0.701801993703225	Human Rest Topic 11
chr16:152164-152354@@Human_restTopic11_737	252.807348108267	-0.346772254717103	0.258811917700958	-1.33986200402787	0.180290212962752	0.485724635406228	Human Rest Topic 11
chr16:152284-152474@@Human_restTopic11_737	669.411330537986	0.130828339312908	0.206297492912587	0.634173190695745	0.525967801635927	0.797641115143893	Human Rest Topic 11
chr16:152634-152824@@Human_restTopic11_737	468.824855854091	0.0482873426423524	0.2737981347951	0.176361108809192	0.860010256395928	0.955474865864973	Human Rest Topic 11
chr1:61752679-61752869@@Human_restTopic11_1038	341.117099809397	-0.491613933137556	0.241431646793001	-2.03624479088716	0.0417257806116604	0.204793990273762	Human Rest Topic 11
chr16:19769625-19769815@@Human_101	219.790777355349	-0.383656128466037	0.342482891821436	-1.12021983470657	0.262620093631251	0.590703898019326	Human
chr16:21520535-21520725@@Human_restTopic11_308	288.504966852277	0.0371510617337901	0.371486371542675	0.100006526698443	0.920339143868486	0.977665835136418	Human Rest Topic 11
chr16:25196436-25196626@@Human_restTopic11_477	198.622375390408	-0.0972231108824076	0.352840380785979	-0.2755441728802	0.782898193648423	0.924431728865076	Human Rest Topic 11
chr16:27419381-27419571@@Human_restTopic11_635	333.6159886567	0.899117816076421	0.329960084666787	2.72492903796046	0.00643153085354732	0.0563634962106437	Human Rest Topic 11
chr16:27419406-27419596@@Human_restTopic11_635	175.505461739945	0.626275350862529	0.444566324702338	1.40873322171187	0.158914067565002	0.45693848550438	Human Rest Topic 11
chr16:27729759-27729949@@Human_restTopic11_176	198.702013242865	-0.427158164924898	0.315528127833434	-1.35378791063088	0.175804051710041	0.478446218932678	Human Rest Topic 11
chr16:27729879-27730069@@Human_restTopic11_176	220.383537655784	0.0598154082932602	0.287866895818987	0.207788422920545	0.835394172500692	0.943262223231832	Human Rest Topic 11
chr16:27729999-27730189@@Human_restTopic11_176	400.753696176819	0.594361378792442	0.248222230858666	2.39447279454539	0.0166442781676058	0.11324244064194	Human Rest Topic 11
chr16:30609612-30609802@@Human_restTopic11_597	7344.41362807428	2.62023927953186	0.176073288424019	14.8815263404509	4.34473152634953e-50	9.22277884755846e-48	Human Rest Topic 11
chr16:31302701-31302891@@Human_restTopic11_287	202.816376519079	-0.367272082158479	0.277407597569527	-1.32394384788408	0.185521694266609	0.492578081931762	Human Rest Topic 11
chr1:63341495-63341685@@Human_196	213.941172636346	0.737106989573379	0.278696797388258	2.64483480427836	0.00817308072357247	0.0680368906116214	Human
chr16:34445132-34445322@@Human_restTopic11_355	645.67855185944	2.879989274018	0.285328974977115	10.0935745283107	5.89817490503564e-24	5.56460034651751e-22	Human Rest Topic 11
chr16:34445252-34445442@@Human_restTopic11_355	506.409613350165	0.138897351408332	0.254604305527218	0.545542036772364	0.585380777195564	0.829556468825039	Human Rest Topic 11
chr16:34553902-34554092@@Human_restTopic11_216	187.760268485928	-0.869651552451526	0.32603104902715	-2.66738875038588	0.0076443192596257	0.06445671780882	Human Rest Topic 11
chr16:34554022-34554212@@Human_restTopic11_216	541.140407618256	0.107902947862139	0.298086655886633	0.361985166834089	0.717363115021068	0.901320672460572	Human Rest Topic 11
chr16:34751064-34751254@@Human_restTopic11_1018	489.98629016088	0.0545737215241444	0.284275218578449	0.191974952291116	0.847761825659665	0.949376711551815	Human Rest Topic 11
chr16:34751304-34751494@@Human_restTopic11_1018	201.314746489364	-0.360044735024349	0.403066290038227	-0.893264318854851	0.371715641170529	0.691846083951068	Human Rest Topic 11
chr1:64104256-64104446@@Human_restTopic11_505	444.700326885513	-0.570592987920055	0.242827039924739	-2.34979180282765	0.0187839143629861	0.122405385154348	Human Rest Topic 11
chr16:52112960-52113150@@Human_restTopic11_268	436.42450065035	0.0934614065084173	0.237925045265539	0.392818698023609	0.694453393509263	0.88815614833671	Human Rest Topic 11
chr16:52113400-52113590@@Human_restTopic11_268	359.955325476449	0.00447243711702052	0.304396190292711	0.0146928156778827	0.988277250999641	0.99635953129343	Human Rest Topic 11
chr16:54754139-54754329@@Human_102	275.205980375363	-0.679445224909995	0.285118501385829	-2.3830274836867	0.0171709123272436	0.11552949015105	Human
chr16:54754259-54754449@@Human_102	578.368461584769	-0.154189935632097	0.294504415814056	-0.523557296096534	0.600586489964946	0.836662777218321	Human
chr16:56333161-56333351@@Human_103	322.187345474434	-0.0675756765190894	0.239078284674896	-0.282650833851264	0.777444508752431	0.923009601792439	Human
chr16:56333281-56333471@@Human_103	366.730753879888	-0.168726335949912	0.23988303684674	-0.703369184281712	0.481825705546119	0.765517855233033	Human
chr16:56856998-56857188@@Human_restTopic11_349	347.052886245937	-0.181591020541465	0.255314809969665	-0.711243584197253	0.476933304588813	0.761788441904543	Human Rest Topic 11
chr16:56857118-56857308@@Human_restTopic11_349	237.888782796209	-1.02085205867131	0.328344577015513	-3.10908761749727	0.00187666057148968	0.0209667433059459	Human Rest Topic 11
chr16:56857478-56857668@@Human_restTopic11_349	403.470277747355	-0.0256449254044715	0.234447105674045	-0.109384696094845	0.912897371655919	0.975142984366638	Human Rest Topic 11
chr16:58144528-58144718@@Human_104	682.627934919404	0.0224809273280013	0.315053874724471	0.0713558192155608	0.943114571092383	0.984091051835235	Human
chr16:58144648-58144838@@Human_104	257.928205108285	-0.241714366654847	0.409102171261061	-0.590841075005201	0.554626910571253	0.814672229465944	Human
chr16:58144768-58144958@@Human_104	1106.97059794407	0.098083701948292	0.249279241423963	0.393469192974138	0.693972973333587	0.887963308706373	Human
chr16:58144980-58145170@@Human_104	180.321248218359	0.252188978337464	0.365894745667019	0.689239135909776	0.49067279243771	0.771666366332839	Human
chr16:58328816-58329006@@Human_restTopic11_185	271.774390054249	-0.648114468652657	0.287460378941205	-2.25462191012145	0.0241570709902018	0.145370439247203	Human Rest Topic 11
chr16:58328999-58329189@@Human_restTopic11_185	428.954756301715	0.155724222352455	0.254403896042269	0.612114141233834	0.54046224203577	0.805973358560089	Human Rest Topic 11
chr16:60125059-60125249@@Human_restTopic11_828	385.620452867745	-0.482385268171907	0.257177092365218	-1.87569298546571	0.0606974496697168	0.260557151236383	Human Rest Topic 11
chr16:60125179-60125369@@Human_restTopic11_828	172.361286338418	0.316956588445196	0.315071215847044	1.00598395697012	0.314423287429204	0.641616951108236	Human Rest Topic 11
chr16:66775154-66775344@@Human_105	235.040133807288	0.285485422329152	0.256585644269062	1.11263209265825	0.265866471357729	0.593158790908519	Human
chr16:66775494-66775684@@Human_105	487.482620896363	1.36987678914881	0.2497767195041	5.4844053996246	4.14862414043647e-08	1.27169558037711e-06	Human
chr16:68820685-68820875@@Human_106	428.874085411483	-0.235832540004262	0.343508602007536	-0.686540420315555	0.492372384515548	0.772493332764508	Human
chr16:69833309-69833499@@Human_107	494.145349510527	-0.319375487574345	0.251308177338189	-1.2708519514053	0.203781322670009	0.51743636686335	Human
chr16:69833549-69833739@@Human_107	296.889370936428	-0.220666193982557	0.348904506089447	-0.632454411253679	0.527089989018275	0.798234714919029	Human
chr16:69833669-69833859@@Human_107	370.49083827344	0.0788715298665836	0.283473100518061	0.278232854272388	0.780833616098	0.924065839999464	Human
chr16:69833789-69833979@@Human_107	543.995064249884	0.342467758357544	0.247184513296024	1.38547416984579	0.165907525410612	0.466463840483942	Human
chr16:69833887-69834077@@Human_107	280.0520363657	-0.234050346308521	0.272078310241895	-0.860231549146405	0.389661416872645	0.705311253605976	Human
chr16:69924490-69924680@@Human_restTopic11_900	902.35972457798	1.03825916505379	0.194600655553635	5.33533230964697	9.53697319982807e-08	2.72654678248283e-06	Human Rest Topic 11
chr16:69924600-69924790@@Human_restTopic11_900	168.315831061304	0.598771062722013	0.313693301861514	1.90877860371514	0.0562906581380007	0.248670234936495	Human Rest Topic 11
chr16:69928576-69928766@@Human_108	1032.22231656247	0.127487005029174	0.277177765025747	0.459946724144093	0.64555446134412	0.860024314166687	Human
chr16:69928696-69928886@@Human_108	517.744609957997	-0.107322598999838	0.196733487592163	-0.545522779641475	0.585394017787677	0.829556468825039	Human
chr16:69928740-69928930@@Human_108	650.992066976776	-0.115572710750004	0.226488441802264	-0.510280833010034	0.609854728841174	0.840840062578962	Human
chr16:73033927-73034117@@Human_109	591.735479903684	-0.34445659170199	0.244059457542853	-1.41136342418326	0.158137481942903	0.455857435112052	Human
chr16:73034047-73034237@@Human_109	573.193701857964	0.497532684976437	0.199296853826142	2.49644023688635	0.0125446805250061	0.0927847407123927	Human
chr16:73034167-73034357@@Human_109	259.286244110964	-0.097460392933327	0.324645261617081	-0.300205807557055	0.764020175480227	0.918198771420428	Human
chr16:73034407-73034597@@Human_109	420.583692824927	-0.335012706738087	0.355748997563146	-0.941710894571453	0.346340675724608	0.66851072461415	Human
chr16:73034527-73034717@@Human_109	606.065491079972	0.726785731765822	0.245824723065085	2.95652008758044	0.00311131964321699	0.0316765168951505	Human
chr16:73034647-73034837@@Human_109	610.452555675738	0.380288312112722	0.282787689292268	1.34478383081127	0.178695053339674	0.482931808980595	Human
chr16:73034758-73034948@@Human_109	457.330872134861	0.153502040503459	0.213378052251697	0.719390016375213	0.471900646475411	0.75841832697513	Human
chr16:73126361-73126551@@Human_110	408.186328920611	0.532762407567647	0.284134258272304	1.875037564309	0.0607875558946715	0.260812095554147	Human
chr16:73126443-73126633@@Human_110	394.314884470952	-0.325187775515389	0.236467275937994	-1.37519144763464	0.169072099051343	0.470302579034056	Human
chr16:75379253-75379443@@Human_restTopic11_749	194.773543900898	1.54119411789074	0.311428021030298	4.94879719811983	7.46735022044919e-07	1.84832033236648e-05	Human Rest Topic 11
chr16:75379703-75379893@@Human_restTopic11_749	155.132215211523	0.817779183726793	0.382925503718842	2.13560908266699	0.0327112904848269	0.176350201591534	Human Rest Topic 11
chr16:76710541-76710731@@Human_restTopic11_1001	282.683091250185	0.0739010491234779	0.249671585867963	0.295993029669624	0.767235404541242	0.918322810782575	Human Rest Topic 11
chr16:76710568-76710758@@Human_restTopic11_1001	552.611651990272	-0.275086632553625	0.194216965932801	-1.4163882708826	0.156661856117582	0.453379625185545	Human Rest Topic 11
chr16:79681432-79681622@@Human_restTopic11_444	340.801287457848	-0.0388198606814776	0.262439441005789	-0.14791930867061	0.882406449719813	0.963791248336883	Human Rest Topic 11
chr16:79681552-79681742@@Human_restTopic11_444	178.50473986194	0.461357748667583	0.444963749160039	1.03684344969335	0.299808822365669	0.62780682965888	Human Rest Topic 11
chr16:79681672-79681862@@Human_restTopic11_444	212.015244561756	-0.026574870782824	0.403559347572822	-0.0658512086082422	0.947496286104437	0.985856624819903	Human Rest Topic 11
chr16:81942485-81942675@@Human_restTopic11_36	349.530600028003	-0.0795469050368877	0.368858867347185	-0.215656751344993	0.829255315320169	0.941337818500476	Human Rest Topic 11
chr16:81942605-81942795@@Human_restTopic11_36	218.776158727514	-0.45197110262317	0.278413600778484	-1.62338011275094	0.104508173327405	0.361310200530309	Human Rest Topic 11
chr16:82031316-82031506@@Human_restTopic11_103	409.596865117998	0.0483700102572705	0.227495070886684	0.212620036419883	0.831623341965627	0.941953115977174	Human Rest Topic 11
chr16:82180619-82180809@@Human_restTopic11_63	340.41526393265	-0.269322676907911	0.280489904522151	-0.960186703926959	0.33696125738139	0.660118186875666	Human Rest Topic 11
chr1:68313146-68313336@@Human_restTopic11_463	340.546960832325	0.0922141096607427	0.246515901903884	0.3740696196414	0.70835252062513	0.894895931164328	Human Rest Topic 11
chr1:68313266-68313456@@Human_restTopic11_463	353.822332653374	0.254051329170105	0.261090164901839	0.973040594101351	0.330533127039194	0.655342324122452	Human Rest Topic 11
chr1:68313332-68313522@@Human_restTopic11_463	228.586263549876	-0.312373323622944	0.320946712403762	-0.973287189276353	0.330410587629305	0.655342324122452	Human Rest Topic 11
chr16:84571490-84571680@@Human_111	302.903016133285	-0.228352312973434	0.236215597859791	-0.966711407046775	0.333688323048337	0.65799989572769	Human
chr16:84571630-84571820@@Human_111	512.252147918995	-0.226874567819235	0.263607078618028	-0.860654307951954	0.389428465566425	0.705190254025274	Human
chr1:68573523-68573713@@Human_restTopic11_850	472.691152266165	0.629720727515477	0.283511400455063	2.22114781453132	0.0263409514149526	0.154036514093913	Human Rest Topic 11
chr16:86524957-86525147@@Human_restTopic11_244	659.190244333519	-0.151368055424883	0.251509978823398	-0.60183717613514	0.547282526187341	0.80977573256909	Human Rest Topic 11
chr16:86525077-86525267@@Human_restTopic11_244	277.688903300054	-0.300853201254452	0.277112941584902	-1.08566997821816	0.277625027563097	0.605060089588876	Human Rest Topic 11
chr16:86525197-86525387@@Human_restTopic11_244	256.785352447035	-0.695692802671805	0.365349517490573	-1.90418426565941	0.0568861901840525	0.249982680183394	Human Rest Topic 11
chr16:87887173-87887363@@Human_112	3909.13308240989	3.59962924838648	0.197902249107426	18.1889254145491	6.31664755129902e-74	2.55403115990857e-71	Human
chr16:87887293-87887483@@Human_112	1675.35602011726	4.14828996776204	0.204406796335449	20.2942859148105	1.44437816454887e-91	1.02201791626537e-88	Human
chr16:87887413-87887603@@Human_112	996.516708017164	0.641413749162137	0.615099570236582	1.04278035654526	0.297050031103181	0.626836310386159	Human
chr16:87887773-87887963@@Human_112	488.316899738435	-0.0992688757349705	0.225110992623193	-0.44097746883971	0.659229308525437	0.868235777677911	Human
chr16:87888133-87888323@@Human_112	478.837453547711	-0.172638742052764	0.309493150544668	-0.557811188224819	0.576973321947403	0.824483419161124	Human
chr16:87888150-87888340@@Human_112	667.522003670251	0.542921965225917	0.216446195310412	2.50834607855914	0.0121297801534588	0.0910645121865772	Human
chr16:8964746-8964936@@Human_restTopic11_1051	314.889430515457	-0.327871513005135	0.240621110011515	-1.36260493931494	0.173007051334696	0.475559363186436	Human Rest Topic 11
chr16:8964986-8965176@@Human_restTopic11_1051	360.988816160888	0.405855660981956	0.330613140509848	1.22758478491228	0.219602876313383	0.536970079631234	Human Rest Topic 11
chr16:8965147-8965337@@Human_restTopic11_1051	144.144339506511	0.211652520962861	0.363381957628636	0.582451925637877	0.560262314318433	0.817105343675337	Human Rest Topic 11
chr16:89790149-89790339@@Human_restTopic11_135	624.064473772846	0.505075968120113	0.212760608287683	2.3739167329188	0.0176005191254336	0.117396706908135	Human Rest Topic 11
chr16:89790269-89790459@@Human_restTopic11_135	315.293404582949	0.0822260775182034	0.311709834485681	0.26379045003144	0.791941393782369	0.927380025799245	Human Rest Topic 11
chr16:89790469-89790659@@Human_restTopic11_135	315.588793792957	0.196768819386265	0.282053893511403	0.697628445885326	0.485409587277726	0.768426340742724	Human Rest Topic 11
chr16:90047811-90048001@@Human_restTopic11_205	606.434958152599	-0.202441231864586	0.276132225141614	-0.733131498001596	0.463478230670742	0.753934280796661	Human Rest Topic 11
chr16:90047931-90048121@@Human_restTopic11_205	483.461644846252	0.391699113397558	0.212534435246628	1.842991291943	0.0653302819121663	0.272724184170874	Human Rest Topic 11
chr16:90048051-90048241@@Human_restTopic11_205	344.902048143284	0.188643923868366	0.288260567883821	0.654421536921401	0.512840262711885	0.786299507166237	Human Rest Topic 11
chr16:90048291-90048481@@Human_restTopic11_205	379.876402904529	-0.324084905847953	0.267709519505733	-1.21058416766914	0.226054815105164	0.543748281886105	Human Rest Topic 11
chr16:90048326-90048516@@Human_restTopic11_205	447.691904799748	-0.0982762560303	0.208033427272549	-0.472406080689842	0.636636964929194	0.856940720826623	Human Rest Topic 11
chr16:90102396-90102586@@Human_restTopic11_726	201.111266206838	0.477118819023166	0.390338534135059	1.2223205686838	0.221586423926134	0.538867225053476	Human Rest Topic 11
chr16:90102516-90102706@@Human_restTopic11_726	240.428344989163	-0.479465504281728	0.360844463740508	-1.32873177355029	0.183936478321558	0.490182781003203	Human Rest Topic 11
chr16:90102575-90102765@@Human_restTopic11_726	700.996235813154	-0.190851869801965	0.210965540731767	-0.904658974825772	0.365646081508488	0.685515760231524	Human Rest Topic 11
chr17:10027120-10027310@@Human_113	528.780422114436	0.59561207498651	0.233317849502778	2.5527925799754	0.0106863114453725	0.083016898886238	Human
chr17:10027240-10027430@@Human_113	337.811321252294	0.167863461681126	0.236438339355379	0.709967182728427	0.477724487082203	0.762475632550105	Human
chr17:10027360-10027550@@Human_113	471.400461077728	-0.703960797611672	0.251288849432681	-2.80140085483681	0.00508812730707003	0.0472691981609236	Human
chr17:10027451-10027641@@Human_113	782.389401493006	0.0104744655188956	0.192064712374027	0.0545361268575852	0.956508026334756	0.98754562211413	Human
chr17:11757264-11757454@@Human_restTopic11_804	1108.20412825845	-0.342089938098767	0.170620103926188	-2.00498024691603	0.0449651588044636	0.214856028930051	Human Rest Topic 11
chr17:11757384-11757574@@Human_restTopic11_804	786.90282804559	-0.0979422523298657	0.202513658937074	-0.483632821825113	0.628646476949591	0.851674055561291	Human Rest Topic 11
chr17:11757403-11757593@@Human_restTopic11_804	396.040162800757	0.438948552520476	0.42945311085094	1.02211054345542	0.306728583540502	0.632982893694229	Human Rest Topic 11
chr17:15280528-15280718@@Human_114	419.787293212982	0.215129394333791	0.280595957979712	0.766687431574997	0.443267378074026	0.745894432664795	Human
chr17:15280768-15280958@@Human_114	345.320010138833	-0.625634726645849	0.2435169957037	-2.56916247195778	0.0101944648655729	0.0800754418769925	Human
chr17:15281008-15281198@@Human_114	189.115953309122	0.824190714415312	0.436066322859496	1.89005816594755	0.0587501812677058	0.255794238814683	Human
chr17:15281107-15281297@@Human_114	486.364416129079	1.10337487164967	0.225771771983222	4.88712500219763	1.02319133663923e-06	2.46815842028515e-05	Human
chr17:16814785-16814975@@Human_restTopic11_196	470.612414349277	0.0724790261566913	0.299866535852916	0.241704283375729	0.809009310307746	0.935871152498961	Human Rest Topic 11
chr17:16814905-16815095@@Human_restTopic11_196	291.606141684131	-0.319230103416673	0.257754671881107	-1.23850365577048	0.215529367389482	0.531917561378395	Human Rest Topic 11
chr17:16815063-16815253@@Human_restTopic11_196	250.844797738728	0.543458645669075	0.408971993559443	1.32884073781958	0.183900518860763	0.490182781003203	Human Rest Topic 11
chr17:17377645-17377835@@Human_restTopic11_466	589.737008692243	-0.363135141063216	0.218857733696948	-1.65922919391119	0.0970696169367708	0.344948435985091	Human Rest Topic 11
chr17:17377765-17377955@@Human_restTopic11_466	281.101352703023	-0.365875918851527	0.331217564607488	-1.10463924002675	0.269315940881705	0.596287263109924	Human Rest Topic 11
chr17:17655553-17655743@@Human_restTopic11_120	4769.09931688077	3.31167284637026	0.18041748513109	18.3556091803631	2.97729432209179e-75	1.26401030444407e-72	Human Rest Topic 11
chr17:17655673-17655863@@Human_restTopic11_120	1763.92351681464	1.49346326529206	0.166456306336026	8.97210384013451	2.9090397443635e-19	2.22528436661176e-17	Human Rest Topic 11
chr17:17655793-17655983@@Human_restTopic11_120	1112.80283114298	0.0889983371695203	0.177013385849685	0.50277744105237	0.615120755899479	0.844464223976828	Human Rest Topic 11
chr17:17655913-17656103@@Human_restTopic11_120	801.093851902733	0.456690535725849	0.248230126687735	1.83978690185479	0.0657995291636795	0.273606171463664	Human Rest Topic 11
chr17:17656033-17656223@@Human_restTopic11_120	693.578108386993	0.64403246327177	0.250249461574231	2.57356183394118	0.0100657658690201	0.0793578625755338	Human Rest Topic 11
chr17:17656153-17656343@@Human_restTopic11_120	1136.98728234914	1.82494567263458	0.22601584327675	8.0744148117085	6.78010158827533e-16	4.17172772362651e-14	Human Rest Topic 11
chr17:17656273-17656463@@Human_restTopic11_120	361.576039481414	-0.412358677010332	0.271983366885277	-1.51611726015682	0.12948970463986	0.406783165794099	Human Rest Topic 11
chr17:17656393-17656583@@Human_restTopic11_120	288.116392713454	-0.0670441616833281	0.297173510905718	-0.225606116369499	0.821507783318437	0.940066752019628	Human Rest Topic 11
chr17:17656463-17656653@@Human_restTopic11_120	534.083476939349	-0.318441005189948	0.255019608534635	-1.24869223594114	0.211777661697513	0.528455012231914	Human Rest Topic 11
chr17:1783967-1784157@@Human_115	244.70085324517	-0.501066667125309	0.278615348756322	-1.79841731391311	0.0721109010651513	0.289774567413251	Human
chr17:1784207-1784397@@Human_115	1059.79633625492	-0.54664975952579	0.240579171750787	-2.27222396497423	0.0230729865198366	0.140843083062497	Human
chr17:1784327-1784517@@Human_115	494.958562129702	0.0425626494855791	0.284118964992696	0.14980573185839	0.880917887024765	0.963791248336883	Human
chr17:1784567-1784757@@Human_115	400.155423588855	-0.08299976499934	0.259385001771526	-0.319986754949112	0.748978371131852	0.913314892176081	Human
chr17:1784627-1784817@@Human_115	300.658594279747	0.472658059844264	0.265467433654203	1.78047473973755	0.0749982997239621	0.297019852125076	Human
chr17:18312702-18312892@@Human_restTopic11_616	568.364096090252	0.0912525412865958	0.198276337060882	0.460229105697954	0.645351781546051	0.860024314166687	Human Rest Topic 11
chr17:25847797-25847987@@Human_116	646.02576504844	0.0158394616363765	0.212070676884341	0.0746895415673848	0.940461729050654	0.98337757137943	Human
chr17:27539742-27539932@@Human_restTopic11_555	282.348020712486	0.193070548199522	0.308181822796483	0.62648259539636	0.530998449261346	0.800693985558177	Human Rest Topic 11
chr17:27539862-27540052@@Human_restTopic11_555	605.07780059326	0.642982229642849	0.278435225107471	2.30927042149452	0.0209285799288651	0.132122358495162	Human Rest Topic 11
chr17:27540055-27540245@@Human_restTopic11_555	445.136522532858	0.0861791367077392	0.212708691962827	0.405150988013222	0.685366529168014	0.883340497748271	Human Rest Topic 11
chr17:28258263-28258453@@Human_117	221.020662143679	0.269999190716512	0.42572464662254	0.634210851682031	0.525943226539261	0.797641115143893	Human
chr17:28258383-28258573@@Human_117	178.262184500373	0.720532768806763	0.360684857699174	1.99767956271598	0.0457514112956614	0.217755175623016	Human
chr17:28258464-28258654@@Human_117	284.300120993417	-0.177204443235845	0.277158278122665	-0.639361899764068	0.522587528691887	0.794805224236078	Human
chr17:38934240-38934430@@Human_restTopic11_925	336.171340643313	0.488426387559388	0.273962592262903	1.78282145575071	0.0746153719610661	0.296194073549047	Human Rest Topic 11
chr17:38934360-38934550@@Human_restTopic11_925	183.786560995982	0.00801220418855723	0.334890951209945	0.0239248154051625	0.980912580115183	0.994749750857445	Human Rest Topic 11
chr17:39584857-39585047@@Human_restTopic11_738	388.713873001117	0.188358761345922	0.268950798743418	0.700346540058498	0.483710913704689	0.767312437854355	Human Rest Topic 11
chr17:39584977-39585167@@Human_restTopic11_738	408.252702207713	-0.0123221972213939	0.244073401711456	-0.0504856208623717	0.959735407682292	0.988130634973971	Human Rest Topic 11
chr17:45372778-45372968@@Human_118	361.980012548773	0.468448773010773	0.324592550288562	1.44319015514781	0.148966912048031	0.441107067941432	Human
chr17:45372898-45373088@@Human_118	435.105278229255	-0.0726377916801036	0.224789879902699	-0.323136396138229	0.746591947417519	0.912035714133576	Human
chr17:45373018-45373208@@Human_118	541.62394090596	0.255593746186397	0.21073823488227	1.21284942112752	0.22518739632144	0.5428603789438	Human
chr17:45373138-45373328@@Human_118	290.277047612002	0.0509228871653767	0.285563120113843	0.17832445290931	0.858468175934424	0.954750932915978	Human
chr17:45373258-45373448@@Human_118	280.670987591873	-0.228773497384564	0.310243345396018	-0.737400175634839	0.46087902869712	0.752417579824504	Human
chr17:45373277-45373467@@Human_118	622.196902173299	-0.0649982550632374	0.241366637325234	-0.269292623800589	0.787704507953687	0.925941226721159	Human
chr17:462978-463168@@Human_119	230.030959702886	0.512471635342469	0.33606906683903	1.52489974802689	0.127284104746865	0.403422670177542	Human
chr17:463098-463288@@Human_119	247.824679011258	-0.709854726768015	0.321373735446046	-2.20881375319232	0.0271875980394216	0.157469232573485	Human
chr17:463218-463408@@Human_119	365.631886434603	-0.0791307996170119	0.220378008081185	-0.359068494656058	0.719543849729933	0.901827201924572	Human
chr17:463338-463528@@Human_119	383.656184750529	-0.205934592934064	0.228837898788064	-0.899914717032026	0.368165637514958	0.688787056224236	Human
chr17:463431-463621@@Human_119	367.906163109866	-0.130831409932119	0.312297582961091	-0.418931868417371	0.675265925794033	0.877246477343503	Human
chr17:47479249-47479439@@Human_120	235.975729190042	0.473274000855027	0.267344059554611	1.7702805951383	0.0766804090059276	0.301179786979001	Human
chr17:47479369-47479559@@Human_120	349.502238731528	0.198264537042548	0.258588476368289	0.766718377504861	0.4432489747103	0.745894432664795	Human
chr17:47479489-47479679@@Human_120	528.431243750437	0.166252308090941	0.396634185510935	0.419157788622729	0.675100819210736	0.877246477343503	Human
chr17:47479542-47479732@@Human_120	756.84840796844	-0.111086711955946	0.222937028322863	-0.498287398875108	0.618281488263081	0.846018466479415	Human
chr17:49221992-49222182@@Human_restTopic11_1048	391.699018627246	0.54345981526694	0.24405583159813	2.22678479636503	0.0259616599776988	0.152298026017825	Human Rest Topic 11
chr17:49222352-49222542@@Human_restTopic11_1048	311.328403027647	1.79376630393879	0.283332071560023	6.33096809006597	2.43627731213313e-10	9.75775031005772e-09	Human Rest Topic 11
chr17:49222472-49222662@@Human_restTopic11_1048	274.637142621951	0.351743504226948	0.27699404431264	1.26985944806069	0.204134700298086	0.518023831509577	Human Rest Topic 11
chr17:54397782-54397972@@Human_121	341.19963159883	0.347515755274102	0.330942620581122	1.05007857453923	0.293681988475472	0.622444783756523	Human
chr17:54397963-54398153@@Human_121	276.218647020932	-0.611632032360972	0.387802113472237	-1.57717560351759	0.11475512489057	0.381962275752973	Human
chr17:55230399-55230589@@Human_restTopic11_99	482.349213266248	0.140354609153872	0.199545924772548	0.703369960142533	0.481825222159194	0.765517855233033	Human Rest Topic 11
chr17:55230639-55230829@@Human_restTopic11_99	303.566871671639	-0.954267732052654	0.272201741825733	-3.50573705242338	0.000455344821395318	0.00641182898585016	Human Rest Topic 11
chr17:55230759-55230949@@Human_restTopic11_99	190.114046686339	-0.210306167768653	0.326000704801496	-0.645109549369562	0.51885619591507	0.792375532286846	Human Rest Topic 11
chr17:55230799-55230989@@Human_restTopic11_99	246.289757381121	-0.326417930395971	0.269057048633386	-1.21319226555832	0.225056320537904	0.54284861875076	Human Rest Topic 11
chr17:55984357-55984547@@Human_122	442.245464945294	0.469058485216533	0.26526929507427	1.76823512530995	0.0770216043322486	0.301517031989453	Human
chr17:55984477-55984667@@Human_122	227.773720938908	-0.781531189050936	0.322211641061152	-2.42552127066883	0.0152864199255282	0.106478253968548	Human
chr17:56025998-56026188@@Human_restTopic11_483	451.162340900556	0.0507000520285249	0.26332103214151	0.192540837380883	0.847318582673391	0.949153309430048	Human Rest Topic 11
chr17:56026118-56026308@@Human_restTopic11_483	155.363026211421	0.807985572496791	0.335218334769298	2.41032631181363	0.0159382582333749	0.109758110835026	Human Rest Topic 11
chr17:56026377-56026567@@Human_restTopic11_483	292.55846433686	0.376009836590096	0.237412422183578	1.58378333000347	0.113243034067676	0.379907784381129	Human Rest Topic 11
chr17:57433039-57433229@@Human_123	410.629955890782	0.496650292156228	0.268003393173856	1.85314926902454	0.0638609666750817	0.269237074497576	Human
chr17:57433159-57433349@@Human_123	511.667043207441	0.0339400066670607	0.263604889174273	0.128753327654035	0.897552837174962	0.967861273495136	Human
chr17:57433279-57433469@@Human_123	497.345195438132	-0.153858787674917	0.229999643285815	-0.668952288259511	0.503525913825521	0.780971382323741	Human
chr17:57433399-57433589@@Human_123	290.20208098917	-0.942611850693273	0.255305417915284	-3.69209497546211	0.000222414370761729	0.00345250534211671	Human
chr17:57433519-57433709@@Human_123	338.85251084585	1.73950671046774	0.322123564004736	5.40012251460799	6.65954012304858e-08	1.96340816613908e-06	Human
chr17:59389596-59389786@@Human_125	452.53254245439	-0.40746846911204	0.242361394692466	-1.68124329218802	0.092715667675472	0.33514207502445	Human
chr17:59389716-59389906@@Human_125	510.704354810041	-0.338815492862858	0.194785871589579	-1.73942540132867	0.0819599634174156	0.312352804926964	Human
chr17:59390076-59390266@@Human_125	425.512908863734	-0.000485687673600366	0.222350998859938	-0.00218432872391236	0.998257159221406	0.999316380446706	Human
chr17:59390099-59390289@@Human_125	431.011084008764	-0.0771891813201851	0.309469671972759	-0.249424057705337	0.803032777721368	0.932541612394368	Human
chr17:62280144-62280334@@Human_restTopic11_459	360.851086339006	-0.364850087855598	0.225934288018525	-1.61485045521591	0.106343083675944	0.36468462176593	Human Rest Topic 11
chr17:62280495-62280685@@Human_restTopic11_459	370.397585075531	-0.549623608192465	0.250745314875809	-2.1919596322854	0.0283824215785631	0.161702060293672	Human Rest Topic 11
chr17:6572426-6572616@@Human_126	630.614655085106	-0.0109273365023695	0.26806903949651	-0.0407631426698634	0.967484722810447	0.989921579084404	Human
chr17:65898308-65898498@@Human_restTopic11_258	252.031333081531	-0.347640553352319	0.267707824938326	-1.29858196499265	0.19408743057842	0.503666373178902	Human Rest Topic 11
chr17:65898788-65898978@@Human_restTopic11_258	274.190132728922	0.060669208813518	0.306229892877689	0.198116546504981	0.842953879179569	0.947222462811072	Human Rest Topic 11
chr17:65898908-65899098@@Human_restTopic11_258	303.095783911629	-0.77892183120149	0.341549174529401	-2.28055544937187	0.0225747660890065	0.138900245551996	Human Rest Topic 11
chr17:65899018-65899208@@Human_restTopic11_258	193.671609816352	0.0855346249742342	0.285319625503074	0.299785284042133	0.76434094099611	0.918198771420428	Human Rest Topic 11
chr17:66395926-66396116@@Human_restTopic11_602	647.416642260877	-0.162299470164271	0.263163606408581	-0.616724601016028	0.537416391750245	0.804088560766754	Human Rest Topic 11
chr17:66396046-66396236@@Human_restTopic11_602	820.43270178475	0.0463960751110314	0.191531634496593	0.242237138700221	0.80859641929156	0.93577650214047	Human Rest Topic 11
chr17:66396166-66396356@@Human_restTopic11_602	725.625457970767	0.243616805787497	0.218227822046123	1.11634164472396	0.264275922057777	0.592767135807747	Human Rest Topic 11
chr17:66396406-66396596@@Human_restTopic11_602	392.467144671379	-0.0957283551497766	0.34164635375017	-0.280197210065289	0.779326207022828	0.923682136213125	Human Rest Topic 11
chr17:66790851-66791041@@Human_127	649.439080158745	-0.142296428400951	0.252670197622949	-0.563170606346282	0.573318716227115	0.822918184169435	Human
chr17:67866403-67866593@@Human_restTopic11_491	287.656051116859	0.208808515750728	0.296909776432906	0.703272617895467	0.481885871654759	0.765517855233033	Human Rest Topic 11
chr17:70611389-70611579@@Human_128	486.266050525353	0.232160547178907	0.201473609294701	1.15231244425328	0.249192705124089	0.576006408058569	Human
chr17:70611588-70611778@@Human_128	795.209865495632	0.70213366485784	0.249689842873955	2.81202333573609	0.00492309315026896	0.0461390551202359	Human
chr17:70652529-70652719@@Human_restTopic11_104	269.754116365084	0.659626249658868	0.292367554584718	2.25615407494791	0.0240609835625005	0.145100718344596	Human Rest Topic 11
chr17:70652600-70652790@@Human_restTopic11_104	671.714041261205	0.12422778700021	0.216199611033924	0.574597643382059	0.565563446237805	0.820047681353348	Human Rest Topic 11
chr17:70693685-70693875@@Human_129	1466.76425370803	-0.0195740162377325	0.187350189090325	-0.10447823048791	0.916789843276059	0.976428320698395	Human
chr17:70694045-70694235@@Human_129	369.883181311802	0.0363232191254555	0.244773984046697	0.148394933664706	0.882031098156835	0.963791248336883	Human
chr17:70880184-70880374@@Human_restTopic11_748	180.084356737041	0.339065286727577	0.310689163716094	1.09133283785016	0.275126453394431	0.601802492371529	Human Rest Topic 11
chr17:71040215-71040405@@Human_restTopic11_765	655.298404827079	1.10408582505746	0.207474054568608	5.32156094097227	1.02880634522908e-07	2.93140760984566e-06	Human Rest Topic 11
chr17:71345303-71345493@@Human_130	686.449853362122	0.302446584548258	0.233643894666523	1.29447672912633	0.195500802313436	0.505918959438576	Human
chr17:71345423-71345613@@Human_130	1006.46834258223	0.230818118039674	0.183727903577808	1.25630409722671	0.209005736993473	0.525360483366363	Human
chr17:71345455-71345645@@Human_130	564.718914681403	-0.354483805579027	0.18941969980101	-1.87141995236726	0.0612868954957188	0.261238468701882	Human
chr17:73469394-73469584@@Human_restTopic11_561	321.984200983802	-0.254962254049615	0.26362926621409	-0.967124241215933	0.333481928505721	0.65799989572769	Human Rest Topic 11
chr17:73469520-73469710@@Human_restTopic11_561	364.146057126342	-0.173229270720643	0.293741690754418	-0.589733347948458	0.555369434142757	0.815290778925683	Human Rest Topic 11
chr17:73657794-73657984@@Human_restTopic11_613	432.76861288634	-0.224405680368622	0.307688086317418	-0.729328467196875	0.465800762862077	0.755135380965677	Human Rest Topic 11
chr17:73694002-73694192@@Human_131	386.5956947008	0.22456171157101	0.22787401815556	0.985464307816398	0.324396055106013	0.650492227426033	Human
chr17:73694242-73694432@@Human_131	276.096138647615	0.188158429577707	0.292829404372077	0.642553059113652	0.520514150123531	0.792910952403821	Human
chr17:73694279-73694469@@Human_131	259.446761419499	-0.455152424794417	0.36404936218636	-1.25024920263813	0.211208528243899	0.527617420805809	Human
chr17:74571580-74571770@@Human_restTopic11_38	1335.99638791766	-0.269921164665672	0.203358628259579	-1.32731601789292	0.184404167383868	0.49083880415562	Human Rest Topic 11
chr17:74571881-74572071@@Human_restTopic11_38	230.88091001843	-0.586399140267488	0.273379620381621	-2.14499946795197	0.0319528895289637	0.173907253098182	Human Rest Topic 11
chr17:74743612-74743802@@Human_restTopic11_705	420.985170293585	0.693794142136368	0.269298347564324	2.57630300524087	0.00998630914535331	0.0788046012576161	Human Rest Topic 11
chr17:74743732-74743922@@Human_restTopic11_705	451.373875216404	-0.109494158362172	0.209351567009852	-0.523015709536197	0.600963321097566	0.836662777218321	Human Rest Topic 11
chr17:74743852-74744042@@Human_restTopic11_705	384.853045586504	-0.352465749400736	0.261364321125985	-1.34856107322636	0.177477991034924	0.480898771854191	Human Rest Topic 11
chr17:74744212-74744402@@Human_restTopic11_705	1105.81840228009	-0.453540447044002	0.207153983022225	-2.18938801188941	0.0285686502398231	0.1621500061406	Human Rest Topic 11
chr17:75390587-75390777@@Human_132	206.849189874889	-0.206395175656474	0.357335476993383	-0.577594974316798	0.563537600780991	0.818508000039581	Human
chr17:75390707-75390897@@Human_132	730.268266282311	0.491280310324464	0.256372210947677	1.91627754236097	0.0553297778459004	0.246797906586146	Human
chr17:75390827-75391017@@Human_132	462.728141879948	-0.512043018016784	0.276567074787968	-1.85142435486706	0.0641085279919675	0.269843080773162	Human
chr17:75390906-75391096@@Human_132	1453.48783890551	-0.0987509158733693	0.161439949615268	-0.611688222826538	0.540744055368222	0.805973358560089	Human
chr17:75938476-75938666@@Human_133	250.47028703169	1.04954868330845	0.324587000284462	3.23348958026244	0.00122287796950864	0.0147074459477307	Human
chr17:75938596-75938786@@Human_133	370.785206420733	-0.0852402067878715	0.288380488534851	-0.295582434237989	0.76754898997164	0.918322810782575	Human
chr17:76870120-76870310@@Human_restTopic11_428	392.942634376853	0.144440389002865	0.242348172095938	0.596003624676339	0.551172805273355	0.812342393779128	Human Rest Topic 11
chr17:76870262-76870452@@Human_restTopic11_428	296.693461889228	-0.0544136046629753	0.253702336715195	-0.214478137519324	0.830174214024282	0.941546348710666	Human Rest Topic 11
chr17:78692385-78692575@@Human_restTopic11_967	188.721910162352	-0.0148780898516081	0.328490396321568	-0.045292313011926	0.963874314480251	0.98918388930792	Human Rest Topic 11
chr17:78692429-78692619@@Human_restTopic11_967	304.784119371021	-0.338856888838282	0.355138391893583	-0.954154483359321	0.340005450693358	0.662930925031765	Human Rest Topic 11
chr17:79336337-79336527@@Human_restTopic11_305	773.541898755094	0.272817317987968	0.198266016800973	1.37601653772987	0.168816513271371	0.469974103012199	Human Rest Topic 11
chr17:79336457-79336647@@Human_restTopic11_305	242.095254090127	-0.0174854623339356	0.333431003060711	-0.0524410213010453	0.958177288794982	0.987856361905682	Human Rest Topic 11
chr17:79358991-79359181@@Human_134	213.698300203527	-0.126495020498707	0.37630128636976	-0.336153569175979	0.736755063994313	0.908479124074311	Human
chr17:79359111-79359301@@Human_134	415.855466593773	0.27316416063235	0.291248695077775	0.937906899666639	0.348292257090233	0.67060080611183	Human
chr17:79359231-79359421@@Human_134	1584.69768429502	2.44012815335927	0.157539943791942	15.4889489904977	4.11970166299134e-54	9.71677411679429e-52	Human
chr17:79359351-79359541@@Human_134	517.665239565553	0.323607420955774	0.219704655364159	1.47292018195699	0.140772559432857	0.425500384457463	Human
chr17:79359361-79359551@@Human_134	430.838876822279	-0.318619185404582	0.2252318286762	-1.41462770727062	0.157177680629396	0.454253126693057	Human
chr17:80076766-80076956@@Human_restTopic11_584	387.165587018315	-0.035983841292421	0.273680691871376	-0.1314811105101	0.895394728475963	0.967374042558286	Human Rest Topic 11
chr17:8090075-8090265@@Human_restTopic11_970	208.437516105889	0.266466440417852	0.299009297638052	0.891164396969376	0.37284098152397	0.691976562649187	Human Rest Topic 11
chr17:8090315-8090505@@Human_restTopic11_970	340.426195854165	0.232404993923563	0.229763557776749	1.01149632331765	0.311778939964794	0.638985029988188	Human Rest Topic 11
chr17:8090435-8090625@@Human_restTopic11_970	478.048728546807	0.325103214175531	0.238684522912111	1.36206240023046	0.173178193103765	0.475660623007115	Human Rest Topic 11
chr17:8090512-8090702@@Human_restTopic11_970	408.805288530729	0.139289003993459	0.262957798294063	0.52970098204767	0.596319266959842	0.835179945050715	Human Rest Topic 11
chr17:8761974-8762164@@Human_restTopic11_348	1223.70350799911	-0.0141477438587925	0.221292165416476	-0.0639324208887659	0.949024036939369	0.986108086858861	Human Rest Topic 11
chr17:8762094-8762284@@Human_restTopic11_348	238.397759509102	-0.571077228815933	0.292873858467895	-1.94990850942927	0.0511870247233973	0.233671519852885	Human Rest Topic 11
chr17:8762214-8762404@@Human_restTopic11_348	207.685374763377	-0.281323183220277	0.367585889799604	-0.765326393169351	0.444077211469174	0.746221967659758	Human Rest Topic 11
chr17:8762334-8762524@@Human_restTopic11_348	382.419378525739	-0.183554120345462	0.272772646281928	-0.672919821130991	0.500998301403278	0.779501465867709	Human Rest Topic 11
chr17:8762574-8762764@@Human_restTopic11_348	357.68187038238	0.157540613706007	0.298916466006957	0.527038927665967	0.598166555996129	0.835752966316764	Human Rest Topic 11
chr17:8762694-8762884@@Human_restTopic11_348	385.410844946816	0.100179566487496	0.231806845655692	0.432168283055347	0.665619109416296	0.87191790466735	Human Rest Topic 11
chr17:9952363-9952553@@Human_restTopic11_402	559.947076984494	-0.10237400036215	0.218365172561027	-0.46882018392168	0.639198171482634	0.857819335289073	Human Rest Topic 11
chr17:9952483-9952673@@Human_restTopic11_402	375.859941560781	0.146325305404851	0.29139290708191	0.502158089125069	0.615556321475231	0.844464223976828	Human Rest Topic 11
chr18:10320910-10321100@@Human_restTopic11_795	344.173913929086	-0.150151222826121	0.247427001391504	-0.606850594242691	0.543950068232586	0.808167984140488	Human Rest Topic 11
chr18:10321030-10321220@@Human_restTopic11_795	162.69275618082	0.0602121866607816	0.296298722100967	0.203214466244858	0.838967406308465	0.944784117634639	Human Rest Topic 11
chr18:10321079-10321269@@Human_restTopic11_795	287.715443766844	-0.200196591950477	0.319817798106437	-0.625970765654046	0.531334116647738	0.80089202095737	Human Rest Topic 11
chr18:11957795-11957985@@Human_restTopic11_837	476.828399774574	-0.184343602442005	0.257387336758183	-0.716210846904242	0.473861166395479	0.759170324455606	Human Rest Topic 11
chr18:13026627-13026817@@Human_restTopic11_965	413.551819056704	-0.0202814083798351	0.249503938586701	-0.0812869267504066	0.93521377052549	0.981448538565311	Human Rest Topic 11
chr18:18888691-18888881@@Human_restTopic11_224	535.509865950653	-0.550340518910949	0.217477768936406	-2.53055988941967	0.0113880641624139	0.0868007655323665	Human Rest Topic 11
chr18:18888811-18889001@@Human_restTopic11_224	189.87685316668	0.191567633889806	0.295843276576508	0.647530801127618	0.517288466590343	0.790550102559143	Human Rest Topic 11
chr18:18889135-18889325@@Human_restTopic11_224	294.303045136926	0.0800988975845533	0.277790513770686	0.288342810909211	0.773084339659933	0.921558209750455	Human Rest Topic 11
chr18:21634080-21634270@@Human_restTopic11_299	419.283883138572	0.0738976033606786	0.243410773684623	0.303592163329732	0.76143862271663	0.917438049998034	Human Rest Topic 11
chr18:25522738-25522928@@Human_restTopic11_535	425.602388845422	-0.230891669690538	0.258988789791219	-0.891512215168344	0.372654441357652	0.691846083951068	Human Rest Topic 11
chr18:25522978-25523168@@Human_restTopic11_535	124.114265121093	0.850625101427706	0.395892192821079	2.14862812869902	0.0316638900735012	0.173121758283386	Human Rest Topic 11
chr18:25523098-25523288@@Human_restTopic11_535	201.736513962808	-0.137212757694587	0.358185078804466	-0.38307781595082	0.701662067625268	0.89148774744967	Human Rest Topic 11
chr18:25666856-25667046@@Human_136	186.163566457143	-0.138427778180363	0.300843780182167	-0.460131760399176	0.645421648310984	0.860024314166687	Human
chr18:29175906-29176096@@Human_restTopic11_1026	302.800702907408	-0.311885639260371	0.300944922637444	-1.03635454795862	0.300036766693675	0.62780682965888	Human Rest Topic 11
chr18:29176026-29176216@@Human_restTopic11_1026	510.250539373711	-0.375337499750013	0.291164687573956	-1.28909004343007	0.197366784571613	0.509064814033282	Human Rest Topic 11
chr18:29620849-29621039@@Human_137	228.321159838295	-0.398019529618437	0.331224000857769	-1.20166270737534	0.229494235355798	0.548338060529006	Human
chr18:3593408-3593598@@Human_138	194.34061239937	-0.115954356653482	0.284826961776461	-0.407104565980258	0.683931190000266	0.882696418041078	Human
chr18:3593528-3593718@@Human_138	383.49975019693	-0.160341915880562	0.295676005550499	-0.542289238458943	0.58761926795772	0.830886795042298	Human
chr18:3593648-3593838@@Human_138	515.614852226688	0.153822215321116	0.21805099025045	0.705441489371078	0.480535532084906	0.764946982177153	Human
chr18:3593888-3594078@@Human_138	472.730579640026	1.95265295621118	0.228454733516562	8.54722038871487	1.26088283871981e-17	8.70419201916249e-16	Human
chr18:39910242-39910432@@Human_restTopic11_95	541.215898968803	-0.064095393793236	0.200921615334255	-0.31900696043383	0.749721234667975	0.913379318726202	Human Rest Topic 11
chr18:39910362-39910552@@Human_restTopic11_95	375.386311305417	-0.0791215863045559	0.283543248511421	-0.279045918814636	0.780209585649883	0.923997257987442	Human Rest Topic 11
chr18:45438564-45438754@@Human_restTopic11_161	269.103895151326	-0.0607880292588728	0.293806223056774	-0.206898372084945	0.836089227899755	0.94352655717886	Human Rest Topic 11
chr18:45438684-45438874@@Human_restTopic11_161	237.792470596119	-0.352893236615274	0.296613176263517	-1.18974228003195	0.234147702092904	0.554657333304239	Human Rest Topic 11
chr18:45438804-45438994@@Human_restTopic11_161	167.489827157788	-0.168219781371516	0.40713430906823	-0.413180067669817	0.679474690571013	0.88002129311142	Human Rest Topic 11
chr18:48737819-48738009@@Human_restTopic11_393	245.349590844672	0.579881035230998	0.323851265038781	1.79057826178804	0.0733609980065527	0.292720034809041	Human Rest Topic 11
chr18:48737939-48738129@@Human_restTopic11_393	254.402501557184	-0.352237895199859	0.372164007444355	-0.946458787400403	0.343914633157873	0.665340430654704	Human Rest Topic 11
chr18:48738179-48738369@@Human_restTopic11_393	435.641692224162	0.226765625806512	0.251163338191222	0.902861171696427	0.366599580342759	0.686848419393285	Human Rest Topic 11
chr1:8499178-8499368@@Human_197	579.264621272503	0.98839549657563	0.707636322227206	1.39675630762531	0.162486865286825	0.461565412105538	Human
chr18:55731689-55731879@@Human_restTopic11_552	233.282211920736	-0.566378369117922	0.333217477520647	-1.69972587672214	0.0891824996152588	0.328381875209524	Human Rest Topic 11
chr18:55768585-55768775@@Human_139	320.087231695528	-0.13934363056269	0.273044707996429	-0.510332654257164	0.609818429397971	0.840840062578962	Human
chr18:60003665-60003855@@Human_restTopic11_802	393.440650483408	0.132758296729877	0.275732618345337	0.481474761769411	0.630179112925852	0.852725234717674	Human Rest Topic 11
chr18:60003905-60004095@@Human_restTopic11_802	281.249242328457	-0.29389320338464	0.278606587058221	-1.05486810806532	0.291485649867228	0.620154188146914	Human Rest Topic 11
chr18:60004025-60004215@@Human_restTopic11_802	170.277401264164	-0.598067480694652	0.353343966225318	-1.69259287793606	0.0905329876615948	0.330201607030093	Human Rest Topic 11
chr18:60357818-60358008@@Human_140	587.698576004833	0.126888150163465	0.222744033472218	0.569659030527033	0.568908982639502	0.821391969323587	Human
chr18:644557-644747@@Human_restTopic11_296	454.979516062136	0.338453635539062	0.213251685705377	1.58710884005231	0.112487996097176	0.378271514796484	Human Rest Topic 11
chr18:68040063-68040253@@Human_restTopic11_632	424.309684540767	-0.226755689646519	0.239506784080262	-0.946761030245097	0.343760563580275	0.665281285934883	Human Rest Topic 11
chr18:68040183-68040373@@Human_restTopic11_632	276.724654861684	-0.0166332625999094	0.296268434750144	-0.0561425405103888	0.955228254934131	0.987393280987215	Human Rest Topic 11
chr18:68040423-68040613@@Human_restTopic11_632	284.881030095655	-0.918144085886488	0.397702521821195	-2.30862022619832	0.0209646645671623	0.132196625602674	Human Rest Topic 11
chr1:87062501-87062691@@Human_restTopic11_187	290.990294891562	0.589158535922772	0.249731922915597	2.35916389480528	0.0183161643844263	0.120094634585455	Human Rest Topic 11
chr18:72279061-72279251@@Human_restTopic11_675	190.648040196356	-0.429533273181656	0.384418318965799	-1.1173590122792	0.263840852869527	0.592664730612473	Human Rest Topic 11
chr18:72892232-72892422@@Human_restTopic11_972	683.80345093049	0.0120355688883263	0.341504573321528	0.0352427751443165	0.971886153768384	0.992099703251665	Human Rest Topic 11
chr18:72892281-72892471@@Human_restTopic11_972	398.928244668235	-0.217842973778343	0.258873866779115	-0.841502375225143	0.400066554951254	0.713648134052752	Human Rest Topic 11
chr18:74725938-74726128@@Human_141	277.117266561429	0.29274124321338	0.268856411211861	1.08883861795915	0.276225058468349	0.602806100369966	Human
chr18:74726178-74726368@@Human_141	469.366005319172	0.165587055390673	0.207218956817747	0.799092215951604	0.424236942863191	0.730965073427628	Human
chr18:74726226-74726416@@Human_141	587.567155262363	0.0823237058290896	0.239355954105172	0.343938408120472	0.730892606436522	0.906758042253913	Human
chr18:74744170-74744360@@Human_142	669.478482625959	-0.122295816485578	0.262272896412284	-0.466292240481203	0.641006332174591	0.85792401880128	Human
chr18:77236705-77236895@@Human_restTopic11_938	726.956073140242	1.24924005480646	0.226775538655918	5.50870725392435	3.6147847464231e-08	1.1161140829774e-06	Human Rest Topic 11
chr18:77236825-77237015@@Human_restTopic11_938	1410.54998440996	1.32741531973613	0.193675184677408	6.85382240345929	7.19023387849862e-12	3.42990313833325e-10	Human Rest Topic 11
chr18:77236945-77237135@@Human_restTopic11_938	609.393298733049	-0.482689744152524	0.239240582665245	-2.01759140851083	0.0436338323897304	0.210508449330228	Human Rest Topic 11
chr19:10146734-10146924@@Human_restTopic11_372	204.918050755494	0.275625347866546	0.330086919799777	0.835008391225358	0.403712983799757	0.716989530525777	Human Rest Topic 11
chr19:10146854-10147044@@Human_restTopic11_372	237.207417305292	-0.0776537323736186	0.362325683429716	-0.214320253641864	0.830297324847177	0.941546348710666	Human Rest Topic 11
chr19:10147094-10147284@@Human_restTopic11_372	424.555373922332	0.174107489572332	0.251749208479245	0.691591010847947	0.489194208403687	0.77111352479543	Human Rest Topic 11
chr19:10147334-10147524@@Human_restTopic11_372	271.844056380777	-0.322146984940499	0.339911819362108	-0.947736932316895	0.34326339430008	0.665157237175431	Human Rest Topic 11
chr19:10147417-10147607@@Human_restTopic11_372	318.914337922984	-0.0652235747626125	0.258744655395872	-0.25207699329218	0.800981552558584	0.931712824035319	Human Rest Topic 11
chr19:10337735-10337925@@Human_143	357.087537061541	-0.336134780687709	0.419429081009265	-0.801410288191924	0.422894161048788	0.729687933644637	Human
chr19:10337855-10338045@@Human_143	368.298358460033	0.370998627316032	0.246753078351045	1.50352177891872	0.132704545098455	0.411386810447528	Human
chr19:10337975-10338165@@Human_143	622.1410185926	0.300416959903559	0.292741637850371	1.02621875763745	0.304788481646202	0.630876870342192	Human
chr19:10338437-10338627@@Human_143	286.209064099395	-0.641455750483148	0.248178929821605	-2.58465032041292	0.00974778026314354	0.0772758224281071	Human
chr19:15399328-15399518@@Human_144	385.121743386298	0.146310150460786	0.26665471771439	0.548687650137497	0.583219822889886	0.828390685205423	Human
chr19:15399448-15399638@@Human_144	793.231781712108	-0.0865988059184097	0.228656898111702	-0.378728158361114	0.704889740991399	0.892890133915628	Human
chr19:17236524-17236714@@Human_restTopic11_819	404.454889215328	-0.062902998755963	0.26287252317425	-0.239290885165151	0.810880032723574	0.93639511474469	Human Rest Topic 11
chr19:17236644-17236834@@Human_restTopic11_819	639.600455397038	-0.248677082568894	0.198328487747753	-1.25386466358366	0.209891200785795	0.526003680282954	Human Rest Topic 11
chr19:17236764-17236954@@Human_restTopic11_819	945.082053664585	0.0936496789946233	0.193592278133112	0.483746975332512	0.628565450569103	0.851674055561291	Human Rest Topic 11
chr19:17236884-17237074@@Human_restTopic11_819	1494.28591152134	1.20362358289261	0.188673495266868	6.37939940207366	1.77783821609199e-10	7.29257212214353e-09	Human Rest Topic 11
chr19:17237004-17237194@@Human_restTopic11_819	2669.33332988976	0.49201635215096	0.173863242530508	2.82990438341	0.0046561917158632	0.0440755004006627	Human Rest Topic 11
chr19:17237128-17237318@@Human_restTopic11_819	453.02230829382	-0.112485798493052	0.27476706003549	-0.409386039500234	0.682256383112198	0.882009584196966	Human Rest Topic 11
chr19:17246150-17246340@@Human_145	327.345711275269	-0.309623258760443	0.246699373943871	-1.25506300972976	0.209455887226873	0.525838576165132	Human
chr19:17246390-17246580@@Human_145	548.091552906949	1.51393576069355	0.237728005802592	6.36835258674029	1.91069286163253e-10	7.75840575480992e-09	Human
chr19:2546339-2546529@@Human_146	604.686807559776	-0.218032499565674	0.297495718789757	-0.732892898266413	0.463623754901147	0.753934280796661	Human
chr19:2546699-2546889@@Human_146	1051.36708859182	0.446647028395048	0.203537684449439	2.19441932634347	0.0282052777813651	0.161164881320034	Human
chr19:2546732-2546922@@Human_146	367.584697789329	0.346400868528424	0.23322558801088	1.48526099337035	0.137474700426932	0.419287960246077	Human
chr19:30540231-30540421@@Human_147	253.207318288115	0.0994843924939631	0.285694232430459	0.34821981405655	0.727675108417212	0.906231936868663	Human
chr19:33954199-33954389@@Human_restTopic11_186	450.805655057832	-0.215037303739916	0.279492261109345	-0.769385538212764	0.441664471189566	0.744382918492824	Human Rest Topic 11
chr19:33954319-33954509@@Human_restTopic11_186	268.06361179411	-0.299189446172809	0.265662983240887	-1.12619922626376	0.260081200962288	0.588369069516543	Human Rest Topic 11
chr19:35598275-35598465@@Human_148	391.797945510498	-0.655268631768707	0.225717378011776	-2.90304910300048	0.00369548690424392	0.0366998588350119	Human
chr19:35598488-35598678@@Human_148	395.765818084967	0.657901077339103	0.274742704168441	2.39460799998442	0.0166381426638521	0.11324244064194	Human
chr19:35605572-35605762@@Human_149	317.110535856663	0.345427582461874	0.251308433378528	1.37451647689666	0.169281398562587	0.470497006610451	Human
chr19:35605692-35605882@@Human_149	1216.07786368248	0.655138657323165	0.236013293327709	2.77585490243337	0.00550567732369602	0.0496798152555822	Human
chr19:35605812-35606002@@Human_149	470.737986561559	0.0746854106031845	0.211838771395297	0.352557797192938	0.724419981302751	0.904204631205131	Human
chr19:35605932-35606122@@Human_149	479.339700152133	0.511260238943447	0.245365629082057	2.08366689685159	0.037190477332727	0.191811447350358	Human
chr19:35606052-35606242@@Human_149	945.539608227072	1.01929031951542	0.286975432043486	3.55183826105702	0.000382549930313168	0.00550547704794764	Human
chr19:35606172-35606362@@Human_149	1543.22198560626	0.339801057064939	0.181828356904824	1.86880123017778	0.061650473662441	0.261999085018912	Human
chr19:35606292-35606482@@Human_149	256.04389870907	0.597300513404297	0.247983590143142	2.40862918816331	0.0160125580019421	0.110002127827257	Human
chr19:35606412-35606602@@Human_149	463.161742641526	0.12129767838842	0.281050869910267	0.431586205113502	0.666042186341316	0.872337529573364	Human
chr19:35606554-35606744@@Human_149	454.965767013333	-0.299578273916306	0.229149161985959	-1.3073505105581	0.191093696916387	0.500306692417921	Human
chr19:36236292-36236482@@Human_150	842.300640612564	4.28711756098507	0.220517344137406	19.4411808184745	3.46107281061056e-84	1.95919794899295e-81	Human
chr19:36236366-36236556@@Human_150	2181.13679219124	1.68490087224033	0.169243209408404	9.95550059662637	2.3861890957934e-23	2.20229691438932e-21	Human
chr19:39212612-39212802@@Human_151	332.207419328025	-0.774815503746199	0.363310148379885	-2.13265582368493	0.0329529703198565	0.177203084854909	Human
chr19:39212796-39212986@@Human_151	425.78668273631	0.253811803488546	0.343905475746916	0.738027805277893	0.460497552702086	0.752360861833894	Human
chr19:39970350-39970540@@Human_restTopic11_423	393.392890026673	-0.67501085904257	0.32031691577025	-2.10732192341264	0.035089684259159	0.184372839755272	Human Rest Topic 11
chr19:39970590-39970780@@Human_restTopic11_423	407.612357363152	-0.349119028998289	0.225618375690078	-1.54738738779796	0.121769860646678	0.394465947907589	Human Rest Topic 11
chr19:39970710-39970900@@Human_restTopic11_423	275.725909051653	0.139069113853069	0.32426779513893	0.428871185908195	0.66801697040787	0.873556168988637	Human Rest Topic 11
chr19:39970739-39970929@@Human_restTopic11_423	166.387963179066	0.191609534987185	0.334074108901766	0.573553980633463	0.566269660568852	0.820284818734743	Human Rest Topic 11
chr19:41280885-41281075@@Human_restTopic11_890	354.323063235957	-0.0384425731503757	0.328240428154638	-0.117117118590477	0.906767244417742	0.972096301461023	Human Rest Topic 11
chr19:41280914-41281104@@Human_restTopic11_890	303.691085609387	0.358299604051692	0.296315083325146	1.20918449385356	0.226591973566836	0.544326174212377	Human Rest Topic 11
chr19:44310981-44311171@@Human_restTopic11_739	450.966016337698	-0.369081334353627	0.241395395201505	-1.52894935732116	0.126276998951354	0.40142942646797	Human Rest Topic 11
chr19:44311101-44311291@@Human_restTopic11_739	348.123191384868	0.526587292266192	0.336334641270459	1.56566475066939	0.117427122575178	0.386879047393262	Human Rest Topic 11
chr19:46047203-46047393@@Human_restTopic11_338	203.337314250236	-0.35048267657612	0.307647716301366	-1.13923379893642	0.254605651846135	0.581826215880116	Human Rest Topic 11
chr19:47693575-47693765@@Human_restTopic11_530	366.068750988072	0.0799211558158893	0.325249863488087	0.245722334696127	0.805897181596714	0.934053094313091	Human Rest Topic 11
chr19:47693815-47694005@@Human_restTopic11_530	571.413895350703	-0.279251840441468	0.261544199831663	-1.06770419921834	0.28565396365241	0.614571591182461	Human Rest Topic 11
chr19:47693831-47694021@@Human_restTopic11_530	834.4164680503	-0.287731038722377	0.186084072050136	-1.54624216652382	0.122046093421107	0.394627518503258	Human Rest Topic 11
chr19:48277058-48277248@@Human_restTopic11_343	932.227375508337	-0.0732262844416918	0.182201371277645	-0.401897548455367	0.68775942702232	0.884812923461594	Human Rest Topic 11
chr19:48277298-48277488@@Human_restTopic11_343	348.445797923904	0.137729131376932	0.265060820425336	0.519613314242076	0.603333116368382	0.837883605127398	Human Rest Topic 11
chr19:54931670-54931860@@Human_152	1038.44621442498	0.923821210060232	0.209488594940459	4.40988785247618	1.03424166236656e-05	0.000210089616152021	Human
chr19:54931790-54931980@@Human_152	567.696870732355	0.906620394040652	0.260251383951269	3.48363332511774	0.000494656676857299	0.00687982489586493	Human
chr19:54931910-54932100@@Human_152	252.526118359991	-0.129280239757219	0.325327648717342	-0.397384729723798	0.691083774370207	0.886403674951273	Human
chr19:54932030-54932220@@Human_152	251.54917118606	0.0588904810706844	0.350488621826712	0.168023945438665	0.866564441146972	0.957983635411387	Human
chr19:5910087-5910277@@Human_restTopic11_269	502.782360066362	1.50863237859831	0.323768249275779	4.65960569627472	3.16815683509355e-06	6.98722589266995e-05	Human Rest Topic 11
chr19:5910174-5910364@@Human_restTopic11_269	336.576319076207	-0.0923415944091929	0.293222425953525	-0.314919959170616	0.752822426865896	0.915048654067733	Human Rest Topic 11
chr19:6241675-6241865@@Human_restTopic11_215	331.975572823866	-0.123589714960431	0.234797294593814	-0.526367712942494	0.598632744250059	0.835880715577577	Human Rest Topic 11
chr19:6241795-6241985@@Human_restTopic11_215	300.989364343242	-0.504544001304107	0.359014434069739	-1.40535854111676	0.159914688495135	0.458418507769141	Human Rest Topic 11
chr19:6241915-6242105@@Human_restTopic11_215	355.741311926635	-0.452349785783993	0.353064593599253	-1.2812097105875	0.200120016235052	0.512635410144892	Human Rest Topic 11
chr19:6242035-6242225@@Human_restTopic11_215	276.806816796631	-0.260156633692231	0.340893657991783	-0.763160673697549	0.445367579022256	0.747502690942474	Human Rest Topic 11
chr19:6242046-6242236@@Human_restTopic11_215	733.454813153053	0.420019188386485	0.293926886454109	1.42899206484148	0.153006514169637	0.447375451726716	Human Rest Topic 11
chr1:9826850-9827040@@Human_restTopic11_1055	556.962704620314	1.13712681184165	0.423185008586925	2.68706780431253	0.00720823187998203	0.0615702340939321	Human Rest Topic 11
chr1:9826970-9827160@@Human_restTopic11_1055	397.414445765175	-0.205187365748108	0.237902909049768	-0.862483634889829	0.388421434794936	0.704869930079889	Human Rest Topic 11
chr1:9827058-9827248@@Human_restTopic11_1055	289.377965959531	0.060810717126954	0.279018258073185	0.217945297009931	0.827471733443993	0.940696544205776	Human Rest Topic 11
chr19:8273007-8273197@@Human_restTopic11_1033	199.14456920997	0.249821880998812	0.292411223325056	0.8543512049847	0.392910423524311	0.706835764973823	Human Rest Topic 11
chr19:8273127-8273317@@Human_restTopic11_1033	309.904413996556	-0.147255883228242	0.290378741445096	-0.507116610862799	0.612073000590938	0.841773865892073	Human Rest Topic 11
chr19:8273247-8273437@@Human_restTopic11_1033	603.808973455615	-0.243454083354743	0.228339462172566	-1.06619364449039	0.286336114550415	0.614692125838874	Human Rest Topic 11
chr19:8273487-8273677@@Human_restTopic11_1033	355.786129771361	0.0873581143874762	0.274671759767892	0.318045489865056	0.750450431056072	0.91355908388489	Human Rest Topic 11
chr19:8273607-8273797@@Human_restTopic11_1033	640.673133001437	-0.305316328740312	0.227656486450856	-1.34112729885349	0.179879125423385	0.485336401007296	Human Rest Topic 11
chr19:8273967-8274157@@Human_restTopic11_1033	1825.17858104195	1.08406377785633	0.18140705269327	5.97586346154527	2.28874638399266e-09	8.13127428723081e-08	Human Rest Topic 11
chr19:8274087-8274277@@Human_restTopic11_1033	266.361864388988	1.68937771018291	0.310535356523213	5.44021050967389	5.32176503266616e-08	1.59671755803422e-06	Human Rest Topic 11
chr19:8274207-8274397@@Human_restTopic11_1033	955.63671197253	-0.206866506642488	0.273777813107427	-0.755599967340365	0.449889075520551	0.748874365858655	Human Rest Topic 11
chr19:8274327-8274517@@Human_restTopic11_1033	972.92594490668	0.116640341657657	0.206243944522975	0.565545533603114	0.571702762573592	0.822616585625397	Human Rest Topic 11
chr19:8274447-8274637@@Human_restTopic11_1033	467.052303463119	0.038537478996237	0.215955254585299	0.178451221621076	0.858368625758731	0.954750932915978	Human Rest Topic 11
chr19:8274567-8274757@@Human_restTopic11_1033	705.811903349826	-0.355139284959357	0.291665329666461	-1.21762598717332	0.223366134353649	0.540515782796627	Human Rest Topic 11
chr19:8274628-8274818@@Human_restTopic11_1033	598.982828735928	0.294646823362655	0.284534777886517	1.03553887349465	0.300417321874935	0.628080724443157	Human Rest Topic 11
chr1:99440624-99440814@@Human_restTopic11_375	634.972900645645	-0.123017469412159	0.344339820132745	-0.357256007640171	0.720900160538394	0.902303474656084	Human Rest Topic 11
chr1:99440744-99440934@@Human_restTopic11_375	223.285597655592	0.602566472671232	0.318230406074671	1.89349119747484	0.058292577731589	0.254217913466318	Human Rest Topic 11
chr20:10471355-10471545@@Human_restTopic11_628	526.623840906448	0.0236345836479343	0.200273179758139	0.118011726165614	0.906058366674378	0.971817109772937	Human Rest Topic 11
chr20:10471522-10471712@@Human_restTopic11_628	284.583825061735	0.340333052516797	0.395845388018339	0.859762581093985	0.38991992982967	0.70537340885023	Human Rest Topic 11
chr20:11026251-11026441@@Human_198	458.925341393956	-0.0801572877988915	0.263943984319757	-0.303690527387752	0.761363675425091	0.917438049998034	Human
chr20:11026491-11026681@@Human_198	168.619174920456	0.332927866347612	0.320615582594573	1.03840201294461	0.299082932813015	0.62780682965888	Human
chr20:11026595-11026785@@Human_198	294.921842318651	0.491484828308345	0.302827403666755	1.62298663316876	0.104592262322679	0.361310200530309	Human
chr20:11188512-11188702@@Human_199	263.081273528433	-0.000751066201735643	0.298605763108134	-0.00251524349000478	0.997993128168728	0.999287694726494	Human
chr20:11188632-11188822@@Human_199	299.919507352214	-0.448991211809463	0.324644329690101	-1.38302496223501	0.166657212025843	0.467172984486333	Human
chr20:1125168-1125358@@Human_restTopic11_654	313.349472809203	0.127149135791912	0.38074434867083	0.333948845822103	0.738418159868123	0.908886225294263	Human Rest Topic 11
chr20:1125476-1125666@@Human_restTopic11_654	331.290525173783	1.04403880379391	0.241549927609945	4.32224846483841	1.54447116524745e-05	0.000304704341733106	Human Rest Topic 11
chr20:11454892-11455082@@Human_restTopic11_162	471.709719374521	-0.65864681353852	0.239434849888884	-2.7508393779944	0.00594427820486731	0.0529242818739574	Human Rest Topic 11
chr20:12094128-12094318@@Human_restTopic11_417	426.695972385493	0.129669566212555	0.244499212760679	0.530347581689264	0.5958709622863	0.835179945050715	Human Rest Topic 11
chr20:12094248-12094438@@Human_restTopic11_417	553.400068862138	0.357725109966069	0.29101152869687	1.22924721081648	0.218979132968989	0.536609471295726	Human Rest Topic 11
chr20:12094368-12094558@@Human_restTopic11_417	429.220472947683	-0.00870029483352357	0.290433545253281	-0.0299562325899243	0.976101958824377	0.993655644692218	Human Rest Topic 11
chr20:12094608-12094798@@Human_restTopic11_417	330.886285991353	0.0353904078165117	0.386670696592196	0.0915259628630105	0.927074677430362	0.979931667628683	Human Rest Topic 11
chr20:12094728-12094918@@Human_restTopic11_417	242.372664799072	-0.180337244990611	0.267754490730222	-0.673517163050352	0.500618333513383	0.779501465867709	Human Rest Topic 11
chr20:12094773-12094963@@Human_restTopic11_417	433.82950976711	-0.2490543828292	0.223560071050426	-1.11403785863453	0.265262945494424	0.593117111807247	Human Rest Topic 11
chr20:12133806-12133996@@Human_restTopic11_947	256.329968348317	0.375120212692626	0.253303593064411	1.48091153447334	0.138630148956225	0.421353404821122	Human Rest Topic 11
chr20:12133841-12134031@@Human_restTopic11_947	169.863196604298	0.116088688226648	0.321176151414436	0.361448655871246	0.717764080794576	0.901320672460572	Human Rest Topic 11
chr20:14201574-14201764@@Human_restTopic11_337	802.549317924353	-0.249328287262272	0.195810585421972	-1.27331362972522	0.202906772090845	0.515559515982519	Human Rest Topic 11
chr20:16845831-16846021@@Human_restTopic11_94	239.070755694412	-0.171312158582173	0.298428748804513	-0.574047102594634	0.565935927446411	0.820281573873223	Human Rest Topic 11
chr20:17862726-17862916@@Human_200	310.89275931216	0.0621853010852022	0.255976943265832	0.242933212233192	0.808057136469119	0.935279872649849	Human
chr20:17862846-17863036@@Human_200	355.575050056267	0.475113091283057	0.275640018516441	1.72367239648374	0.0847670008843396	0.317903235411718	Human
chr20:17862966-17863156@@Human_200	603.1040240786	-0.00810936142645208	0.22798307107872	-0.035570015738809	0.971625217159546	0.991996835878243	Human
chr20:17863086-17863276@@Human_200	194.851571873723	-0.0671771474458922	0.300291250562679	-0.223706642534597	0.822985576939741	0.940066752019628	Human
chr20:17863206-17863396@@Human_200	1207.77700453143	-0.366699088102657	0.170094520642603	-2.15585479601164	0.0310950051609014	0.170560522494324	Human
chr20:17863273-17863463@@Human_200	989.353816301111	0.216371207578494	0.195355168008249	1.10757862095236	0.268043840682965	0.595333573434229	Human
chr20:17868101-17868291@@Human_201	556.340588827514	0.0379646476476582	0.223367476574032	0.169964975339976	0.865037681456525	0.956936762524718	Human
chr20:17868320-17868510@@Human_201	544.925848470819	-0.236493466535027	0.209678482324706	-1.12788619944699	0.259367982888573	0.587591660273979	Human
chr20:1792324-1792514@@Human_restTopic11_589	418.521695819609	0.216265322482203	0.266870748962885	0.810374772516863	0.417724812508759	0.726120807643939	Human Rest Topic 11
chr20:1808589-1808779@@Human_202	1340.27992906938	1.37869394045417	0.194908541587686	7.07354295108669	1.51027148129853e-12	7.58799712882001e-11	Human
chr20:1808709-1808899@@Human_202	601.208490982169	1.24995629225416	0.283952436629927	4.40199178105035	1.07261621151326e-05	0.000215853521694262	Human
chr20:1808865-1809055@@Human_202	371.809279372198	-0.134926129739447	0.264601643301914	-0.509921737657142	0.610106292215426	0.840840062578962	Human
chr20:20649407-20649597@@Human_restTopic11_48	277.275888872086	-0.429037867820101	0.268698247011904	-1.59672745390517	0.110326473169566	0.373517577225989	Human Rest Topic 11
chr20:25013276-25013466@@Human_restTopic11_154	326.155321340303	-0.508319427770629	0.278767167526168	-1.82345515177254	0.0682344837245676	0.278949928408909	Human Rest Topic 11
chr20:25013396-25013586@@Human_restTopic11_154	385.025293955095	-0.136069762304561	0.23742139778385	-0.573114991212542	0.56656683751517	0.82038182423965	Human Rest Topic 11
chr20:25013516-25013706@@Human_restTopic11_154	1038.06435603276	0.657980933824986	0.183741110449307	3.58102186394764	0.000342253009104931	0.00502780328773351	Human Rest Topic 11
chr20:25013636-25013826@@Human_restTopic11_154	535.918675203591	0.0506610076076236	0.207467340102779	0.244187868714788	0.807085322096577	0.934843898122542	Human Rest Topic 11
chr20:30183444-30183634@@Human_restTopic11_506	333.452674867011	-0.151607408903051	0.259886468428898	-0.583360148835643	0.559650879068987	0.816979243095037	Human Rest Topic 11
chr20:30183684-30183874@@Human_restTopic11_506	218.520742526926	0.626640435652944	0.413769076094785	1.51446899214236	0.129906932496921	0.406783165794099	Human Rest Topic 11
chr20:30183804-30183994@@Human_restTopic11_506	400.610447453693	-0.0574087786528447	0.258116541804548	-0.222414178694196	0.823991475224879	0.940438974896453	Human Rest Topic 11
chr20:30183924-30184114@@Human_restTopic11_506	168.56641109754	0.687024072243928	0.461410516415758	1.4889649190936	0.136496606788729	0.417655022790305	Human Rest Topic 11
chr20:30184044-30184234@@Human_restTopic11_506	721.470477076617	0.108827010348711	0.192025855673806	0.566731026750768	0.57089693768686	0.822616585625397	Human Rest Topic 11
chr20:30184085-30184275@@Human_restTopic11_506	819.707400628658	-0.153682068932344	0.190368699018276	-0.807286437974712	0.419501475709005	0.727092841774388	Human Rest Topic 11
chr20:31051295-31051485@@Human_203	543.30657608898	0.399108634569153	0.349126328572674	1.1431639550097	0.252970524740257	0.580338438960216	Human
chr20:31051415-31051605@@Human_203	280.732293085965	0.0986457078372072	0.319364428381989	0.308881325127475	0.757411803040076	0.916147515958106	Human
chr20:31051655-31051845@@Human_203	273.054575601903	0.440055898465092	0.370160306385562	1.18882519512161	0.234508461336788	0.554938877422687	Human
chr20:31051673-31051863@@Human_203	379.453078792658	0.307061948160668	0.259487982877032	1.18333783613471	0.236675283293058	0.557168032368851	Human
chr20:31898176-31898366@@Human_restTopic11_132	285.093207789584	-0.443751131435157	0.375796964825797	-1.18082681067118	0.237671531013521	0.558094294755478	Human Rest Topic 11
chr20:32533441-32533631@@Human_restTopic11_142	392.851626230666	-0.0947812647246422	0.276189142829414	-0.343175201434993	0.731466659517026	0.906768385083505	Human Rest Topic 11
chr20:32533561-32533751@@Human_restTopic11_142	251.935736962546	1.08499574786512	0.301987458793119	3.59285035279699	0.000327080446436475	0.00483839733570054	Human Rest Topic 11
chr20:32533681-32533871@@Human_restTopic11_142	608.692336118344	0.519227406195292	0.234050862590164	2.21843833621963	0.0265249596643721	0.154467670001332	Human Rest Topic 11
chr20:32533714-32533904@@Human_restTopic11_142	305.71899051617	0.62868378300113	0.355377441623588	1.76905934188987	0.0768839720476783	0.301251619979226	Human Rest Topic 11
chr20:33225333-33225523@@Human_204	795.004806422473	-0.386091811081724	0.191863108994391	-2.01232958803462	0.0441852054369021	0.212203947604489	Human
chr20:33225453-33225643@@Human_204	341.168997650525	0.217471939665387	0.271101101477011	0.802180214246856	0.422448719825577	0.72966071603722	Human
chr20:33636549-33636739@@Human_205	182.716173637511	-0.161379447588179	0.314745298034805	-0.512730288890077	0.608139999236214	0.840840062578962	Human
chr20:33636669-33636859@@Human_205	294.164507970811	0.294830756119496	0.36548521874743	0.806683118759011	0.419849072395817	0.727241630704382	Human
chr20:33636717-33636907@@Human_205	181.581675341625	-0.229677021640597	0.344827014013228	-0.666064467999557	0.505369894637633	0.782760995141944	Human
chr20:33951205-33951395@@Human_restTopic11_441	364.2535185811	-0.399587709522999	0.354337687273986	-1.12770310320964	0.259445326668703	0.587610101025328	Human Rest Topic 11
chr20:34658384-34658574@@Human_206	560.625487571228	0.0410061588231076	0.212410759822687	0.193051231761226	0.846918845524592	0.948955914139524	Human
chr20:34658504-34658694@@Human_206	841.013965672615	-0.132573632134891	0.277158166105115	-0.478332044110189	0.632413892535824	0.853126305551614	Human
chr20:34658533-34658723@@Human_206	687.70840968344	-0.249240520408557	0.241236729302923	-1.0331781612558	0.301520530937193	0.628581101936584	Human
chr20:35095492-35095682@@Human_207	250.707881041034	-0.313121275004765	0.260002481610789	-1.20430110153137	0.228473221097937	0.547345951609732	Human
chr20:35095612-35095802@@Human_207	274.509450785714	-0.431746226750675	0.32692398791116	-1.32063183711071	0.186624151910739	0.494366225007808	Human
chr20:35095698-35095888@@Human_207	276.705384873895	0.694373900077445	0.292870414134634	2.3709253873566	0.0177436126043863	0.118072895473232	Human
chr20:35820471-35820661@@Human_restTopic11_577	314.683225564187	-0.000907675529167144	0.399418120416808	-0.00227249461847137	0.998186813190034	0.999316380446706	Human Rest Topic 11
chr20:35820801-35820991@@Human_restTopic11_577	868.98392136335	0.197702717519623	0.179397351542931	1.10203810602138	0.270445105519543	0.596764394741799	Human Rest Topic 11
chr20:35972012-35972202@@Human_restTopic11_453	857.00714437281	0.228003825148576	0.182647535214022	1.24832686562897	0.211911379549034	0.528472132313878	Human Rest Topic 11
chr20:35972132-35972322@@Human_restTopic11_453	496.060047522595	-0.0749047515110217	0.244839816894405	-0.305933701720284	0.759655125147536	0.916690561909143	Human Rest Topic 11
chr20:36746056-36746246@@Human_restTopic11_572	369.759228778129	1.86251226719208	0.958618740344549	1.94291243098654	0.0520267397023526	0.236517605844267	Human Rest Topic 11
chr20:36746176-36746366@@Human_restTopic11_572	241.286299035595	-0.0945186740865293	0.299498859957031	-0.315589428621163	0.752314162659674	0.914647702626474	Human Rest Topic 11
chr20:37518395-37518585@@Human_208	734.431572892657	-0.24649571132719	0.246269089280205	-1.00092022124111	0.316865379564562	0.644488647522933	Human
chr20:37518515-37518705@@Human_208	394.67174575084	-0.387829443582742	0.21913800661244	-1.76979543429289	0.0767612247547328	0.301251619979226	Human
chr20:37518555-37518745@@Human_208	340.549649441614	0.0523930645776704	0.287085378730257	0.18249994064274	0.855190400936102	0.953568180479113	Human
chr20:37525891-37526081@@Human_restTopic11_934	475.300449929966	0.282160621112945	0.280402311093779	1.0062706687841	0.314285385863124	0.641503088563151	Human Rest Topic 11
chr20:37526011-37526201@@Human_restTopic11_934	457.023503460545	0.379228057886263	0.252355307292607	1.50275443760153	0.132902379098856	0.411598433761443	Human Rest Topic 11
chr20:39590306-39590496@@Human_restTopic11_418	201.519048429739	0.551954769922023	0.268381563774284	2.05660464213642	0.0397242713417824	0.199787749451585	Human Rest Topic 11
chr20:39590426-39590616@@Human_restTopic11_418	206.846288806422	1.26895450991848	0.401365713829432	3.16159170102343	0.00156909404799069	0.0181267721925019	Human Rest Topic 11
chr20:39590648-39590838@@Human_restTopic11_418	903.519052151323	0.328863554812373	0.216354740906726	1.52002009955562	0.128505924108324	0.405629666023709	Human Rest Topic 11
chr20:4148426-4148616@@Human_209	856.250976679316	1.01709805133947	0.176449449921362	5.76424608743614	8.20236614606344e-09	2.7205582400869e-07	Human
chr20:4148533-4148723@@Human_209	727.351454854654	-0.239100239610708	0.227851070199865	-1.04937071132023	0.29400753279739	0.622703407578609	Human
chr20:43349285-43349475@@Human_restTopic11_772	505.190405188038	0.313478930537291	0.255973660272323	1.224653076429	0.220705960833406	0.538031185222891	Human Rest Topic 11
chr20:43349405-43349595@@Human_restTopic11_772	768.769314056798	0.237290990699146	0.299493385060153	0.792307952482779	0.428181135846184	0.733483608521816	Human Rest Topic 11
chr20:43349525-43349715@@Human_restTopic11_772	801.329723917777	0.338813076869057	0.268853659594405	1.26021374371542	0.207592266220125	0.522962178887839	Human Rest Topic 11
chr20:43349885-43350075@@Human_restTopic11_772	391.89128020215	1.10102289587601	0.256595507368515	4.29088921769294	1.77959081670802e-05	0.000344988712891959	Human Rest Topic 11
chr20:43678547-43678737@@Human_restTopic11_805	184.697451110691	0.924950594927528	0.406613397293798	2.27476664832862	0.0229199319448896	0.14011025352344	Human Rest Topic 11
chr20:43678664-43678854@@Human_restTopic11_805	429.452851722143	-0.325351451897177	0.214320913995231	-1.51805741134725	0.128999926241004	0.406735378281606	Human Rest Topic 11
chr20:43701862-43702052@@Human_210	390.29815992648	0.554424229901755	0.270209133585314	2.05183378720506	0.0401858184886125	0.200549866996917	Human
chr20:43702102-43702292@@Human_210	518.874392503769	-0.150223853158051	0.210475709633783	-0.713734869545913	0.475391140237929	0.760049405089317	Human
chr20:43702213-43702403@@Human_210	254.700685992828	-0.315383993336647	0.322176505760404	-0.978916797772933	0.327621091627365	0.65316522399811	Human
chr20:43786653-43786843@@Human_restTopic11_123	628.004336185436	-0.191269643890467	0.207424488997695	-0.922116982496661	0.356467559607887	0.678712462652047	Human Rest Topic 11
chr20:43786893-43787083@@Human_restTopic11_123	244.750170625578	-0.247363868516978	0.27292656566555	-0.906338552693705	0.364756685675971	0.684755476028006	Human Rest Topic 11
chr20:43970656-43970846@@Human_211	907.683899932577	-0.26655375292736	0.195241902073454	-1.36524869967246	0.172174896707162	0.474346868248058	Human
chr20:43970776-43970966@@Human_211	221.014251680107	0.49421610644315	0.313214267069965	1.57788504037957	0.11459202232763	0.381962275752973	Human
chr20:43970896-43971086@@Human_211	309.69068842749	0.223445679473526	0.276381920176957	0.808467063730006	0.418821759016358	0.726796557491906	Human
chr20:43971016-43971206@@Human_211	452.143902503798	0.460101759808122	0.259689817306477	1.77173585233466	0.0764384153034871	0.300898741002276	Human
chr20:43971036-43971226@@Human_211	363.291951341377	0.836652200029888	0.248239162397832	3.3703473374159	0.000750734906596974	0.00973204594185482	Human
chr20:47326208-47326398@@Human_restTopic11_58	560.208229842362	0.00599650365152558	0.262656796697162	0.0228301864902412	0.981785728958808	0.994749750857445	Human Rest Topic 11
chr20:47326328-47326518@@Human_restTopic11_58	456.385966180863	-0.571535487270579	0.29547112749818	-1.93431924164604	0.0530738888831108	0.239727544872448	Human Rest Topic 11
chr20:47326448-47326638@@Human_restTopic11_58	198.404676042095	0.247457940015243	0.299801700748436	0.82540539095502	0.409141475317251	0.720601590317108	Human Rest Topic 11
chr20:47326488-47326678@@Human_restTopic11_58	649.176332286955	-0.394997153707058	0.204806106423668	-1.92863953426249	0.0537756275027531	0.241976074788488	Human Rest Topic 11
chr20:47343750-47343940@@Human_restTopic11_759	237.390932384085	-0.109537799642011	0.367960669163389	-0.297688880420456	0.765940631017653	0.918198771420428	Human Rest Topic 11
chr20:47343870-47344060@@Human_restTopic11_759	230.651755686135	1.04859699076691	0.383590453473707	2.73363682873508	0.00626390913718001	0.0551730834894143	Human Rest Topic 11
chr20:47344054-47344244@@Human_restTopic11_759	629.588709204587	-0.20265276484228	0.248436854202316	-0.815711362522923	0.414665238774708	0.724564539278492	Human Rest Topic 11
chr20:47344693-47344883@@Human_restTopic11_570	263.262268512477	0.553173374664741	0.380826554547284	1.4525598807634	0.146345991955554	0.437081891556316	Human Rest Topic 11
chr20:47344933-47345123@@Human_restTopic11_570	794.430358148711	-0.0395086279345487	0.220252148898588	-0.179379080440844	0.857640056359459	0.954544726510443	Human Rest Topic 11
chr20:47345053-47345243@@Human_restTopic11_570	214.660944102782	0.00314489755382963	0.318579306712563	0.00987163160809782	0.992123705473156	0.996698629355247	Human Rest Topic 11
chr20:47345173-47345363@@Human_restTopic11_570	668.458783996894	0.0940895583178489	0.272230129072852	0.345625073309462	0.729624500197676	0.906758042253913	Human Rest Topic 11
chr20:47345293-47345483@@Human_restTopic11_570	286.384261633818	1.5594275397771	0.447625543731901	3.48377692384574	0.000494391370284077	0.00687982489586493	Human Rest Topic 11
chr20:47345328-47345518@@Human_restTopic11_570	216.739276518241	0.788506712166663	0.338082099704126	2.33229358447764	0.0196852518044279	0.126596754185214	Human Rest Topic 11
chr20:47668802-47668992@@Human_restTopic11_502	311.450516602784	-0.00254001954682487	0.273012068410762	-0.00930368961932946	0.992576836784209	0.99677365950963	Human Rest Topic 11
chr20:47669042-47669232@@Human_restTopic11_502	204.361271976866	-0.40392946653899	0.321909036100694	-1.25479381204024	0.209553619516859	0.525838576165132	Human Rest Topic 11
chr20:48278523-48278713@@Human_restTopic11_250	630.86953866888	0.225877831484811	0.198215216959369	1.13955848067463	0.254470291249659	0.581773624932916	Human Rest Topic 11
chr20:48278594-48278784@@Human_restTopic11_250	374.706529246888	-0.285937153362033	0.237551200366897	-1.20368641758241	0.228710803946688	0.547345951609732	Human Rest Topic 11
chr20:50047840-50048030@@Human_212	229.889261521982	-0.396712691379126	0.34021941735597	-1.16604952904274	0.2435944208873	0.567918788510177	Human
chr20:50047960-50048150@@Human_212	874.917302585913	-0.242604376181425	0.212864292821999	-1.13971381937832	0.254405547880508	0.581773624932916	Human
chr20:5037262-5037452@@Human_restTopic11_1054	1187.64502481697	0.397374607478923	0.178936170762314	2.22076177100475	0.0263671011406866	0.154083314374102	Human Rest Topic 11
chr20:5037382-5037572@@Human_restTopic11_1054	341.068059838504	0.564339361866851	0.344221081682896	1.63946774877296	0.101115882098243	0.353177686094684	Human Rest Topic 11
chr20:5037502-5037692@@Human_restTopic11_1054	212.388829002408	0.133124283049847	0.342595829971359	0.388575316462482	0.697590329189046	0.889190630264587	Human Rest Topic 11
chr20:5037622-5037812@@Human_restTopic11_1054	908.370398370152	1.20634121027521	0.217369018242036	5.5497385047393	2.86097201301272e-08	8.99722717129296e-07	Human Rest Topic 11
chr20:5037680-5037870@@Human_restTopic11_1054	538.773590592769	0.886706488615678	0.240231489632581	3.69105020316796	0.000223330048647634	0.00346039314428296	Human Rest Topic 11
chr20:5176124-5176314@@Human_restTopic11_542	225.418333866579	-0.0322836126723249	0.313628003217211	-0.10293600169997	0.918013764229396	0.97643177653411	Human Rest Topic 11
chr20:5176484-5176674@@Human_restTopic11_542	286.349003019519	-0.181725896447092	0.263890729840647	-0.688640698204248	0.491049403115934	0.771666366332839	Human Rest Topic 11
chr20:5176604-5176794@@Human_restTopic11_542	514.153973632192	0.022430142192661	0.231052992855156	0.0970779123675846	0.922664521377873	0.977930971056719	Human Rest Topic 11
chr20:52710033-52710223@@Human_restTopic11_339	216.823575553089	-0.249495727662263	0.299565188858055	-0.832859547577416	0.404923946320874	0.71763916264048	Human Rest Topic 11
chr20:52710153-52710343@@Human_restTopic11_339	516.047327936331	0.0468962361235691	0.205491831561575	0.228214599904994	0.819479411817694	0.939844939932043	Human Rest Topic 11
chr20:52710273-52710463@@Human_restTopic11_339	289.909452270749	-0.221341742622147	0.329591304837068	-0.671564265724688	0.501861133803477	0.7797149439231	Human Rest Topic 11
chr20:52710393-52710583@@Human_restTopic11_339	245.994797604518	-0.0949766481404717	0.281323745332372	-0.337606226691817	0.735659949208396	0.907838137566852	Human Rest Topic 11
chr20:52750007-52750197@@Human_213	272.754076281609	-0.00697123932250532	0.277858879147425	-0.0250891364130442	0.979983865342768	0.994749750857445	Human
chr20:52884212-52884402@@Human_restTopic11_464	330.051327257669	-1.0128807916044	0.298173342115658	-3.39695287451791	0.000681407007000198	0.00903085123465562	Human Rest Topic 11
chr20:54849186-54849376@@Human_restTopic11_71	287.13531471636	0.197726364003378	0.360049481684059	0.549164417842104	0.582892620756389	0.82826241321643	Human Rest Topic 11
chr20:54849426-54849616@@Human_restTopic11_71	288.150873748151	-0.118160739633496	0.290089350478837	-0.407325327311924	0.683769063189744	0.882696418041078	Human Rest Topic 11
chr20:55508076-55508266@@Human_restTopic11_1016	429.693251297502	2.19465911981646	0.29417022368304	7.46050736318283	8.61899385225791e-14	4.81472873681065e-12	Human Rest Topic 11
chr20:55562093-55562283@@Human_restTopic11_1068	315.471407357178	0.368486013983817	0.37960718014505	0.970703488387695	0.331695954251424	0.656510570524205	Human Rest Topic 11
chr20:55562213-55562403@@Human_restTopic11_1068	476.818655048377	-0.322311474229128	0.249978501154333	-1.28935677564583	0.197274081151402	0.508980316942131	Human Rest Topic 11
chr20:55562333-55562523@@Human_restTopic11_1068	446.673818480033	-0.166228921214007	0.231661856711264	-0.717549809769459	0.473034913809819	0.759170324455606	Human Rest Topic 11
chr20:55562453-55562643@@Human_restTopic11_1068	307.679008647681	-0.40748555671473	0.317075538884857	-1.28513715737216	0.198744359044521	0.511220343122396	Human Rest Topic 11
chr20:55562470-55562660@@Human_restTopic11_1068	532.226476935407	-0.316761418241157	0.221705851905913	-1.42874631191775	0.153077161599311	0.447427944626419	Human Rest Topic 11
chr20:56176188-56176378@@Human_restTopic11_798	653.023085536506	0.584664369103332	0.256686824770935	2.27773423752887	0.0227424165517142	0.139326016551663	Human Rest Topic 11
chr20:56176308-56176498@@Human_restTopic11_798	677.810904659606	0.634736758396473	0.216831382972862	2.927328828945	0.00341887196773298	0.0343546057728056	Human Rest Topic 11
chr20:56176428-56176618@@Human_restTopic11_798	737.466593200871	-0.0208358692660918	0.219564869448727	-0.0948961886225489	0.924397283897371	0.978563438171372	Human Rest Topic 11
chr20:56176556-56176746@@Human_restTopic11_798	520.516724414513	0.741624873507971	0.20682733268389	3.58571985570907	0.000336149666505045	0.00495533836617668	Human Rest Topic 11
chr20:56592631-56592821@@Human_214	711.461535228154	0.496211189904239	0.209831340287366	2.36480970490239	0.0180393373516356	0.119285492685562	Human
chr20:56592871-56593061@@Human_214	499.267994684729	0.550214340562714	0.230928084129187	2.38262202987364	0.0171898336360018	0.115565223597222	Human
chr20:56592983-56593173@@Human_214	1058.82216913893	-0.077230263986952	0.223927100604358	-0.344890206582923	0.730176913425255	0.906758042253913	Human
chr20:56660267-56660457@@Human_restTopic11_510	183.5113358453	-0.0475144016790489	0.292278190665696	-0.162565676114354	0.870860413916474	0.960404977948311	Human Rest Topic 11
chr20:56983972-56984162@@Human_restTopic11_409	220.789320791987	-0.476495062781507	0.377732340687249	-1.26146218222821	0.207142377006345	0.522377761556541	Human Rest Topic 11
chr20:56984144-56984334@@Human_restTopic11_409	398.250784267654	-0.550429711969993	0.262721307304389	-2.09510875846953	0.036161325540781	0.18876776396666	Human Rest Topic 11
chr20:57404563-57404753@@Human_restTopic11_846	394.780951624147	0.0222928952392432	0.294911958118855	0.0755916965234038	0.939743942778082	0.983231154204866	Human Rest Topic 11
chr20:58363799-58363989@@Human_restTopic11_5	234.431421344571	0.184678466891604	0.315494983178366	0.585361025494328	0.558304989339247	0.816475629025008	Human Rest Topic 11
chr20:58363919-58364109@@Human_restTopic11_5	477.357611757799	-0.266270450217957	0.238987035990446	-1.11416273738213	0.265209378014945	0.593117111807247	Human Rest Topic 11
chr20:58364039-58364229@@Human_restTopic11_5	233.325549982628	-0.604472468927913	0.281451811056095	-2.14769436607902	0.0317380432315757	0.173272178695346	Human Rest Topic 11
chr20:58364218-58364408@@Human_restTopic11_5	427.306396218149	-0.120790644301453	0.267908003929241	-0.450866127662822	0.652086037593915	0.863785108457087	Human Rest Topic 11
chr20:6473415-6473605@@Human_restTopic11_867	480.048301016998	-0.60259735292881	0.218513254893701	-2.75771533045879	0.00582068628092011	0.0520455513333969	Human Rest Topic 11
chr20:6473450-6473640@@Human_restTopic11_867	237.31572001532	-0.317830426979358	0.346277122409203	-0.917849913872654	0.358697446459296	0.680202294999754	Human Rest Topic 11
chr2:102163081-102163271@@Human_restTopic11_1058	197.576554579315	0.0742051207008076	0.286091392174756	0.259375579729012	0.795345469693438	0.928635147616777	Human Rest Topic 11
chr2:102163201-102163391@@Human_restTopic11_1058	362.238357034192	-0.432695785490776	0.32905165681323	-1.31497829149778	0.188517198389794	0.496494891913072	Human Rest Topic 11
chr2:102163301-102163491@@Human_restTopic11_1058	629.878446599868	0.0851190786789924	0.195566827468612	0.435242928367563	0.663386105782158	0.870685821456837	Human Rest Topic 11
chr2:102369304-102369494@@Human_restTopic11_1025	211.322801053971	-0.447941676207418	0.355014127208443	-1.26175732703846	0.207036121654045	0.522264916507575	Human Rest Topic 11
chr2:102369664-102369854@@Human_restTopic11_1025	975.59503835796	-0.119790080999366	0.198387014675347	-0.603820170364469	0.545963207736853	0.808852998773527	Human Rest Topic 11
chr2:102369761-102369951@@Human_restTopic11_1025	479.731025868775	0.192521662539889	0.265372202168856	0.725477879621271	0.468158910523914	0.755769829261324	Human Rest Topic 11
chr2:102378945-102379135@@Human_234	387.510868090952	0.0360881255461925	0.235115462504887	0.153491076944556	0.87801102649625	0.963791248336883	Human
chr2:102379065-102379255@@Human_234	259.551209348828	0.484915585158257	0.288942295409817	1.67824369385065	0.0932995350742855	0.336679282752128	Human
chr2:102379150-102379340@@Human_234	477.456980135936	-0.0732937138527873	0.262587628356506	-0.279120971203103	0.78015198975792	0.923997257987442	Human
chr2:105910233-105910423@@Human_restTopic11_140	508.124512389246	-0.163555040603607	0.269394633902836	-0.60712063278364	0.543770858363689	0.808114208697643	Human Rest Topic 11
chr2:105910353-105910543@@Human_restTopic11_140	285.058307693212	-0.357152914911906	0.343777507739124	-1.03890716196282	0.298847915203958	0.62780682965888	Human Rest Topic 11
chr2:105910585-105910775@@Human_restTopic11_140	178.082272930803	0.222245637564715	0.363253278231414	0.611820046461168	0.540656825044969	0.805973358560089	Human Rest Topic 11
chr2:106208770-106208960@@Human_restTopic11_47	374.042427376702	-0.0457441524905203	0.216387606092737	-0.211399133788262	0.832575832607454	0.942209968635198	Human Rest Topic 11
chr2:106208997-106209187@@Human_restTopic11_47	618.518698160508	-0.158833441305447	0.303115340262871	-0.524003308996839	0.600276238354546	0.836662777218321	Human Rest Topic 11
chr2:106226978-106227168@@Human_restTopic11_197	864.24994878707	0.401365529124588	0.203042217537318	1.97675899127145	0.0480688791603164	0.224877604931265	Human Rest Topic 11
chr2:106227218-106227408@@Human_restTopic11_197	332.759463189995	0.076917846708089	0.245872392749054	0.312836450843808	0.754404920557896	0.915324615762416	Human Rest Topic 11
chr2:106227698-106227888@@Human_restTopic11_197	291.113129099944	0.134066421874781	0.270712943061873	0.495234621434925	0.620434514526071	0.847465562660873	Human Rest Topic 11
chr2:106292302-106292492@@Human_restTopic11_427	403.309712875233	0.0503428037151986	0.220978705519941	0.227817443299557	0.819788165453298	0.939844939932043	Human Rest Topic 11
chr2:106292422-106292612@@Human_restTopic11_427	1019.77703181178	-0.202113161234039	0.193519977878181	-1.04440463175986	0.296298221590912	0.625682218236367	Human Rest Topic 11
chr2:106535856-106536046@@Human_235	749.363573864605	0.19623414248652	0.21467826848603	0.914084801738048	0.360672287868929	0.681526962859826	Human
chr2:106535930-106536120@@Human_235	376.986739440534	0.213420366462573	0.248793700039504	0.857820621778948	0.390991520892233	0.70546302675222	Human
chr2:110401818-110402008@@Human_restTopic11_957	326.239483123214	-0.191428689697502	0.243042365047345	-0.787635067903537	0.430910196250648	0.736633476215874	Human Rest Topic 11
chr2:110402178-110402368@@Human_restTopic11_957	307.50081255924	-0.451165446323158	0.240822979830929	-1.87343187365218	0.0610087720462925	0.260970016848901	Human Rest Topic 11
chr2:110402477-110402667@@Human_restTopic11_957	325.920734592657	-0.358231477280081	0.245830169066763	-1.45723154582704	0.145052475496011	0.434287929984708	Human Rest Topic 11
chr2:112744092-112744282@@Human_restTopic11_273	534.406265652424	0.138716681837629	0.284714968258299	0.48721246615943	0.626107771932767	0.850272023931614	Human Rest Topic 11
chr2:113638849-113639039@@Human_restTopic11_44	453.052769941872	0.461570673262596	0.293893098598494	1.57053934054156	0.116289689481674	0.384754513211114	Human Rest Topic 11
chr2:113638969-113639159@@Human_restTopic11_44	425.776861296885	-0.00780880966678982	0.268540639026303	-0.0290786887791124	0.976801832500446	0.994040159241864	Human Rest Topic 11
chr2:114735537-114735727@@Human_restTopic11_386	269.880039526938	0.329601758538385	0.380428183948122	0.866396792997157	0.386272602034865	0.703828468643355	Human Rest Topic 11
chr2:114735657-114735847@@Human_restTopic11_386	358.978480421928	0.0858308613076856	0.296862001768253	0.289127139197457	0.772484085990255	0.921101302365294	Human Rest Topic 11
chr21:15693409-15693599@@Human_restTopic11_1071	694.152553224037	0.0640963438649992	0.22757000734692	0.281655498509025	0.778207680508745	0.923116007926333	Human Rest Topic 11
chr2:118887902-118888092@@Human_restTopic11_26	476.137527374655	0.372432804982938	0.358217148003414	1.03968446809081	0.298486518949653	0.62780682965888	Human Rest Topic 11
chr2:118888022-118888212@@Human_restTopic11_26	709.928096251638	-0.195236870164597	0.194022860659975	-1.00625704363131	0.314291938337382	0.641503088563151	Human Rest Topic 11
chr2:120439329-120439519@@Human_restTopic11_84	414.490995576288	-0.26935366432048	0.269986144234077	-0.997657361582793	0.318445535616283	0.646407134333698	Human Rest Topic 11
chr2:12214508-12214698@@Human_restTopic11_647	812.992869272982	0.0655648602354547	0.202925724680681	0.323097824776163	0.746621157571839	0.912035714133576	Human Rest Topic 11
chr2:12214748-12214938@@Human_restTopic11_647	174.220537776854	0.660178422064533	0.395415958601596	1.66957961029008	0.0950025673065321	0.340797126742613	Human Rest Topic 11
chr2:12214841-12215031@@Human_restTopic11_647	377.025391865393	-0.00310241619416043	0.302454497714731	-0.0102574642387582	0.991815871167459	0.996698629355247	Human Rest Topic 11
chr2:122277568-122277758@@Human_restTopic11_66	344.265012285768	-0.724940402465654	0.315982171813504	-2.29424463508505	0.0217764507734931	0.13546069122178	Human Rest Topic 11
chr2:122325650-122325840@@Human_restTopic11_12	286.083665879354	-0.160676326237825	0.241741097095794	-0.664662848676302	0.506266161054898	0.783149202681205	Human Rest Topic 11
chr2:122325770-122325960@@Human_restTopic11_12	394.832517803883	-0.173517144574708	0.232302496303544	-0.746944812629037	0.455096874207609	0.750053170662456	Human Rest Topic 11
chr2:122325890-122326080@@Human_restTopic11_12	220.526806331669	-0.223607227929228	0.376772708221183	-0.593480427456971	0.552859677856975	0.813734551460663	Human Rest Topic 11
chr2:122392173-122392363@@Human_restTopic11_712	463.310810032188	-0.31747236128773	0.32631858619531	-0.972890833431459	0.330607561274879	0.655342324122452	Human Rest Topic 11
chr2:122642129-122642319@@Human_restTopic11_37	547.068366939863	0.3936962646098	0.214381163684211	1.83643123231537	0.0662939039401053	0.27445223713088	Human Rest Topic 11
chr2:122642249-122642439@@Human_restTopic11_37	524.788031496338	0.408130929459433	0.225841866608351	1.80715354326752	0.070738342142447	0.286291355162782	Human Rest Topic 11
chr2:122642369-122642559@@Human_restTopic11_37	515.507939702774	0.0624214998512172	0.273752507169723	0.228021655387129	0.819629405380894	0.939844939932043	Human Rest Topic 11
chr2:12307731-12307921@@Human_restTopic11_81	375.509197185411	0.284280160542085	0.306333995446894	0.92800722338167	0.353403822690336	0.676301973960703	Human Rest Topic 11
chr2:128012911-128013101@@Human_restTopic11_820	377.07988414722	-0.110379124423672	0.308972303607259	-0.357246015694588	0.720907640097383	0.902303474656084	Human Rest Topic 11
chr21:30148635-30148825@@Human_restTopic11_504	474.019812289988	0.262158005765291	0.237188179603425	1.10527432776631	0.26904073841597	0.596117546892105	Human Rest Topic 11
chr2:13097378-13097568@@Human_restTopic11_204	225.152208089442	-0.0561925596383753	0.337617849126044	-0.166438355625554	0.86781199145714	0.958891383564292	Human Rest Topic 11
chr2:13097616-13097806@@Human_restTopic11_204	409.327214355822	-0.428000567048578	0.341872787283715	-1.25192932274363	0.210595618858525	0.526861343467218	Human Rest Topic 11
chr21:32926867-32927057@@Human_restTopic11_694	386.151927275924	0.245358417121866	0.332318214486762	0.738323710305202	0.460317761629273	0.752360861833894	Human Rest Topic 11
chr21:32926987-32927177@@Human_restTopic11_694	541.477736244647	0.720643955085836	0.310626785450507	2.31996720450451	0.0203426515165862	0.129647217968025	Human Rest Topic 11
chr21:32927107-32927297@@Human_restTopic11_694	385.153891843598	-0.0025148100314957	0.229563716957093	-0.010954736509889	0.991259559689359	0.996698629355247	Human Rest Topic 11
chr2:133076331-133076521@@Human_restTopic11_3	279.804943068987	0.455304166663962	0.324251477428086	1.40416990625722	0.160268260866812	0.45881247573166	Human Rest Topic 11
chr2:133076451-133076641@@Human_restTopic11_3	579.817597841533	0.0581105093445776	0.283827083821651	0.204739126943546	0.83777594900768	0.944348858818522	Human Rest Topic 11
chr21:33750390-33750580@@Human_restTopic11_1011	292.306464004576	0.328364598902169	0.419143064516462	0.78341890084948	0.433381160543476	0.73796583074767	Human Rest Topic 11
chr21:33750464-33750654@@Human_restTopic11_1011	875.585613069969	-0.277589358383758	0.222403646275603	-1.24813312655751	0.211982308724316	0.528472132313878	Human Rest Topic 11
chr21:33835757-33835947@@Human_restTopic11_963	560.653155019897	1.96683290592909	0.199423685935022	9.86258425977512	6.0472555538749e-23	5.46247307531402e-21	Human Rest Topic 11
chr21:33835877-33836067@@Human_restTopic11_963	425.658231130261	1.17707038871024	0.284472045699027	4.1377365773071	3.50748725263166e-05	0.000651686526522875	Human Rest Topic 11
chr21:33836237-33836427@@Human_restTopic11_963	863.981418581579	1.21669141997993	0.307959473525241	3.95081666445376	7.78849714366207e-05	0.00134129415922738	Human Rest Topic 11
chr21:33836357-33836547@@Human_restTopic11_963	241.40457875838	0.213419518990313	0.362577491805656	0.588617671569938	0.556117776702214	0.815966138237169	Human Rest Topic 11
chr21:33836454-33836644@@Human_restTopic11_963	269.317898964702	0.0467767732979679	0.309799901898115	0.150990277954806	0.879983385041222	0.963791248336883	Human Rest Topic 11
chr2:134128681-134128871@@Human_restTopic11_1029	653.673747302803	-0.104656036736013	0.226863072806819	-0.461318078086382	0.644570416675479	0.859762101427334	Human Rest Topic 11
chr2:134129041-134129231@@Human_restTopic11_1029	297.725229838037	0.0113144751716114	0.262514305767636	0.0431004136651752	0.965621489550166	0.989511473300804	Human Rest Topic 11
chr21:34488974-34489164@@Human_215	244.476246716819	-0.250543633712731	0.341022077740627	-0.7346844971817	0.462531663986444	0.753436191109583	Human
chr21:34489094-34489284@@Human_215	754.892070510101	0.244402355863438	0.186785189419086	1.30846753226819	0.19071478001818	0.499956528908419	Human
chr21:34489214-34489404@@Human_215	603.684602561359	0.0804223148480363	0.225579474290238	0.356514328713092	0.721455423359063	0.902456982872982	Human
chr2:134531887-134532077@@Human_restTopic11_548	492.044921869689	-0.215094515936486	0.229047323383333	-0.939083298417352	0.347687978544695	0.670197190879229	Human Rest Topic 11
chr2:134532007-134532197@@Human_restTopic11_548	709.827222802961	1.51864312298566	0.27496129136344	5.52311605555539	3.33039590155569e-08	1.03205808759523e-06	Human Rest Topic 11
chr2:134532127-134532317@@Human_restTopic11_548	584.295951240303	0.248366768408477	0.211514064214164	1.17423287823073	0.240301760183849	0.562869585026501	Human Rest Topic 11
chr2:134532247-134532437@@Human_restTopic11_548	190.068901322802	0.294349367830885	0.363585897845398	0.809573114840793	0.418185565193006	0.726188304997808	Human Rest Topic 11
chr2:134532332-134532522@@Human_restTopic11_548	499.136648693185	-0.0238176654793305	0.240045871515456	-0.0992213085314278	0.920962556578015	0.977665835136418	Human Rest Topic 11
chr2:135018543-135018733@@Human_restTopic11_703	283.778927998281	-0.242523322397621	0.281682150634462	-0.860982216485356	0.389247837630348	0.70517846790482	Human Rest Topic 11
chr2:135018658-135018848@@Human_restTopic11_703	304.919180255748	-0.173593954105635	0.314620619361129	-0.551756443866065	0.581115232655162	0.827061589083973	Human Rest Topic 11
chr21:35553175-35553365@@Human_216	738.131840524846	1.50156200161616	0.22543281656075	6.66079599467507	2.72348465180351e-11	1.21711095676124e-09	Human
chr21:35553295-35553485@@Human_216	396.751453703939	0.378195652873069	0.274269293446355	1.37892087050949	0.167919152561627	0.468866838510685	Human
chr21:35705423-35705613@@Human_restTopic11_323	225.302889397288	-0.051245621442086	0.375034386070174	-0.136642460919563	0.891313412299585	0.966948932655926	Human Rest Topic 11
chr21:35705543-35705733@@Human_restTopic11_323	401.916650265006	0.464998592510961	0.279860803558417	1.6615352582374	0.0966059937782436	0.344328607870842	Human Rest Topic 11
chr21:35705850-35706040@@Human_restTopic11_323	200.16851228947	-0.74932604898499	0.353026296558728	-2.12257856224695	0.0337891829575513	0.180214494904175	Human Rest Topic 11
chr21:35917591-35917781@@Human_restTopic11_364	4295.41459269127	4.29884929030038	0.173610294903048	24.7614883247623	2.33177607718515e-135	6.59970355712636e-132	Human Rest Topic 11
chr21:35917711-35917901@@Human_restTopic11_364	1045.98751565892	1.46002114164586	0.187132893015866	7.80205509633236	6.09070427206125e-15	3.64198380099099e-13	Human Rest Topic 11
chr21:35917831-35918021@@Human_restTopic11_364	470.203093931212	0.0902696541361616	0.31414981864442	0.287345873779848	0.773847500748934	0.921580607346109	Human Rest Topic 11
chr21:35918051-35918241@@Human_restTopic11_364	398.236969253385	-0.0290055331196149	0.352423154929119	-0.0823031424409348	0.934405655594115	0.981142204483477	Human Rest Topic 11
chr21:35931648-35931838@@Human_restTopic11_208	220.383027975742	-0.419769209428086	0.270830993671471	-1.54993047042941	0.121158205251967	0.393405093994055	Human Rest Topic 11
chr21:35931768-35931958@@Human_restTopic11_208	1224.00320847601	1.2598288396369	0.191058218531747	6.59395261464538	4.28268450656482e-11	1.86483457155086e-09	Human Rest Topic 11
chr21:35931809-35931999@@Human_restTopic11_208	175.4726359371	1.35935568657096	0.410707531634835	3.30979001324859	0.000933659870133567	0.0117273756764854	Human Rest Topic 11
chr2:136288247-136288437@@Human_237	349.799867838001	1.36950946506116	0.304276656055273	4.50086931681143	6.76761066838511e-06	0.000142237084616975	Human
chr2:136288367-136288557@@Human_237	967.322171020832	1.04857098667004	0.211386507789298	4.96044424800857	7.03321456339592e-07	1.76162315214734e-05	Human
chr2:136288487-136288677@@Human_237	751.222535664112	0.443049692842629	0.254220049198172	1.74278029699089	0.0813719992630364	0.311042965263374	Human
chr2:136288607-136288797@@Human_237	376.956015159997	-0.193365498939663	0.3040081082512	-0.636053755447491	0.52474138559375	0.796492510739458	Human
chr2:136288727-136288917@@Human_237	551.365822614369	1.7704998745129	0.247709370596829	7.14748848720204	8.8379929603856e-13	4.53910539471607e-11	Human
chr21:36936227-36936417@@Human_217	243.065498799627	0.132860595473849	0.261266481274391	0.508525222316271	0.611085055364168	0.841191265687628	Human
chr21:36936587-36936777@@Human_217	398.641900909147	-0.122949051996123	0.231752212305808	-0.530519431822666	0.595751839881824	0.835179945050715	Human
chr21:36936596-36936786@@Human_217	517.600502910061	-0.339909885143202	0.261478780955482	-1.29995207986331	0.193617393695513	0.503041773458183	Human
chr21:36951462-36951652@@Human_218	551.667947705398	-0.153465912772235	0.242670248288932	-0.632405141768812	0.527122174962979	0.798234714919029	Human
chr21:36979152-36979342@@Human_restTopic11_359	374.136748160286	-0.0204686310332507	0.328995859941361	-0.0622154668964497	0.950391245548876	0.986108086858861	Human Rest Topic 11
chr21:38026527-38026717@@Human_219	447.287966825693	0.0338054130709129	0.232621069553563	0.145323951677253	0.884455104756887	0.964498190642661	Human
chr21:38026767-38026957@@Human_219	619.501928604638	0.142901950764376	0.231887273650148	0.616256116668028	0.537725496789743	0.804409301134902	Human
chr21:38574633-38574823@@Human_restTopic11_122	796.280320543064	-0.0437526791095342	0.201137032635195	-0.217526720645666	0.827797885434178	0.940866047258355	Human Rest Topic 11
chr21:38574753-38574943@@Human_restTopic11_122	354.888307735681	-0.173521022968812	0.241994121417104	-0.717046438784058	0.473345442962507	0.759170324455606	Human Rest Topic 11
chr21:38579941-38580131@@Human_220	287.378165485662	0.0535481707119406	0.258351986049187	0.207268275854267	0.8358003483613	0.943467934728165	Human
chr21:38580061-38580251@@Human_220	767.159004360862	-0.312807772211018	0.265820562391862	-1.17676288619798	0.239290159850357	0.560985130736449	Human
chr21:38580181-38580371@@Human_220	245.50541274349	-0.248127577081999	0.344547445406586	-0.720155033479335	0.471429546382142	0.758126567865675	Human
chr21:38610238-38610428@@Human_221	227.833997166831	-0.534184960198275	0.293621364910312	-1.81929867522224	0.0688658754028719	0.28045091033371	Human
chr21:42420576-42420766@@Human_restTopic11_711	351.358438138908	0.72608082023475	0.449961984606943	1.61364925276744	0.106603527143578	0.365135356585768	Human Rest Topic 11
chr21:42420696-42420886@@Human_restTopic11_711	380.895163685584	-0.179829462037951	0.214996441814163	-0.836429945168071	0.402913072188186	0.716861361427578	Human Rest Topic 11
chr21:42758860-42759050@@Human_restTopic11_866	598.801714777207	-0.474835690249432	0.238232230824226	-1.99316309387112	0.0462435909403877	0.218992934007157	Human Rest Topic 11
chr21:42758980-42759170@@Human_restTopic11_866	718.618415665734	-0.0625463976565573	0.197333172725329	-0.316958354202395	0.751275202699205	0.914038937687197	Human Rest Topic 11
chr21:42759100-42759290@@Human_restTopic11_866	296.706503619303	0.00319079928348635	0.23764050113749	0.0134270011560036	0.989287124974679	0.996402942651864	Human Rest Topic 11
chr21:42837799-42837989@@Human_restTopic11_96	365.043501484864	-0.256720995459085	0.263882432373605	-0.972861259273292	0.33062226154239	0.655342324122452	Human Rest Topic 11
chr21:42838039-42838229@@Human_restTopic11_96	307.945136070795	-0.0146697796892497	0.320967047157187	-0.0457049401774428	0.963545426233981	0.98918388930792	Human Rest Topic 11
chr21:42838159-42838349@@Human_restTopic11_96	669.314274307876	0.473365852681995	0.205573034534451	2.30266510271641	0.0212976931078783	0.133756443919375	Human Rest Topic 11
chr21:42838279-42838469@@Human_restTopic11_96	1279.93602715567	0.0697087986638493	0.183012694303738	0.380895975162011	0.703280439135075	0.892355946179233	Human Rest Topic 11
chr21:42838374-42838564@@Human_restTopic11_96	335.610187548168	0.497719869707463	0.323419007854226	1.53893202817504	0.123820891116807	0.397040478275229	Human Rest Topic 11
chr2:143452895-143453085@@Human_restTopic11_727	428.767165017539	-0.0795563822520452	0.220612816654435	-0.36061541418358	0.718386964790064	0.901536406820633	Human Rest Topic 11
chr2:143453015-143453205@@Human_restTopic11_727	412.435745470174	-0.556627710284977	0.228031613088914	-2.44101115080011	0.0146462025232098	0.103135798229364	Human Rest Topic 11
chr2:143453135-143453325@@Human_restTopic11_727	597.129177113461	-0.273863153371393	0.271751413923145	-1.00777084990198	0.313564483024614	0.640634269817613	Human Rest Topic 11
chr2:144490519-144490709@@Human_restTopic11_977	257.475231043963	0.271672540295195	0.297059629763038	0.914538742648761	0.360433829992849	0.681526962859826	Human Rest Topic 11
chr2:144490639-144490829@@Human_restTopic11_977	432.391913272722	-0.146900883867588	0.250175573242989	-0.587191155248825	0.557075331935395	0.816206183429715	Human Rest Topic 11
chr21:44720758-44720948@@Human_222	678.183548977393	-0.151478964350504	0.267035411962668	-0.567261709737886	0.570536387547287	0.822616585625397	Human
chr21:44720998-44721188@@Human_222	803.979280900273	0.146458266319931	0.262454766219293	0.558032412326467	0.576822251464715	0.824406284663675	Human
chr21:44721118-44721308@@Human_222	882.156973212671	-0.174180229464271	0.177048856407871	-0.9837975403976	0.325215068933976	0.650599218040741	Human
chr21:44721196-44721386@@Human_222	1458.34645532236	0.40101822751193	0.206608286974896	1.9409590650188	0.0522632427664903	0.237181824869198	Human
chr21:45304671-45304861@@Human_restTopic11_330	590.278154359366	0.415864396730756	0.212287946572948	1.95896377276349	0.0501170295483571	0.230772070442028	Human Rest Topic 11
chr21:45304791-45304981@@Human_restTopic11_330	434.730581006785	-0.0840718233252062	0.238807311025786	-0.352048783448376	0.724801677445012	0.90451073533004	Human Rest Topic 11
chr21:45757830-45758020@@Human_223	371.816105024923	-0.54027086103305	0.254221909429526	-2.12519393881282	0.0335704335944342	0.179393821833715	Human
chr21:45757950-45758140@@Human_223	343.051876569913	-0.553184629315122	0.254013951922841	-2.17777261889597	0.0294229693693858	0.164470331083249	Human
chr21:45758070-45758260@@Human_223	311.165357723506	-0.56420442265399	0.470023809563645	-1.20037413248869	0.229994070435344	0.549078980976451	Human
chr21:45758190-45758380@@Human_223	494.009319568952	-0.238165281129278	0.211636229287535	-1.12535212865516	0.260439848151629	0.588449907039777	Human
chr21:45758283-45758473@@Human_223	472.528591399404	-0.492909880609491	0.213418011724711	-2.30959831659053	0.0209104028964427	0.132105826632214	Human
chr21:46429963-46430153@@Human_restTopic11_469	516.576690736344	0.138791722472569	0.245055551571076	0.566368407419302	0.571143366451152	0.822616585625397	Human Rest Topic 11
chr21:46430083-46430273@@Human_restTopic11_469	243.441543572861	0.442683424321745	0.354444389965518	1.24895029193384	0.21168325538303	0.528455012231914	Human Rest Topic 11
chr21:46430166-46430356@@Human_restTopic11_469	674.265881552925	-0.179051037310891	0.228097210764845	-0.784976882051759	0.432467123039869	0.737710448238504	Human Rest Topic 11
chr21:46480964-46481154@@Human_restTopic11_868	476.65443465757	-0.269215748306193	0.250818115314951	-1.07335049531068	0.283113887118547	0.611217903769026	Human Rest Topic 11
chr21:46480984-46481174@@Human_restTopic11_868	219.01630532794	-0.0263117842291901	0.360791882976213	-0.0729278719136952	0.941863514412137	0.983946421130348	Human Rest Topic 11
chr2:146550592-146550782@@Human_238	244.556268076877	-0.49666014281675	0.353168908731913	-1.4062963373533	0.159636147295564	0.458238852835239	Human
chr21:46745843-46746033@@Human_224	464.892214988775	0.0749311367098809	0.253525032532024	0.295557152528581	0.767568299701022	0.918322810782575	Human
chr21:46745963-46746153@@Human_224	305.873252358697	0.176426895306344	0.249519037935604	0.707067872519916	0.479524300097327	0.76443600063793	Human
chr21:46746203-46746393@@Human_224	237.627528232497	0.0201712503155547	0.40823297708236	0.0494111241568933	0.960591663196402	0.988438820744053	Human
chr21:46746315-46746505@@Human_224	553.805883816247	-0.0577631311219099	0.214524726197945	-0.26926094789004	0.787728881786375	0.925941226721159	Human
chr2:152049078-152049268@@Human_restTopic11_292	194.14561048879	-0.947173596561811	0.311181210153223	-3.04380073621871	0.00233609818143628	0.0252043324759536	Human Rest Topic 11
chr2:152049198-152049388@@Human_restTopic11_292	371.973285126184	-0.308010705831203	0.297207941670121	-1.03634749495716	0.300040055912818	0.62780682965888	Human Rest Topic 11
chr2:152049318-152049508@@Human_restTopic11_292	674.180933455943	-0.103023195256814	0.2178576355885	-0.472892285728325	0.636290028889495	0.856761597732429	Human Rest Topic 11
chr2:161149916-161150106@@Human_restTopic11_317	336.546810955372	-0.304659801268479	0.285385668596855	-1.06753714286491	0.285729350505688	0.614571591182461	Human Rest Topic 11
chr2:161150036-161150226@@Human_restTopic11_317	357.852205052087	-0.402857812887951	0.266304397141738	-1.51277191519122	0.130337605010931	0.407173143542243	Human Rest Topic 11
chr2:161150156-161150346@@Human_restTopic11_317	463.401659557989	0.299140989619719	0.30315111683129	0.986771854072359	0.323754495700828	0.650208758527414	Human Rest Topic 11
chr2:161150265-161150455@@Human_restTopic11_317	477.131813268491	1.23077886083311	0.261392823084449	4.70854113861985	2.49496015974819e-06	5.66436008460479e-05	Human Rest Topic 11
chr2:16209874-16210064@@Human_239	205.475406535291	-0.178983242592725	0.288287741714342	-0.620849299829319	0.534698782431054	0.802705513845248	Human
chr2:16209994-16210184@@Human_239	430.398363309076	-0.426126901496929	0.40015923096077	-1.06489334376671	0.286924197512871	0.615660547146221	Human
chr2:16210114-16210304@@Human_239	595.415814262802	0.080578258389412	0.203705182842783	0.395563123455732	0.692427345942038	0.887229897241607	Human
chr2:16210234-16210424@@Human_239	473.765839434885	-0.0378935077115199	0.264981028833323	-0.143004606323555	0.886286543266582	0.964926149362296	Human
chr2:16210354-16210544@@Human_239	843.71904772316	0.422532131101287	0.211834140426563	1.99463660697208	0.0460825279870639	0.21871520396755	Human
chr2:16210474-16210664@@Human_239	218.32552579222	1.49538955796238	0.319594304981049	4.67902442144911	2.88243112875361e-06	6.4747943688484e-05	Human
chr2:16210511-16210701@@Human_239	849.908812767437	1.0786584503689	0.180068150804062	5.99027893357231	2.09481442799702e-09	7.53689377462825e-08	Human
chr2:164372520-164372710@@Human_restTopic11_607	317.883802414271	-0.143999906599054	0.258853326463021	-0.556299231563574	0.578006312394509	0.824710401368136	Human Rest Topic 11
chr2:16789979-16790169@@Human_240	712.287439226649	-0.125814061518979	0.254679654761693	-0.494009078332957	0.621299768076763	0.848032474084954	Human
chr2:16790099-16790289@@Human_240	660.655572256319	-0.0633590816431933	0.194104844170003	-0.326416797654475	0.744109030226186	0.91096492253952	Human
chr2:16790219-16790409@@Human_240	396.904748182068	-0.163545998115984	0.212568570792862	-0.76937995822229	0.44166778275431	0.744382918492824	Human
chr2:171189260-171189450@@Human_restTopic11_551	338.528921573121	-0.637749080781252	0.244186462533901	-2.61172988118746	0.00900854003004398	0.0734083621834006	Human Rest Topic 11
chr2:173197872-173198062@@Human_241	292.714505619064	-0.218695623176225	0.244911557545101	-0.892957545035218	0.371879908607086	0.691846083951068	Human
chr2:173198128-173198318@@Human_241	289.024883340734	-0.251859158361597	0.254135955953729	-0.991041025329974	0.32166554813758	0.649372840997668	Human
chr2:18096558-18096748@@Human_restTopic11_365	409.875959817791	-0.167436047644157	0.208069751571354	-0.804711143160746	0.420986387757294	0.728023506812054	Human Rest Topic 11
chr2:18121376-18121566@@Human_restTopic11_410	479.782453706426	0.0379714276818037	0.212018854184857	0.179094580186235	0.857863437591361	0.954668210824147	Human Rest Topic 11
chr2:18121496-18121686@@Human_restTopic11_410	383.96394331077	-0.0262348130158795	0.271426284682175	-0.0966553885766776	0.923000068641288	0.978059850596927	Human Rest Topic 11
chr2:182645140-182645330@@Human_242	190.069710371074	0.147028533287588	0.300991836996118	0.488480135391461	0.625209792798104	0.849494726663149	Human
chr2:189198631-189198821@@Human_restTopic11_192	740.91900974737	-0.350194916729234	0.185344615798119	-1.88942589576313	0.0588347837009865	0.255794238814683	Human Rest Topic 11
chr2:192030924-192031114@@Human_restTopic11_131	191.31038587195	-0.291547788305534	0.344025669696385	-0.847459401976703	0.396739106674382	0.70935181191244	Human Rest Topic 11
chr2:192030943-192031133@@Human_restTopic11_131	208.343923903486	-0.582043524605445	0.407233531805671	-1.42926227618013	0.152928864227508	0.447302440976841	Human Rest Topic 11
chr2:19278749-19278939@@Human_restTopic11_875	259.147003736099	-0.0212148746497345	0.416203954184437	-0.0509723044109603	0.959347589728601	0.98809077928015	Human Rest Topic 11
chr2:198101668-198101858@@Human_244	463.475281719364	-0.492293150742572	0.254072168225697	-1.93761148330603	0.0526706404169133	0.238648029765214	Human
chr2:198101736-198101926@@Human_244	611.775856815771	-0.291424125037705	0.255181757887928	-1.14202569748616	0.253443338268775	0.58099011480566	Human
chr2:198102586-198102776@@Human_restTopic11_324	440.925684247621	-0.077403584469944	0.323728581062406	-0.239100249400046	0.811027848390637	0.93639511474469	Human Rest Topic 11
chr2:198102955-198103145@@Human_restTopic11_324	192.910169816984	-0.131362157211418	0.340706922736977	-0.385557640438169	0.699824309980142	0.890485271398379	Human Rest Topic 11
chr2:198492732-198492922@@Human_245	325.122137306333	-0.344071816044569	0.30091855554911	-1.14340511643329	0.252870429173219	0.580303463272919	Human
chr2:198492852-198493042@@Human_245	406.543064490098	0.0994257986464848	0.215018580856688	0.462405612809589	0.643790475018387	0.859365653730722	Human
chr2:198492972-198493162@@Human_245	605.732527666599	-0.176813871252543	0.314556531729087	-0.562105228845875	0.574044326007461	0.822973176829726	Human
chr2:198493084-198493274@@Human_245	1533.94855517195	0.467698693511142	0.56918710290422	0.821695873157976	0.411250008507863	0.722367360827527	Human
chr2:199006371-199006561@@Human_restTopic11_340	562.99215439908	-0.0740534361141022	0.240961476738142	-0.307324793641506	0.758596165649792	0.91635992356252	Human Rest Topic 11
chr2:199006638-199006828@@Human_restTopic11_340	436.566473807315	0.0581553007528639	0.257315103776329	0.226008111841796	0.821195111217624	0.940066752019628	Human Rest Topic 11
chr2:199053731-199053921@@Human_restTopic11_252	858.880375682872	0.222342866870385	0.248292212498168	0.895488685018768	0.370525911697867	0.691762426610947	Human Rest Topic 11
chr2:199053851-199054041@@Human_restTopic11_252	736.897042132748	-0.28221290942212	0.201628776015444	-1.39966583639086	0.161613408817051	0.460799010834646	Human Rest Topic 11
chr2:199053939-199054129@@Human_restTopic11_252	478.717312639878	-0.206733320918458	0.273808902275446	-0.755027755490902	0.450232328737241	0.74909717345837	Human Rest Topic 11
chr2:206515130-206515320@@Human_246	254.281575755342	0.504445976584755	0.304083592432364	1.65890560733545	0.0971348145613416	0.344948435985091	Human
chr2:206515250-206515440@@Human_246	323.152448452979	-0.163166729346906	0.290884378620853	-0.560933282565793	0.574843019935738	0.822973176829726	Human
chr2:206563596-206563786@@Human_247	510.94950653148	-0.255285938891647	0.272377248195655	-0.93725133278485	0.348629290368927	0.670641437363517	Human
chr2:206563716-206563906@@Human_247	131.411232374317	2.11258649829938	0.363857144847887	5.8060877138542	6.39494693520956e-09	2.19836009825362e-07	Human
chr2:206563783-206563973@@Human_247	271.769768527427	1.70111394031356	0.297747869569121	5.7132698977	1.10825695405916e-08	3.61931146035244e-07	Human
chr2:20799856-20800046@@Human_248	560.714318330253	-0.0123281090397047	0.200633049345428	-0.0614460532794851	0.951003976411307	0.986316692770051	Human
chr2:20799976-20800166@@Human_248	230.175273875922	0.462086646703666	0.395350848109874	1.16880145549921	0.242483633837539	0.565795145620924	Human
chr2:20800152-20800342@@Human_248	252.288716340512	-0.445076894445316	0.36190665330614	-1.22981130736168	0.218767772941476	0.536556083202217	Human
chr2:211384466-211384656@@Human_restTopic11_833	422.743445609003	0.131989494023672	0.255964538473548	0.515655390433359	0.606095116507132	0.839398733365202	Human Rest Topic 11
chr2:211464159-211464349@@Human_restTopic11_260	726.831534381447	0.11592818813998	0.254520734421925	0.45547640117918	0.64876654136706	0.861380786598783	Human Rest Topic 11
chr2:211464519-211464709@@Human_restTopic11_260	587.237070748284	1.59882220238941	1.06564778821419	1.50032892675423	0.13352921995039	0.412439653182524	Human Rest Topic 11
chr2:216863305-216863495@@Human_restTopic11_942	338.632134461409	0.0250845221403636	0.253728486088163	0.0988636417104838	0.921246537148332	0.977665835136418	Human Rest Topic 11
chr2:216863425-216863615@@Human_restTopic11_942	285.526348565234	-0.162287245444427	0.267603036033132	-0.606447698987743	0.54421750246191	0.808234024777467	Human Rest Topic 11
chr2:216863545-216863735@@Human_restTopic11_942	295.364971007819	0.307877156416231	0.366889920160879	0.839154033670997	0.401382877882937	0.71509484181788	Human Rest Topic 11
chr22:17494360-17494550@@Human_restTopic11_622	246.277322483833	0.286448159065063	0.290984412618046	0.984410664776956	0.324913636460487	0.650516785471822	Human Rest Topic 11
chr22:17494720-17494910@@Human_restTopic11_622	329.345543838045	-0.247418722737156	0.289140715745036	-0.855703500974	0.392161803234086	0.706396285486222	Human Rest Topic 11
chr22:17495071-17495261@@Human_restTopic11_622	768.507144526565	-0.0562379761576159	0.254758873476453	-0.220749822725268	0.825287235346217	0.940438974896453	Human Rest Topic 11
chr2:217714790-217714980@@Human_restTopic11_403	576.469725146029	0.421925158108534	0.292676388403116	1.44160982855712	0.149412474178346	0.441120068931967	Human Rest Topic 11
chr2:217714910-217715100@@Human_restTopic11_403	1125.78490058967	-0.00200824192045508	0.177282515551421	-0.0113279186850921	0.990961821874675	0.996698629355247	Human Rest Topic 11
chr2:217714918-217715108@@Human_restTopic11_403	300.204907399007	-0.204493382629543	0.295019092131439	-0.693153046984617	0.488213510420182	0.770515137773799	Human Rest Topic 11
chr22:18348868-18349058@@Human_225	443.441827650443	0.116688116359625	0.254076256298693	0.459264151871183	0.646044487352758	0.860210716969149	Human
chr22:18348988-18349178@@Human_225	176.803328217685	0.41463323610708	0.39785820045491	1.0421633527548	0.297335950525826	0.626938057093317	Human
chr22:18349075-18349265@@Human_225	2458.41318914646	0.925963828940019	0.161707658073017	5.72615941616021	1.02729692959574e-08	3.38092179426256e-07	Human
chr2:218579000-218579190@@Human_restTopic11_138	434.59912907639	1.25115585026683	0.28575812540245	4.37837366305771	1.1956822057214e-05	0.000238883237853657	Human Rest Topic 11
chr2:218579120-218579310@@Human_restTopic11_138	303.781331991956	0.864244475581555	0.243030936760943	3.55610889337792	0.00037638812027431	0.00542599580517685	Human Rest Topic 11
chr2:218579223-218579413@@Human_restTopic11_138	621.81347109121	0.324060899107666	0.218817571235557	1.48096378767871	0.138616223456036	0.421353404821122	Human Rest Topic 11
chr22:22198624-22198814@@Human_restTopic11_425	582.721045288998	-0.28810523835232	0.202314123076463	-1.42404906771354	0.154432268589789	0.449377790471521	Human Rest Topic 11
chr22:22198744-22198934@@Human_restTopic11_425	556.359473771391	-0.104479858615366	0.308187209457242	-0.339014259544932	0.734598988045681	0.907295644260181	Human Rest Topic 11
chr2:223155675-223155865@@Human_249	274.63512093001	-0.294845383603455	0.35280794620155	-0.835710722442225	0.403317661667121	0.716861361427578	Human
chr2:223155795-223155985@@Human_249	535.703775412726	0.142100839419466	0.23512158930816	0.604371720340929	0.545596533015412	0.808852998773527	Human
chr2:223155915-223156105@@Human_249	598.184845558328	-0.620499195147315	0.235642322107885	-2.63322475180511	0.0084578358642193	0.0699955987554445	Human
chr2:223156035-223156225@@Human_249	734.579751803486	-0.298589958343238	0.195214923610372	-1.52954473367616	0.126129458241156	0.40136903374415	Human
chr2:223156091-223156281@@Human_249	429.657919514787	0.00764271660563268	0.425346414112576	0.0179682168511473	0.985664208594792	0.995761345541403	Human
chr22:27509085-27509275@@Human_restTopic11_562	426.197260356594	-0.0912283693491263	0.361987559911339	-0.252020730688841	0.801025040096317	0.931712824035319	Human Rest Topic 11
chr22:27509205-27509395@@Human_restTopic11_562	1276.58216853334	1.65350420017533	0.215866212898341	7.65985643595843	1.86141043612213e-14	1.09758583424396e-12	Human Rest Topic 11
chr22:27509325-27509515@@Human_restTopic11_562	524.227446777592	-0.598637606529869	0.226023494428417	-2.64856362850129	0.00808346309962514	0.0673569040028626	Human Rest Topic 11
chr22:28216941-28217131@@Human_restTopic11_923	933.622196179389	-0.352676287941997	0.203777437244534	-1.73069350910908	0.0835064435605261	0.31569599834035	Human Rest Topic 11
chr22:28217061-28217251@@Human_restTopic11_923	243.585294948528	-0.171174729643399	0.357038595352335	-0.479429204213845	0.631633321554639	0.85283454774938	Human Rest Topic 11
chr22:28217181-28217371@@Human_restTopic11_923	560.364516993677	0.0462921483506682	0.212918625311402	0.217417092013271	0.827883312263892	0.940866047258355	Human Rest Topic 11
chr22:28217301-28217491@@Human_restTopic11_923	379.360424710211	-0.31161637004286	0.381762162845269	-0.816257870398646	0.414352664564152	0.724370696894012	Human Rest Topic 11
chr22:28217473-28217663@@Human_restTopic11_923	288.740510830743	0.242566436409669	0.266826181078635	0.909080343724529	0.36330771744433	0.684001292421244	Human Rest Topic 11
chr2:228238978-228239168@@Human_restTopic11_1045	465.479821515033	-0.199101228995229	0.223223829473292	-0.891935370273945	0.372427574849129	0.691846083951068	Human Rest Topic 11
chr22:29545806-29545996@@Human_226	1112.65904346225	0.985217363192926	0.197981888484462	4.97630046230339	6.48110199022175e-07	1.62813718931872e-05	Human
chr22:29545926-29546116@@Human_226	207.630497934308	-0.685894818239127	0.39934479716302	-1.71755040534341	0.0858786530050094	0.320506108699378	Human
[truncated: 1,405 more rows]
