# Supplementary material for: Analysis of long and short enhancers in melanoma cell states
Source: eLife. 2021 Dec 7;10:e71735. doi: 10.7554/eLife.71735 (PMC8691835; doi:10.7554/eLife.71735)
Supplement: Figure 5—figure supplement 5—source data 1. — DeepMEL2_GABPA predictions scores for the SOX-MITF combinations sequences. [file elife-71735-fig5-figsupp5-data1.txt]

synthetic.region	class	Topic_1	Topic_2	Topic_3	Topic_4	Topic_5	Topic_6	Topic_7	Topic_8	Topic_9	Topic_10	Topic_11	Topic_12	Topic_13	Topic_14	Topic_15	Topic_16	Topic_17	Topic_18	Topic_19	Topic_20	Topic_21	Topic_22	Topic_23	Topic_24	Topic_25	Topic_26	Topic_27	Topic_28	Topic_29	Topic_30	Topic_31	Topic_32	Topic_33	Topic_34	Topic_35	Topic_36	Topic_37	Topic_38	Topic_39	Topic_40	Topic_41	Topic_42	Topic_43	Topic_44	Topic_45	Topic_46	Topic_47
Random_sequence_trial2	Random_sequence_trial2	0.01885271	0.020202547	0.036843	0.008146644	0.0042999387	0.0071609914	0.02856046	0.018938497	0.059609458	0.011703774	0.053008214	0.05461535	0.0144016	0.22105932	0.033645406	0.105636016	0.094184175	0.020595774	0.009845421	0.0054520816	0.0125350505	0.0028656572	0.013080537	0.02341856	0.005698219	0.015983447	0.02874957	0.015633151	0.007118538	0.004444033	0.026152283	0.0027119964	0.026430354	0.004616976	0.012258962	0.054988176	0.005050093	0.010865718	0.0016937852	0.0036929697	0.0023319274	0.017193198	0.0105045885	0.015099034	0.0022118092	0.029720247	0.023901537
Random_sequence_trial3	Random_sequence_trial3	0.013822809	0.029619679	0.04189217	0.028433308	0.0069180727	0.024688482	0.03201334	0.0394281	0.0661591	0.04277526	0.055041015	0.025605053	0.0076809824	0.039461836	0.039900824	0.032490894	0.031008586	0.017765388	0.0035754591	0.012537017	0.0062396824	0.006900534	0.023581773	0.041175157	0.021536678	0.037050053	0.042926162	0.038576752	0.023994982	0.011722669	0.034194857	0.00917913	0.03502862	0.0039562434	0.016474366	0.012095496	0.018371508	0.007975593	0.0029351264	0.0072892755	0.011030793	0.037072092	0.008131012	0.027142659	0.0026908815	0.04825881	0.029977158
S4_combi_MITF_MITF-5prime-75bp_MITF-5prime-50bp_MITF-5prime-25bp_MITF-3prime-25bp_MITF-3prime-50	S4_combi	0.02103953	0.03541027	0.04269688	0.0043629855	0.002200082	0.0036849976	0.021297008	0.014235854	0.044144005	0.018537745	0.043233126	0.073539495	0.017168716	0.070661604	0.1093978	0.048549965	0.10601781	0.00823012	0.0033932775	0.0041505247	0.005501613	0.00078713894	0.005356863	0.021467865	0.0022637695	0.0039910376	0.022923753	0.0039969087	0.0052609444	0.0051056594	0.0062886477	0.0006261915	0.04385957	0.0022129416	0.016435295	0.017382845	0.0017386228	0.013436437	0.00024710596	0.0017852038	0.0007136911	0.017411709	0.0061771423	0.024221271	0.00084519386	0.040390775	0.029177994
S4_combi_SOX_MITF-5prime-25bp	S4_combi	0.024388924	0.031071708	0.02657257	0.005422935	0.009077206	0.004732445	0.0007709861	0.009625882	0.033594474	0.004578948	0.0076489598	0.0528069	0.03189662	0.050137207	0.03742145	0.35489494	0.27603996	0.043797627	0.0035101771	0.004721746	0.0014349222	0.0014919341	0.0078042746	0.018704623	0.0034880936	0.011192337	0.022084147	0.0015261173	0.0047638416	0.0039146096	0.013973102	0.011315316	0.017356873	0.0015429705	0.020324692	0.018546551	0.011432543	0.0010166913	0.034380868	0.0020907521	0.00255543	0.0010794699	0.0013450533	0.012005523	0.0056415647	0.005318418	0.0030409098
S4_combi_SOX_MITF-5prime-25bp_MITF-3prime-25	S4_combi	0.025457785	0.032414287	0.03142421	0.005707592	0.009538218	0.00484246	0.0009659976	0.010769278	0.033426568	0.0048178583	0.0100699365	0.051038444	0.02727215	0.09222479	0.032229155	0.37124732	0.25771862	0.05225356	0.00595513	0.0044504255	0.0029246658	0.0020609945	0.007495433	0.022011876	0.0035733283	0.012104124	0.024899796	0.0018857718	0.0049207956	0.0039762557	0.01753892	0.01178515	0.019343242	0.0022832006	0.01606378	0.03832653	0.011394188	0.001067996	0.032006845	0.0025013685	0.0020222813	0.0011535734	0.0026107877	0.012382582	0.0061805397	0.0060733855	0.0034751147
S4_combi_SOX_MITF-5prime-50bp_MITF-5prime-25bp_MITF-3prime-25	S4_combi	0.016031533	0.026727393	0.040860966	0.0034217983	0.0064843893	0.0022149384	0.0004995167	0.00642097	0.029182568	0.003116548	0.0070232153	0.040695965	0.017192438	0.08009446	0.025678247	0.3902718	0.31218702	0.039509818	0.0037265122	0.001641944	0.0022301972	0.001440078	0.003991589	0.020864815	0.0023611635	0.0050289035	0.024013832	0.0009277165	0.0026014596	0.002021864	0.009020582	0.0055932105	0.022039548	0.0021243244	0.014494568	0.03312394	0.004808992	0.0008099377	0.014327347	0.0016802847	0.00058698654	0.0007965714	0.0028753728	0.009935647	0.0045236796	0.005575806	0.0026136935
S4_combi_SOX_MITF-5prime-50bp_MITF-5prime-25bp_MITF-3prime-25bp_MITF-3prime-50	S4_combi	0.018753245	0.031231463	0.055400133	0.0027052313	0.004429266	0.0017491728	0.000446707	0.006458208	0.024695888	0.0024420917	0.007647693	0.03692633	0.012448534	0.08630757	0.014434114	0.32488135	0.28679347	0.047889933	0.004118502	0.0009611696	0.0025549084	0.00081439316	0.0037349612	0.023089886	0.0016315579	0.0033590198	0.023611635	0.00063706934	0.0021050125	0.0013943762	0.004813865	0.0044788867	0.02745767	0.0019524693	0.012110814	0.038406074	0.0029259473	0.0014110804	0.0067240596	0.001172632	0.0002733171	0.0010005087	0.0032435209	0.01076895	0.002951607	0.006483555	0.0041130334
S4_combi_SOX_MITF-5prime-50bp_MITF-5prime-25bp_SOX-3prime-25	S4_combi	0.025049657	0.0073229223	0.023600936	0.00056682527	0.016787902	0.00017818809	1.9907951e-05	0.0016984493	0.0071766376	0.0005476177	0.0024593323	0.008857369	0.0030664057	0.03657897	0.010158539	0.60557634	0.31377742	0.004986465	0.0029974282	7.092953e-05	0.0005963445	0.0010444224	0.00293988	0.015093014	0.00093741715	0.00089633465	0.008216739	0.00045785308	0.000456661	9.0420246e-05	0.007021889	0.006393209	0.017127886	0.0017544925	0.009775728	0.017321438	0.0008892119	0.0005874485	0.016259968	0.0014535934	0.00012254715	0.00025847554	0.0014018416	0.0015402287	0.018936783	0.002495572	0.0017306209
S4_combi_SOX_MITF-5prime-50bp_SOX-5prime-25bp_MITF-3prime-25	S4_combi	0.023706809	0.013881043	0.025559098	0.0010549426	0.013388127	0.0005774349	5.7548285e-05	0.0028808117	0.012815326	0.00087560713	0.002621442	0.016860366	0.0069541186	0.050223574	0.012869224	0.5110545	0.30775142	0.011100873	0.0027339011	0.00022171438	0.0006735027	0.0008274764	0.00259386	0.016681463	0.00085796416	0.0016038716	0.011315897	0.0006392002	0.00095921755	0.00041805208	0.0063818544	0.0056368858	0.019900262	0.0013377964	0.011764109	0.017067462	0.0021267682	0.00072827935	0.015639752	0.0014600009	0.00019961596	0.00029152632	0.0011841208	0.003847912	0.0125412345	0.0027598739	0.0015681386
S4_combi_SOX_MITF-5prime-75bp_MITF-5prime-50bp_MITF-5prime-25bp_MITF-3prime-25bp_MITF-3prime-50	S4_combi	0.017007664	0.029993877	0.063227326	0.0024014115	0.0036516786	0.001481384	0.00031089783	0.0056422353	0.022955775	0.0023773462	0.006765142	0.029919803	0.008947372	0.08485778	0.013478726	0.3420414	0.25973132	0.038886815	0.00284639	0.0009237528	0.0017646998	0.00094358623	0.003871113	0.0233953	0.0016276538	0.0023844987	0.026862875	0.0006069988	0.0019981265	0.0011387467	0.0062643588	0.004655674	0.023579568	0.0021568239	0.011734337	0.032649547	0.0021366477	0.0012181699	0.0049075484	0.0010165125	0.00027695298	0.0009790212	0.0032242239	0.009348929	0.0030774623	0.0064181685	0.0039300174
S4_combi_SOX_MITF-5prime-75bp_SOX-5prime-50bp_MITF-5prime-25bp_MITF-3prime-25bp_SOX-3prime-50	S4_combi	0.07032578	0.0064746886	0.024873659	0.00010627508	0.03614007	4.182756e-05	8.34465e-07	0.00091810524	0.0014232546	5.2317977e-05	0.00055348873	0.0037359148	0.001411438	0.014741361	0.0011386573	0.8297994	0.20562519	0.0012302101	0.0013743937	5.453825e-06	9.869039e-05	0.0003132224	0.0020102262	0.01981762	0.00013925135	0.0002361834	0.0061189234	0.00019365549	0.00025832653	1.4171004e-05	0.0027325004	0.008645609	0.018491805	0.0004325956	0.004292488	0.0052814633	0.00033059716	0.0002554506	0.03106898	0.0006444603	4.582107e-05	4.6759844e-05	0.0003822297	0.00055621564	0.05885808	0.0010534823	0.00085550547
S4_combi_SOX_SOX-5prime-25bp	S4_combi	0.036092833	0.016205743	0.018802658	0.0013577193	0.0139811635	0.00096827745	0.00011602044	0.0033553839	0.015699014	0.0009559393	0.004228294	0.028533638	0.016172022	0.06757651	0.015205488	0.55002606	0.27009302	0.012660906	0.0032290071	0.00041396916	0.00076790154	0.000554353	0.003389001	0.014759809	0.00087076426	0.0026324987	0.017525136	0.00053334236	0.0012843311	0.0005609542	0.0064620674	0.0067615807	0.018388808	0.0006774366	0.017599195	0.022959456	0.0033183545	0.00050885975	0.03568484	0.0013310313	0.00056649745	0.0002887845	0.00096848607	0.0039803833	0.010853887	0.0027392358	0.0015017092
S4_combi_SOX_SOX-5prime-25bp_MITF-3prime-25	S4_combi	0.03654474	0.018699378	0.020804584	0.0016430318	0.014928877	0.0011867285	0.00012512505	0.0040827245	0.01562713	0.0011588782	0.0043548793	0.027567595	0.0146059245	0.07101396	0.01477167	0.5345206	0.2599962	0.016432896	0.0033495724	0.0004955083	0.00085651875	0.0007300973	0.0036804378	0.017023042	0.0010130554	0.0032980144	0.017342031	0.00065915287	0.0015308261	0.00071026385	0.007924378	0.007911727	0.019151688	0.0008970648	0.013729423	0.024066985	0.0040192604	0.00048795342	0.03479059	0.0015130043	0.0005558282	0.00031091273	0.001141876	0.0045983642	0.0113381	0.0030047148	0.0016434789
S4_combi_SOX_SOX-5prime-25bp_SOX-3prime-25	S4_combi	0.05143118	0.005680412	0.012944788	0.00021804869	0.02473645	8.0257654e-05	4.8726797e-06	0.0010902286	0.003250435	0.00020697713	0.0014421344	0.007077262	0.0029178113	0.024691433	0.005306095	0.7270261	0.24819304	0.0022013634	0.0021630228	1.783669e-05	0.00021590292	0.00040899217	0.0022962391	0.012578487	0.00033979118	0.00056682527	0.0062780976	0.00024722517	0.00024819374	2.7626753e-05	0.0036557913	0.006574914	0.015337914	0.0006055832	0.008206114	0.010335162	0.00063087046	0.00029860437	0.03050445	0.0009189695	8.124113e-05	8.444488e-05	0.0005390346	0.00070130825	0.032961607	0.0013527721	0.0010344237
S4_combi_SOX_SOX-5prime-50bp_MITF-5prime-25bp_MITF-3prime-25	S4_combi	0.04638502	0.010898694	0.025390342	0.00061558187	0.02544424	0.0002734065	1.2516975e-05	0.0021037757	0.005797699	0.00038811564	0.0016086996	0.010304958	0.0039419383	0.030231267	0.005854413	0.7010501	0.26019752	0.006314859	0.0020237565	7.1302056e-05	0.00033512712	0.0007714927	0.0029358417	0.018949121	0.0006608516	0.0013771802	0.009681717	0.0004221797	0.00061164796	0.0001244247	0.005367458	0.008209184	0.018805847	0.0007432997	0.008001119	0.010778874	0.0015987158	0.0002733916	0.035386145	0.0012871623	0.00017376244	0.00012555718	0.00076289475	0.0019146204	0.024939716	0.001804024	0.0011098683
S4_combi_SOX_SOX-5prime-50bp_MITF-5prime-25bp_MITF-3prime-25bp_MITF-3prime-50	S4_combi	0.05078052	0.0136142075	0.035737306	0.0006018728	0.020721123	0.00025369227	1.2218952e-05	0.002351284	0.0054312944	0.0003682673	0.0017221719	0.009188309	0.0029401183	0.030088484	0.004101664	0.63776064	0.23985632	0.008195981	0.0016002208	5.8546662e-05	0.00031241775	0.00054481626	0.003510505	0.019041255	0.00053985417	0.0010207295	0.011091411	0.0003286898	0.0006221831	9.736419e-05	0.003974512	0.0074789673	0.020547599	0.0007215589	0.0073043704	0.010542035	0.0010656118	0.00041243434	0.01838307	0.0010135472	0.00012935698	0.0001617521	0.0007660985	0.002007708	0.016603038	0.002168268	0.0014735311
S4_combi_SOX_SOX-5prime-50bp_MITF-5prime-25bp_MITF-3prime-25bp_SOX-3prime-50	S4_combi	0.08252089	0.0065472424	0.023196235	9.815395e-05	0.045641452	3.7178397e-05	8.1956387e-07	0.000992462	0.001508981	5.465746e-05	0.0005687475	0.0038795471	0.0016879886	0.013728067	0.0012871921	0.8520559	0.22384933	0.0012758821	0.0013715774	5.453825e-06	0.000103235245	0.00028070807	0.0020849258	0.020717457	0.00013579428	0.00029467046	0.006405875	0.00017675757	0.00024144351	1.3560057e-05	0.0021553934	0.008722708	0.020419374	0.00036223233	0.0045444965	0.00524199	0.00037491322	0.00019727647	0.041711733	0.00070367754	3.7759542e-05	4.054606e-05	0.00035566092	0.0005157739	0.058822274	0.0010098368	0.00079737604
S4_combi_SOX_SOX-5prime-50bp_MITF-5prime-25bp_SOX-3prime-25	S4_combi	0.06081079	0.0030852258	0.015831262	6.1795115e-05	0.03354299	1.783669e-05	4.7683716e-07	0.0006043762	0.0011231303	5.3331256e-05	0.0005297959	0.002488047	0.0007508248	0.011586919	0.0015446395	0.8299082	0.19101228	0.0008684695	0.0012312531	2.682209e-06	8.405745e-05	0.00036266446	0.0016472042	0.011917338	0.00015720725	0.00018163025	0.0036759228	0.00015850365	0.00010499358	4.351139e-06	0.0027426332	0.006260693	0.012428954	0.00043845177	0.003782183	0.005020708	0.00019712746	0.00016133487	0.025162965	0.00058850646	2.6747584e-05	3.3974648e-05	0.00034368038	0.00025646389	0.0627138	0.0007698685	0.0006406456
S4_combi_SOX_SOX-5prime-50bp_MITF-5prime-25bp_SOX-3prime-25bp_MITF-3prime-50	S4_combi	0.06670645	0.005065635	0.025494143	6.686151e-05	0.026305854	2.1353364e-05	5.066395e-07	0.00075122714	0.000986144	5.914271e-05	0.000563696	0.0024132729	0.00061535835	0.012980804	0.0011215955	0.7722382	0.16385306	0.0014686286	0.0011074394	2.7418137e-06	7.750094e-05	0.00023776293	0.0018181801	0.012426063	9.37134e-05	0.00012163818	0.004609078	0.00014975667	0.00014767051	6.1392784e-06	0.002102077	0.0054772794	0.015515745	0.0004965961	0.0033277571	0.005430311	0.00014144182	0.00030130148	0.01155521	0.00043819845	1.9416213e-05	4.7907233e-05	0.0004158765	0.0004042685	0.052781478	0.0010540336	0.000909552
S4_combi_SOX_SOX-5prime-50bp_MITF-5prime-25bp_SOX-3prime-25bp_SOX-3prime-50	S4_combi	0.08981623	0.0017646104	0.012272239	1.9311905e-05	0.06552225	4.529953e-06	7.4505806e-08	0.00030717254	0.00028286874	1.5705824e-05	0.00018055737	0.0010378659	0.00031992793	0.0040477365	0.00080639124	0.875791	0.14997663	0.00018317997	0.0010300875	4.7683716e-07	2.758205e-05	0.00025817752	0.0015368909	0.008581445	7.2568655e-05	6.03348e-05	0.0014643818	0.00012612343	4.915893e-05	8.1956387e-07	0.001830548	0.0068120062	0.010428175	0.0004029721	0.003123358	0.0023062825	5.7831407e-05	0.00021515787	0.026607633	0.00049607456	1.0386109e-05	2.1800399e-05	0.00017884374	0.00010120869	0.17458868	0.000465706	0.0005196333
S4_combi_SOX_SOX-5prime-50bp_SOX-5prime-25bp_MITF-3prime-25	S4_combi	0.07307084	0.0078011304	0.016865611	0.00031276047	0.04233481	0.00010693073	5.990267e-06	0.0014071614	0.0025178492	0.00024676323	0.0010486841	0.005393669	0.0018844604	0.01646857	0.0050388426	0.6736016	0.19812879	0.002472937	0.0023023635	2.3931265e-05	0.00019781291	0.0006326437	0.0038885772	0.012867436	0.00046730042	0.00057803094	0.0046995133	0.00044965744	0.00036679208	4.1514635e-05	0.0050114393	0.0080946535	0.016367212	0.000853166	0.008546472	0.0075395256	0.0006875098	0.0007765293	0.025411054	0.0013473779	0.000107094646	0.00013765693	0.000568226	0.0011457503	0.0585389	0.0014601648	0.0014166385
S4_combi_SOX_SOX-5prime-50bp_SOX-5prime-25bp_MITF-3prime-25bp_MITF-3prime-50	S4_combi	0.0634844	0.008841455	0.024209186	0.00032508373	0.024054885	0.00011277199	6.645918e-06	0.0013376027	0.002159059	0.00022043288	0.0011452883	0.0046420544	0.001309678	0.01957643	0.0033372343	0.5943049	0.15375139	0.0028677285	0.0018585473	2.0578504e-05	0.00017037988	0.00042895973	0.0036787242	0.011265397	0.00028455257	0.00032025576	0.006183788	0.00038330257	0.0003836304	3.916025e-05	0.004301518	0.0058068186	0.016582072	0.0008634627	0.0071724206	0.008417025	0.0004079491	0.0010942668	0.0105333775	0.00078710914	8.4891915e-05	0.00017367303	0.00068348646	0.0013098568	0.039239302	0.0017582178	0.0017280877
S4_combi_SOX_SOX-5prime-50bp_SOX-5prime-25bp_MITF-3prime-25bp_SOX-3prime-50	S4_combi	0.112585574	0.0045166463	0.017400458	4.7132373e-05	0.05465278	1.5199184e-05	4.4703484e-07	0.0006067455	0.00059995055	3.3408403e-05	0.00042945147	0.0021993965	0.00092084706	0.0086725205	0.001014322	0.832986	0.14011864	0.00047560036	0.0015358925	2.1904707e-06	6.400049e-05	0.00021876395	0.0023635179	0.013216257	7.636845e-05	0.00011271238	0.0038954914	0.00018538535	0.00015683472	5.2005053e-06	0.0021895617	0.007317215	0.016711012	0.00046305358	0.0047094375	0.0041777343	0.00014534593	0.000519976	0.028316274	0.00058194995	2.6240945e-05	4.61936e-05	0.00033643842	0.0002770126	0.13331345	0.0008741021	0.0009263456
S4_combi_SOX_SOX-5prime-50bp_SOX-5prime-25bp_SOX-3prime-25	S4_combi	0.08487375	0.0026029795	0.011595711	2.6926398e-05	0.039282978	6.854534e-06	1.937151e-07	0.00042819977	0.00043575466	3.027916e-05	0.00033533573	0.0014120042	0.0004053712	0.006249249	0.0011085421	0.7988193	0.12234874	0.0003978163	0.0010834932	9.3877316e-07	3.8653612e-05	0.0002501607	0.0019335747	0.007502541	7.139146e-05	6.917119e-05	0.0021475554	0.00016021729	7.367134e-05	1.8775463e-06	0.0021374226	0.004948437	0.01021789	0.00047653913	0.0033958107	0.003226772	7.596612e-05	0.00036771595	0.015036225	0.0003783852	1.513958e-05	3.156066e-05	0.0002399087	0.00014795363	0.1168506	0.0006340295	0.0006618202
S4_combi_SOX_SOX-5prime-50bp_SOX-5prime-25bp_SOX-3prime-25bp_MITF-3prime-50	S4_combi	0.09349008	0.004156813	0.018140942	3.4332275e-05	0.03232667	9.313226e-06	2.8312206e-07	0.000535354	0.0004106462	4.0963292e-05	0.00035183132	0.0013508499	0.0003336668	0.0067105144	0.0010534674	0.7366382	0.10533863	0.0006735623	0.00088101625	1.1920929e-06	3.5643578e-05	0.00019575655	0.002357185	0.0076400638	5.5998564e-05	5.249679e-05	0.002731979	0.00015461445	0.00010447204	2.4437904e-06	0.0019529909	0.004603073	0.011940226	0.00057280064	0.0033608824	0.0032244325	5.8844686e-05	0.0006676614	0.006992489	0.00031615794	1.4767051e-05	4.8279762e-05	0.00030384958	0.00023271143	0.109187484	0.0008492172	0.00092579424
S4_combi_SOX_SOX-5prime-50bp_SOX-5prime-25bp_SOX-3prime-25bp_SOX-3prime-50	S4_combi	0.13136126	0.0015581101	0.009835854	6.8843365e-06	0.06717844	1.6093254e-06	2.9802322e-08	0.00019565225	0.00010628998	8.687377e-06	0.00014388561	0.000665769	0.00018194318	0.0025253445	0.00054962933	0.8681207	0.09305151	7.5504184e-05	0.0009185374	1.6391277e-07	1.2263656e-05	0.00017550588	0.0017875135	0.0056765825	3.0308962e-05	2.1636486e-05	0.0010344684	0.000111460686	3.3140182e-05	2.9802322e-07	0.0014920831	0.004524559	0.008987829	0.00043940544	0.0030370057	0.0015682727	1.643598e-05	0.0004720986	0.015305236	0.0002911985	6.198883e-06	2.2351742e-05	0.00014898181	4.826486e-05	0.27869287	0.00042539835	0.0006044358
S5_combi_MITF_MITF-5prime-75bp_MITF-5prime-50bp_MITF-5prime-25bp_MITF-3prime-25bp_MITF-3prime-50	S5_combi	0.058512032	0.07001902	0.066746116	0.008930728	0.007605836	0.009857416	0.050213113	0.016330615	0.027840823	0.02292873	0.037005007	0.049188018	0.008591235	0.0687166	0.032856867	0.04464917	0.040793717	0.009171665	0.017011225	0.0063893646	0.023133278	0.0035863668	0.014874533	0.030277222	0.007547736	0.0051138997	0.03305669	0.007929057	0.008976936	0.008606374	0.017208397	0.0019398779	0.042422056	0.009280488	0.03040862	0.041645795	0.002583295	0.09261769	0.0005608499	0.007349223	0.0032090247	0.04250124	0.023027465	0.043373093	0.0053194314	0.04021029	0.0731142
S5_combi_SOX_MITF-5prime-25bp	S5_combi	0.013505802	0.058626115	0.036359146	0.018740892	0.005547002	0.018908963	0.00073972344	0.010756552	0.039028257	0.014615461	0.0063808262	0.059178606	0.025702834	0.035273507	0.05385889	0.3339948	0.26695317	0.0344166	0.0027949512	0.008181676	0.001098454	0.0019996762	0.0067873	0.032469362	0.009043634	0.009615496	0.031134322	0.0018243045	0.01208894	0.0140328705	0.014726132	0.013461441	0.02283208	0.0010544509	0.035530075	0.011002243	0.03414236	0.0011003166	0.0350001	0.0021273047	0.006470263	0.0012137592	0.0014725626	0.033373445	0.004231781	0.007156417	0.0029500425
S5_combi_SOX_MITF-5prime-25bp_MITF-3prime-25	S5_combi	0.012663037	0.04198228	0.05869627	0.013729721	0.0054194927	0.013148516	0.001339063	0.0051044375	0.037920743	0.00799875	0.0061643124	0.041638806	0.01225169	0.06350331	0.038976848	0.2848928	0.29452324	0.023362696	0.003229633	0.003290251	0.0026404709	0.002358973	0.0038943589	0.028090686	0.008125544	0.00265041	0.032134652	0.0019235164	0.005167812	0.010001704	0.016366243	0.0058914423	0.0354093	0.002300933	0.054891065	0.020647809	0.00970839	0.0025817752	0.0118476	0.0031129718	0.002418518	0.0021941066	0.0036240667	0.03977932	0.0049358606	0.007907793	0.0057005137
S5_combi_SOX_MITF-5prime-50bp_MITF-5prime-25bp_MITF-3prime-25	S5_combi	0.02052787	0.046022072	0.06477143	0.014312252	0.006973058	0.01541537	0.0026646703	0.005036205	0.037137225	0.0066619366	0.007328525	0.048913702	0.013880044	0.06648666	0.031784058	0.2643926	0.29043984	0.025700077	0.005221367	0.002871856	0.0044725984	0.0019542277	0.004300952	0.026805535	0.0077791363	0.0025512725	0.032890424	0.0018856078	0.004807323	0.009282529	0.014007926	0.005464107	0.045524165	0.0022293925	0.06152028	0.025382519	0.008429453	0.005093783	0.011960834	0.0040813684	0.0024178773	0.002928242	0.0046310276	0.04380846	0.0053793937	0.008682206	0.008551553
S5_combi_SOX_MITF-5prime-50bp_MITF-5prime-25bp_MITF-3prime-25bp_MITF-3prime-50	S5_combi	0.012053654	0.040032864	0.08407791	0.009283334	0.0034617037	0.009454235	0.0007855892	0.0032400042	0.026220337	0.0048665553	0.0043510497	0.03661795	0.008432552	0.041141108	0.02393733	0.24242638	0.28252423	0.017888129	0.0021931827	0.0015165955	0.0019803345	0.0010482669	0.0021251887	0.024123654	0.0039030164	0.0008761883	0.029402405	0.0007943362	0.0030054897	0.0052929074	0.007008508	0.0032372773	0.04398209	0.0017489791	0.04535529	0.01448746	0.004404098	0.003363967	0.0054811835	0.0019195825	0.00085145235	0.0018468797	0.0028096586	0.036030084	0.0037977546	0.007845134	0.006347403
S5_combi_SOX_MITF-5prime-50bp_MITF-5prime-25bp_SOX-3prime-25	S5_combi	0.028403208	0.02097182	0.026289657	0.005357057	0.017657712	0.003701806	7.18385e-05	0.0038318187	0.015949681	0.0027017146	0.0023808181	0.021204725	0.007537797	0.03209722	0.020362541	0.5552075	0.2914655	0.012339383	0.0020136535	0.0009082556	0.0004631281	0.0019049644	0.004894361	0.022640064	0.0049048215	0.0037337095	0.014965966	0.0014758706	0.0022744536	0.0017540306	0.01913473	0.016045421	0.018684	0.0011273324	0.021249399	0.009248942	0.009881899	0.0004762262	0.060485378	0.0026135147	0.0016055107	0.0003950596	0.00081945956	0.011180595	0.015291527	0.0028726012	0.0020568818
S5_combi_SOX_MITF-5prime-50bp_SOX-5prime-25bp_MITF-3prime-25	S5_combi	0.03598605	0.019599795	0.0322686	0.0030514598	0.024487495	0.0023216307	0.00017790496	0.0029093623	0.012304336	0.001558572	0.0029693395	0.016535595	0.00598073	0.052601665	0.014006987	0.54171824	0.2692681	0.008367315	0.0051694512	0.00046688318	0.0013448596	0.001697883	0.0040559024	0.020374015	0.0029996336	0.0018547028	0.01740639	0.0016806275	0.0016409755	0.0011511147	0.02047734	0.0117608905	0.027934328	0.0014548451	0.030172825	0.021662533	0.005015999	0.0014707148	0.040968433	0.003454566	0.0011941195	0.0005416423	0.0017983168	0.009524018	0.021429643	0.002923429	0.0034042746
S5_combi_SOX_MITF-5prime-75bp_MITF-5prime-50bp_MITF-5prime-25bp_MITF-3prime-25bp_MITF-3prime-50	S5_combi	0.011477932	0.03846836	0.09407981	0.006318733	0.0023926646	0.006856069	0.0005134195	0.0023661256	0.01985535	0.003618911	0.00325194	0.033504277	0.0067372024	0.027514651	0.01629442	0.22231726	0.24829824	0.013661832	0.0016071945	0.0010719746	0.0014760941	0.0007856488	0.0017163754	0.02308169	0.0026393533	0.0004968792	0.027959168	0.00041344762	0.0024413615	0.0038283914	0.004899353	0.002539426	0.04137492	0.0017292798	0.039283916	0.011267677	0.0026669204	0.0033005476	0.0036218613	0.0013207048	0.0006289929	0.0015137792	0.0024897307	0.031799957	0.0034359545	0.0072185993	0.005836293
S5_combi_SOX_MITF-5prime-75bp_SOX-5prime-50bp_MITF-5prime-25bp_MITF-3prime-25bp_SOX-3prime-50	S5_combi	0.02650176	0.0082202405	0.0491703	0.0008018166	0.014765561	0.00033216178	3.3825636e-06	0.0007223338	0.0029612035	0.00028191507	0.00032268465	0.003010571	0.0006222129	0.007044509	0.0032425672	0.6316079	0.1954063	0.0015744418	0.00061154366	3.941357e-05	0.00010956824	0.000874117	0.0021633059	0.016059518	0.0010059178	0.000117093325	0.0065888613	0.00039948523	0.0005182028	9.509921e-05	0.0067749918	0.009324312	0.018599063	0.0013962388	0.01256007	0.003137961	0.00070264935	0.0006301999	0.014004841	0.0010481328	0.00013057888	0.00014978647	0.00042800605	0.0028734058	0.044573367	0.0013622046	0.0014635026
S5_combi_SOX_SOX-5prime-25bp	S5_combi	0.050330237	0.02425231	0.01794292	0.0037191957	0.029395178	0.0033041537	5.5119395e-05	0.0053738803	0.011844009	0.003512293	0.002305597	0.01822269	0.007903382	0.027181208	0.022510484	0.6297451	0.21181946	0.0103217065	0.00253959	0.0009358376	0.00043179095	0.0022261292	0.008071929	0.024167657	0.0051375926	0.007155642	0.014713734	0.001483351	0.0030050725	0.0012378097	0.019787848	0.02714014	0.017419055	0.0009011328	0.021805897	0.009567678	0.015952557	0.0004876107	0.107748196	0.0029146075	0.0027745962	0.00029748678	0.0007470846	0.008760929	0.0259365	0.0023269951	0.0020446777
S5_combi_SOX_SOX-5prime-25bp_MITF-3prime-25	S5_combi	0.036564708	0.01812689	0.028533176	0.0028769672	0.029965296	0.002139151	0.00013279915	0.002870664	0.011903688	0.0017460287	0.0026713014	0.015411317	0.006108135	0.047762692	0.016193122	0.5722685	0.26360452	0.0071860105	0.004564315	0.0005045235	0.0011170805	0.0020711422	0.004408166	0.021516383	0.0035746992	0.0021766424	0.016493455	0.0017527491	0.0016282201	0.0010619313	0.022162959	0.01342234	0.025576875	0.0015011877	0.03284049	0.019331872	0.0054775476	0.0011333078	0.05473295	0.0038000941	0.0012990832	0.00049725175	0.0016546249	0.008946419	0.026080802	0.002800703	0.003093779
S5_combi_SOX_SOX-5prime-25bp_SOX-3prime-25	S5_combi	0.0650235	0.008330703	0.010127857	0.0008852333	0.052098513	0.00057289004	3.97861e-06	0.002042979	0.0037249923	0.0009162426	0.00070489943	0.0070632547	0.0026439428	0.010777652	0.010045707	0.7712332	0.19907421	0.0030066222	0.0011435002	0.00012475252	0.00010873377	0.0015847683	0.0049889535	0.017031178	0.0023286939	0.0026362091	0.0047839135	0.00087712705	0.0007004738	0.0001553148	0.015519932	0.025213614	0.0109725	0.0006457567	0.010590628	0.0038758963	0.0058919936	0.0001590699	0.13838646	0.0020813495	0.0006400049	7.496774e-05	0.0002387613	0.0026417822	0.062095568	0.0009868592	0.0010207295
S5_combi_SOX_SOX-5prime-50bp_MITF-5prime-25bp_MITF-3prime-25	S5_combi	0.023570985	0.03909503	0.046361625	0.0059273094	0.008530259	0.0065321177	0.00019373	0.0033072233	0.016679078	0.0032935143	0.0017371476	0.02816905	0.008928835	0.016609192	0.021830976	0.39033213	0.25123453	0.010021046	0.001287207	0.0013564527	0.0004131496	0.0012759119	0.004156098	0.024517715	0.0040313005	0.0014241934	0.017762259	0.0009810627	0.0036133379	0.004524797	0.011498958	0.008422673	0.026545405	0.0012337565	0.046389937	0.0051371455	0.0071295947	0.0015791059	0.021725416	0.0018169135	0.0025245398	0.00078357756	0.00081048906	0.021371901	0.0095971525	0.0038572699	0.0032963157
S5_combi_SOX_SOX-5prime-50bp_MITF-5prime-25bp_MITF-3prime-25bp_MITF-3prime-50	S5_combi	0.013991982	0.030612335	0.05946198	0.003860414	0.0047551394	0.0036901534	5.029142e-05	0.0019026995	0.01264219	0.0022364855	0.0009485036	0.019056171	0.0049886554	0.01128754	0.015780255	0.3995397	0.2652503	0.0071106255	0.0006733984	0.0006647408	0.00020629168	0.00084483624	0.0022226274	0.022831887	0.0021529794	0.0005028099	0.01512529	0.00039687753	0.002245605	0.002459243	0.0066127926	0.0058006793	0.023680538	0.0011829138	0.033582896	0.0038431436	0.003940925	0.0011251867	0.011003509	0.00096043944	0.000861153	0.00047524273	0.0005863011	0.015763268	0.0088597685	0.0033207983	0.0023932755
S5_combi_SOX_SOX-5prime-50bp_MITF-5prime-25bp_MITF-3prime-25bp_SOX-3prime-50	S5_combi	0.029915884	0.007804081	0.040787622	0.00074474514	0.01898323	0.0003145188	3.144145e-06	0.00078220665	0.0031797588	0.00031496584	0.00032401085	0.0032569915	0.00074617565	0.007421389	0.0040223897	0.67071307	0.20836897	0.001391232	0.0006110072	4.211068e-05	0.00010097027	0.00087592006	0.0023560673	0.016073495	0.0011330098	0.0001514703	0.0068478286	0.00043040514	0.00052447617	9.4652176e-05	0.007380262	0.010105908	0.017711863	0.0011214316	0.014935389	0.0030701458	0.0008108616	0.0005300939	0.019222274	0.0011813045	0.0001462251	0.0001462996	0.0003848076	0.0028431565	0.04679066	0.0012897402	0.001368925
S5_combi_SOX_SOX-5prime-50bp_MITF-5prime-25bp_SOX-3prime-25	S5_combi	0.035882086	0.017341748	0.01686874	0.0017027855	0.018033162	0.0014636964	4.1127205e-06	0.0023988187	0.005909726	0.0013665259	0.00052431226	0.011661097	0.0038588047	0.0064966828	0.010953963	0.66873056	0.21836127	0.00435102	0.0005556941	0.00033570826	4.902482e-05	0.0010564774	0.0046793222	0.02122122	0.0024487674	0.0017399788	0.005921617	0.000570029	0.0015348047	0.00064356625	0.0099824965	0.020572826	0.0108000785	0.00052666664	0.012228563	0.0017363578	0.006817609	0.00019711256	0.07361631	0.0009559691	0.0012586713	0.000104144216	0.00014264882	0.0052458346	0.027275339	0.0013460219	0.0009378195
S5_combi_SOX_SOX-5prime-50bp_MITF-5prime-25bp_SOX-3prime-25bp_MITF-3prime-50	S5_combi	0.023955777	0.01124391	0.026883677	0.0010017306	0.011858404	0.0006159395	1.7434359e-06	0.0010673404	0.0040393025	0.0006546676	0.00030109286	0.006445527	0.0015012771	0.0064204484	0.006532371	0.67071486	0.23476234	0.0026112348	0.0003951937	9.302795e-05	3.9801e-05	0.000867188	0.0026028752	0.017040968	0.0013775826	0.0003836453	0.0053602606	0.00032363832	0.0006993264	0.00023683906	0.0075868964	0.011608988	0.010782659	0.000655517	0.009828284	0.0017533898	0.002067253	0.00022034347	0.026002735	0.0006207526	0.00034441054	7.739663e-05	0.00016081333	0.003713861	0.027353883	0.0010956526	0.0008546263
S5_combi_SOX_SOX-5prime-50bp_MITF-5prime-25bp_SOX-3prime-25bp_SOX-3prime-50	S5_combi	0.05649604	0.0043067187	0.01990895	0.00028851628	0.03981924	8.906424e-05	3.874302e-07	0.00058175623	0.0010312349	0.00022047758	0.00018070638	0.0016324967	0.0003168881	0.0025963336	0.0032173544	0.7763775	0.14964345	0.0006504506	0.00035126507	1.591444e-05	3.0726194e-05	0.0011879951	0.003795132	0.011171028	0.0012969524	0.0001796782	0.0023971647	0.00037626922	0.00025260448	2.0802021e-05	0.007430449	0.014383554	0.009171486	0.0011207312	0.008105084	0.0012664199	0.00048451126	0.00026224554	0.030819774	0.0010736585	0.000100404024	6.599724e-05	0.00018393993	0.0009999275	0.12185593	0.0007470399	0.00094750524
S5_combi_SOX_SOX-5prime-50bp_SOX-5prime-25bp_MITF-3prime-25	S5_combi	0.07262877	0.014843538	0.025324687	0.00092354417	0.048691943	0.00058963895	2.1263957e-05	0.0016478598	0.004242465	0.00095564127	0.0010816455	0.0065170527	0.0016563088	0.014825493	0.0099314	0.6451123	0.1839198	0.002629608	0.0027045608	9.4637275e-05	0.00033682585	0.0017384589	0.0062490106	0.016150147	0.002722159	0.0008904785	0.0077138543	0.0012033433	0.0007851422	0.00022676587	0.017843068	0.013968721	0.019691765	0.0015184432	0.027375653	0.0077928156	0.0017928481	0.0015124381	0.041066036	0.0029358119	0.0007661879	0.0002889186	0.00087438524	0.0035297573	0.06647566	0.0017607957	0.0031986684
S5_combi_SOX_SOX-5prime-50bp_SOX-5prime-25bp_MITF-3prime-25bp_MITF-3prime-50	S5_combi	0.061636373	0.01586695	0.032465994	0.00069469213	0.034401566	0.00040858984	9.119511e-06	0.0014790893	0.0034917742	0.0008468032	0.00069749355	0.005299613	0.0013188422	0.01150918	0.008414388	0.5886942	0.17551282	0.0023117363	0.0017295331	6.978214e-05	0.00017160177	0.0012245774	0.0054228455	0.015897974	0.0015652031	0.00043094158	0.006662354	0.00094267726	0.0008212328	0.00017485023	0.012871161	0.011951387	0.019299418	0.0016155988	0.022779942	0.005900562	0.0011253059	0.0020231754	0.021199897	0.0019295812	0.00043423474	0.0003015548	0.00071300566	0.0034869611	0.06274629	0.0018536448	0.003179863
S5_combi_SOX_SOX-5prime-50bp_SOX-5prime-25bp_MITF-3prime-25bp_SOX-3prime-50	S5_combi	0.08934724	0.0038711578	0.024309859	0.00011897087	0.054030553	3.7923455e-05	2.8312206e-07	0.00044870377	0.000582546	0.0001078248	0.00017605722	0.0009821504	0.00017270446	0.0036239624	0.0017721355	0.80139965	0.12570684	0.00040721893	0.000656113	3.3527613e-06	3.7521124e-05	0.00079602003	0.0032755286	0.011209622	0.000517264	7.4744225e-05	0.0023409128	0.00033311546	0.00015805662	6.2584877e-06	0.00604409	0.012134075	0.013123751	0.00092604756	0.0072886646	0.0019113272	0.00020983815	0.00056415796	0.021334544	0.0011067688	5.0500035e-05	6.353855e-05	0.00026401877	0.0005903691	0.17555656	0.00068075955	0.0013875365
S5_combi_SOX_SOX-5prime-50bp_SOX-5prime-25bp_SOX-3prime-25	S5_combi	0.10786411	0.0060619265	0.009190246	0.0002656877	0.07182437	0.00013203919	6.109476e-07	0.0009624511	0.0013329834	0.00035883486	0.0003041029	0.0030795932	0.0007983595	0.003935382	0.0048601627	0.81398606	0.14655302	0.0009352118	0.0009940267	1.7404556e-05	4.197657e-05	0.0010661036	0.004817143	0.01287666	0.0011380017	0.0007048696	0.002367407	0.0005375892	0.00028324127	2.682209e-05	0.009784415	0.0220436	0.009211242	0.000584811	0.008008733	0.0019777268	0.0013972968	0.00021626055	0.09692171	0.0013901442	0.0002527088	4.3839216e-05	0.00015372038	0.000920251	0.1349613	0.00062963367	0.0009768009
S5_combi_SOX_SOX-5prime-50bp_SOX-5prime-25bp_SOX-3prime-25bp_MITF-3prime-50	S5_combi	0.08330077	0.0054295957	0.013676599	0.00019975007	0.048239738	8.426607e-05	2.8312206e-07	0.00076954067	0.001004532	0.00029708445	0.00019232929	0.0019755661	0.00038391352	0.0029226393	0.0037866086	0.7690139	0.14945562	0.00091686845	0.00049103796	1.04904175e-05	2.2813678e-05	0.0009213239	0.0045535415	0.010954216	0.0009407997	0.0003052652	0.0018868297	0.00040228665	0.00023409724	1.7926097e-05	0.006915778	0.015922949	0.008390069	0.00068993866	0.006285101	0.0013429075	0.0006671846	0.00026617944	0.037152857	0.0008804053	0.00012871623	4.194677e-05	0.0001283586	0.0009637922	0.120682135	0.0006121695	0.0009640157
S5_combi_SOX_SOX-5prime-50bp_SOX-5prime-25bp_SOX-3prime-25bp_SOX-3prime-50	S5_combi	0.12352912	0.0017727762	0.01154229	3.6135316e-05	0.097221434	8.225441e-06	2.9802322e-08	0.00026409328	0.00017614663	5.733967e-05	7.498264e-05	0.00046370924	6.9350004e-05	0.0010127276	0.0012655109	0.87990355	0.09710419	0.00013703108	0.00033685565	8.046627e-07	9.417534e-06	0.00076572597	0.0032066703	0.0068315715	0.00037243962	6.3836575e-05	0.00081054866	0.000246495	5.2839518e-05	9.834766e-07	0.0045553744	0.011279777	0.006640449	0.0006621927	0.0034878403	0.00065881014	0.00010745227	0.00018298626	0.035961926	0.0007343739	2.1487474e-05	2.0101666e-05	9.225309e-05	0.00016622245	0.32197666	0.000318408	0.0006861985
